# Supplementary material for: Investigation of pathogenic germline variants in gastric cancer and development of “GasCanBase” database
Source: Cancer Rep (Hoboken). 2023 Oct 22;6(12):e1906. doi: 10.1002/cnr2.1906 (PMC10728505; doi:10.1002/cnr2.1906)
Supplement: Supplementary file 1 — Data S1 Supporting Information. [file CNR2-6-e1906-s001.zip]

Archive with 158 entries (157 files):
- Supplementary File/
- Supplementary File/Figure S1. Gene networking of Gastric and Bladder Cancer genes.docx
- Supplementary File/Figure S10. 3D model structure and validation of BMPR1A gene.pptx
- Supplementary File/Figure S11. 3D model structure and validation of CASP3 gene.pptx
- Supplementary File/Figure S12. 3D model structure and validation of CD44 gene.pptx
- Supplementary File/Figure S13. 3D model structure and validation of CDH1 gene.pptx
- Supplementary File/Figure S14. 3D model structure and validation of CDKN1B gene.pptx
- Supplementary File/Figure S15. 3D model structure and validation of CEACAM5 gene.pptx
- Supplementary File/Figure S16. 3D model structure and validation of CTNNA1 gene.pptx
- Supplementary File/Figure S17. 3D model structure and validation of CTNNB1 gene.pptx
- Supplementary File/Figure S18. 3D model structure and validation of DCC gene.pptx
- Supplementary File/Figure S19. 3D model structure and validation of EPCAM gene.pptx
- Supplementary File/Figure S2. Gene networking of Gastric and Breast Cancer genes.docx
- Supplementary File/Figure S20. 3D model structure and validation of FOS gene.pptx
- Supplementary File/Figure S21. 3D model structure and validation of KIT gene.pptx
- Supplementary File/Figure S22. 3D model structure and validation of KITLG gene.pptx
- Supplementary File/Figure S23. 3D model structure and validation of KRAS gene.pptx
- Supplementary File/Figure S24. 3D model structure and validation of KRT20 gene.pptx
- Supplementary File/Figure S25. 3D model structure and validation of MALT1 gene.pptx
- Supplementary File/Figure S26. 3D model structure and validation of MET gene.pptx
- Supplementary File/Figure S27. 3D model structure and validation of MGMT gene.pptx
- Supplementary File/Figure S28. 3D model structure and validation of MMP2 gene.pptx
- Supplementary File/Figure S29. 3D model structure and validation of MSH2 gene.pptx
- Supplementary File/Figure S3. Gene networking of Gastric and Colon Cancer genes.docx
- Supplementary File/Figure S30. 3D model structure and validation of MTHFR gene.pptx
- Supplementary File/Figure S31. 3D model structure and validation of MUC1 gene.pptx
- Supplementary File/Figure S32. 3D model structure and validation of MYC gene.pptx
- Supplementary File/Figure S33. 3D model structure and validation of PCNA gene.pptx
- Supplementary File/Figure S34. 3D model structure and validation ofPIK3CAgene.pptx
- Supplementary File/Figure S35. 3D model structure and validation of PTEN gene.pptx
- Supplementary File/Figure S36. 3D model structure and validation of PTGS2 gene.pptx
- Supplementary File/Figure S37. 3D model structure and validation of PTGS2 gene.pptx
- Supplementary File/Figure S38. 3D model structure and validation of SDHA gene.pptx
- Supplementary File/Figure S39. 3D model structure and validation of SDHB gene.pptx
- Supplementary File/Figure S4. Gene networking of Gastric and Lung Cancer genes.docx
- Supplementary File/Figure S40. 3D model structure and validation of SDHD gene.pptx
- Supplementary File/Figure S41. 3D model structure and validation of SMAD4 gene.pptx
- Supplementary File/Figure S42. 3D model structure and validation of STK11 gene.pptx
- Supplementary File/Figure S43. 3D model structure and validation of TNF gene.pptx
- Supplementary File/Figure S44. 3D model structure and validation of TP53 gene.pptx
- Supplementary File/Figure S45. 3D model structure and validation of VEGFA gene.pptx
- Supplementary File/Figure S46. The snapshot of the ‘GasCanBase’ database.pptx
- Supplementary File/Figure S5. SNP in domain region of cancer gene.pptx
- Supplementary File/Figure S6. 3D model structure and validation of ABCB1 gene.pptx
- Supplementary File/Figure S7. 3D model structure and validation of APC gene.pptx
- Supplementary File/Figure S8. 3D model structure and validation of AURKA gene.pptx
- Supplementary File/Figure S9. 3D model structure and validation of BAX gene.pptx
- Supplementary File/Table S1. List of genes for Cancer.xlsx
- Supplementary File/Table S10. Selection of nsSNP of BAX.xlsx
- Supplementary File/Table S11. Selection of nsSNP of BMPR1A.xlsx
- Supplementary File/Table S12. Selection of nsSNP of CASP3.xlsx
- Supplementary File/Table S13. Selection of nsSNP of CD44.xlsx
- Supplementary File/Table S14. Selection of nsSNP of CDH1.xlsx
- Supplementary File/Table S15. Selection of nsSNP of CDKN1B.xlsx
- Supplementary File/Table S16. Selection of nsSNP of CEACAM5.xlsx
- Supplementary File/Table S17. Selection of nsSNP of CTNNA1.xlsx
- Supplementary File/Table S18. Selection of nsSNP of CTNNB1.xlsx
- Supplementary File/Table S19. Selection of nsSNP of DCC.xlsx
- Supplementary File/Table S2. Interactive genes.xlsx
- Supplementary File/Table S20. Selection of nsSNP of EPCAM.xlsx
- Supplementary File/Table S21. Selection of nsSNP of FOS.xlsx
- Supplementary File/Table S22. Selection of nsSNP of KIT.xlsx
- Supplementary File/Table S23. Selection of nsSNP of KITLG.xlsx
- Supplementary File/Table S24. Selection of nsSNP of KRAS.xlsx
- Supplementary File/Table S25. Selection of nsSNP of KRT20.xlsx
- Supplementary File/Table S26. Selection of nsSNP of MALT1.xlsx
- Supplementary File/Table S27. Selection of nsSNP of MET.xlsx
- Supplementary File/Table S28. Selection of nsSNP of MGMT.xlsx
- Supplementary File/Table S29. Selection of nsSNP of MMP2.xlsx
- Supplementary File/Table S3. Gene networking of Gastric and Bladder Cancer genes.docx
- Supplementary File/Table S30. Selection of nsSNP of MSH2.xlsx
- Supplementary File/Table S31. Selection of nsSNP of MTHFR.xlsx
- Supplementary File/Table S32. Selection of nsSNP of MUC1.xlsx
- Supplementary File/Table S33. Selection of nsSNP of MYC.xlsx
- Supplementary File/Table S34. Selection of nsSNP of PCNA.xlsx
- Supplementary File/Table S35. Selection of nsSNP of PIK3CA.xlsx
- Supplementary File/Table S36. Selection of nsSNP of PTGS2.xlsx
- Supplementary File/Table S37. Selection of nsSNP of PTEN.xlsx
- Supplementary File/Table S38. Selection of nsSNP of RUNX3.xlsx
- Supplementary File/Table S39. Selection of nsSNP of SDHA.xlsx
- Supplementary File/Table S4. Gene networking of Gastric and Breast Cancer genes.docx
- Supplementary File/Table S40. Selection of nsSNP of SDHB.xlsx
- Supplementary File/Table S41. Selection of nsSNP of SDHD.xlsx
- Supplementary File/Table S42. Selection of nsSNP of SMAD4.xlsx
- Supplementary File/Table S43. Selection of nsSNP of STK11.xlsx
- Supplementary File/Table S44. Selection of nsSNP of TNF.xlsx
- Supplementary File/Table S45. Selection of nsSNP of TP53.xlsx
- Supplementary File/Table S46. Selection of nsSNP of VEGFA.xlsx
- Supplementary File/Table S47. Prediction of damaging effect on ABCB1.docx
- Supplementary File/Table S48. Prediction of damaging effect on APC.docx
- Supplementary File/Table S49. Prediction of damaging effect on AURKA.docx
- Supplementary File/Table S5. Gene networking of Gastric and Colon Cancer genes.docx
- Supplementary File/Table S5.1. Primer and Restriction enzyme selection of ABCB1 gene.docx
- Supplementary File/Table S5.2. Primer and Restriction enzyme selection of APC gene.docx
- Supplementary File/Table S5.3. Primer and Restriction enzyme selection of CDKN1B gene.docx
- Supplementary File/Table S5.4. Primer and Restriction enzyme selection of CTNNB1 gene.docx
- Supplementary File/Table S50. Prediction of damaging effect on BAX.docx
- Supplementary File/Table S51. Prediction of damaging effect on BMPR1A.docx
- Supplementary File/Table S52. Prediction of damaging effect on CASP3.docx
- Supplementary File/Table S53. Prediction of damaging effect on CD44.docx
- Supplementary File/Table S54. Prediction of damaging effect on CDH1.docx
- Supplementary File/Table S55. Prediction of damaging effect on CDK1B.docx
- Supplementary File/Table S56. Prediction of damaging effect on CEACAM5.docx
- Supplementary File/Table S57. Prediction of damaging effect on CTNNA1.docx
- Supplementary File/Table S58. Prediction of damaging effect on CTNNB1.docx
- Supplementary File/Table S59. Prediction of damaging effect on DCC.docx
- Supplementary File/Table S6. Gene networking of Gastric and Lung Cancer genes.docx
- Supplementary File/Table S6.1. Allele specific primer design on selected nsSNP of ABCB1 gene.docx
- Supplementary File/Table S6.10. Allele specific primer design on selected nsSNP of CTNNA1 gene.docx
- Supplementary File/Table S6.11. Allele specific primer design on selected nsSNP of CTNNB1 gene.docx
- Supplementary File/Table S6.12. Allele specific primer design on selected nsSNP of DCC gene.docx
- Supplementary File/Table S6.13. Allele specific primer design on selected nsSNP of EPCAM gene.docx
- Supplementary File/Table S6.14. Allele specific primer design on selected nsSNP of KIT gene.docx
- Supplementary File/Table S6.15. Allele specific primer design on selected nsSNP of KITLG gene.docx
- Supplementary File/Table S6.2. Allele specific primer design on selected nsSNP of APC gene.docx
- Supplementary File/Table S6.3. Allele specific primer design on selected nsSNP of BAX gene.docx
- Supplementary File/Table S6.4. Allele specific primer design on selected nsSNP of BMPR1A gene.docx
- Supplementary File/Table S6.5. Allele specific primer design on selected nsSNP of CASP3 gene.docx
- Supplementary File/Table S6.6. Allele specific primer design on selected nsSNP of CD44 gene.docx
- Supplementary File/Table S6.7. Allele specific primer design on selected nsSNP of CDH1 gene.docx
- Supplementary File/Table S6.8. Allele specific primer design on selected nsSNP of CDKN1B gene.docx
- Supplementary File/Table S6.9. Allele specific primer design on selected nsSNP of CEACAM5 gene.docx
- Supplementary File/Table S60. Prediction of damaging effect on EPCAM.docx
- Supplementary File/Table S61. Prediction of damaging effect on FOS.docx
- Supplementary File/Table S62. Prediction of damaging effect on KIT.docx
- Supplementary File/Table S63. Prediction of damaging effect on KITLG.docx
- Supplementary File/Table S64. Prediction of damaging effect on KRAS.docx
- Supplementary File/Table S65. Prediction of damaging effect on KRT20.docx
- Supplementary File/Table S66.  Prediction of damaging effect on MALT1.docx
- Supplementary File/Table S67. Prediction of damaging effect on MET.docx
- Supplementary File/Table S68. Prediction of damaging effect on MGMT.docx
- Supplementary File/Table S69. Prediction of damaging effect on MMP2.docx
- Supplementary File/Table S7. Selection of nsSNP of ABCB1.xlsx
- Supplementary File/Table S70. Prediction of damaging effect on MSH2.docx
- Supplementary File/Table S71. Prediction of damaging effect on MTHFR.docx
- Supplementary File/Table S72. Prediction of damaging effect on MUC1.docx
- Supplementary File/Table S73. Prediction of damaging effect on MYC.docx
- Supplementary File/Table S74. Prediction of damaging effect on PCNA.docx
- Supplementary File/Table S75. Prediction of damaging effect on PIK3CA.docx
- Supplementary File/Table S76. Prediction of damaging effect on PTEN.docx
- Supplementary File/Table S77. Prediction of damaging effect on PTGS2.docx
- Supplementary File/Table S78. Prediction of damaging effect on RUNX3.docx
- Supplementary File/Table S79. Prediction of damaging effect on SDHA.docx
- Supplementary File/Table S8. Selection of nsSNP of APC.xlsx
- Supplementary File/Table S80. Prediction of damaging effect on SDHB.docx
- Supplementary File/Table S81. Prediction of damaging effect on SDHD.docx
- Supplementary File/Table S82. Prediction of damaging effect on SMAD4.docx
- Supplementary File/Table S83. Prediction of damaging effect on STK11.docx
- Supplementary File/Table S84. Prediction of damaging effect on TNF.docx
- Supplementary File/Table S85. Prediction of damaging effect on TP53.docx
- Supplementary File/Table S86. Prediction of damaging effect on VEGFA.docx
- Supplementary File/Table S87. List of domains of cancer Gene.docx
- Supplementary File/Table S88. Free energy of the wild and mutant model..docx
- Supplementary File/Table S89. Druggability analysis of gastric cancer genes.xlsx
- Supplementary File/Table S9. Selection of nsSNP of AURKA.xlsx
- Supplementary File/Table S90. Binding effect analysis on wild and mutant structure of protein.xlsx
- Supplementary File/Text S1. Protein Sequence of all cancer genes.txt
- Supplementary File/Text S2. Gene sequence including selected nsSNP.txt
