# Supplementary material for: Investigation of pathogenic germline variants in gastric cancer and development of “GasCanBase” database
Source: Cancer Rep (Hoboken). 2023 Oct 22;6(12):e1906. doi: 10.1002/cnr2.1906 (PMC10728505; doi:10.1002/cnr2.1906)
Supplement: Supplementary file 1 — Data S1 Supporting Information. [file CNR2-6-e1906-s001.zip › Supplementary File/Table S1. List of genes for Cancer.xlsx]

## Sheet: Sheet1
Disease Name	Link	Gene Symbol
Gastric Cancer	1	ABCB1
Gastric Cancer	1	APC
Gastric Cancer	1	AURKA
Gastric Cancer	1	BAX
Gastric Cancer	1	BMPR1A
Gastric Cancer	1	CASP3
Gastric Cancer	1	CD44
Gastric Cancer	1	CDH1
Gastric Cancer	1	CDKN1B
Gastric Cancer	1	CEACAM5
Gastric Cancer	1	CTNNA1
Gastric Cancer	1	CTNNB1
Gastric Cancer	1	DCC
Gastric Cancer	1	EPCAM
Gastric Cancer	1	FOS
Gastric Cancer	1	KIT
Gastric Cancer	1	KITLG
Gastric Cancer	1	KRAS
Gastric Cancer	1	KRT20
Gastric Cancer	1	MALT1
Gastric Cancer	1	MET
Gastric Cancer	1	MGMT
Gastric Cancer	1	MMP2
Gastric Cancer	1	MSH2
Gastric Cancer	1	MTHER
Gastric Cancer	1	MUC1
Gastric Cancer	1	MYC
Gastric Cancer	1	PCNA
Gastric Cancer	1	PIK3CA
Gastric Cancer	1	PTEN
Gastric Cancer	1	PTGS2
Gastric Cancer	1	RUNX3
Gastric Cancer	1	SDHA
Gastric Cancer	1	SDHB
Gastric Cancer	1	SDHD
Gastric Cancer	1	SMAD4
Gastric Cancer	1	STK11
Gastric Cancer	1	TNF
Gastric Cancer	1	TP53
Gastric Cancer	1	VEGFA
Colon Cancer	1	BRAF
Colon Cancer	1	KRAS
Colon Cancer	1	PIK3CA
Colon Cancer	1	APC
Colon Cancer	1	TP53
Colon Cancer	1	Netrin-1
Colon Cancer	1	MLH1
Colon Cancer	1	MSH2
Prostate Cancer	1	TMPRSS2
Prostate Cancer	1	ETS
Prostate Cancer	1	ERG
Prostate Cancer	1	ETV1
Prostate Cancer	1	SRD5A2
Prostate Cancer	1	ELAC2
Prostate Cancer	1	RNASEL
Prostate Cancer	1	HPC2
Bladder Cancer	1	FGFR3
Bladder Cancer	1	RB1
Bladder Cancer	1	HRAS
Bladder Cancer	1	TP53
Bladder Cancer	1	TSC1
Bladder Cancer	1	NAT2
Bladder Cancer	1	GSTM1
Bladder Cancer	1	TP53
Bladder Cancer	1	FGFR3
Bladder Cancer	1	CDKN2A
Bladder Cancer	1	BIRC5
Bladder Cancer	1	TNF
Bladder Cancer	1	GSTP1
Bladder Cancer	1	PPARG
Bladder Cancer	1	CD44
Bladder Cancer	1	PROC
Bladder Cancer	1	XRCC1
Bladder Cancer	1	CASP3
Bladder Cancer	1	ERBB2
Bladder Cancer	1	KIT
Bladder Cancer	1	MTOR
Bladder Cancer	1	AKT1
Bladder Cancer	1	PIK3CA
Bladder Cancer	1	AR
Bladder Cancer	1	CDKN1B
Bladder Cancer	1	MUC1
Bladder Cancer	1	VEGFA
Breast Cancer	1	BRCA1
Breast Cancer	1	BRCA2
Breast Cancer	1	PALB2
Breast Cancer	1	CHEK2
Breast Cancer	1	CDH1
Breast Cancer	1	PTEN
Breast Cancer	1	STK11
Breast Cancer	1	TP53
Breast Cancer	1	ATM
Breast Cancer	1	BARD1
Breast Cancer	1	BRIP1
Breast Cancer	1	CASP8
Breast Cancer	1	CTLA4
Breast Cancer	1	CYP19A1
Breast Cancer	1	FGFR2
Breast Cancer	1	H19
Breast Cancer	1	LSP1
Breast Cancer	1	MAP3K1
Breast Cancer	1	MRE11A
Breast Cancer	1	NBN
Breast Cancer	1	RAD51
Breast Cancer	1	TERT
Lung Cancer	1	EGFR
Lung Cancer	1	KRAS
Lung Cancer	1	MET
Lung Cancer	1	LKB1
Lung Cancer	1	BRAF
Lung Cancer	1	PIK3CA
Lung Cancer	1	ALK
Lung Cancer	1	RET
Lung Cancer	1	ROS1
Lung Cancer	1	AGR2
Lung Cancer	1	CDKN2A
Lung Cancer	1	CLDN3
Lung Cancer	1	SFN
Lung Cancer	1	PHLDA2
Lung Cancer	1	PDK4
Lung Cancer	1	FMO2
Lung Cancer	1	CPED1
Lung Cancer	1	GNG11
Lung Cancer	1	IL33
Lung Cancer	1	BTNL9
Lung Cancer	1	FABP4
