# Supplementary material for: Investigation of pathogenic germline variants in gastric cancer and development of “GasCanBase” database
Source: Cancer Rep (Hoboken). 2023 Oct 22;6(12):e1906. doi: 10.1002/cnr2.1906 (PMC10728505; doi:10.1002/cnr2.1906)
Supplement: Supplementary file 1 — Data S1 Supporting Information. [file CNR2-6-e1906-s001.zip › Supplementary File/Table S10. Selection of nsSNP of BAX.xlsx]

## Sheet: List A 
Total nsSNP Found from dbSNP Database					#chr	pos	variation	variant_type			snp_id
	Gene : BAX				19	48961558	G>A	snv	rs	373493221	rs373493221
	No of SNP: 4222				19	48955799	G>A	snv	rs	398122513	rs398122513
	No of nsSNP: 268				19	48961609	A>G	snv	rs	1057369	rs1057369
					19	48955715	G>A,C,T	snv	rs	36017265	rs36017265
					19	48954954	G>A	snv	rs	74422693	rs74422693
					19	48960967	C>T	snv	rs	137993558	rs137993558
					19	48960949	G>A,C	snv	rs	141194773	rs141194773
					19	48955714	G>A,C,T	snv	rs	141306106	rs141306106
					19	48960990	G>A,C	snv	rs	142107485	rs142107485
					19	48955794	G>T	snv	rs	142278713	rs142278713
					19	48955554	C>T	snv	rs	144179827	rs144179827
					19	48961534	C>T	snv	rs	146366710	rs146366710
					19	48955716	G>A,C,T	snv	rs	147630961	rs147630961
					19	48955556	A>G	snv	rs	151036634	rs151036634
					19	48960880	G>A	snv	rs	190602136	rs190602136
					19	48955760	G>C,T	snv	rs	200153051	rs200153051
					19	48956230	G>A	snv	rs	202190487	rs202190487
					19	48956283	T>A	snv	rs	367558446	rs367558446
					19	48961557	C>A,G,T	snv	rs	369285586	rs369285586
					19	48960841	G>C	snv	rs	369570399	rs369570399
					19	48960829	C>T	snv	rs	369660551	rs369660551
					19	48961552	T>C,G	snv	rs	369789011	rs369789011
					19	48961627	G>T	snv	rs	370817149	rs370817149
					19	48960873	C>T	snv	rs	372506919	rs372506919
					19	48955569	T>A	snv	rs	374123839	rs374123839
					19	48960976	C>A,T	snv	rs	375097351	rs375097351
					19	48960840	A>G	snv	rs	375291870	rs375291870
					19	48960879	C>A,T	snv	rs	375752615	rs375752615
					19	48960810	G>A	snv	rs	376997564	rs376997564
					19	48961574	G>A,C	snv	rs	377294979	rs377294979
					19	48955796	A>G	snv	rs	530123745	rs530123745
					19	48954944	G>A,T	snv	rs	536405925	rs536405925
					19	48960948	C>T	snv	rs	538327173	rs538327173
					19	48961502	C>G,T	snv	rs	548474023	rs548474023
					19	48954935	G>A,C,T	snv	rs	553879570	rs553879570
					19	48954960	G>A	snv	rs	555248599	rs555248599
					19	48961087	T>C	snv	rs	566931225	rs566931225
					19	48961078	C>T	snv	rs	573226978	rs573226978
					19	48960930	C>A	snv	rs	746173568	rs746173568
					19	48960985	C>T	snv	rs	746408654	rs746408654
					19	48961080	T>C	snv	rs	747303365	rs747303365
					19	48961002	G>A,T	snv	rs	747429913	rs747429913
					19	48961520	C>G,T	snv	rs	748508290	rs748508290
					19	48956245	G>A	snv	rs	749142585	rs749142585
					19	48954939	C>A,G	snv	rs	749316753	rs749316753
					19	48960915	G>A	snv	rs	749444930	rs749444930
					19	48960874	G>A	snv	rs	750177497	rs750177497
					19	48960951	G>A,C	snv	rs	750387674	rs750387674
					19	48955703	G>T	snv	rs	750670287	rs750670287
					19	48960963	G>A,C	snv	rs	751438320	rs751438320
					19	48955751	C>G	snv	rs	751621424	rs751621424
					19	48961594	A>G	snv	rs	751630532	rs751630532
					19	48955710	G>A	snv	rs	751678403	rs751678403
					19	48960885	T>G	snv	rs	752989631	rs752989631
					19	48961618	C>A,G	snv	rs	753039973	rs753039973
					19	48955761	C>A,G,T	snv	rs	753272713	rs753272713
					19	48960972	C>A,G	snv	rs	753795347	rs753795347
					19	48956229	C>G,T	snv	rs	754446832	rs754446832
					19	48955752	C>A	snv	rs	755115250	rs755115250
					19	48960886	T>G	snv	rs	756221659	rs756221659
					19	48961652	T>C,G	snv	rs	757014739	rs757014739
					19	48961062	G>C	snv	rs	757248443	rs757248443
					19	48961495	G>A	snv	rs	758475653	rs758475653
					19	48961045	C>G,T	snv	rs	759411396	rs759411396
					19	48956200	T>A	snv	rs	759725888	rs759725888
					19	48960832	A>G	snv	rs	760014274	rs760014274
					19	48961596	T>G	snv	rs	760063736	rs760063736
					19	48960846	A>G	snv	rs	760132642	rs760132642
					19	48960939	C>T	snv	rs	760292142	rs760292142
					19	48955721	G>A,C	snv	rs	760328116	rs760328116
					19	48961573	C>A,T	snv	rs	760456972	rs760456972
					19	48955701	G>A,C,T	snv	rs	760586942	rs760586942
					19	48956208	G>A	snv	rs	760733803	rs760733803
					19	48960871	T>G	snv	rs	761631646	rs761631646
					19	48956212	T>C	snv	rs	762222733	rs762222733
					19	48955560	C>G	snv	rs	762579313	rs762579313
					19	48961582	C>G	snv	rs	762967671	rs762967671
					19	48955732	G>A,C	snv	rs	763131347	rs763131347
					19	48956301	C>T	snv	rs	763289526	rs763289526
					19	48955725	C>T	snv	rs	763971444	rs763971444
					19	48961054	G>C	snv	rs	764165341	rs764165341
					19	48961487	T>C	snv	rs	765437837	rs765437837
					19	48956224	C>A,G,T	snv	rs	765725612	rs765725612
					19	48956292	G>A	snv	rs	765892616	rs765892616
					19	48956317	G>C	snv	rs	765985987	rs765985987
					19	48961591	G>A	snv	rs	766476483	rs766476483
					19	48955709	C>G	snv	rs	766476607	rs766476607
					19	48955599	G>A	snv	rs	767455891	rs767455891
					19	48961603	C>T	snv	rs	767966452	rs767966452
					19	48961649	C>T	snv	rs	768088908	rs768088908
					19	48960942	C>A,G,T	snv	rs	768343456	rs768343456
					19	48956271	G>A,T	snv	rs	768643044	rs768643044
					19	48961023	A>G	snv	rs	769368417	rs769368417
					19	48961089	C>G,T	snv	rs	769370752	rs769370752
					19	48961535	G>A	snv	rs	770587887	rs770587887
					19	48954959	G>T	snv	rs	770934324	rs770934324
					19	48960924	C>T	snv	rs	771339205	rs771339205
					19	48961564	G>A	snv	rs	771956472	rs771956472
					19	48955723	G>C	snv	rs	771974334	rs771974334
					19	48961667	C>T	snv	rs	772045059	rs772045059
					19	48956201	G>C	snv	rs	772234712	rs772234712
					19	48960934	C>A	snv	rs	772452241	rs772452241
					19	48961093	T>C	snv	rs	772824562	rs772824562
					19	48961024	G>C	snv	rs	773244034	rs773244034
					19	48961038	C>T	snv	rs	774285236	rs774285236
					19	48961570	G>A	snv	rs	775345231	rs775345231
					19	48956261	G>C	snv	rs	775579234	rs775579234
					19	48956282	C>G	snv	rs	777236472	rs777236472
					19	48956211	G>A	snv	rs	777326329	rs777326329
					19	48961648	G>A	snv	rs	777518890	rs777518890
					19	48956241	T>C	snv	rs	777525298	rs777525298
					19	48961531	G>A	snv	rs	777573936	rs777573936
					19	48960969	G>C	snv	rs	778124480	rs778124480
					19	48955781	G>C,T	snv	rs	778173104	rs778173104
					19	48961660	G>T	snv	rs	778548071	rs778548071
					19	48960927	A>C	snv	rs	779479574	rs779479574
					19	48961084	C>A,T	snv	rs	780659742	rs780659742
					19	48961511	G>A,C	snv	rs	781589645	rs781589645
					19	48956314	C>T	snv	rs	867504612	rs867504612
					19	48961090	G>A,T	snv	rs	887035918	rs887035918
					19	48954938	T>G	snv	rs	894774952	rs894774952
					19	48956277	T>C	snv	rs	899560616	rs899560616
					19	48955767	C>A	snv	rs	900334183	rs900334183
					19	48960960	A>C	snv	rs	900623653	rs900623653
					19	48961580	A>G	snv	rs	909246907	rs909246907
					19	48961017	T>C	snv	rs	922653645	rs922653645
					19	48961065	G>A,C	snv	rs	929319102	rs929319102
					19	48960997	C>G,T	snv	rs	943470258	rs943470258
					19	48955580	G>A	snv	rs	950323788	rs950323788
					19	48961561	C>T	snv	rs	964963858	rs964963858
					19	48956235	G>A	snv	rs	967900060	rs967900060
					19	48961563	C>T	snv	rs	976666767	rs976666767
					19	48961579	C>A,G,T	snv	rs	983493121	rs983493121
					19	48960973	C>G	snv	rs	988433784	rs988433784
					19	48955724	G>A	snv	rs	1039312028	rs1039312028
					19	48961036	G>T	snv	rs	1158033620	rs1158033620
					19	48960851	G>C	snv	rs	1163258333	rs1163258333
					19	48956332	A>G	snv	rs	1165300823	rs1165300823
					19	48961559	C>A,T	snv	rs	1166113968	rs1166113968
					19	48955737	C>T	snv	rs	1166445718	rs1166445718
					19	48961496	C>T	snv	rs	1169619538	rs1169619538
					19	48961651	T>G	snv	rs	1176024264	rs1176024264
					19	48956218	C>A	snv	rs	1178189835	rs1178189835
					19	48956226	C>G,T	snv	rs	1179344139	rs1179344139
					19	48956302	T>G	snv	rs	1180385242	rs1180385242
					19	48955727	C>T	snv	rs	1183813464	rs1183813464
					19	48961612	C>T	snv	rs	1186636724	rs1186636724
					19	48954929	A>G	snv	rs	1192455906	rs1192455906
					19	48961604	G>A	snv	rs	1193542077	rs1193542077
					19	48961021	G>A	snv	rs	1194876077	rs1194876077
					19	48955577	A>C,G	snv	rs	1200395604	rs1200395604
					19	48961598	C>G	snv	rs	1206632807	rs1206632807
					19	48961545	C>G,T	snv	rs	1208744100	rs1208744100
					19	48960888	G>T	snv	rs	1212553100	rs1212553100
					19	48955719	G>A	snv	rs	1212791807	rs1212791807
					19	48956222	C>A	snv	rs	1214703841	rs1214703841
					19	48961009	G>C	snv	rs	1215429357	rs1215429357
					19	48955598	G>C	snv	rs	1216433893	rs1216433893
					19	48961523	T>C	snv	rs	1226184518	rs1226184518
					19	48956223	T>A,C	snv	rs	1240715086	rs1240715086
					19	48960839	C>A,G,T	snv	rs	1249224639	rs1249224639
					19	48955746	C>G,T	snv	rs	1253388076	rs1253388076
					19	48961599	T>A	snv	rs	1269518801	rs1269518801
					19	48955819	C>G,T	snv	rs	1271021832	rs1271021832
					19	48961049	C>G	snv	rs	1280787525	rs1280787525
					19	48956206	C>A	snv	rs	1288015438	rs1288015438
					19	48960984	C>A,T	snv	rs	1288106290	rs1288106290
					19	48961508	A>G	snv	rs	1312641704	rs1312641704
					19	48960936	C>A,T	snv	rs	1313592371	rs1313592371
					19	48960978	T>C	snv	rs	1314378275	rs1314378275
					19	48956272	G>A,T	snv	rs	1319541919	rs1319541919
					19	48955736	G>A	snv	rs	1324504320	rs1324504320
					19	48961576	G>A	snv	rs	1326293617	rs1326293617
					19	48956247	G>T	snv	rs	1326365382	rs1326365382
					19	48961041	C>A	snv	rs	1326548363	rs1326548363
					19	48955824	A>C	snv	rs	1333944597	rs1333944597
					19	48960869	C>A	snv	rs	1341198789	rs1341198789
					19	48956260	T>C	snv	rs	1350845070	rs1350845070
					19	48955548	G>A,C	snv	rs	1353084211	rs1353084211
					19	48961597	G>T	snv	rs	1353115965	rs1353115965
					19	48960852	G>T	snv	rs	1356750893	rs1356750893
					19	48956248	T>C,G	snv	rs	1370070128	rs1370070128
					19	48961631	G>A	snv	rs	1375579894	rs1375579894
					19	48955706	G>T	snv	rs	1379715285	rs1379715285
					19	48956232	G>A	snv	rs	1381017844	rs1381017844
					19	48960996	C>T	snv	rs	1381257379	rs1381257379
					19	48954932	G>T	snv	rs	1387225550	rs1387225550
					19	48961645	G>A,C,T	snv	rs	1388419292	rs1388419292
					19	48961044	C>T	snv	rs	1393666595	rs1393666595
					19	48960864	G>C	snv	rs	1394502413	rs1394502413
					19	48956233	A>G	snv	rs	1400330041	rs1400330041
					19	48956320	A>G	snv	rs	1406175841	rs1406175841
					19	48961500	G>A,T	snv	rs	1408812089	rs1408812089
					19	48961505	T>C	snv	rs	1415036720	rs1415036720
					19	48960847	T>C	snv	rs	1418992712	rs1418992712
					19	48961509	G>C	snv	rs	1422445515	rs1422445515
					19	48960979	C>G,T	snv	rs	1431136700	rs1431136700
					19	48955811	G>C	snv	rs	1438878588	rs1438878588
					19	48961657	T>C	snv	rs	1440177566	rs1440177566
					19	48961540	C>T	snv	rs	1440535399	rs1440535399
					19	48956221	A>G	snv	rs	1445481597	rs1445481597
					19	48956217	A>G	snv	rs	1447155545	rs1447155545
					19	48961642	C>A	snv	rs	1470973715	rs1470973715
					19	48956304	T>G	snv	rs	1472499686	rs1472499686
					19	48954948	A>G	snv	rs	1478724845	rs1478724845
					19	48961000	T>C	snv	rs	1568608892	rs1568608892
					19	48961014	T>G	snv	rs	1568608919	rs1568608919
					19	48954941	G>A,C	snv	rs	1600099752	rs1600099752
					19	48955562	G>C	snv	rs	1600101064	rs1600101064
					19	48955697	G>A	snv	rs	1600101348	rs1600101348
					19	48956236	T>G	snv	rs	1600102948	rs1600102948
					19	48956254	C>G	snv	rs	1600103028	rs1600103028
					19	48956318	C>A,G	snv	rs	1600103299	rs1600103299
					19	48960817	G>A	snv	rs	1600113077	rs1600113077
					19	48961059	T>C	snv	rs	1600114191	rs1600114191
					19	48961590	C>T	snv	rs	1600115771	rs1600115771
					19	48961601	A>C	snv	rs	1600115830	rs1600115830
					19	48960901	A>G	snv	rs	1869738561	rs1869738561
					19	48954949	G>C	snv	rs	2038063190	rs2038063190
					19	48954962	G>T	snv	rs	2038064279	rs2038064279
					19	48955574	A>G	snv	rs	2038091165	rs2038091165
					19	48955584	C>T	snv	rs	2038091990	rs2038091990
					19	48955592	C>T	snv	rs	2038092252	rs2038092252
					19	48955691	A>G	snv	rs	2038096369	rs2038096369
					19	48955730	G>A	snv	rs	2038100917	rs2038100917
					19	48955742	G>T	snv	rs	2038101851	rs2038101851
					19	48955757	G>A	snv	rs	2038102794	rs2038102794
					19	48955766	A>G	snv	rs	2038103617	rs2038103617
					19	48955770	A>G	snv	rs	2038103965	rs2038103965
					19	48955778	A>G	snv	rs	2038104207	rs2038104207
					19	48955814	A>G	snv	rs	2038105532	rs2038105532
					19	48955833	G>T	snv	rs	2038106328	rs2038106328
					19	48956199	A>T	snv	rs	2038122046	rs2038122046
					19	48956205	G>C	snv	rs	2038122546	rs2038122546
					19	48956227	C>A	snv	rs	2038125500	rs2038125500
					19	48956242	T>C	snv	rs	2038127580	rs2038127580
					19	48956251	C>T	snv	rs	2038128342	rs2038128342
					19	48956290	G>A	snv	rs	2038130301	rs2038130301
					19	48956312	T>A	snv	rs	2038131722	rs2038131722
					19	48956326	T>C	snv	rs	2038132434	rs2038132434
					19	48956328	C>A	snv	rs	2038132554	rs2038132554
					19	48960819	A>C	snv	rs	2038325218	rs2038325218
					19	48960844	C>T	snv	rs	2038326667	rs2038326667
					19	48960893	G>T	snv	rs	2038329900	rs2038329900
					19	48960907	G>A	snv	rs	2038330314	rs2038330314
					19	48960931	C>T	snv	rs	2038330996	rs2038330996
					19	48960945	C>G	snv	rs	2038332049	rs2038332049
					19	48960957	A>C	snv	rs	2038332926	rs2038332926
					19	48960964	C>T	snv	rs	2038333586	rs2038333586
					19	48960982	T>A	snv	rs	2038335199	rs2038335199
					19	48960993	A>C	snv	rs	2038336065	rs2038336065
					19	48961063	A>G	snv	rs	2038339932	rs2038339932
					19	48961068	G>T	snv	rs	2038340442	rs2038340442
					19	48961072	A>C	snv	rs	2038340653	rs2038340653
					19	48961075	A>C	snv	rs	2038340953	rs2038340953
					19	48961490	C>A	snv	rs	2038357721	rs2038357721
					19	48961498	G>A	snv	rs	2038358258	rs2038358258
					19	48961514	T>C	snv	rs	2038359213	rs2038359213
					19	48961533	A>G	snv	rs	2038359917	rs2038359917
					19	48961536	G>A	snv	rs	2038360261	rs2038360261
					19	48961560	C>G	snv	rs	2038361215	rs2038361215
					19	48961567	G>C	snv	rs	2038361635	rs2038361635
					19	48961569	A>C	snv	rs	2038361739	rs2038361739
					19	48961572	C>A	snv	rs	2038361937	rs2038361937
					19	48961614	C>A	snv	rs	2038364454	rs2038364454
					19	48961617	T>C	snv	rs	2038364555	rs2038364555
					19	48961637	G>A	snv	rs	2038365219	rs2038365219
					19	48961609	A>G	snv	rs	1057369	rs1057369

## Sheet: List B
rs36017265
			Total Deleterious nsSNP Found from Seven Tools (SIFT, PolyPhen-2, Pmut, MutPred, SNAP2, SNP&GO and PANTHER)
							No of Deleterious nsSNP: 1

## Sheet: List C
rs36017265
							Final Deleterious nsSNP
