# Supplementary material for: Investigation of pathogenic germline variants in gastric cancer and development of “GasCanBase” database
Source: Cancer Rep (Hoboken). 2023 Oct 22;6(12):e1906. doi: 10.1002/cnr2.1906 (PMC10728505; doi:10.1002/cnr2.1906)
Supplement: Supplementary file 1 — Data S1 Supporting Information. [file CNR2-6-e1906-s001.zip › Supplementary File/Table S11. Selection of nsSNP of BMPR1A.xlsx]

## Sheet: List A
Total nsSNP Found from dbSNP Database					#chr	pos	variation	variant_type			snp_id
	Gene : BMPR1A				10	86876022	C>A,G,T	snv	rs	11528010	rs11528010
	No of SNP: 65741				10	86921680	C>T	snv	rs	35619497	rs35619497
	No of nsSNP: 587				10	86923381	G>A,C	snv	rs	55932635	rs55932635
					10	86923625	A>C,G	snv	rs	112603659	rs112603659
					10	86923492	T>A,C	snv	rs	112883778	rs112883778
					10	86923466	G>A,T	snv	rs	113849804	rs113849804
					10	86899878	C>G,T	snv	rs	138478597	rs138478597
					10	86921596	G>A	snv	rs	140592056	rs140592056
					10	86912296	A>G	snv	rs	141608069	rs141608069
					10	86917299	G>A,C	snv	rs	141625907	rs141625907
					10	86890092	C>G	snv	rs	142454490	rs142454490
					10	86900086	A>G	snv	rs	142965096	rs142965096
					10	86876023	C>G,T	snv	rs	143248687	rs143248687
					10	86900074	A>G	snv	rs	145101532	rs145101532
					10	86917189	G>A	snv	rs	147971049	rs147971049
					10	86876065	T>A,G	snv	rs	151235720	rs151235720
					10	86919271	G>A,T	snv	rs	187780646	rs187780646
					10	86912269	G>A	snv	rs	189059377	rs189059377
					10	86917171	G>A	snv	rs	191742018	rs191742018
					10	86917173	C>A,T	snv	rs	199476084	rs199476084
					10	86919316	C>A,T	snv	rs	199476086	rs199476086
					10	86899830	T>A,C	snv	rs	199476087	rs199476087
					10	86919430	G>A	snv	rs	199476088	rs199476088
					10	86923442	T>C	snv	rs	199476089	rs199476089
					10	86923435	G>A,C	snv	rs	199907158	rs199907158
					10	86876055	G>A	snv	rs	200115604	rs200115604
					10	86900095	A>G,T	snv	rs	200951235	rs200951235
					10	86923716	C>G	snv	rs	201345248	rs201345248
					10	86921623	C>T	snv	rs	201362537	rs201362537
					10	86919372	G>A,T	snv	rs	201509164	rs201509164
					10	86890134	G>A,T	snv	rs	368595543	rs368595543
					10	86917191	T>A,C	snv	rs	369012159	rs369012159
					10	86923633	G>A	snv	rs	369966011	rs369966011
					10	86900120	G>A,C	snv	rs	370091063	rs370091063
					10	86900036	T>C	snv	rs	371243894	rs371243894
					10	86890077	G>A	snv	rs	371904636	rs371904636
					10	86923465	C>T	snv	rs	372178531	rs372178531
					10	86892149	A>G	snv	rs	374739820	rs374739820
					10	86899843	A>G	snv	rs	375165807	rs375165807
					10	86923618	A>G	snv	rs	376651641	rs376651641
					10	86900107	T>C	snv	rs	377733546	rs377733546
					10	86923472	G>A,T	snv	rs	535109719	rs535109719
					10	86900051	G>A	snv	rs	567009904	rs567009904
					10	86923453	G>C,T	snv	rs	567733221	rs567733221
					10	86912278	A>G,T	snv	rs	574229174	rs574229174
					10	86921588	T>C	snv	rs	576247658	rs576247658
					10	86919256	A>C,G	snv	rs	587778111	rs587778111
					10	86900033	T>C	snv	rs	587778112	rs587778112
					10	86921570	G>A,T	snv	rs	587780107	rs587780107
					10	86921653	G>A,T	snv	rs	587780108	rs587780108
					10	86917134	G>A,T	snv	rs	587780110	rs587780110
					10	86917207	T>C	snv	rs	587780783	rs587780783
					10	86921569	C>T	snv	rs	587781332	rs587781332
					10	86917153	A>G	snv	rs	587781341	rs587781341
					10	86921686	A>G	snv	rs	587781503	rs587781503
					10	86921568	A>C,G	snv	rs	587781522	rs587781522
					10	86890112	G>A,C	snv	rs	587781556	rs587781556
					10	86923379	T>C	snv	rs	587781884	rs587781884
					10	86919292	C>T	snv	rs	587782092	rs587782092
					10	86912268	C>T	snv	rs	587782231	rs587782231
					10	86899831	G>A	snv	rs	587782388	rs587782388
					10	86899812	C>G,T	snv	rs	587782418	rs587782418
					10	86899815	C>T	snv	rs	587782494	rs587782494
					10	86921677	C>T	snv	rs	587782496	rs587782496
					10	86919340	A>G	snv	rs	587782536	rs587782536
					10	86917218	C>T	snv	rs	587782578	rs587782578
					10	86912317	G>A	snv	rs	587782748	rs587782748
					10	86923447	G>A	snv	rs	587782836	rs587782836
					10	86890095	G>C	snv	rs	730881430	rs730881430
					10	86912338	T>C	snv	rs	730881432	rs730881432
					10	86917146	A>G	snv	rs	730881433	rs730881433
					10	86919214	A>G	snv	rs	730881434	rs730881434
					10	86919246	G>A,T	snv	rs	730881435	rs730881435
					10	86919385	G>A,T	snv	rs	730881436	rs730881436
					10	86923653	A>C	snv	rs	730881437	rs730881437
					10	86876071	T>C	snv	rs	745920240	rs745920240
					10	86912281	G>A	snv	rs	746231785	rs746231785
					10	86919177	A>G	snv	rs	746800007	rs746800007
					10	86921632	A>G	snv	rs	747090661	rs747090661
					10	86917141	G>A	snv	rs	747371306	rs747371306
					10	86876083	A>C	snv	rs	747437716	rs747437716
					10	86923690	A>C,G	snv	rs	747640982	rs747640982
					10	86917170	C>G,T	snv	rs	747728399	rs747728399
					10	86890091	A>G	snv	rs	748515167	rs748515167
					10	86917242	G>A	snv	rs	748790017	rs748790017
					10	86919351	T>C	snv	rs	749571434	rs749571434
					10	86923443	G>A	snv	rs	749743579	rs749743579
					10	86912272	G>A,T	snv	rs	749780872	rs749780872
					10	86919303	T>A,C	snv	rs	749873461	rs749873461
					10	86899807	C>T	snv	rs	750097648	rs750097648
					10	86912337	A>G	snv	rs	750274275	rs750274275
					10	86917209	G>T	snv	rs	750513716	rs750513716
					10	86923640	A>G	snv	rs	750840234	rs750840234
					10	86900066	T>G	snv	rs	751260747	rs751260747
					10	86923490	G>A	snv	rs	752802257	rs752802257
					10	86912362	G>A,C,T	snv	rs	752893921	rs752893921
					10	86919290	A>C,G	snv	rs	753521037	rs753521037
					10	86923398	G>A,T	snv	rs	753694209	rs753694209
					10	86923606	G>A	snv	rs	753939029	rs753939029
					10	86876056	C>G	snv	rs	754015069	rs754015069
					10	86923669	A>G	snv	rs	754607465	rs754607465
					10	86917224	G>A	snv	rs	755372473	rs755372473
					10	86890088	G>C	snv	rs	755462552	rs755462552
					10	86923502	A>G	snv	rs	756222157	rs756222157
					10	86892228	A>G	snv	rs	756944246	rs756944246
					10	86923412	T>C	snv	rs	758309022	rs758309022
					10	86919318	G>A	snv	rs	758432395	rs758432395
					10	86921627	A>T	snv	rs	758599378	rs758599378
					10	86876077	G>A,T	snv	rs	759014147	rs759014147
					10	86917188	C>G,T	snv	rs	759363072	rs759363072
					10	86890185	C>T	snv	rs	760515128	rs760515128
					10	86899887	A>C,G,T	snv	rs	760739609	rs760739609
					10	86923411	A>G	snv	rs	761612520	rs761612520
					10	86917206	A>G,T	snv	rs	762087997	rs762087997
					10	86917276	G>A	snv	rs	762178061	rs762178061
					10	86917183	A>G	snv	rs	762926637	rs762926637
					10	86876037	T>C	snv	rs	762926643	rs762926643
					10	86912299	A>C	snv	rs	763548019	rs763548019
					10	86900091	T>G	snv	rs	763934014	rs763934014
					10	86919384	C>G,T	snv	rs	764466442	rs764466442
					10	86917308	C>G,T	snv	rs	765530074	rs765530074
					10	86876044	G>C	snv	rs	766269417	rs766269417
					10	86917219	G>A,C,T	snv	rs	766908700	rs766908700
					10	86900071	T>C,G	snv	rs	767157505	rs767157505
					10	86921595	C>A,G,T	snv	rs	767296986	rs767296986
					10	86899873	T>C,G	snv	rs	767385418	rs767385418
					10	86923489	C>T	snv	rs	767763451	rs767763451
					10	86923463	A>G,T	snv	rs	767995260	rs767995260
					10	86921634	G>A,T	snv	rs	769212314	rs769212314
					10	86923693	G>A,T	snv	rs	769233029	rs769233029
					10	86917243	T>A,C,G	snv	rs	770830310	rs770830310
					10	86912277	A>C,G	snv	rs	771444196	rs771444196
					10	86923444	C>T	snv	rs	771452619	rs771452619
					10	86912292	C>A,T	snv	rs	771910503	rs771910503
					10	86917247	C>G,T	snv	rs	771932684	rs771932684
					10	86899875	C>T	snv	rs	772163112	rs772163112
					10	86921683	T>C	snv	rs	774061725	rs774061725
					10	86919369	C>A,T	snv	rs	774555805	rs774555805
					10	86912293	A>G,T	snv	rs	775295628	rs775295628
					10	86912302	C>A,T	snv	rs	776160961	rs776160961
					10	86921640	C>G,T	snv	rs	777021606	rs777021606
					10	86900100	C>G	snv	rs	778615896	rs778615896
					10	86876067	A>C,G	snv	rs	778886055	rs778886055
					10	86923445	G>A,T	snv	rs	779371501	rs779371501
					10	86899818	C>T	snv	rs	779661827	rs779661827
					10	86921629	A>C,G	snv	rs	780148965	rs780148965
					10	86917163	G>A,C,T	snv	rs	780907902	rs780907902
					10	86919347	A>C,G,T	snv	rs	781082609	rs781082609
					10	86899836	C>G,T	snv	rs	781258592	rs781258592
					10	86900108	C>G,T	snv	rs	781286980	rs781286980
					10	86890221	G>A	snv	rs	786201792	rs786201792
					10	86899853	C>A,G	snv	rs	786202136	rs786202136
					10	86921584	G>A	snv	rs	786202611	rs786202611
					10	86921619	C>G,T	snv	rs	786202823	rs786202823
					10	86890118	A>G	snv	rs	786203156	rs786203156
					10	86876019	A>C,G	snv	rs	786203157	rs786203157
					10	86876084	A>C,T	snv	rs	786204152	rs786204152
					10	86921598	A>C	snv	rs	786204235	rs786204235
					10	86921659	A>G	snv	rs	863224718	rs863224718
					10	86876040	A>G,T	snv	rs	863224719	rs863224719
					10	86899849	G>A,C	snv	rs	863224720	rs863224720
					10	86900115	C>G	snv	rs	863224721	rs863224721
					10	86923707	T>A,C	snv	rs	864622175	rs864622175
					10	86899837	G>A,C,T	snv	rs	864622549	rs864622549
					10	86919444	C>G,T	snv	rs	864622566	rs864622566
					10	86876021	G>A,C,T	snv	rs	869312758	rs869312758
					10	86923628	G>A	snv	rs	869312790	rs869312790
					10	86912343	C>A,G	snv	rs	876658138	rs876658138
					10	86923471	C>T	snv	rs	876658515	rs876658515
					10	86899890	G>C	snv	rs	876658573	rs876658573
					10	86919309	T>C	snv	rs	876658840	rs876658840
					10	86890110	C>A,T	snv	rs	876658859	rs876658859
					10	86921681	G>A	snv	rs	876659155	rs876659155
					10	86892153	T>C	snv	rs	876659498	rs876659498
					10	86923604	C>T	snv	rs	876660569	rs876660569
					10	86919172	G>C	snv	rs	876660596	rs876660596
					10	86919270	T>A,C	snv	rs	876660750	rs876660750
					10	86919198	A>G	snv	rs	876660756	rs876660756
					10	86921613	C>A,G	snv	rs	876660798	rs876660798
					10	86919205	C>A	snv	rs	876660939	rs876660939
					10	86921543	C>G,T	snv	rs	878854662	rs878854662
					10	86923688	A>G	snv	rs	878854665	rs878854665
					10	86890223	A>C,G	snv	rs	878854666	rs878854666
					10	86892167	C>A,T	snv	rs	878854667	rs878854667
					10	86900101	A>C,G,T	snv	rs	878854668	rs878854668
					10	86912313	G>T	snv	rs	878854670	rs878854670
					10	86912365	G>A	snv	rs	878854671	rs878854671
					10	86919469	G>A,T	snv	rs	879254049	rs879254049
					10	86912314	T>C	snv	rs	879254158	rs879254158
					10	86912271	C>T	snv	rs	879254272	rs879254272
					10	86917234	C>A,T	snv	rs	905457708	rs905457708
					10	86919291	G>A	snv	rs	927151124	rs927151124
					10	86912256	A>G,T	snv	rs	935076000	rs935076000
					10	86892137	C>T	snv	rs	953797046	rs953797046
					10	86919220	A>G	snv	rs	955604329	rs955604329
					10	86900092	G>A,T	snv	rs	971636078	rs971636078
					10	86923477	A>G	snv	rs	974639091	rs974639091
					10	86919204	T>A	snv	rs	983870066	rs983870066
					10	86876038	A>G,T	snv	rs	993642453	rs993642453
					10	86917203	T>C	snv	rs	1006323095	rs1006323095
					10	86890108	C>G	snv	rs	1021443408	rs1021443408
					10	86890097	A>G	snv	rs	1043850286	rs1043850286
					10	86912280	C>T	snv	rs	1053423400	rs1053423400
					10	86890164	C>G	snv	rs	1057517610	rs1057517610
					10	86923380	C>G,T	snv	rs	1057520966	rs1057520966
					10	86890203	A>T	snv	rs	1060503394	rs1060503394
					10	86921600	G>A	snv	rs	1060503395	rs1060503395
					10	86919456	G>A	snv	rs	1060503396	rs1060503396
					10	86919401	A>C	snv	rs	1060503397	rs1060503397
					10	86919345	G>C	snv	rs	1060503398	rs1060503398
					10	86917287	A>G	snv	rs	1060503400	rs1060503400
					10	86899819	G>A	snv	rs	1060503401	rs1060503401
					10	86890179	A>G	snv	rs	1060503402	rs1060503402
					10	86890113	A>C,G	snv	rs	1060503403	rs1060503403
					10	86912288	G>C	snv	rs	1060503404	rs1060503404
					10	86917176	G>A	snv	rs	1060503405	rs1060503405
					10	86892140	T>A,G	snv	rs	1060503406	rs1060503406
					10	86890068	A>G	snv	rs	1060503410	rs1060503410
					10	86892138	A>G,T	snv	rs	1064793333	rs1064793333
					10	86923692	G>C,T	snv	rs	1064793404	rs1064793404
					10	86892129	C>G,T	snv	rs	1064793490	rs1064793490
					10	86917297	C>G	snv	rs	1064793497	rs1064793497
					10	86912325	C>G	snv	rs	1064793512	rs1064793512
					10	86923652	G>C	snv	rs	1064793783	rs1064793783
					10	86919298	T>C	snv	rs	1064793886	rs1064793886
					10	86917252	C>T	snv	rs	1064793937	rs1064793937
					10	86923438	G>A	snv	rs	1064794161	rs1064794161
					10	86921521	G>A	snv	rs	1064794827	rs1064794827
					10	86921567	A>G	snv	rs	1064795593	rs1064795593
					10	86890208	A>G	snv	rs	1064795729	rs1064795729
					10	86919267	A>C,T	snv	rs	1131691167	rs1131691167
					10	86899848	T>C	snv	rs	1131691168	rs1131691168
					10	86923682	T>C	snv	rs	1131691169	rs1131691169
					10	86876085	G>A	snv	rs	1131691171	rs1131691171
					10	86919431	C>G	snv	rs	1131691177	rs1131691177
					10	86900050	C>G,T	snv	rs	1131691178	rs1131691178
					10	86899833	T>G	snv	rs	1131691180	rs1131691180
					10	86912260	C>G,T	snv	rs	1131691185	rs1131691185
					10	86921539	G>A	snv	rs	1161972977	rs1161972977
					10	86890065	A>G	snv	rs	1163365235	rs1163365235
					10	86890199	G>C,T	snv	rs	1177143902	rs1177143902
					10	86923679	C>T	snv	rs	1179044384	rs1179044384
					10	86890083	T>G	snv	rs	1194403044	rs1194403044
					10	86923658	C>G	snv	rs	1201398448	rs1201398448
					10	86923601	G>A	snv	rs	1204089728	rs1204089728
					10	86923413	G>C	snv	rs	1206243685	rs1206243685
					10	86919199	C>A,G	snv	rs	1219651963	rs1219651963
					10	86917179	G>A	snv	rs	1226033707	rs1226033707
					10	86899881	G>A	snv	rs	1244692883	rs1244692883
					10	86923595	G>A,T	snv	rs	1256130183	rs1256130183
					10	86900090	T>C	snv	rs	1260484420	rs1260484420
					10	86923706	A>T	snv	rs	1276173920	rs1276173920
					10	86919229	C>G	snv	rs	1276976514	rs1276976514
					10	86919421	A>G	snv	rs	1281108621	rs1281108621
					10	86912349	C>A	snv	rs	1305429176	rs1305429176
					10	86899879	C>T	snv	rs	1312138101	rs1312138101
					10	86919417	A>G,T	snv	rs	1315674155	rs1315674155
					10	86921671	A>G	snv	rs	1327393432	rs1327393432
					10	86923504	G>A	snv	rs	1329735599	rs1329735599
					10	86912254	G>A	snv	rs	1341015567	rs1341015567
					10	86917165	T>A,C	snv	rs	1347027954	rs1347027954
					10	86899810	A>G	snv	rs	1360094214	rs1360094214
					10	86919213	C>A,T	snv	rs	1404557708	rs1404557708
					10	86919361	A>G	snv	rs	1405441693	rs1405441693
					10	86923449	G>C	snv	rs	1410256559	rs1410256559
					10	86923418	C>T	snv	rs	1418504897	rs1418504897
					10	86890073	G>T	snv	rs	1430886611	rs1430886611
					10	86919237	C>T	snv	rs	1437385150	rs1437385150
					10	86912251	A>G	snv	rs	1446889676	rs1446889676
					10	86919217	T>G	snv	rs	1453306253	rs1453306253
					10	86892146	G>A,T	snv	rs	1456980302	rs1456980302
					10	86890087	T>A,C	snv	rs	1461705514	rs1461705514
					10	86921557	G>A	snv	rs	1462602717	rs1462602717
					10	86876076	C>T	snv	rs	1472397694	rs1472397694
					10	86919302	A>T	snv	rs	1480528360	rs1480528360
					10	86919415	A>C	snv	rs	1490421596	rs1490421596
					10	86876026	A>C	snv	rs	1554886804	rs1554886804
					10	86876082	C>G,T	snv	rs	1554886821	rs1554886821
					10	86890106	G>C	snv	rs	1554888103	rs1554888103
					10	86890127	G>A	snv	rs	1554888112	rs1554888112
					10	86890145	G>A	snv	rs	1554888117	rs1554888117
					10	86890151	G>A,C	snv	rs	1554888119	rs1554888119
					10	86890152	A>G	snv	rs	1554888120	rs1554888120
					10	86890155	A>T	snv	rs	1554888124	rs1554888124
					10	86890161	T>G	snv	rs	1554888125	rs1554888125
					10	86890200	A>G	snv	rs	1554888137	rs1554888137
					10	86890217	A>G	snv	rs	1554888142	rs1554888142
					10	86892141	G>T	snv	rs	1554888310	rs1554888310
					10	86892152	A>G,T	snv	rs	1554888312	rs1554888312
					10	86892182	T>A,G	snv	rs	1554888320	rs1554888320
					10	86892194	T>G	snv	rs	1554888323	rs1554888323
					10	86892218	T>C	snv	rs	1554888328	rs1554888328
					10	86899800	C>G,T	snv	rs	1554888960	rs1554888960
					10	86899816	G>A	snv	rs	1554888965	rs1554888965
					10	86899822	C>T	snv	rs	1554888969	rs1554888969
					10	86899825	T>C	snv	rs	1554888971	rs1554888971
					10	86899867	C>T	snv	rs	1554888980	rs1554888980
					10	86899876	C>G	snv	rs	1554888987	rs1554888987
					10	86900032	T>G	snv	rs	1554889007	rs1554889007
					10	86900048	T>C	snv	rs	1554889010	rs1554889010
					10	86900123	A>G,T	snv	rs	1554889024	rs1554889024
					10	86912262	A>G,T	snv	rs	1554890203	rs1554890203
					10	86912329	A>G	snv	rs	1554890228	rs1554890228
					10	86912353	G>A	snv	rs	1554890233	rs1554890233
					10	86917161	C>G	snv	rs	1554890745	rs1554890745
					10	86917180	G>A,C	snv	rs	1554890758	rs1554890758
					10	86917210	G>A	snv	rs	1554890768	rs1554890768
					10	86917213	A>G	snv	rs	1554890769	rs1554890769
					10	86917227	A>G	snv	rs	1554890784	rs1554890784
					10	86917255	C>G,T	snv	rs	1554890797	rs1554890797
					10	86919189	A>G	snv	rs	1554891019	rs1554891019
					10	86919190	T>C	snv	rs	1554891022	rs1554891022
					10	86919210	A>C,G	snv	rs	1554891025	rs1554891025
					10	86919249	T>A	snv	rs	1554891039	rs1554891039
					10	86919276	A>G	snv	rs	1554891047	rs1554891047
					10	86919279	C>G	snv	rs	1554891050	rs1554891050
					10	86919286	C>G	snv	rs	1554891053	rs1554891053
					10	86919289	G>A,C	snv	rs	1554891054	rs1554891054
					10	86919294	C>G	snv	rs	1554891064	rs1554891064
					10	86919313	C>A,T	snv	rs	1554891075	rs1554891075
					10	86919324	G>A,T	snv	rs	1554891077	rs1554891077
					10	86921524	A>T	snv	rs	1554891310	rs1554891310
					10	86921528	A>G	snv	rs	1554891311	rs1554891311
					10	86921548	A>G	snv	rs	1554891313	rs1554891313
					10	86921549	A>G	snv	rs	1554891315	rs1554891315
					10	86921552	C>A,G	snv	rs	1554891317	rs1554891317
					10	86921573	A>G	snv	rs	1554891322	rs1554891322
					10	86921578	G>A	snv	rs	1554891324	rs1554891324
					10	86921593	G>A,T	snv	rs	1554891329	rs1554891329
					10	86921602	C>G,T	snv	rs	1554891334	rs1554891334
					10	86921614	C>A,T	snv	rs	1554891338	rs1554891338
					10	86921645	A>G	snv	rs	1554891343	rs1554891343
					10	86921673	G>A	snv	rs	1554891352	rs1554891352
					10	86921678	G>A	snv	rs	1554891354	rs1554891354
					10	86923397	T>C	snv	rs	1554891572	rs1554891572
					10	86923483	T>A,C	snv	rs	1554891611	rs1554891611
					10	86923495	A>G	snv	rs	1554891616	rs1554891616
					10	86923499	G>C	snv	rs	1554891617	rs1554891617
					10	86923611	G>A,C	snv	rs	1554891647	rs1554891647
					10	86923627	T>A	snv	rs	1554891650	rs1554891650
					10	86923654	C>T	snv	rs	1554891661	rs1554891661
					10	86923670	T>C,G	snv	rs	1554891667	rs1554891667
					10	86923674	G>C	snv	rs	1554891668	rs1554891668
					10	86923704	A>C	snv	rs	1554891680	rs1554891680
					10	86890099	G>T	snv	rs	1564714776	rs1564714776
					10	86890101	A>C	snv	rs	1564714779	rs1564714779
					10	86890128	A>G	snv	rs	1564714807	rs1564714807
					10	86892179	A>G	snv	rs	1564715471	rs1564715471
					10	86892188	T>G	snv	rs	1564715478	rs1564715478
					10	86899856	G>A,T	snv	rs	1564717712	rs1564717712
					10	86899884	G>C	snv	rs	1564717740	rs1564717740
					10	86900030	C>A,T	snv	rs	1564717828	rs1564717828
					10	86900034	T>G	snv	rs	1564717849	rs1564717849
					10	86900068	A>C	snv	rs	1564717888	rs1564717888
					10	86900122	T>A,C	snv	rs	1564717948	rs1564717948
					10	86912274	T>C	snv	rs	1564721927	rs1564721927
					10	86912297	T>A,G	snv	rs	1564721952	rs1564721952
					10	86912361	A>G	snv	rs	1564721996	rs1564721996
					10	86912371	G>A	snv	rs	1564722001	rs1564722001
					10	86917152	A>G	snv	rs	1564723330	rs1564723330
					10	86917166	G>A	snv	rs	1564723344	rs1564723344
					10	86917208	G>A	snv	rs	1564723388	rs1564723388
					10	86917322	A>G	snv	rs	1564723496	rs1564723496
					10	86919195	G>A	snv	rs	1564724125	rs1564724125
					10	86919244	A>G	snv	rs	1564724169	rs1564724169
					10	86919263	C>A,G	snv	rs	1564724183	rs1564724183
					10	86919325	G>A,T	snv	rs	1564724250	rs1564724250
					10	86919387	G>A	snv	rs	1564724297	rs1564724297
					10	86919400	A>G	snv	rs	1564724310	rs1564724310
					10	86919429	T>A	snv	rs	1564724332	rs1564724332
					10	86921520	T>G	snv	rs	1564724948	rs1564724948
					10	86921675	C>G,T	snv	rs	1564725059	rs1564725059
					10	86923409	A>G	snv	rs	1564725605	rs1564725605
					10	86923621	T>G	snv	rs	1564725794	rs1564725794
					10	86923645	G>T	snv	rs	1564725805	rs1564725805
					10	86923655	T>C	snv	rs	1564725819	rs1564725819
					10	86912294	G>C	snv	rs	1589288578	rs1589288578
					10	86912367	T>A,C	snv	rs	1589288649	rs1589288649
					10	86917175	A>C,G	snv	rs	1589290669	rs1589290669
					10	86917192	A>T	snv	rs	1589290688	rs1589290688
					10	86917231	T>C	snv	rs	1589290731	rs1589290731
					10	86919181	C>T	snv	rs	1589291509	rs1589291509
					10	86919192	A>G	snv	rs	1589291527	rs1589291527
					10	86919252	C>A,G	snv	rs	1589291581	rs1589291581
					10	86919312	T>G	snv	rs	1589291671	rs1589291671
					10	86919342	A>G	snv	rs	1589291709	rs1589291709
					10	86919352	A>G,T	snv	rs	1589291722	rs1589291722
					10	86919370	C>G	snv	rs	1589291749	rs1589291749
					10	86919399	A>C	snv	rs	1589291778	rs1589291778
					10	86919405	A>G	snv	rs	1589291789	rs1589291789
					10	86919468	A>T	snv	rs	1589291828	rs1589291828
					10	86921525	C>G,T	snv	rs	1589292560	rs1589292560
					10	86921527	A>G	snv	rs	1589292564	rs1589292564
					10	86921529	T>C,G	snv	rs	1589292569	rs1589292569
					10	86921531	A>T	snv	rs	1589292573	rs1589292573
					10	86921572	T>G	snv	rs	1589292594	rs1589292594
					10	86921601	C>A	snv	rs	1589292635	rs1589292635
					10	86921641	A>G	snv	rs	1589292679	rs1589292679
					10	86921666	G>T	snv	rs	1589292704	rs1589292704
					10	86921684	G>C	snv	rs	1589292734	rs1589292734
					10	86923486	A>C	snv	rs	1589293506	rs1589293506
					10	86923699	T>A	snv	rs	1589293695	rs1589293695
					10	86923709	T>C	snv	rs	1589293705	rs1589293705
					10	86876025	C>G	snv	rs	1589757055	rs1589757055
					10	86876027	G>A,C	snv	rs	1589757057	rs1589757057
					10	86876053	G>A	snv	rs	1589757087	rs1589757087
					10	86890074	A>G	snv	rs	1589763296	rs1589763296
					10	86890086	A>C	snv	rs	1589763313	rs1589763313
					10	86890094	G>A,C,T	snv	rs	1589763328	rs1589763328
					10	86890140	C>T	snv	rs	1589763385	rs1589763385
					10	86890162	G>A,C	snv	rs	1589763414	rs1589763414
					10	86890173	A>G	snv	rs	1589763421	rs1589763421
					10	86890188	G>A	snv	rs	1589763441	rs1589763441
					10	86890196	C>A	snv	rs	1589763452	rs1589763452
					10	86890205	G>A	snv	rs	1589763471	rs1589763471
					10	86890218	C>A	snv	rs	1589763485	rs1589763485
					10	86892132	A>G	snv	rs	1589764258	rs1589764258
					10	86892135	G>T	snv	rs	1589764265	rs1589764265
					10	86892159	A>G	snv	rs	1589764297	rs1589764297
					10	86899821	A>G	snv	rs	1589768003	rs1589768003
					10	86899858	A>G	snv	rs	1589768056	rs1589768056
					10	86899861	T>C	snv	rs	1589768063	rs1589768063
					10	86899869	A>C,T	snv	rs	1589768079	rs1589768079
					10	86900039	A>G	snv	rs	1589768201	rs1589768201
					10	86900041	G>A	snv	rs	1589768202	rs1589768202
					10	86900047	A>T	snv	rs	1589768211	rs1589768211
					10	86900059	G>C,T	snv	rs	1589768221	rs1589768221
					10	86900081	T>G	snv	rs	1589768250	rs1589768250
					10	86900102	T>C	snv	rs	1589768275	rs1589768275
					10	86900114	G>C	snv	rs	1589768301	rs1589768301
					10	86876034	A>G	snv	rs	1842917141	rs1842917141
					10	86876050	T>G	snv	rs	1842917459	rs1842917459
					10	86876052	G>A	snv	rs	1842917526	rs1842917526
					10	86876074	C>T	snv	rs	1842917942	rs1842917942
					10	86890089	G>A	snv	rs	1843125149	rs1843125149
					10	86890114	C>A	snv	rs	1843125913	rs1843125913
					10	86890123	G>T	snv	rs	1843126055	rs1843126055
					10	86890154	G>A	snv	rs	1843126765	rs1843126765
					10	86890157	A>G	snv	rs	1843126824	rs1843126824
					10	86890158	C>T	snv	rs	1843126856	rs1843126856
					10	86890167	T>A,G	snv	rs	1843127298	rs1843127298
					10	86890191	A>G	snv	rs	1843127850	rs1843127850
					10	86892144	T>A	snv	rs	1843160072	rs1843160072
					10	86892164	G>A	snv	rs	1843160640	rs1843160640
					10	86892170	G>C	snv	rs	1843160838	rs1843160838
					10	86892171	G>A	snv	rs	1843160891	rs1843160891
					10	86892177	C>G,T	snv	rs	1843161052	rs1843161052
					10	86892210	G>A	snv	rs	1843161877	rs1843161877
					10	86899796	T>G	snv	rs	1843279413	rs1843279413
					10	86899827	G>A	snv	rs	1843280822	rs1843280822
					10	86899870	C>T	snv	rs	1843282592	rs1843282592
					10	86900027	G>T	snv	rs	1843285922	rs1843285922
					10	86900072	C>T	snv	rs	1843287105	rs1843287105
					10	86900078	C>T	snv	rs	1843287265	rs1843287265
					10	86900080	G>C	snv	rs	1843287316	rs1843287316
					10	86900084	G>T	snv	rs	1843287435	rs1843287435
					10	86900116	T>C	snv	rs	1843288421	rs1843288421
					10	86900118	T>A	snv	rs	1843288452	rs1843288452
					10	86912244	T>C	snv	rs	1843500916	rs1843500916
					10	86912245	A>G	snv	rs	1843500965	rs1843500965
					10	86912248	G>A,T	snv	rs	1843501084	rs1843501084
					10	86912283	G>C	snv	rs	1843502418	rs1843502418
					10	86912290	A>G	snv	rs	1843502521	rs1843502521
					10	86912295	G>A,C	snv	rs	1843502787	rs1843502787
					10	86912301	G>A	snv	rs	1843502994	rs1843502994
					10	86912301	GC>TT	mnv	rs	1843503016	rs1843503016
					10	86912316	G>A	snv	rs	1843503336	rs1843503336
					10	86912341	A>G	snv	rs	1843503680	rs1843503680
					10	86912345	G>C	snv	rs	1843503778	rs1843503778
					10	86912363	T>G	snv	rs	1843504209	rs1843504209
					10	86912376	C>A	snv	rs	1843504441	rs1843504441
					10	86917147	T>C	snv	rs	1843582763	rs1843582763
					10	86917168	T>C	snv	rs	1843583262	rs1843583262
					10	86917197	G>A	snv	rs	1843584217	rs1843584217
					10	86917199	A>C	snv	rs	1843584257	rs1843584257
					10	86917201	T>C	snv	rs	1843584289	rs1843584289
					10	86917285	A>C	snv	rs	1843587797	rs1843587797
					10	86917313	T>G	snv	rs	1843588940	rs1843588940
					10	86919211	C>T	snv	rs	1843622041	rs1843622041
					10	86919222	T>G	snv	rs	1843622475	rs1843622475
					10	86919282	G>A	snv	rs	1843624502	rs1843624502
					10	86919334	A>G	snv	rs	1843626230	rs1843626230
					10	86919358	C>T	snv	rs	1843626622	rs1843626622
					10	86919379	C>T	snv	rs	1843627289	rs1843627289
					10	86919397	G>A	snv	rs	1843627623	rs1843627623
					10	86919408	C>A	snv	rs	1843628076	rs1843628076
					10	86919450	C>T	snv	rs	1843628800	rs1843628800
					10	86919453	G>T	snv	rs	1843628839	rs1843628839
					10	86919466	A>T	snv	rs	1843628997	rs1843628997
					10	86921542	C>T	snv	rs	1843665120	rs1843665120
					10	86921607	C>G	snv	rs	1843666528	rs1843666528
					10	86921633	T>C	snv	rs	1843667096	rs1843667096
					10	86921642	T>C	snv	rs	1843667308	rs1843667308
					10	86921651	T>G	snv	rs	1843667442	rs1843667442
					10	86921672	T>C	snv	rs	1843667822	rs1843667822
					10	86923388	A>G	snv	rs	1843694708	rs1843694708
					10	86923406	A>G	snv	rs	1843694986	rs1843694986
					10	86923421	G>A	snv	rs	1843695402	rs1843695402
					10	86923427	C>T	snv	rs	1843695473	rs1843695473
					10	86923430	C>T	snv	rs	1843695578	rs1843695578
					10	86923437	A>T	snv	rs	1843695825	rs1843695825
					10	86923457	G>A	snv	rs	1843696315	rs1843696315
					10	86923481	T>C	snv	rs	1843696769	rs1843696769
					10	86923498	A>G	snv	rs	1843697142	rs1843697142
					10	86923614	G>C	snv	rs	1843699220	rs1843699220
					10	86923626	A>C	snv	rs	1843699630	rs1843699630
					10	86923649	C>A,G	snv	rs	1843700007	rs1843700007
					10	86923685	C>T	snv	rs	1843703262	rs1843703262
					10	86923691	T>A,C	snv	rs	1843703476	rs1843703476
					10	86923708	G>A	snv	rs	1843703913	rs1843703913
					10	86876022	C>A,G,T	snv	rs	11528010	rs11528010
					10	86923412	T>C	snv	rs	758309022	rs758309022
					10	86919384	C>G,T	snv	rs	764466442	rs764466442
					10	86900100	C>G	snv	rs	778615896	rs778615896
					10	86890071	T>C	snv	rs	200307579	rs200307579
					10	86890184	T>A	snv	rs	201749804	rs201749804
					10	86900105	T>G	snv	rs	555873943	rs555873943
					10	86917237	T>G	snv	rs	755740570	rs755740570
					10	86912379	T>A	snv	rs	756310331	rs756310331
					10	86892189	C>T	snv	rs	756541429	rs756541429
					10	86899801	C>T	snv	rs	757608699	rs757608699
					10	86921674	G>T	snv	rs	762731644	rs762731644
					10	86919201	G>A,C	snv	rs	763040797	rs763040797
					10	86917317	A>T	snv	rs	763135904	rs763135904
					10	86923594	T>C	snv	rs	764319366	rs764319366
					10	86919283	A>G	snv	rs	764376409	rs764376409
					10	86899806	G>A	snv	rs	765530870	rs765530870
					10	86912358	G>T	snv	rs	766093107	rs766093107
					10	86921662	A>G	snv	rs	770073861	rs770073861
					10	86900042	G>T	snv	rs	773689557	rs773689557
					10	86890136	G>A	snv	rs	775188308	rs775188308
					10	86917249	T>C	snv	rs	775377247	rs775377247
					10	86917239	A>G	snv	rs	777305118	rs777305118
					10	86917228	A>G	snv	rs	895421634	rs895421634
					10	86919304	T>C	snv	rs	915929375	rs915929375
					10	86890171	A>C	snv	rs	1030150137	rs1030150137
					10	86923694	T>G	snv	rs	1054284858	rs1054284858
					10	86923414	G>T	snv	rs	1160800840	rs1160800840
					10	86917149	G>A	snv	rs	1161175030	rs1161175030
					10	86917311	C>A	snv	rs	1162302623	rs1162302623
					10	86923480	G>A	snv	rs	1163897191	rs1163897191
					10	86890076	A>G	snv	rs	1170582171	rs1170582171
					10	86921622	G>T	snv	rs	1198334501	rs1198334501
					10	86917254	A>G	snv	rs	1273972467	rs1273972467
					10	86912304	T>A	snv	rs	1297422277	rs1297422277
					10	86921558	T>G	snv	rs	1298646773	rs1298646773
					10	86917164	A>G	snv	rs	1303164661	rs1303164661
					10	86899824	A>G	snv	rs	1310807915	rs1310807915
					10	86912334	C>T	snv	rs	1334589004	rs1334589004
					10	86899864	A>G	snv	rs	1344373156	rs1344373156
					10	86923417	C>G,T	snv	rs	1358264691	rs1358264691
					10	86890116	A>G	snv	rs	1363945274	rs1363945274
					10	86923424	A>T	snv	rs	1367928891	rs1367928891
					10	86917303	T>C	snv	rs	1386615932	rs1386615932
					10	86919364	G>C	snv	rs	1406950391	rs1406950391
					10	86921594	A>G	snv	rs	1409093791	rs1409093791
					10	86899882	T>C	snv	rs	1442736321	rs1442736321
					10	86900077	G>A	snv	rs	1443649142	rs1443649142
					10	86917294	A>C	snv	rs	1469597503	rs1469597503
					10	86923376	G>A	snv	rs	1475630647	rs1475630647
					10	86921612	A>G	snv	rs	1478085865	rs1478085865
					10	86919315	G>T	snv	rs	1564724239	rs1564724239
					10	86919319	C>G	snv	rs	1564724243	rs1564724243
					10	86917251	A>T	snv	rs	1589290760	rs1589290760
					10	86923389	A>C	snv	rs	1589293418	rs1589293418
					10	86890131	A>G	snv	rs	1589763371	rs1589763371
					10	86900060	T>G	snv	rs	1589768224	rs1589768224
					10	86900064	G>T	snv	rs	1589768228	rs1589768228
					10	86900065	C>T	snv	rs	1589768232	rs1589768232
					10	86890206	C>T	snv	rs	1843128283	rs1843128283
					10	86892176	A>G	snv	rs	1843160996	rs1843160996
					10	86899813	T>C	snv	rs	1843279920	rs1843279920
					10	86900093	C>G	snv	rs	1843287627	rs1843287627
					10	86900126	A>G	snv	rs	1843288858	rs1843288858
					10	86912242	A>G	snv	rs	1843500791	rs1843500791
					10	86912291	A>C	snv	rs	1843502564	rs1843502564
					10	86912359	G>T	snv	rs	1843504054	rs1843504054
					10	86917222	G>A	snv	rs	1843585065	rs1843585065
					10	86917257	G>A	snv	rs	1843587075	rs1843587075
					10	86917264	C>T	snv	rs	1843587139	rs1843587139
					10	86917266	A>G	snv	rs	1843587199	rs1843587199
					10	86917267	G>T	snv	rs	1843587260	rs1843587260
					10	86917309	G>A,T	snv	rs	1843588787	rs1843588787
					10	86919242	A>T	snv	rs	1843622882	rs1843622882
					10	86919243	A>G	snv	rs	1843622941	rs1843622941
					10	86919428	T>G	snv	rs	1843628424	rs1843628424
					10	86923620	G>T	snv	rs	1843699329	rs1843699329

## Sheet: List B
rs35619497
rs112603659			Total Deleterious nsSNP Found from Seven Tools (SIFT, PolyPhen-2, Pmut, MutPred, SNAP2, SNP&GO and PANTHER)
rs112883778							No of Deleterious nsSNP: 3

## Sheet: List C
rs35619497
							Final Deleterious nsSNP
