# Supplementary material for: Investigation of pathogenic germline variants in gastric cancer and development of “GasCanBase” database
Source: Cancer Rep (Hoboken). 2023 Oct 22;6(12):e1906. doi: 10.1002/cnr2.1906 (PMC10728505; doi:10.1002/cnr2.1906)
Supplement: Supplementary file 1 — Data S1 Supporting Information. [file CNR2-6-e1906-s001.zip › Supplementary File/Table S12. Selection of nsSNP of CASP3.xlsx]

## Sheet: List A
Total nsSNP Found from dbSNP Database					#chr	pos	variation	variant_type			snp_id
	Gene : CASP3				4	184632273	C>T	snv	rs	146285839	rs146285839
	No of SNP: 8627				4	184631071	C>A,G	snv	rs	1049210	rs1049210
	No of nsSNP: 203				4	184644535	T>G	snv	rs	2696060	rs2696060
					4	184635407	T>C	snv	rs	35578277	rs35578277
					4	184631898	A>C,G	snv	rs	78678473	rs78678473
					4	184629360	G>T	snv	rs	79348369	rs79348369
					4	184631093	G>A	snv	rs	80000647	rs80000647
					4	184632303	A>G	snv	rs	111512673	rs111512673
					4	184629430	A>G	snv	rs	137982553	rs137982553
					4	184632277	T>C	snv	rs	139516222	rs139516222
					4	184635330	T>C	snv	rs	139792606	rs139792606
					4	184631045	G>A	snv	rs	143138537	rs143138537
					4	184635324	T>G	snv	rs	146079573	rs146079573
					4	184629424	C>T	snv	rs	146955836	rs146955836
					4	184629277	G>A	snv	rs	147767351	rs147767351
					4	184629486	C>T	snv	rs	149499063	rs149499063
					4	184632336	T>C	snv	rs	199988965	rs199988965
					4	184638459	C>T	snv	rs	200546947	rs200546947
					4	184629310	C>T	snv	rs	200883856	rs200883856
					4	184631851	G>A	snv	rs	200935460	rs200935460
					4	184638416	A>C	snv	rs	201285392	rs201285392
					4	184635393	T>C	snv	rs	201867896	rs201867896
					4	184632337	T>C	snv	rs	201901370	rs201901370
					4	184631900	A>C	snv	rs	367650105	rs367650105
					4	184635358	T>G	snv	rs	368927854	rs368927854
					4	184629280	A>G	snv	rs	369841492	rs369841492
					4	184629453	G>A	snv	rs	371145290	rs371145290
					4	184631905	C>A,T	snv	rs	371766825	rs371766825
					4	184629302	C>T	snv	rs	372434595	rs372434595
					4	184635416	T>C	snv	rs	527460051	rs527460051
					4	184632341	G>T	snv	rs	537053227	rs537053227
					4	184631067	C>T	snv	rs	543443896	rs543443896
					4	184635341	A>C	snv	rs	548379586	rs548379586
					4	184638453	T>C	snv	rs	559354502	rs559354502
					4	184632274	G>A,C	snv	rs	567223280	rs567223280
					4	184631830	T>C	snv	rs	574650765	rs574650765
					4	184631808	C>T	snv	rs	577739464	rs577739464
					4	184631127	T>C	snv	rs	578008889	rs578008889
					4	184631793	G>C	snv	rs	745505513	rs745505513
					4	184629384	C>A,T	snv	rs	746265920	rs746265920
					4	184635386	G>A	snv	rs	747072648	rs747072648
					4	184638401	G>A	snv	rs	747108081	rs747108081
					4	184629393	C>T	snv	rs	747505178	rs747505178
					4	184632384	C>T	snv	rs	747930965	rs747930965
					4	184631135	T>C	snv	rs	748655755	rs748655755
					4	184631156	G>C	snv	rs	748702509	rs748702509
					4	184635332	C>T	snv	rs	749226798	rs749226798
					4	184629370	C>T	snv	rs	749295788	rs749295788
					4	184638445	G>A,T	snv	rs	749601817	rs749601817
					4	184632327	T>C	snv	rs	749985298	rs749985298
					4	184631090	C>T	snv	rs	750412530	rs750412530
					4	184632349	C>G	snv	rs	751157550	rs751157550
					4	184629343	T>G	snv	rs	751514857	rs751514857
					4	184635321	T>G	snv	rs	752593076	rs752593076
					4	184631069	G>A	snv	rs	752598551	rs752598551
					4	184631869	T>C,G	snv	rs	753131848	rs753131848
					4	184631896	G>A,T	snv	rs	754299277	rs754299277
					4	184632370	C>T	snv	rs	754598802	rs754598802
					4	184629455	C>A	snv	rs	754910045	rs754910045
					4	184638402	G>A,T	snv	rs	755080452	rs755080452
					4	184629375	G>A	snv	rs	757499609	rs757499609
					4	184632338	T>A	snv	rs	757872342	rs757872342
					4	184631913	C>T	snv	rs	758078619	rs758078619
					4	184631059	C>G	snv	rs	759274147	rs759274147
					4	184629322	T>A,C	snv	rs	761562836	rs761562836
					4	184631072	T>C	snv	rs	761945673	rs761945673
					4	184632387	G>A	snv	rs	762383029	rs762383029
					4	184629432	T>C	snv	rs	762726706	rs762726706
					4	184631841	A>G	snv	rs	763157710	rs763157710
					4	184631088	G>T	snv	rs	765345221	rs765345221
					4	184629452	C>T	snv	rs	766187207	rs766187207
					4	184629470	G>A	snv	rs	767398525	rs767398525
					4	184631864	A>C,G	snv	rs	767803653	rs767803653
					4	184631827	T>A,C	snv	rs	768687549	rs768687549
					4	184632385	G>A	snv	rs	769869735	rs769869735
					4	184635412	G>C	snv	rs	770128758	rs770128758
					4	184631151	G>A	snv	rs	770145611	rs770145611
					4	184631797	G>C	snv	rs	771653561	rs771653561
					4	184629426	G>A	snv	rs	772892566	rs772892566
					4	184629407	C>T	snv	rs	776313562	rs776313562
					4	184631839	T>C	snv	rs	776400130	rs776400130
					4	184631932	C>G,T	snv	rs	776636041	rs776636041
					4	184635399	C>T	snv	rs	776881401	rs776881401
					4	184631152	G>A,C	snv	rs	777345631	rs777345631
					4	184631902	A>G	snv	rs	778409347	rs778409347
					4	184631781	T>C	snv	rs	778601566	rs778601566
					4	184635299	C>T	snv	rs	780844343	rs780844343
					4	184631129	C>T	snv	rs	781782069	rs781782069
					4	184629468	G>A	snv	rs	867056418	rs867056418
					4	184635405	C>T	snv	rs	867332762	rs867332762
					4	184629394	G>A	snv	rs	917537082	rs917537082
					4	184629419	C>G	snv	rs	930423115	rs930423115
					4	184638432	C>G,T	snv	rs	950745993	rs950745993
					4	184635343	C>A	snv	rs	954215970	rs954215970
					4	184632373	C>T	snv	rs	958101906	rs958101906
					4	184629404	G>T	snv	rs	964440992	rs964440992
					4	184632321	A>G	snv	rs	988311277	rs988311277
					4	184635355	C>A	snv	rs	1006886327	rs1006886327
					4	184629290	T>G	snv	rs	1012893902	rs1012893902
					4	184629422	G>C	snv	rs	1021939847	rs1021939847
					4	184631825	G>C	snv	rs	1025496516	rs1025496516
					4	184631776	A>G	snv	rs	1026750296	rs1026750296
					4	184629396	G>T	snv	rs	1036029017	rs1036029017
					4	184631097	T>A,C	snv	rs	1156238121	rs1156238121
					4	184631877	T>A	snv	rs	1169496054	rs1169496054
					4	184629409	T>C	snv	rs	1170037815	rs1170037815
					4	184635347	G>A	snv	rs	1170107091	rs1170107091
					4	184632319	T>C	snv	rs	1181026854	rs1181026854
					4	184632297	C>A,T	snv	rs	1185617085	rs1185617085
					4	184631833	T>A,C	snv	rs	1194497709	rs1194497709
					4	184638427	A>C	snv	rs	1194930579	rs1194930579
					4	184631907	A>T	snv	rs	1205494037	rs1205494037
					4	184631087	T>C	snv	rs	1208064959	rs1208064959
					4	184629441	A>G	snv	rs	1209850813	rs1209850813
					4	184631150	C>T	snv	rs	1217567390	rs1217567390
					4	184644541	A>G	snv	rs	1225641791	rs1225641791
					4	184631078	G>T	snv	rs	1246331686	rs1246331686
					4	184631079	G>T	snv	rs	1247443028	rs1247443028
					4	184644540	C>T	snv	rs	1257726322	rs1257726322
					4	184632298	G>A	snv	rs	1258017334	rs1258017334
					4	184631935	T>C	snv	rs	1280426773	rs1280426773
					4	184635378	A>G	snv	rs	1281685754	rs1281685754
					4	184631126	A>G	snv	rs	1284696202	rs1284696202
					4	184632291	T>C	snv	rs	1286350834	rs1286350834
					4	184631928	T>C	snv	rs	1289153828	rs1289153828
					4	184635411	T>G	snv	rs	1293102297	rs1293102297
					4	184632363	G>A	snv	rs	1306969965	rs1306969965
					4	184629475	C>T	snv	rs	1309003064	rs1309003064
					4	184631095	C>T	snv	rs	1320816017	rs1320816017
					4	184638434	G>A	snv	rs	1325011265	rs1325011265
					4	184631929	C>G	snv	rs	1326139353	rs1326139353
					4	184632367	C>T	snv	rs	1333458950	rs1333458950
					4	184631115	T>C	snv	rs	1353298938	rs1353298938
					4	184632369	A>G	snv	rs	1354854000	rs1354854000
					4	184632322	C>T	snv	rs	1363258170	rs1363258170
					4	184631814	C>T	snv	rs	1368903886	rs1368903886
					4	184629316	A>T	snv	rs	1380940766	rs1380940766
					4	184631806	A>G	snv	rs	1380983370	rs1380983370
					4	184629346	C>T	snv	rs	1393598499	rs1393598499
					4	184638455	G>A	snv	rs	1399667067	rs1399667067
					4	184631105	T>A	snv	rs	1400180838	rs1400180838
					4	184635345	C>T	snv	rs	1411451236	rs1411451236
					4	184629408	A>G	snv	rs	1415201058	rs1415201058
					4	184631120	G>C	snv	rs	1416442983	rs1416442983
					4	184631076	C>T	snv	rs	1417526600	rs1417526600
					4	184632307	C>G	snv	rs	1424266770	rs1424266770
					4	184629391	C>T	snv	rs	1429740601	rs1429740601
					4	184638422	T>A	snv	rs	1436898555	rs1436898555
					4	184629442	T>C	snv	rs	1438069348	rs1438069348
					4	184632378	C>T	snv	rs	1446038442	rs1446038442
					4	184631809	G>A	snv	rs	1457645538	rs1457645538
					4	184638444	T>C,G	snv	rs	1459765876	rs1459765876
					4	184629501	C>T	snv	rs	1467034287	rs1467034287
					4	184638443	G>A	snv	rs	1472060631	rs1472060631
					4	184631916	C>A	snv	rs	1487994914	rs1487994914
					4	184638417	T>C	snv	rs	1489468017	rs1489468017
					4	184629342	G>A	snv	rs	1560876508	rs1560876508
					4	184644542	T>A,C	snv	rs	1560889439	rs1560889439
					4	184632391	T>C	snv	rs	1579186922	rs1579186922
					4	184629291	T>C	snv	rs	1741884818	rs1741884818
					4	184629293	T>A	snv	rs	1741885435	rs1741885435
					4	184629297	G>C,T	snv	rs	1741885814	rs1741885814
					4	184629298	T>C	snv	rs	1741886082	rs1741886082
					4	184629303	A>C	snv	rs	1741886644	rs1741886644
					4	184629304	T>C	snv	rs	1741886824	rs1741886824
					4	184629331	T>C	snv	rs	1741887993	rs1741887993
					4	184629336	T>A	snv	rs	1741888527	rs1741888527
					4	184629382	T>C	snv	rs	1741891453	rs1741891453
					4	184629403	T>C	snv	rs	1741893497	rs1741893497
					4	184629440	C>T	snv	rs	1741896317	rs1741896317
					4	184629482	A>C	snv	rs	1741898436	rs1741898436
					4	184629492	G>C,T	snv	rs	1741899078	rs1741899078
					4	184629496	A>G	snv	rs	1741899334	rs1741899334
					4	184631062	G>T	snv	rs	1741984853	rs1741984853
					4	184631075	A>G	snv	rs	1741986599	rs1741986599
					4	184631083	T>G	snv	rs	1741987368	rs1741987368
					4	184631096	A>G	snv	rs	1741989298	rs1741989298
					4	184631770	T>C	snv	rs	1742044819	rs1742044819
					4	184631790	C>T	snv	rs	1742045527	rs1742045527
					4	184631799	C>A	snv	rs	1742046442	rs1742046442
					4	184631845	C>G,T	snv	rs	1742050145	rs1742050145
					4	184631848	C>T	snv	rs	1742050438	rs1742050438
					4	184631872	T>C	snv	rs	1742052403	rs1742052403
					4	184631876	T>G	snv	rs	1742052642	rs1742052642
					4	184631886	T>C	snv	rs	1742053469	rs1742053469
					4	184631906	A>C	snv	rs	1742055681	rs1742055681
					4	184631914	T>A	snv	rs	1742056552	rs1742056552
					4	184631915	C>A	snv	rs	1742056787	rs1742056787
					4	184631924	G>C	snv	rs	1742057238	rs1742057238
					4	184632282	T>C	snv	rs	1742077155	rs1742077155
					4	184632286	C>T	snv	rs	1742077369	rs1742077369
					4	184632361	C>T	snv	rs	1742082049	rs1742082049
					4	184632394	T>C	snv	rs	1742084689	rs1742084689
					4	184635313	C>G	snv	rs	1742224066	rs1742224066
					4	184635328	T>C	snv	rs	1742225815	rs1742225815
					4	184635340	C>T	snv	rs	1742226682	rs1742226682
					4	184635359	T>C	snv	rs	1742228517	rs1742228517
					4	184635368	T>C	snv	rs	1742229236	rs1742229236
					4	184635371	T>G	snv	rs	1742229467	rs1742229467
					4	184635377	G>A	snv	rs	1742230025	rs1742230025
					4	184638458	A>G	snv	rs	1742379855	rs1742379855
					4	184644532	G>A	snv	rs	1742731223	rs1742731223
					4	184631071	C>A,G	snv	rs	1049210	rs1049210

## Sheet: List B
rs1049210
rs79348369			Total Deleterious nsSNP Found from Seven Tools (SIFT, PolyPhen-2, Pmut, MutPred, SNAP2, SNP&GO and PANTHER)
rs111512673						No of Deleterious nsSNP: 6		No of Deleterious nsSNP: 6
rs35578277
rs78678473
rs80000647

## Sheet: List C
rs79348369
							Final Deleterious nsSNP
