# Supplementary material for: Investigation of pathogenic germline variants in gastric cancer and development of “GasCanBase” database
Source: Cancer Rep (Hoboken). 2023 Oct 22;6(12):e1906. doi: 10.1002/cnr2.1906 (PMC10728505; doi:10.1002/cnr2.1906)
Supplement: Supplementary file 1 — Data S1 Supporting Information. [file CNR2-6-e1906-s001.zip › Supplementary File/Table S13. Selection of nsSNP of CD44.xlsx]

## Sheet: List A
Total nsSNP Found from dbSNP Database					#chr	pos	variation	variant_type			snp_id
	Gene : CD44				11	35204536	C>A,T	snv	rs	11607491	rs11607491
	No of SNP: 34645				11	35221726	G>A	snv	rs	61752932	rs61752932
	No of nsSNP: 713				11	35206217	G>A	snv	rs	114247966	rs114247966
					11	35206198	A>G	snv	rs	140510483	rs140510483
					11	35211261	C>T	snv	rs	140626716	rs140626716
					11	35176644	G>A,C	snv	rs	369473842	rs369473842
					11	35204536	C>A,T	snv	rs	11607491	rs11607491
					11	35180366	C>A	snv	rs	1058200	rs1058200
					11	35180295	C>A,G,T	snv	rs	1071695	rs1071695
					11	35208126	T>A,C,G	snv	rs	1467558	rs1467558
					11	35204608	A>C,G,T	snv	rs	9666607	rs9666607
					11	35208170	G>C,T	snv	rs	12273397	rs12273397
					11	35206127	C>A	snv	rs	35963728	rs35963728
					11	35189886	C>A,T	snv	rs	61752930	rs61752930
					11	35221671	G>A,C,T	snv	rs	61755294	rs61755294
					11	35206211	T>A,C,G	snv	rs	79985395	rs79985395
					11	35180326	A>G	snv	rs	111509467	rs111509467
					11	35200654	C>G,T	snv	rs	112897807	rs112897807
					11	35200693	A>G	snv	rs	114489616	rs114489616
					11	35200731	C>G	snv	rs	115141931	rs115141931
					11	35176643	C>G,T	snv	rs	121909545	rs121909545
					11	35229219	G>A	snv	rs	137859165	rs137859165
					11	35189858	C>G,T	snv	rs	138114907	rs138114907
					11	35176697	G>A	snv	rs	138821226	rs138821226
					11	35211387	C>G,T	snv	rs	139615282	rs139615282
					11	35229175	G>A	snv	rs	140410753	rs140410753
					11	35214876	G>T	snv	rs	140969647	rs140969647
					11	35189943	C>T	snv	rs	141155638	rs141155638
					11	35221724	T>C	snv	rs	143143310	rs143143310
					11	35229254	C>T	snv	rs	143428254	rs143428254
					11	35208179	A>G	snv	rs	143577627	rs143577627
					11	35211410	G>C	snv	rs	144241464	rs144241464
					11	35219364	C>G,T	snv	rs	144329567	rs144329567
					11	35200787	T>A	snv	rs	144517806	rs144517806
					11	35190015	A>G	snv	rs	144799367	rs144799367
					11	35196857	C>A,G	snv	rs	145413947	rs145413947
					11	35196822	G>T	snv	rs	145614596	rs145614596
					11	35204623	C>G,T	snv	rs	146499680	rs146499680
					11	35211438	G>A,T	snv	rs	146578989	rs146578989
					11	35208204	C>T	snv	rs	147167567	rs147167567
					11	35189930	G>A,C	snv	rs	148181116	rs148181116
					11	35176667	A>G	snv	rs	150209357	rs150209357
					11	35229200	T>C	snv	rs	150294299	rs150294299
					11	35201727	C>T	snv	rs	150556021	rs150556021
					11	35211246	A>G	snv	rs	150686349	rs150686349
					11	35204515	A>G	snv	rs	185929114	rs185929114
					11	35229292	A>G,T	snv	rs	188636640	rs188636640
					11	35204596	G>A,C,T	snv	rs	190041845	rs190041845
					11	35211362	C>T	snv	rs	190050012	rs190050012
					11	35221709	C>T	snv	rs	199709575	rs199709575
					11	35211284	C>A,T	snv	rs	199718331	rs199718331
					11	35214882	G>A,T	snv	rs	199837597	rs199837597
					11	35229178	G>A,C	snv	rs	200125479	rs200125479
					11	35229319	A>C,G	snv	rs	200314711	rs200314711
					11	35186856	C>T	snv	rs	200524971	rs200524971
					11	35208107	A>G	snv	rs	200570630	rs200570630
					11	35210040	C>G,T	snv	rs	200586417	rs200586417
					11	35219319	A>C	snv	rs	200821637	rs200821637
					11	35201763	G>A	snv	rs	201143558	rs201143558
					11	35204520	A>G	snv	rs	201348644	rs201348644
					11	35206219	G>A,C	snv	rs	201442534	rs201442534
					11	35206156	C>T	snv	rs	201507840	rs201507840
					11	35219379	A>G	snv	rs	201896728	rs201896728
					11	35219369	A>G	snv	rs	267602867	rs267602867
					11	35196843	G>A,T	snv	rs	367630994	rs367630994
					11	35208129	C>A,T	snv	rs	367650491	rs367650491
					11	35221677	C>G,T	snv	rs	367748482	rs367748482
					11	35190062	A>G	snv	rs	368370454	rs368370454
					11	35180296	G>A	snv	rs	368373820	rs368373820
					11	35211425	T>C	snv	rs	369050134	rs369050134
					11	35189855	A>G	snv	rs	369487565	rs369487565
					11	35229205	G>A	snv	rs	369496409	rs369496409
					11	35211430	T>G	snv	rs	369607922	rs369607922
					11	35198155	G>A,C,T	snv	rs	370026708	rs370026708
					11	35189961	G>T	snv	rs	370420547	rs370420547
					11	35198238	C>A	snv	rs	370440642	rs370440642
					11	35190029	T>C	snv	rs	370523538	rs370523538
					11	35206118	C>T	snv	rs	371026548	rs371026548
					11	35229305	A>G	snv	rs	371083245	rs371083245
					11	35201099	G>A	snv	rs	371484317	rs371484317
					11	35139350	C>A,T	snv	rs	371626843	rs371626843
					11	35196868	A>G	snv	rs	372132258	rs372132258
					11	35210004	G>C	snv	rs	372277496	rs372277496
					11	35180284	A>G	snv	rs	372284127	rs372284127
					11	35189966	T>C	snv	rs	372720045	rs372720045
					11	35196749	T>C	snv	rs	372756436	rs372756436
					11	35211407	A>T	snv	rs	373762543	rs373762543
					11	35229255	G>A,T	snv	rs	374495714	rs374495714
					11	35189859	G>A,T	snv	rs	374527448	rs374527448
					11	35201160	C>T	snv	rs	375288503	rs375288503
					11	35201773	A>G	snv	rs	375291051	rs375291051
					11	35198202	C>A	snv	rs	375741863	rs375741863
					11	35198237	T>C	snv	rs	375829626	rs375829626
					11	35219328	G>T	snv	rs	376536014	rs376536014
					11	35229168	T>C	snv	rs	376706979	rs376706979
					11	35198124	C>G,T	snv	rs	377112972	rs377112972
					11	35229296	G>A,C	snv	rs	377420041	rs377420041
					11	35205814	A>G,T	snv	rs	531715703	rs531715703
					11	35196754	A>G	snv	rs	532756051	rs532756051
					11	35200768	C>T	snv	rs	534347118	rs534347118
					11	35200718	G>A,C	snv	rs	538025096	rs538025096
					11	35190045	C>T	snv	rs	540774709	rs540774709
					11	35200855	C>A,G,T	snv	rs	542675156	rs542675156
					11	35206138	A>G	snv	rs	543475135	rs543475135
					11	35204614	A>T	snv	rs	547118706	rs547118706
					11	35211254	G>C	snv	rs	547834270	rs547834270
					11	35221684	C>T	snv	rs	556910456	rs556910456
					11	35211339	C>T	snv	rs	558853302	rs558853302
					11	35201126	G>A,C	snv	rs	560004971	rs560004971
					11	35201779	C>T	snv	rs	560170075	rs560170075
					11	35196866	A>G	snv	rs	567538684	rs567538684
					11	35200663	C>A,T	snv	rs	568072844	rs568072844
					11	35206175	C>T	snv	rs	570381157	rs570381157
					11	35209995	C>T	snv	rs	572774966	rs572774966
					11	35200837	A>C,G	snv	rs	573939813	rs573939813
					11	35189915	C>G,T	snv	rs	745447185	rs745447185
					11	35211434	A>G	snv	rs	745705901	rs745705901
					11	35176631	T>C	snv	rs	745778696	rs745778696
					11	35211347	A>C	snv	rs	745806988	rs745806988
					11	35180316	C>A,G	snv	rs	746224261	rs746224261
					11	35190012	C>G	snv	rs	746243813	rs746243813
					11	35201097	G>A	snv	rs	746302323	rs746302323
					11	35229182	A>G	snv	rs	746394859	rs746394859
					11	35211441	C>T	snv	rs	746984216	rs746984216
					11	35196842	A>T	snv	rs	747153582	rs747153582
					11	35201189	A>T	snv	rs	747414676	rs747414676
					11	35180340	C>A	snv	rs	747450425	rs747450425
					11	35201112	C>T	snv	rs	747575162	rs747575162
					11	35229328	G>A	snv	rs	747837576	rs747837576
					11	35190017	G>A	snv	rs	748017211	rs748017211
					11	35198222	G>A	snv	rs	748304500	rs748304500
					11	35206242	G>A,T	snv	rs	748506457	rs748506457
					11	35201744	T>A,C	snv	rs	748686672	rs748686672
					11	35206216	C>A,G,T	snv	rs	749270293	rs749270293
					11	35201087	A>G	snv	rs	749406552	rs749406552
					11	35208123	G>A,C,T	snv	rs	749781691	rs749781691
					11	35221728	A>G	snv	rs	749798259	rs749798259
					11	35206168	G>C	snv	rs	749923924	rs749923924
					11	35208189	C>T	snv	rs	750405635	rs750405635
					11	35229313	G>A	snv	rs	750891021	rs750891021
					11	35206195	C>T	snv	rs	751144688	rs751144688
					11	35229321	G>T	snv	rs	751176867	rs751176867
					11	35201148	G>A,C,T	snv	rs	751411160	rs751411160
					11	35201683	A>G,T	snv	rs	752083784	rs752083784
					11	35196810	G>C	snv	rs	752464081	rs752464081
					11	35189950	T>C,G	snv	rs	752975994	rs752975994
					11	35204592	T>G	snv	rs	753377509	rs753377509
					11	35211423	A>T	snv	rs	753473026	rs753473026
					11	35198153	G>A,C	snv	rs	753639479	rs753639479
					11	35208164	G>A	snv	rs	753748410	rs753748410
					11	35201156	A>C	snv	rs	754008748	rs754008748
					11	35139356	G>A	snv	rs	754150435	rs754150435
					11	35229325	G>T	snv	rs	754553244	rs754553244
					11	35200671	C>G	snv	rs	755118985	rs755118985
					11	35204619	C>T	snv	rs	755283664	rs755283664
					11	35201731	C>G	snv	rs	755404360	rs755404360
					11	35211309	T>C	snv	rs	755598195	rs755598195
					11	35198226	A>G	snv	rs	756324513	rs756324513
					11	35229167	A>C,G	snv	rs	756384853	rs756384853
					11	35204578	G>A	snv	rs	756466229	rs756466229
					11	35189870	A>G	snv	rs	756572090	rs756572090
					11	35204583	C>T	snv	rs	756687595	rs756687595
					11	35139337	C>T	snv	rs	756708345	rs756708345
					11	35204595	C>T	snv	rs	756742598	rs756742598
					11	35176723	C>G,T	snv	rs	756890802	rs756890802
					11	35176628	C>A,T	snv	rs	757127128	rs757127128
					11	35180309	G>A	snv	rs	757501266	rs757501266
					11	35201093	C>T	snv	rs	757517682	rs757517682
					11	35229299	A>G	snv	rs	757573491	rs757573491
					11	35190057	C>G	snv	rs	757825944	rs757825944
					11	35189963	A>G	snv	rs	757844332	rs757844332
					11	35229187	A>G	snv	rs	757861397	rs757861397
					11	35214857	C>G	snv	rs	758154268	rs758154268
					11	35201697	T>G	snv	rs	758626118	rs758626118
					11	35201186	A>G	snv	rs	758716190	rs758716190
					11	35211296	T>C	snv	rs	758743833	rs758743833
					11	35229316	A>G	snv	rs	758874926	rs758874926
					11	35221669	T>C	snv	rs	759238445	rs759238445
					11	35211267	G>A	snv	rs	759396309	rs759396309
					11	35229156	C>G	snv	rs	759618335	rs759618335
					11	35189973	G>A	snv	rs	759659402	rs759659402
					11	35189939	G>A	snv	rs	759659880	rs759659880
					11	35204568	T>A,C	snv	rs	759682038	rs759682038
					11	35204629	C>T	snv	rs	759789457	rs759789457
					11	35229204	C>T	snv	rs	759881397	rs759881397
					11	35176698	C>T	snv	rs	760222232	rs760222232
					11	35198145	C>T	snv	rs	760366186	rs760366186
					11	35189846	C>T	snv	rs	760473480	rs760473480
					11	35221675	C>A	snv	rs	760499767	rs760499767
					11	35201784	A>G	snv	rs	760639637	rs760639637
					11	35190044	A>G	snv	rs	760842326	rs760842326
					11	35206121	C>T	snv	rs	761009096	rs761009096
					11	35214897	A>G	snv	rs	761262051	rs761262051
					11	35180350	G>T	snv	rs	761269921	rs761269921
					11	35219373	C>T	snv	rs	761349956	rs761349956
					11	35139309	C>A	snv	rs	761731619	rs761731619
					11	35198234	A>G	snv	rs	762054400	rs762054400
					11	35206171	A>G	snv	rs	762316673	rs762316673
					11	35180357	T>C	snv	rs	762723230	rs762723230
					11	35204538	G>A	snv	rs	763065793	rs763065793
					11	35208120	A>G	snv	rs	763221758	rs763221758
					11	35196778	A>G	snv	rs	763374081	rs763374081
					11	35176706	G>A	snv	rs	763715662	rs763715662
					11	35198148	G>T	snv	rs	763720891	rs763720891
					11	35208158	G>A	snv	rs	763741388	rs763741388
					11	35201151	A>T	snv	rs	764023818	rs764023818
					11	35211276	A>T	snv	rs	764104214	rs764104214
					11	35219366	A>G	snv	rs	764672437	rs764672437
					11	35204590	G>A	snv	rs	764740436	rs764740436
					11	35198169	A>G	snv	rs	765105797	rs765105797
					11	35186877	C>T	snv	rs	765163014	rs765163014
					11	35201785	C>A	snv	rs	765237637	rs765237637
					11	35229135	G>A,C	snv	rs	765265330	rs765265330
					11	35211294	G>C,T	snv	rs	765485845	rs765485845
					11	35229300	C>A	snv	rs	765550004	rs765550004
					11	35189934	G>A	snv	rs	766378109	rs766378109
					11	35204545	C>G	snv	rs	766388458	rs766388458
					11	35211399	C>T	snv	rs	766749617	rs766749617
					11	35198126	T>A	snv	rs	766950689	rs766950689
					11	35229162	T>G	snv	rs	767497781	rs767497781
					11	35190038	G>A	snv	rs	767614676	rs767614676
					11	35176696	G>A	snv	rs	768073670	rs768073670
					11	35211411	T>A	snv	rs	768186166	rs768186166
					11	35190014	G>A	snv	rs	768400297	rs768400297
					11	35214873	C>A	snv	rs	768538941	rs768538941
					11	35211333	C>T	snv	rs	768831397	rs768831397
					11	35201745	G>A,C	snv	rs	769387767	rs769387767
					11	35229231	G>A	snv	rs	769483475	rs769483475
					11	35201127	A>T	snv	rs	769637367	rs769637367
					11	35139320	G>T	snv	rs	769685554	rs769685554
					11	35190022	C>G	snv	rs	769777043	rs769777043
					11	35211372	C>T	snv	rs	769889330	rs769889330
					11	35208117	G>T	snv	rs	769983303	rs769983303
					11	35196863	C>T	snv	rs	770127798	rs770127798
					11	35229234	G>A	snv	rs	770439077	rs770439077
					11	35201769	C>A,G	snv	rs	770767675	rs770767675
					11	35196832	T>C	snv	rs	770791360	rs770791360
					11	35189847	G>A	snv	rs	771323886	rs771323886
					11	35206120	G>A,T	snv	rs	771744140	rs771744140
					11	35189916	C>G	snv	rs	771770820	rs771770820
					11	35204513	C>G	snv	rs	771864862	rs771864862
					11	35211437	C>T	snv	rs	771978269	rs771978269
					11	35211348	G>C	snv	rs	772066154	rs772066154
					11	35219336	G>A	snv	rs	772489670	rs772489670
					11	35214893	A>C,G,T	snv	rs	772507932	rs772507932
					11	35180356	A>C,G	snv	rs	772609000	rs772609000
					11	35209991	A>C	snv	rs	772696665	rs772696665
					11	35211278	C>T	snv	rs	772862415	rs772862415
					11	35229144	A>T	snv	rs	773042392	rs773042392
					11	35201129	T>G	snv	rs	773111146	rs773111146
					11	35139329	C>T	snv	rs	773178545	rs773178545
					11	35206243	G>T	snv	rs	773547745	rs773547745
					11	35176646	A>T	snv	rs	773614663	rs773614663
					11	35208122	A>G	snv	rs	773638372	rs773638372
					11	35201770	C>G	snv	rs	774013810	rs774013810
					11	35204551	C>T	snv	rs	774592723	rs774592723
					11	35208141	C>T	snv	rs	774965360	rs774965360
					11	35198144	G>T	snv	rs	774998866	rs774998866
					11	35189837	A>G	snv	rs	775359923	rs775359923
					11	35229280	A>G,T	snv	rs	775588163	rs775588163
					11	35219340	G>A	snv	rs	775967703	rs775967703
					11	35208108	T>C	snv	rs	775979328	rs775979328
					11	35214894	C>T	snv	rs	776055701	rs776055701
					11	35201121	A>C,G	snv	rs	776216352	rs776216352
					11	35139307	G>A	snv	rs	776274622	rs776274622
					11	35206132	C>G,T	snv	rs	776876282	rs776876282
					11	35196850	C>A	snv	rs	777044521	rs777044521
					11	35206238	G>A	snv	rs	777053022	rs777053022
					11	35211417	A>G	snv	rs	777154179	rs777154179
					11	35201180	A>G	snv	rs	777212802	rs777212802
					11	35201752	A>G	snv	rs	777425237	rs777425237
					11	35211338	A>T	snv	rs	777434059	rs777434059
					11	35176586	A>C	snv	rs	777472273	rs777472273
					11	35229164	G>A,T	snv	rs	777829505	rs777829505
					11	35214875	A>G	snv	rs	777875759	rs777875759
					11	35198228	G>A	snv	rs	777902530	rs777902530
					11	35180305	C>T	snv	rs	777937966	rs777937966
					11	35221727	A>C	snv	rs	778210937	rs778210937
					11	35189900	A>G	snv	rs	778601110	rs778601110
					11	35180315	A>G	snv	rs	779045862	rs779045862
					11	35201096	C>T	snv	rs	779239765	rs779239765
					11	35209992	C>T	snv	rs	779429096	rs779429096
					11	35229195	T>C	snv	rs	779447093	rs779447093
					11	35190002	C>T	snv	rs	779804706	rs779804706
					11	35214861	A>T	snv	rs	779832626	rs779832626
					11	35229221	C>A	snv	rs	779957287	rs779957287
					11	35180290	G>A	snv	rs	780014889	rs780014889
					11	35211308	C>G	snv	rs	780046832	rs780046832
					11	35201719	A>G	snv	rs	780265529	rs780265529
					11	35176730	G>C	snv	rs	780409682	rs780409682
					11	35201187	G>A	snv	rs	780430046	rs780430046
					11	35206207	C>A,G	snv	rs	780950874	rs780950874
					11	35221712	T>C	snv	rs	781376203	rs781376203
					11	35214855	A>G	snv	rs	781658807	rs781658807
					11	35201737	T>C	snv	rs	781745139	rs781745139
					11	35201776	C>A,T	snv	rs	865813233	rs865813233
					11	35139364	C>A	snv	rs	866226804	rs866226804
					11	35139317	G>T	snv	rs	866985130	rs866985130
					11	35139362	C>A	snv	rs	867317250	rs867317250
					11	35190027	C>T	snv	rs	868322335	rs868322335
					11	35139321	G>A,T	snv	rs	868458611	rs868458611
					11	35214914	G>A	snv	rs	879083935	rs879083935
					11	35211332	C>G	snv	rs	891643658	rs891643658
					11	35200811	C>A,T	snv	rs	895062859	rs895062859
					11	35196792	G>T	snv	rs	896678219	rs896678219
					11	35211395	G>A	snv	rs	897885992	rs897885992
					11	35189914	C>A	snv	rs	901729150	rs901729150
					11	35200769	G>A	snv	rs	903144625	rs903144625
					11	35211279	C>G,T	snv	rs	911532913	rs911532913
					11	35205807	G>C,T	snv	rs	912878039	rs912878039
					11	35190056	C>T	snv	rs	916847375	rs916847375
					11	35204638	C>G,T	snv	rs	920670549	rs920670549
					11	35198214	T>C	snv	rs	920743223	rs920743223
					11	35200717	A>T	snv	rs	921026488	rs921026488
					11	35219368	A>G	snv	rs	922447175	rs922447175
					11	35139312	G>A,C	snv	rs	922890139	rs922890139
					11	35180345	C>T	snv	rs	923840884	rs923840884
					11	35176721	A>T	snv	rs	928571731	rs928571731
					11	35221722	A>G	snv	rs	929186073	rs929186073
					11	35200721	A>G,T	snv	rs	932449581	rs932449581
					11	35196763	G>T	snv	rs	935470455	rs935470455
					11	35219355	C>A,T	snv	rs	939774378	rs939774378
					11	35201757	G>A	snv	rs	942517370	rs942517370
					11	35200697	C>T	snv	rs	943711193	rs943711193
					11	35198219	G>T	snv	rs	948237099	rs948237099
					11	35200795	G>A,C	snv	rs	959029197	rs959029197
					11	35206208	C>T	snv	rs	966279731	rs966279731
					11	35211351	G>A	snv	rs	971308543	rs971308543
					11	35180314	C>T	snv	rs	979282348	rs979282348
					11	35221660	T>A	snv	rs	981812954	rs981812954
					11	35200892	G>A	snv	rs	982956842	rs982956842
					11	35200679	A>C,T	snv	rs	983030125	rs983030125
					11	35176613	G>A,C	snv	rs	989971374	rs989971374
					11	35204530	G>T	snv	rs	995841422	rs995841422
					11	35200801	C>T	snv	rs	1001947192	rs1001947192
					11	35200783	G>A	snv	rs	1002893701	rs1002893701
					11	35200853	A>G	snv	rs	1013042063	rs1013042063
					11	35200817	C>T	snv	rs	1013478091	rs1013478091
					11	35206206	C>A,T	snv	rs	1018741798	rs1018741798
					11	35205799	A>G	snv	rs	1020928960	rs1020928960
					11	35200829	T>C	snv	rs	1024736827	rs1024736827
					11	35200885	A>G	snv	rs	1027560958	rs1027560958
					11	35211302	A>G	snv	rs	1038743770	rs1038743770
					11	35200703	G>A	snv	rs	1040749516	rs1040749516
					11	35200753	G>A	snv	rs	1042334737	rs1042334737
					11	35206151	C>T	snv	rs	1046910653	rs1046910653
					11	35229246	C>A	snv	rs	1050300527	rs1050300527
					11	35200810	G>A	snv	rs	1055755230	rs1055755230
					11	35196791	G>A	snv	rs	1056622952	rs1056622952
					11	35206228	G>A	snv	rs	1057118277	rs1057118277
					11	35204584	A>G	snv	rs	1156653142	rs1156653142
					11	35206150	A>G	snv	rs	1160615544	rs1160615544
					11	35205808	G>A	snv	rs	1161283110	rs1161283110
					11	35229249	G>A	snv	rs	1161840665	rs1161840665
					11	35190004	C>A	snv	rs	1165144265	rs1165144265
					11	35214881	G>T	snv	rs	1167368540	rs1167368540
					11	35186873	A>G	snv	rs	1167799592	rs1167799592
					11	35214867	T>A	snv	rs	1168009502	rs1168009502
					11	35211252	A>G	snv	rs	1168445584	rs1168445584
					11	35190023	A>C	snv	rs	1168671227	rs1168671227
					11	35200861	G>A	snv	rs	1171852892	rs1171852892
					11	35209970	A>G	snv	rs	1173413506	rs1173413506
					11	35189931	T>C	snv	rs	1174708295	rs1174708295
					11	35180287	G>A	snv	rs	1177023689	rs1177023689
					11	35211312	A>G	snv	rs	1177408453	rs1177408453
					11	35206157	C>T	snv	rs	1178714061	rs1178714061
					11	35189853	G>A	snv	rs	1179165152	rs1179165152
					11	35229131	G>A	snv	rs	1179496474	rs1179496474
					11	35206129	A>C	snv	rs	1183824432	rs1183824432
					11	35139349	C>A	snv	rs	1184657730	rs1184657730
					11	35186889	C>A	snv	rs	1184710229	rs1184710229
					11	35200739	A>G	snv	rs	1185279701	rs1185279701
					11	35208188	C>T	snv	rs	1186130497	rs1186130497
					11	35229310	G>A	snv	rs	1186991338	rs1186991338
					11	35214900	G>A	snv	rs	1189202897	rs1189202897
					11	35180368	A>G	snv	rs	1191088387	rs1191088387
					11	35176641	C>T	snv	rs	1193042170	rs1193042170
					11	35219345	G>A	snv	rs	1195018477	rs1195018477
					11	35211392	G>A	snv	rs	1198224168	rs1198224168
					11	35211341	A>G	snv	rs	1198241844	rs1198241844
					11	35180321	A>T	snv	rs	1201145366	rs1201145366
					11	35189913	A>G	snv	rs	1201664796	rs1201664796
					11	35229241	G>T	snv	rs	1204037723	rs1204037723
					11	35229287	A>T	snv	rs	1204803334	rs1204803334
					11	35210021	G>A	snv	rs	1205949400	rs1205949400
					11	35196835	G>C	snv	rs	1206166460	rs1206166460
					11	35176716	T>G	snv	rs	1206685571	rs1206685571
					11	35201726	C>A,T	snv	rs	1208437243	rs1208437243
					11	35201713	A>G	snv	rs	1208547305	rs1208547305
					11	35200796	T>C	snv	rs	1208569826	rs1208569826
					11	35206214	G>T	snv	rs	1209750621	rs1209750621
					11	35208125	A>G	snv	rs	1212142269	rs1212142269
					11	35219325	A>G	snv	rs	1212427269	rs1212427269
					11	35189988	C>A	snv	rs	1214096294	rs1214096294
					11	35204628	A>G	snv	rs	1215027565	rs1215027565
					11	35229277	A>G	snv	rs	1215719208	rs1215719208
					11	35210001	A>G	snv	rs	1217559897	rs1217559897
					11	35229139	A>C	snv	rs	1220447002	rs1220447002
					11	35198121	G>A	snv	rs	1222519586	rs1222519586
					11	35189891	C>T	snv	rs	1222902098	rs1222902098
					11	35189882	A>G	snv	rs	1226007606	rs1226007606
					11	35176587	C>A	snv	rs	1227987767	rs1227987767
					11	35200664	G>A	snv	rs	1228029121	rs1228029121
					11	35176614	T>C	snv	rs	1229786084	rs1229786084
					11	35190005	C>A	snv	rs	1229855433	rs1229855433
					11	35211365	G>A	snv	rs	1229934325	rs1229934325
					11	35196874	G>A,C	snv	rs	1230011124	rs1230011124
					11	35210015	G>A	snv	rs	1231449352	rs1231449352
					11	35189910	G>A	snv	rs	1232557735	rs1232557735
					11	35229183	C>A	snv	rs	1232721000	rs1232721000
					11	35210013	A>G	snv	rs	1234461656	rs1234461656
					11	35201090	A>C	snv	rs	1235903286	rs1235903286
					11	35200700	T>C	snv	rs	1239195489	rs1239195489
					11	35206126	A>G	snv	rs	1239382763	rs1239382763
					11	35186874	A>G	snv	rs	1242251454	rs1242251454
					11	35189981	T>G	snv	rs	1244296710	rs1244296710
					11	35211285	A>G	snv	rs	1245502377	rs1245502377
					11	35214860	G>A	snv	rs	1250789154	rs1250789154
					11	35211315	G>A	snv	rs	1258427571	rs1258427571
					11	35180311	A>C	snv	rs	1260392071	rs1260392071
					11	35139346	G>A	snv	rs	1263189545	rs1263189545
					11	35206179	G>T	snv	rs	1268122984	rs1268122984
					11	35229270	C>T	snv	rs	1268274496	rs1268274496
					11	35229138	G>A	snv	rs	1268287948	rs1268287948
					11	35211299	A>G	snv	rs	1268940899	rs1268940899
					11	35201171	C>T	snv	rs	1270171742	rs1270171742
					11	35214902	T>C	snv	rs	1270822701	rs1270822701
					11	35204586	G>A	snv	rs	1271862321	rs1271862321
					11	35189951	G>A	snv	rs	1272093588	rs1272093588
					11	35200823	C>T	snv	rs	1272585798	rs1272585798
					11	35201746	A>C	snv	rs	1272958776	rs1272958776
					11	35229261	A>G	snv	rs	1273220644	rs1273220644
					11	35211381	C>T	snv	rs	1275247017	rs1275247017
					11	35210046	C>A	snv	rs	1276243670	rs1276243670
					11	35180369	A>G	snv	rs	1279579058	rs1279579058
					11	35211371	T>C	snv	rs	1284775263	rs1284775263
					11	35211344	G>C	snv	rs	1286597676	rs1286597676
					11	35201716	C>A	snv	rs	1286908012	rs1286908012
					11	35206210	A>G	snv	rs	1292156322	rs1292156322
					11	35201672	T>C,G	snv	rs	1296620063	rs1296620063
					11	35206130	G>A	snv	rs	1297290396	rs1297290396
					11	35139365	A>T	snv	rs	1299038176	rs1299038176
					11	35208114	C>T	snv	rs	1299290789	rs1299290789
					11	35204523	C>T	snv	rs	1305029708	rs1305029708
					11	35229166	A>G	snv	rs	1305685443	rs1305685443
					11	35204524	C>G	snv	rs	1309078683	rs1309078683
					11	35196871	G>A,T	snv	rs	1310991575	rs1310991575
					11	35209997	C>T	snv	rs	1313102062	rs1313102062
					11	35219358	C>T	snv	rs	1313568202	rs1313568202
					11	35229290	A>G	snv	rs	1316405523	rs1316405523
					11	35186835	C>T	snv	rs	1317610384	rs1317610384
					11	35205812	A>G	snv	rs	1318406663	rs1318406663
					11	35198227	A>T	snv	rs	1319456299	rs1319456299
					11	35189927	G>A	snv	rs	1325225491	rs1325225491
					11	35229251	A>C	snv	rs	1328110212	rs1328110212
					11	35208176	G>A	snv	rs	1333276432	rs1333276432
					11	35196785	C>T	snv	rs	1336389972	rs1336389972
					11	35201754	G>A	snv	rs	1336583639	rs1336583639
					11	35204533	C>A	snv	rs	1338796649	rs1338796649
					11	35189949	G>A	snv	rs	1341167969	rs1341167969
					11	35204580	T>C	snv	rs	1342462328	rs1342462328
					11	35200816	T>C	snv	rs	1343788358	rs1343788358
					11	35229194	G>C	snv	rs	1343973422	rs1343973422
					11	35210030	A>C	snv	rs	1346721145	rs1346721145
					11	35229326	G>C	snv	rs	1347080117	rs1347080117
					11	35219385	C>T	snv	rs	1348113673	rs1348113673
					11	35206196	C>T	snv	rs	1349821155	rs1349821155
					11	35206169	A>G	snv	rs	1353079587	rs1353079587
					11	35210003	G>A	snv	rs	1354004595	rs1354004595
					11	35198136	C>A,T	snv	rs	1354886860	rs1354886860
					11	35180317	C>T	snv	rs	1354931938	rs1354931938
					11	35186865	A>G,T	snv	rs	1356871470	rs1356871470
					11	35201122	C>A,T	snv	rs	1357018053	rs1357018053
					11	35229151	G>T	snv	rs	1357373677	rs1357373677
					11	35211418	T>C,G	snv	rs	1360568556	rs1360568556
					11	35139325	G>A	snv	rs	1361444220	rs1361444220
					11	35180276	A>C	snv	rs	1361498445	rs1361498445
					11	35201677	A>C,T	snv	rs	1363214253	rs1363214253
					11	35196847	C>T	snv	rs	1364439484	rs1364439484
					11	35229272	A>G	snv	rs	1364681356	rs1364681356
					11	35219346	C>G	snv	rs	1366711545	rs1366711545
					11	35180399	A>G	snv	rs	1367655771	rs1367655771
					11	35204541	G>A	snv	rs	1370279779	rs1370279779
					11	35208132	T>A	snv	rs	1371962359	rs1371962359
					11	35210033	A>G	snv	rs	1372471581	rs1372471581
					11	35209988	T>C	snv	rs	1375100224	rs1375100224
					11	35196848	A>T	snv	rs	1376830231	rs1376830231
					11	35200895	G>A	snv	rs	1381452452	rs1381452452
					11	35176655	G>A	snv	rs	1382326348	rs1382326348
					11	35190008	A>G	snv	rs	1382686853	rs1382686853
					11	35139361	G>A	snv	rs	1383216966	rs1383216966
					11	35190033	T>A	snv	rs	1383243266	rs1383243266
					11	35198211	G>T	snv	rs	1384467644	rs1384467644
					11	35204626	C>T	snv	rs	1389246455	rs1389246455
					11	35204605	C>A	snv	rs	1390963442	rs1390963442
					11	35176629	G>A	snv	rs	1391335279	rs1391335279
					11	35201782	G>A	snv	rs	1393570751	rs1393570751
					11	35214878	G>A	snv	rs	1395005471	rs1395005471
					11	35229136	C>A	snv	rs	1396411380	rs1396411380
					11	35208128	A>G	snv	rs	1397702943	rs1397702943
					11	35190018	A>G	snv	rs	1398084391	rs1398084391
					11	35186850	G>A,T	snv	rs	1400896690	rs1400896690
					11	35208149	C>A	snv	rs	1404698819	rs1404698819
					11	35211337	C>A	snv	rs	1408109327	rs1408109327
					11	35196862	A>C,G	snv	rs	1409453395	rs1409453395
					11	35229199	C>G	snv	rs	1410376430	rs1410376430
					11	35206154	C>T	snv	rs	1411642715	rs1411642715
					11	35229211	G>A	snv	rs	1411650225	rs1411650225
					11	35189850	A>G,T	snv	rs	1417432127	rs1417432127
					11	35208167	G>A	snv	rs	1418773036	rs1418773036
					11	35219352	C>G	snv	rs	1422958942	rs1422958942
					11	35229210	G>A	snv	rs	1422970234	rs1422970234
					11	35198166	A>T	snv	rs	1424412110	rs1424412110
					11	35186861	A>G	snv	rs	1426506345	rs1426506345
					11	35211248	A>G	snv	rs	1427945842	rs1427945842
					11	35186832	C>G	snv	rs	1428389504	rs1428389504
					11	35198205	G>T	snv	rs	1433295265	rs1433295265
					11	35229142	A>G	snv	rs	1435224844	rs1435224844
					11	35200873	A>G	snv	rs	1436657921	rs1436657921
					11	35196830	C>A	snv	rs	1438070565	rs1438070565
					11	35214879	G>A	snv	rs	1440406082	rs1440406082
					11	35200905	A>G	snv	rs	1441486941	rs1441486941
					11	35189862	A>G	snv	rs	1443849905	rs1443849905
					11	35201123	C>G,T	snv	rs	1443931329	rs1443931329
					11	35229154	A>G,T	snv	rs	1444025576	rs1444025576
					11	35186897	A>G	snv	rs	1445041705	rs1445041705
					11	35176638	T>C	snv	rs	1447669065	rs1447669065
					11	35190054	T>C	snv	rs	1448014017	rs1448014017
					11	35214903	C>A	snv	rs	1448377365	rs1448377365
					11	35214864	C>T	snv	rs	1451616446	rs1451616446
					11	35198178	A>G	snv	rs	1455792050	rs1455792050
					11	35229278	T>A	snv	rs	1456384145	rs1456384145
					11	35205793	G>A	snv	rs	1457244621	rs1457244621
					11	35229323	T>C	snv	rs	1461177395	rs1461177395
					11	35221702	C>A	snv	rs	1462323976	rs1462323976
					11	35229250	G>A	snv	rs	1463901282	rs1463901282
					11	35180293	C>A	snv	rs	1468214545	rs1468214545
					11	35229297	G>A,C	snv	rs	1468695667	rs1468695667
					11	35200678	C>A	snv	rs	1470192470	rs1470192470
					11	35219367	T>A	snv	rs	1472421349	rs1472421349
					11	35229252	G>C	snv	rs	1473207123	rs1473207123
					11	35208137	C>G,T	snv	rs	1474115901	rs1474115901
					11	35201144	C>T	snv	rs	1475340802	rs1475340802
					11	35201178	C>T	snv	rs	1477997925	rs1477997925
					11	35189911	C>A	snv	rs	1479806626	rs1479806626
					11	35201091	C>T	snv	rs	1481754081	rs1481754081
					11	35139343	C>T	snv	rs	1489711013	rs1489711013
					11	35229264	T>C	snv	rs	1490874299	rs1490874299
					11	35176622	A>G	snv	rs	1565068541	rs1565068541
					11	35180363	C>G	snv	rs	1565076434	rs1565076434
					11	35189844	A>G	snv	rs	1565097820	rs1565097820
					11	35189889	A>T	snv	rs	1565098166	rs1565098166
					11	35201118	A>G	snv	rs	1565121293	rs1565121293
					11	35201715	C>T	snv	rs	1565122711	rs1565122711
					11	35206183	G>A	snv	rs	1565130903	rs1565130903
					11	35176625	G>C	snv	rs	1591065641	rs1591065641
					11	35176719	G>A	snv	rs	1591066136	rs1591066136
					11	35180308	C>T	snv	rs	1591086527	rs1591086527
					11	35189904	A>C	snv	rs	1591156265	rs1591156265
					11	35190009	T>C	snv	rs	1591157134	rs1591157134
					11	35196806	A>T	snv	rs	1591197029	rs1591197029
					11	35200724	C>A	snv	rs	1591224152	rs1591224152
					11	35206188	C>A	snv	rs	1591259802	rs1591259802
					11	35219376	C>T	snv	rs	1591326936	rs1591326936
					11	35229130	T>A	snv	rs	1591372245	rs1591372245
					11	35229233	T>G	snv	rs	1591372670	rs1591372670
					11	35211377	A>C	snv	rs	1682687855	rs1682687855
					11	35139304	A>G	snv	rs	1857415241	rs1857415241
					11	35139305	T>C	snv	rs	1857415637	rs1857415637
					11	35139311	A>G	snv	rs	1857416683	rs1857416683
					11	35139335	G>T	snv	rs	1857421156	rs1857421156
					11	35139370	G>A	snv	rs	1857431004	rs1857431004
					11	35176580	A>G	snv	rs	1944492527	rs1944492527
					11	35176592	C>T	snv	rs	1944493417	rs1944493417
					11	35176647	C>T	snv	rs	1944498411	rs1944498411
					11	35176670	G>A	snv	rs	1944500141	rs1944500141
					11	35176671	C>G	snv	rs	1944500333	rs1944500333
					11	35176691	A>G	snv	rs	1944500540	rs1944500540
					11	35176704	T>C	snv	rs	1944501366	rs1944501366
					11	35176728	T>A	snv	rs	1944503368	rs1944503368
					11	35180285	T>C	snv	rs	1944863564	rs1944863564
					11	35180339	A>G	snv	rs	1944869330	rs1944869330
					11	35180362	A>G	snv	rs	1944872256	rs1944872256
					11	35186862	C>T	snv	rs	1945731149	rs1945731149
					11	35186875	T>A	snv	rs	1945733522	rs1945733522
					11	35186880	T>C	snv	rs	1945734278	rs1945734278
					11	35189852	G>A	snv	rs	1946095516	rs1946095516
					11	35189909	A>G	snv	rs	1946102556	rs1946102556
					11	35189924	G>A	snv	rs	1946104368	rs1946104368
					11	35189940	G>A	snv	rs	1946106866	rs1946106866
					11	35189985	A>G	snv	rs	1946111179	rs1946111179
					11	35190006	C>A	snv	rs	1946113385	rs1946113385
					11	35190040	C>G	snv	rs	1946116905	rs1946116905
					11	35190041	A>G	snv	rs	1946117090	rs1946117090
					11	35190060	C>G	snv	rs	1946118987	rs1946118987
					11	35196767	C>T	snv	rs	1946797802	rs1946797802
					11	35196776	A>C	snv	rs	1946799342	rs1946799342
					11	35196809	G>C	snv	rs	1946803324	rs1946803324
					11	35196823	T>A	snv	rs	1946804654	rs1946804654
					11	35196825	T>G	snv	rs	1946804935	rs1946804935
					11	35196865	C>A	snv	rs	1946810074	rs1946810074
					11	35196869	T>G	snv	rs	1946810801	rs1946810801
					11	35198159	A>G	snv	rs	1946944894	rs1946944894
					11	35198160	A>G	snv	rs	1946945150	rs1946945150
					11	35198171	G>C	snv	rs	1946945989	rs1946945989
					11	35198216	G>A	snv	rs	1946949050	rs1946949050
					11	35200667	G>A	snv	rs	1947225981	rs1947225981
					11	35200702	G>A	snv	rs	1947228607	rs1947228607
					11	35200720	G>A	snv	rs	1947230736	rs1947230736
					11	35200723	A>G	snv	rs	1947231667	rs1947231667
					11	35200726	A>G	snv	rs	1947232504	rs1947232504
					11	35200730	A>G	snv	rs	1947232832	rs1947232832
					11	35200736	T>C	snv	rs	1947233705	rs1947233705
					11	35200741	G>A	snv	rs	1947234616	rs1947234616
					11	35200754	C>T	snv	rs	1947235951	rs1947235951
					11	35200766	C>T	snv	rs	1947236784	rs1947236784
					11	35200784	T>C	snv	rs	1947237865	rs1947237865
					11	35200792	G>A	snv	rs	1947238453	rs1947238453
					11	35200798	C>T	snv	rs	1947239630	rs1947239630
					11	35200821	G>C	snv	rs	1947242195	rs1947242195
					11	35200838	G>T	snv	rs	1947244568	rs1947244568
					11	35200850	T>C	snv	rs	1947245127	rs1947245127
					11	35200870	G>A	snv	rs	1947246512	rs1947246512
					11	35200889	T>C	snv	rs	1947247918	rs1947247918
					11	35200903	A>G	snv	rs	1947249289	rs1947249289
					11	35200906	T>C	snv	rs	1947249805	rs1947249805
					11	35201084	T>G	snv	rs	1947270037	rs1947270037
					11	35201108	C>T	snv	rs	1947272626	rs1947272626
					11	35201117	C>G	snv	rs	1947273287	rs1947273287
					11	35201154	C>T	snv	rs	1947277827	rs1947277827
					11	35201164	A>C	snv	rs	1947279107	rs1947279107
					11	35201165	G>C	snv	rs	1947279373	rs1947279373
					11	35201166	T>C	snv	rs	1947279578	rs1947279578
					11	35201184	C>T	snv	rs	1947280749	rs1947280749
					11	35201671	A>G	snv	rs	1947326888	rs1947326888
					11	35201686	G>A	snv	rs	1947328681	rs1947328681
					11	35201691	A>G	snv	rs	1947329380	rs1947329380
					11	35201704	G>A	snv	rs	1947330845	rs1947330845
					11	35201733	C>T	snv	rs	1947333731	rs1947333731
					11	35201760	G>A	snv	rs	1947336759	rs1947336759
					11	35201787	A>G	snv	rs	1947340436	rs1947340436
					11	35204562	C>G	snv	rs	1947641797	rs1947641797
					11	35204571	G>A	snv	rs	1947642387	rs1947642387
					11	35204572	G>A	snv	rs	1947642637	rs1947642637
					11	35204589	G>A	snv	rs	1947644515	rs1947644515
					11	35204593	A>C	snv	rs	1947645198	rs1947645198
					11	35205791	G>A	snv	rs	1947772497	rs1947772497
					11	35205824	C>G	snv	rs	1947777162	rs1947777162
					11	35205830	T>A	snv	rs	1947778604	rs1947778604
					11	35206135	C>T	snv	rs	1947815701	rs1947815701
					11	35206136	C>T	snv	rs	1947815909	rs1947815909
					11	35206140	G>A	snv	rs	1947816333	rs1947816333
					11	35206160	G>T	snv	rs	1947817667	rs1947817667
					11	35206172	G>A	snv	rs	1947818464	rs1947818464
					11	35206178	G>C	snv	rs	1947819581	rs1947819581
					11	35206186	T>G	snv	rs	1947820221	rs1947820221
					11	35206187	T>C	snv	rs	1947820470	rs1947820470
					11	35206204	C>T	snv	rs	1947821900	rs1947821900
					11	35206237	A>G	snv	rs	1947825943	rs1947825943
					11	35208105	A>C	snv	rs	1948058695	rs1948058695
					11	35208140	A>C,T	snv	rs	1948064847	rs1948064847
					11	35208197	A>G	snv	rs	1948070457	rs1948070457
					11	35208201	C>A	snv	rs	1948070633	rs1948070633
					11	35209971	G>C	snv	rs	1948244014	rs1948244014
					11	35209983	G>T	snv	rs	1948244205	rs1948244205
					11	35210034	C>T	snv	rs	1948248581	rs1948248581
					11	35210037	C>T	snv	rs	1948248810	rs1948248810
					11	35210043	T>C	snv	rs	1948249355	rs1948249355
					11	35210048	T>A	snv	rs	1948249783	rs1948249783
					11	35210052	G>C	snv	rs	1948249990	rs1948249990
					11	35211290	G>A	snv	rs	1948365005	rs1948365005
					11	35211306	T>C	snv	rs	1948366505	rs1948366505
					11	35211321	C>T	snv	rs	1948367719	rs1948367719
					11	35211326	C>G	snv	rs	1948368546	rs1948368546
					11	35211336	A>T	snv	rs	1948369167	rs1948369167
					11	35211374	G>C	snv	rs	1948373069	rs1948373069
					11	35211393	G>A	snv	rs	1948374725	rs1948374725
					11	35211435	A>G	snv	rs	1948377789	rs1948377789
					11	35211449	G>A	snv	rs	1948379312	rs1948379312
					11	35214852	G>A	snv	rs	1948691728	rs1948691728
					11	35214854	G>T	snv	rs	1948692098	rs1948692098
					11	35214868	C>G	snv	rs	1948693562	rs1948693562
					11	35214877	T>A	snv	rs	1948694673	rs1948694673
					11	35214891	C>G	snv	rs	1948696245	rs1948696245
					11	35214896	C>G	snv	rs	1948697267	rs1948697267
					11	35214909	C>T	snv	rs	1948698514	rs1948698514
					11	35219327	G>A	snv	rs	1949101150	rs1949101150
					11	35219337	A>G	snv	rs	1949102048	rs1949102048
					11	35219342	G>A	snv	rs	1949102572	rs1949102572
					11	35219360	G>C	snv	rs	1949104361	rs1949104361
					11	35219363	C>T	snv	rs	1949104533	rs1949104533
					11	35221665	A>G	snv	rs	1949314620	rs1949314620
					11	35221674	T>A	snv	rs	1949315312	rs1949315312
					11	35229157	A>C	snv	rs	1949931574	rs1949931574
					11	35229192	A>C	snv	rs	1949934569	rs1949934569
					11	35229197	G>A	snv	rs	1949935366	rs1949935366
					11	35229229	A>T	snv	rs	1949937300	rs1949937300
					11	35229286	G>A	snv	rs	1949940155	rs1949940155
					11	35229301	C>A	snv	rs	1949941844	rs1949941844
					11	35180366	C>A	snv	rs	1058200	rs1058200
					11	35180366	C>A	snv	rs	1058200	rs1058200
					11	35180295	C>A,G,T	snv	rs	1071695	rs1071695
					11	35180295	C>A,G,T	snv	rs	1071695	rs1071695
					11	35180295	C>A,G,T	snv	rs	1071695	rs1071695
					11	35180295	C>A,G,T	snv	rs	1071695	rs1071695
					11	35208126	T>A,C,G	snv	rs	1467558	rs1467558
					11	35208126	T>A,C,G	snv	rs	1467558	rs1467558
					11	35208126	T>A,C,G	snv	rs	1467558	rs1467558
					11	35208126	T>A,C,G	snv	rs	1467558	rs1467558
					11	35208126	T>A,C,G	snv	rs	1467558	rs1467558
					11	35204608	A>C,G,T	snv	rs	9666607	rs9666607
					11	35204608	A>C,G,T	snv	rs	9666607	rs9666607
					11	35204608	A>C,G,T	snv	rs	9666607	rs9666607

## Sheet: List B
rs121909545
rs1058200			Total Deleterious nsSNP Found from Seven Tools (SIFT, PolyPhen-2, Pmut, MutPred, SNAP2, SNP&GO and PANTHER)
rs61752930						No of Deleterious nsSNP: 11		No of Deleterious nsSNP: 8
rs61752932
rs61755294
rs12273397
rs79985395
rs111509467

## Sheet: List C
rs121909545
							Final Deleterious nsSNP
