# Supplementary material for: Investigation of pathogenic germline variants in gastric cancer and development of “GasCanBase” database
Source: Cancer Rep (Hoboken). 2023 Oct 22;6(12):e1906. doi: 10.1002/cnr2.1906 (PMC10728505; doi:10.1002/cnr2.1906)
Supplement: Supplementary file 1 — Data S1 Supporting Information. [file CNR2-6-e1906-s001.zip › Supplementary File/Table S14. Selection of nsSNP of CDH1.xlsx]

## Sheet: List A
Total nsSNP Found from dbSNP Database					#chr	pos	variation	variant_type			snp_id
	Gene : CDH1				16	68822033	C>A,T	snv	rs	1801025	rs1801025
	No of SNP: 38646				16	68822177	C>G	snv	rs	2276331	rs2276331
	No of nsSNP:1184				16	68822138	G>A,T	snv	rs	33935154	rs33935154
					16	68828262	C>A,G,T	snv	rs	33964119	rs33964119
					16	68822185	C>G,T	snv	rs	33969373	rs33969373
					16	68813353	T>A	snv	rs	34466743	rs34466743
					16	68833488	G>A,C	snv	rs	34507583	rs34507583
					16	68822063	G>A,T	snv	rs	35187787	rs35187787
					16	68815627	T>C	snv	rs	35520415	rs35520415
					16	68833344	G>A,C,T	snv	rs	35572355	rs35572355
					16	68801720	G>A,C	snv	rs	35606263	rs35606263
					16	68815611	G>A	snv	rs	36087757	rs36087757
					16	68812145	C>T	snv	rs	61747631	rs61747631
					16	68828301	C>A,T	snv	rs	61747636	rs61747636
					16	68813336	C>A,T	snv	rs	111266450	rs111266450
					16	68810233	G>A,C	snv	rs	111662525	rs111662525
					16	68829689	C>G,T	snv	rs	114265540	rs114265540
					16	68815553	C>A,T	snv	rs	114861467	rs114861467
					16	68815710	A>G	snv	rs	114885938	rs114885938
					16	68823488	G>A,T	snv	rs	115408226	rs115408226
					16	68801877	G>A,C,T	snv	rs	115418995	rs115418995
					16	68810208	C>G,T	snv	rs	115494727	rs115494727
					16	68833439	C>A,T	snv	rs	115817750	rs115817750
					16	68822009	G>A,T	snv	rs	115934514	rs115934514
					16	68812144	A>G,T	snv	rs	116093741	rs116093741
					16	68823593	C>G	snv	rs	121964871	rs121964871
					16	68833362	A>G	snv	rs	121964872	rs121964872
					16	68810290	G>A,T	snv	rs	121964873	rs121964873
					16	68823557	C>A,G,T	snv	rs	121964874	rs121964874
					16	68738307	G>A,C	snv	rs	121964875	rs121964875
					16	68738318	G>A,T	snv	rs	121964876	rs121964876
					16	68822081	C>G,T	snv	rs	121964877	rs121964877
					16	68822190	C>T	snv	rs	121964878	rs121964878
					16	68823587	G>A,T	snv	rs	138101372	rs138101372
					16	68813398	C>G,T	snv	rs	138135866	rs138135866
					16	68829721	C>T	snv	rs	139096339	rs139096339
					16	68738336	C>A	snv	rs	139866691	rs139866691
					16	68801872	C>G,T	snv	rs	140123339	rs140123339
					16	68813349	G>A,C	snv	rs	141864044	rs141864044
					16	68808430	G>A,T	snv	rs	142498771	rs142498771
					16	68811743	G>A	snv	rs	142822590	rs142822590
					16	68833440	G>A,C	snv	rs	142927667	rs142927667
					16	68813318	G>A,C	snv	rs	143727462	rs143727462
					16	68819317	A>C,G,T	snv	rs	144519845	rs144519845
					16	68808763	C>A,G,T	snv	rs	146777134	rs146777134
					16	68822154	A>G	snv	rs	147925149	rs147925149
					16	68819342	C>G,T	snv	rs	148400889	rs148400889
					16	68823566	G>A,C,T	snv	rs	149127230	rs149127230
					16	68823458	A>C	snv	rs	150427791	rs150427791
					16	68813377	C>A,T	snv	rs	150795245	rs150795245
					16	68828273	A>G	snv	rs	187289510	rs187289510
					16	68813471	C>G,T	snv	rs	187862045	rs187862045
					16	68813403	G>A,C	snv	rs	187906987	rs187906987
					16	68813472	G>A	snv	rs	199886166	rs199886166
					16	68833494	G>A	snv	rs	200104963	rs200104963
					16	68808831	C>A,T	snv	rs	200310662	rs200310662
					16	68829771	G>A	snv	rs	200894246	rs200894246
					16	68833485	G>A,C	snv	rs	200911775	rs200911775
					16	68811697	G>A,T	snv	rs	200932258	rs200932258
					16	68813358	A>G	snv	rs	201135424	rs201135424
					16	68808707	A>C,G	snv	rs	201141645	rs201141645
					16	68808832	G>A,T	snv	rs	201511530	rs201511530
					16	68822078	C>A,T	snv	rs	201625049	rs201625049
					16	68823482	A>T	snv	rs	201637081	rs201637081
					16	68811859	G>A,T	snv	rs	267606712	rs267606712
					16	68822153	A>C,T	snv	rs	367849039	rs367849039
					16	68812229	C>G,T	snv	rs	367868307	rs367868307
					16	68823439	G>A,T	snv	rs	368243190	rs368243190
					16	68801810	G>A,T	snv	rs	368492235	rs368492235
					16	68815695	G>A,T	snv	rs	368690400	rs368690400
					16	68833453	G>A	snv	rs	369126891	rs369126891
					16	68829757	G>A,C,T	snv	rs	370345996	rs370345996
					16	68737459	T>A	snv	rs	370614162	rs370614162
					16	68815603	C>T	snv	rs	370864592	rs370864592
					16	68801850	C>G,T	snv	rs	370973869	rs370973869
					16	68808788	A>C,G	snv	rs	371601956	rs371601956
					16	68823450	A>G	snv	rs	372182377	rs372182377
					16	68813337	G>A,C	snv	rs	372838203	rs372838203
					16	68829687	G>A	snv	rs	372989292	rs372989292
					16	68811855	G>A	snv	rs	373364873	rs373364873
					16	68819284	C>G,T	snv	rs	373605261	rs373605261
					16	68801871	A>C,G	snv	rs	373668742	rs373668742
					16	68822218	C>A,T	snv	rs	374152504	rs374152504
					16	68815528	A>C	snv	rs	374398608	rs374398608
					16	68738402	C>G,T	snv	rs	374569322	rs374569322
					16	68813473	A>G	snv	rs	376097289	rs376097289
					16	68808735	A>G	snv	rs	376102028	rs376102028
					16	68801888	C>T	snv	rs	376152506	rs376152506
					16	68823536	G>A,T	snv	rs	376854556	rs376854556
					16	68829774	G>A	snv	rs	376922615	rs376922615
					16	68822085	C>G,T	snv	rs	377302798	rs377302798
					16	68815545	A>C,G,T	snv	rs	377416092	rs377416092
					16	68833371	G>A,C	snv	rs	377489352	rs377489352
					16	68823539	G>A	snv	rs	386833398	rs386833398
					16	68801870	C>G,T	snv	rs	528816701	rs528816701
					16	68811777	C>T	snv	rs	529089668	rs529089668
					16	68828255	G>A	snv	rs	530717933	rs530717933
					16	68808765	G>A,C	snv	rs	546716073	rs546716073
					16	68812205	C>G,T	snv	rs	549579183	rs549579183
					16	68823515	G>A,C	snv	rs	550612843	rs550612843
					16	68813376	G>A	snv	rs	553525438	rs553525438
					16	68819282	A>G	snv	rs	553907248	rs553907248
					16	68833479	G>A	snv	rs	555842031	rs555842031
					16	68813346	G>A,T	snv	rs	556110297	rs556110297
					16	68813483	G>A,C	snv	rs	557551011	rs557551011
					16	68819374	G>A,C	snv	rs	566103420	rs566103420
					16	68823534	C>A,T	snv	rs	569086883	rs569086883
					16	68833408	C>T	snv	rs	569928380	rs569928380
					16	68813448	G>A,C	snv	rs	570930882	rs570930882
					16	68808558	C>A,T	snv	rs	571581856	rs571581856
					16	68828188	C>T	snv	rs	578069093	rs578069093
					16	68810317	T>G	snv	rs	587776399	rs587776399
					16	68737439	CT>GC	mnv	rs	587778169	rs587778169
					16	68815564	C>T	snv	rs	587778170	rs587778170
					16	68738361	C>A,G,T	snv	rs	587778171	rs587778171
					16	68801828	A>G	snv	rs	587778172	rs587778172
					16	68801795	C>G	snv	rs	587778173	rs587778173
					16	68801670	T>C,G	snv	rs	587778174	rs587778174
					16	68813389	A>G,T	snv	rs	587778175	rs587778175
					16	68813400	T>C	snv	rs	587778176	rs587778176
					16	68815554	G>A,C	snv	rs	587780112	rs587780112
					16	68819348	G>A,T	snv	rs	587780115	rs587780115
					16	68801683	T>G	snv	rs	587780116	rs587780116
					16	68801694	G>A	snv	rs	587780117	rs587780117
					16	68823542	G>A	snv	rs	587780118	rs587780118
					16	68829701	A>G,T	snv	rs	587780119	rs587780119
					16	68829727	C>A,T	snv	rs	587780120	rs587780120
					16	68833365	G>A,T	snv	rs	587780121	rs587780121
					16	68801822	A>G	snv	rs	587780122	rs587780122
					16	68810224	G>A	snv	rs	587780537	rs587780537
					16	68811854	C>G,T	snv	rs	587780784	rs587780784
					16	68828296	G>A,T	snv	rs	587780787	rs587780787
					16	68810228	A>G	snv	rs	587780788	rs587780788
					16	68815669	G>A,C	snv	rs	587781286	rs587781286
					16	68833369	C>T	snv	rs	587781300	rs587781300
					16	68829694	G>A,C	snv	rs	587781311	rs587781311
					16	68833324	C>T	snv	rs	587781312	rs587781312
					16	68738408	A>G	snv	rs	587781329	rs587781329
					16	68829754	C>G	snv	rs	587781335	rs587781335
					16	68801730	T>G	snv	rs	587781336	rs587781336
					16	68828263	G>A,C	snv	rs	587781351	rs587781351
					16	68823579	A>G	snv	rs	587781401	rs587781401
					16	68801739	G>A,C,T	snv	rs	587781404	rs587781404
					16	68812258	A>C	snv	rs	587781432	rs587781432
					16	68822216	A>C,G	snv	rs	587781540	rs587781540
					16	68813328	C>A	snv	rs	587781612	rs587781612
					16	68822186	G>A,T	snv	rs	587781615	rs587781615
					16	68811705	C>T	snv	rs	587781634	rs587781634
					16	68822219	G>A,C	snv	rs	587781696	rs587781696
					16	68823479	C>A	snv	rs	587781701	rs587781701
					16	68813359	C>T	snv	rs	587781751	rs587781751
					16	68811845	G>A	snv	rs	587781759	rs587781759
					16	68808792	A>G,T	snv	rs	587781766	rs587781766
					16	68811831	G>C,T	snv	rs	587781778	rs587781778
					16	68813475	G>C	snv	rs	587781783	rs587781783
					16	68828210	G>C,T	snv	rs	587781859	rs587781859
					16	68801714	T>A,C	snv	rs	587781862	rs587781862
					16	68801690	G>A,C	snv	rs	587781898	rs587781898
					16	68808807	G>A	snv	rs	587781989	rs587781989
					16	68801831	A>C	snv	rs	587782023	rs587782023
					16	68833300	C>T	snv	rs	587782024	rs587782024
					16	68833422	G>C,T	snv	rs	587782025	rs587782025
					16	68819401	G>A,T	snv	rs	587782044	rs587782044
					16	68819398	A>C,G,T	snv	rs	587782061	rs587782061
					16	68812150	A>T	snv	rs	587782073	rs587782073
					16	68815617	G>A	snv	rs	587782113	rs587782113
					16	68829756	C>T	snv	rs	587782162	rs587782162
					16	68813409	G>A	snv	rs	587782189	rs587782189
					16	68801729	T>C	snv	rs	587782193	rs587782193
					16	68812244	C>G,T	snv	rs	587782359	rs587782359
					16	68813419	T>C	snv	rs	587782372	rs587782372
					16	68819399	C>G	snv	rs	587782381	rs587782381
					16	68829748	A>G	snv	rs	587782394	rs587782394
					16	68828213	C>A,G,T	snv	rs	587782464	rs587782464
					16	68829738	G>A	snv	rs	587782466	rs587782466
					16	68737423	C>A,G	snv	rs	587782484	rs587782484
					16	68829745	G>A	snv	rs	587782549	rs587782549
					16	68808476	C>G	snv	rs	587782571	rs587782571
					16	68815579	T>C	snv	rs	587782622	rs587782622
					16	68833450	A>G	snv	rs	587782623	rs587782623
					16	68801775	G>A,C	snv	rs	587782647	rs587782647
					16	68801859	C>G	snv	rs	587782677	rs587782677
					16	68810303	A>T	snv	rs	587782728	rs587782728
					16	68819377	C>G,T	snv	rs	587782768	rs587782768
					16	68815629	G>A,C,T	snv	rs	587782796	rs587782796
					16	68829676	A>G	snv	rs	587782823	rs587782823
					16	68822129	A>G,T	snv	rs	587782838	rs587782838
					16	68822187	G>A	snv	rs	587782850	rs587782850
					16	68812262	C>A,T	snv	rs	587782856	rs587782856
					16	68812165	G>A	snv	rs	587782869	rs587782869
					16	68808506	T>C	snv	rs	587783046	rs587783046
					16	68815648	T>C,G	snv	rs	587783049	rs587783049
					16	68811696	T>A,C	snv	rs	730881652	rs730881652
					16	68801706	C>A,G	snv	rs	730881660	rs730881660
					16	68801774	C>T	snv	rs	730881661	rs730881661
					16	68801879	C>T	snv	rs	730881662	rs730881662
					16	68810221	A>C,T	snv	rs	730881664	rs730881664
					16	68813464	T>C,G	snv	rs	730881665	rs730881665
					16	68815671	G>C	snv	rs	730881666	rs730881666
					16	68819324	C>G,T	snv	rs	730881667	rs730881667
					16	68819336	C>T	snv	rs	730881668	rs730881668
					16	68828228	C>A	snv	rs	730881669	rs730881669
					16	68801741	A>G	snv	rs	745327620	rs745327620
					16	68808492	G>A,C	snv	rs	745589555	rs745589555
					16	68815596	A>C,G	snv	rs	745617489	rs745617489
					16	68828211	A>T	snv	rs	745717070	rs745717070
					16	68811747	C>G	snv	rs	745807727	rs745807727
					16	68829703	T>C	snv	rs	746274636	rs746274636
					16	68737432	G>A,T	snv	rs	746464544	rs746464544
					16	68819393	C>A,G,T	snv	rs	746481984	rs746481984
					16	68801883	C>A,G,T	snv	rs	746703615	rs746703615
					16	68823411	T>C	snv	rs	747235838	rs747235838
					16	68822222	C>T	snv	rs	747240698	rs747240698
					16	68813436	G>A	snv	rs	747256664	rs747256664
					16	68819357	T>A,C,G	snv	rs	747801796	rs747801796
					16	68801876	C>A,T	snv	rs	748086082	rs748086082
					16	68808524	G>A,C	snv	rs	748783182	rs748783182
					16	68811752	G>A	snv	rs	749056300	rs749056300
					16	68833464	C>A,T	snv	rs	749203461	rs749203461
					16	68801792	A>G,T	snv	rs	749306433	rs749306433
					16	68737463	G>A,C,T	snv	rs	749591910	rs749591910
					16	68808757	C>A,T	snv	rs	750249747	rs750249747
					16	68815542	T>A,C,G	snv	rs	750741214	rs750741214
					16	68810335	C>G	snv	rs	750911401	rs750911401
					16	68810314	G>A	snv	rs	750979600	rs750979600
					16	68822169	C>G,T	snv	rs	751265976	rs751265976
					16	68822060	A>G	snv	rs	751291956	rs751291956
					16	68808473	C>G	snv	rs	751425296	rs751425296
					16	68801864	G>A,T	snv	rs	751789834	rs751789834
					16	68815519	T>C	snv	rs	752074266	rs752074266
					16	68829733	T>C	snv	rs	752349229	rs752349229
					16	68819316	G>A,C	snv	rs	753031606	rs753031606
					16	68829678	A>G	snv	rs	753540183	rs753540183
					16	68813392	C>A,G,T	snv	rs	753770270	rs753770270
					16	68808442	C>A,T	snv	rs	753886948	rs753886948
					16	68829668	C>G,T	snv	rs	754162869	rs754162869
					16	68811833	G>A	snv	rs	754228872	rs754228872
					16	68801757	C>T	snv	rs	754388534	rs754388534
					16	68808772	T>C	snv	rs	754581268	rs754581268
					16	68811840	C>A,T	snv	rs	755371143	rs755371143
					16	68813416	C>A,G,T	snv	rs	755571454	rs755571454
					16	68822072	C>T	snv	rs	755622441	rs755622441
					16	68823444	G>A	snv	rs	756092625	rs756092625
					16	68819326	G>A,T	snv	rs	756154596	rs756154596
					16	68823432	C>G	snv	rs	757422353	rs757422353
					16	68808454	C>T	snv	rs	758277885	rs758277885
					16	68801856	A>G,T	snv	rs	758733846	rs758733846
					16	68813490	G>A	snv	rs	758764445	rs758764445
					16	68823509	G>A,C,T	snv	rs	758872535	rs758872535
					16	68810277	T>A,C	snv	rs	759207947	rs759207947
					16	68823577	G>A,T	snv	rs	759256066	rs759256066
					16	68829732	A>C,G	snv	rs	759380419	rs759380419
					16	68822015	A>C,G,T	snv	rs	759536558	rs759536558
					16	68828258	A>G	snv	rs	759608783	rs759608783
					16	68833406	G>A,T	snv	rs	760315494	rs760315494
					16	68801817	A>T	snv	rs	760351575	rs760351575
					16	68822133	T>C	snv	rs	760707493	rs760707493
					16	68828239	C>A,T	snv	rs	761146693	rs761146693
					16	68815757	A>G	snv	rs	761162838	rs761162838
					16	68819285	G>A	snv	rs	761180883	rs761180883
					16	68811797	A>G,T	snv	rs	761182866	rs761182866
					16	68811687	C>A,G,T	snv	rs	761269950	rs761269950
					16	68815719	A>C,G,T	snv	rs	761356661	rs761356661
					16	68833380	A>G,T	snv	rs	761400928	rs761400928
					16	68801727	G>A,C,T	snv	rs	761562625	rs761562625
					16	68829779	T>C,G	snv	rs	761852331	rs761852331
					16	68811853	C>A,G,T	snv	rs	761981219	rs761981219
					16	68812178	A>G	snv	rs	762123073	rs762123073
					16	68808547	T>A,C	snv	rs	762388314	rs762388314
					16	68833298	A>C,G	snv	rs	762704513	rs762704513
					16	68829709	G>A,C	snv	rs	763203357	rs763203357
					16	68819411	T>C	snv	rs	763292288	rs763292288
					16	68812159	G>A	snv	rs	764532067	rs764532067
					16	68801893	G>A,T	snv	rs	764700595	rs764700595
					16	68833407	T>A,C	snv	rs	765978401	rs765978401
					16	68829663	T>G	snv	rs	766222121	rs766222121
					16	68829717	G>A	snv	rs	766270336	rs766270336
					16	68828245	G>A	snv	rs	766636655	rs766636655
					16	68815660	C>A,T	snv	rs	766713582	rs766713582
					16	68811782	C>A,T	snv	rs	767003567	rs767003567
					16	68801731	C>A,G	snv	rs	767019668	rs767019668
					16	68822178	T>A,C	snv	rs	767116004	rs767116004
					16	68833309	C>T	snv	rs	767159815	rs767159815
					16	68813468	C>G	snv	rs	767350265	rs767350265
					16	68828270	A>G	snv	rs	767613429	rs767613429
					16	68815535	G>A,C	snv	rs	767885546	rs767885546
					16	68833377	G>A	snv	rs	768350776	rs768350776
					16	68811756	A>G	snv	rs	768467134	rs768467134
					16	68801794	C>G,T	snv	rs	768648027	rs768648027
					16	68808535	G>A	snv	rs	769076258	rs769076258
					16	68828248	G>A	snv	rs	769819324	rs769819324
					16	68823440	G>A	snv	rs	769844369	rs769844369
					16	68801782	T>C,G	snv	rs	770967343	rs770967343
					16	68833364	C>G,T	snv	rs	770974998	rs770974998
					16	68822225	A>G	snv	rs	771064558	rs771064558
					16	68815720	C>A,G,T	snv	rs	771551231	rs771551231
					16	68819363	G>A,C	snv	rs	771649648	rs771649648
					16	68829785	T>A,G	snv	rs	772173832	rs772173832
					16	68808548	T>G	snv	rs	772622109	rs772622109
					16	68813423	G>C	snv	rs	772622537	rs772622537
					16	68823471	T>C	snv	rs	773006015	rs773006015
					16	68813425	A>G	snv	rs	773441320	rs773441320
					16	68815749	C>A	snv	rs	773763544	rs773763544
					16	68828227	C>G,T	snv	rs	773795943	rs773795943
					16	68815614	A>G	snv	rs	773858736	rs773858736
					16	68813339	G>A,T	snv	rs	774875972	rs774875972
					16	68808723	G>A	snv	rs	775484115	rs775484115
					16	68737462	A>C,G,T	snv	rs	775705607	rs775705607
					16	68829708	C>T	snv	rs	775922721	rs775922721
					16	68819410	A>C,G	snv	rs	775941240	rs775941240
					16	68810267	C>T	snv	rs	776503962	rs776503962
					16	68819299	A>C,G	snv	rs	776890776	rs776890776
					16	68828254	C>T	snv	rs	776975632	rs776975632
					16	68829690	G>A	snv	rs	777078601	rs777078601
					16	68829744	C>A,T	snv	rs	777363517	rs777363517
					16	68808464	C>A,T	snv	rs	777714207	rs777714207
					16	68833445	G>C	snv	rs	778019174	rs778019174
					16	68823401	C>G,T	snv	rs	778195664	rs778195664
					16	68813493	A>G	snv	rs	778212100	rs778212100
					16	68808811	C>A,T	snv	rs	778382252	rs778382252
					16	68808781	T>C	snv	rs	778570149	rs778570149
					16	68829682	G>A,T	snv	rs	778581202	rs778581202
					16	68812216	A>T	snv	rs	778868539	rs778868539
					16	68815674	G>C,T	snv	rs	778871891	rs778871891
					16	68801875	C>G	snv	rs	778954591	rs778954591
					16	68801768	C>A,T	snv	rs	779313390	rs779313390
					16	68822121	T>A	snv	rs	779351070	rs779351070
					16	68813335	A>C,G	snv	rs	779426744	rs779426744
					16	68828290	G>A	snv	rs	779648243	rs779648243
					16	68811717	C>T	snv	rs	780399325	rs780399325
					16	68738297	G>C,T	snv	rs	780470521	rs780470521
					16	68829765	A>G	snv	rs	780510260	rs780510260
					16	68822082	G>A,C	snv	rs	780759537	rs780759537
					16	68813317	A>G	snv	rs	780867132	rs780867132
					16	68808482	T>C	snv	rs	780955025	rs780955025
					16	68833459	A>C,G	snv	rs	781274240	rs781274240
					16	68801869	C>A,G,T	snv	rs	781427897	rs781427897
					16	68810329	G>A	snv	rs	781513008	rs781513008
					16	68738324	G>A,C,T	snv	rs	786201058	rs786201058
					16	68737419	G>A	snv	rs	786201212	rs786201212
					16	68737430	C>A,G,T	snv	rs	786201287	rs786201287
					16	68819404	C>G,T	snv	rs	786201342	rs786201342
					16	68822155	T>C,G	snv	rs	786201678	rs786201678
					16	68813375	T>C,G	snv	rs	786201680	rs786201680
					16	68813484	A>C	snv	rs	786201841	rs786201841
					16	68822147	C>A,T	snv	rs	786201888	rs786201888
					16	68829660	G>A	snv	rs	786201999	rs786201999
					16	68813442	T>C	snv	rs	786202027	rs786202027
					16	68822064	C>A,G	snv	rs	786202059	rs786202059
					16	68819344	A>G,T	snv	rs	786202107	rs786202107
					16	68819425	G>A	snv	rs	786202290	rs786202290
					16	68811701	G>A	snv	rs	786202364	rs786202364
					16	68815672	T>C,G	snv	rs	786202407	rs786202407
					16	68738369	G>A,T	snv	rs	786202465	rs786202465
					16	68815678	T>C	snv	rs	786202482	rs786202482
					16	68815659	C>T	snv	rs	786202508	rs786202508
					16	68813324	G>C	snv	rs	786202510	rs786202510
					16	68801679	A>T	snv	rs	786202570	rs786202570
					16	68829729	C>G,T	snv	rs	786202598	rs786202598
					16	68815632	G>A	snv	rs	786202675	rs786202675
					16	68801811	C>G,T	snv	rs	786202689	rs786202689
					16	68819417	C>G,T	snv	rs	786202712	rs786202712
					16	68828281	G>A,T	snv	rs	786202785	rs786202785
					16	68801874	A>C,G	snv	rs	786202794	rs786202794
					16	68822123	A>G	snv	rs	786202965	rs786202965
					16	68828236	C>A,G,T	snv	rs	786203005	rs786203005
					16	68829737	T>G	snv	rs	786203128	rs786203128
					16	68808835	T>C	snv	rs	786203207	rs786203207
					16	68738360	A>C,G	snv	rs	786203442	rs786203442
					16	68815744	T>A,C,G	snv	rs	786203656	rs786203656
					16	68801691	G>A,T	snv	rs	786203727	rs786203727
					16	68833374	G>C	snv	rs	786203774	rs786203774
					16	68801861	G>A	snv	rs	786203849	rs786203849
					16	68822027	A>G	snv	rs	786204155	rs786204155
					16	68811735	C>A	snv	rs	786204179	rs786204179
					16	68813415	A>G	snv	rs	863224723	rs863224723
					16	68815640	A>T	snv	rs	863224724	rs863224724
					16	68815759	C>A,T	snv	rs	863224725	rs863224725
					16	68819327	A>T	snv	rs	863224726	rs863224726
					16	68819347	C>G,T	snv	rs	863224727	rs863224727
					16	68833347	T>C	snv	rs	863224728	rs863224728
					16	68738309	C>A,G,T	snv	rs	863224729	rs863224729
					16	68819329	A>G	snv	rs	864622070	rs864622070
					16	68813494	A>G	snv	rs	864622165	rs864622165
					16	68815527	G>C	snv	rs	864622184	rs864622184
					16	68828203	C>T	snv	rs	864622198	rs864622198
					16	68808449	A>G	snv	rs	864622284	rs864622284
					16	68833336	C>A	snv	rs	864622310	rs864622310
					16	68822059	C>A,T	snv	rs	864622319	rs864622319
					16	68810338	C>A,T	snv	rs	864622346	rs864622346
					16	68801738	G>A	snv	rs	864622477	rs864622477
					16	68823455	A>G	snv	rs	864622503	rs864622503
					16	68822046	C>A,T	snv	rs	864622599	rs864622599
					16	68822097	G>A,C	snv	rs	864622612	rs864622612
					16	68833452	C>A,T	snv	rs	864622630	rs864622630
					16	68813478	A>G	snv	rs	864622644	rs864622644
					16	68815743	A>G	snv	rs	876658146	rs876658146
					16	68813488	C>G,T	snv	rs	876658218	rs876658218
					16	68815727	G>T	snv	rs	876658342	rs876658342
					16	68801742	C>G	snv	rs	876658359	rs876658359
					16	68812217	C>G,T	snv	rs	876658376	rs876658376
					16	68808756	A>T	snv	rs	876658424	rs876658424
					16	68829706	C>T	snv	rs	876658467	rs876658467
					16	68823614	C>A,G	snv	rs	876658591	rs876658591
					16	68738409	G>A	snv	rs	876658680	rs876658680
					16	68813461	C>T	snv	rs	876658766	rs876658766
					16	68808481	C>A,G	snv	rs	876658781	rs876658781
					16	68808445	G>A,C	snv	rs	876658797	rs876658797
					16	68819350	G>A	snv	rs	876658877	rs876658877
					16	68813452	C>A,T	snv	rs	876658901	rs876658901
					16	68801726	C>G,T	snv	rs	876658932	rs876658932
					16	68823500	A>G	snv	rs	876658936	rs876658936
					16	68822195	G>A	snv	rs	876658950	rs876658950
					16	68823570	C>T	snv	rs	876658987	rs876658987
					16	68815597	C>T	snv	rs	876659141	rs876659141
					16	68811729	T>C,G	snv	rs	876659186	rs876659186
					16	68829714	G>A	snv	rs	876659218	rs876659218
					16	68822144	C>T	snv	rs	876659221	rs876659221
					16	68815728	G>A	snv	rs	876659244	rs876659244
					16	68815576	C>A,T	snv	rs	876659268	rs876659268
					16	68738373	C>G,T	snv	rs	876659333	rs876659333
					16	68823495	T>C	snv	rs	876659352	rs876659352
					16	68810302	G>A,C,T	snv	rs	876659503	rs876659503
					16	68819359	G>A	snv	rs	876659525	rs876659525
					16	68815703	G>C	snv	rs	876659548	rs876659548
					16	68828291	G>A,C,T	snv	rs	876659664	rs876659664
					16	68738406	G>A,C	snv	rs	876659692	rs876659692
					16	68738396	C>A	snv	rs	876659739	rs876659739
					16	68815557	G>A,T	snv	rs	876659762	rs876659762
					16	68829691	C>A,G,T	snv	rs	876659951	rs876659951
					16	68833314	C>G,T	snv	rs	876660086	rs876660086
					16	68823470	A>G	snv	rs	876660107	rs876660107
					16	68822211	A>G	snv	rs	876660113	rs876660113
					16	68738353	G>A,C	snv	rs	876660131	rs876660131
					16	68829693	C>G,T	snv	rs	876660183	rs876660183
					16	68811772	A>C,G	snv	rs	876660221	rs876660221
					16	68823486	A>G	snv	rs	876660230	rs876660230
					16	68812223	C>G	snv	rs	876660260	rs876660260
					16	68819380	G>A,C	snv	rs	876660399	rs876660399
					16	68738337	C>G	snv	rs	876660408	rs876660408
					16	68823413	A>G,T	snv	rs	876660503	rs876660503
					16	68823533	G>A	snv	rs	876660560	rs876660560
					16	68822165	T>G	snv	rs	876660603	rs876660603
					16	68823590	A>C,G	snv	rs	876660625	rs876660625
					16	68811722	G>A,T	snv	rs	876660645	rs876660645
					16	68829759	C>G	snv	rs	876660704	rs876660704
					16	68811758	A>G,T	snv	rs	876660744	rs876660744
					16	68810330	G>A,T	snv	rs	876660861	rs876660861
					16	68833395	A>G	snv	rs	876660881	rs876660881
					16	68819421	C>A	snv	rs	876660905	rs876660905
					16	68808771	G>A,T	snv	rs	876661028	rs876661028
					16	68815687	A>C	snv	rs	876661065	rs876661065
					16	68815530	G>A	snv	rs	876661078	rs876661078
					16	68812183	G>A	snv	rs	876661091	rs876661091
					16	68801843	A>G,T	snv	rs	876661106	rs876661106
					16	68808463	C>T	snv	rs	876661226	rs876661226
					16	68811816	A>G	snv	rs	876661274	rs876661274
					16	68738366	A>C,T	snv	rs	876661278	rs876661278
					16	68812162	C>G,T	snv	rs	878854676	rs878854676
					16	68813434	G>A,T	snv	rs	878854677	rs878854677
					16	68822089	A>G	snv	rs	878854680	rs878854680
					16	68823560	C>A,G	snv	rs	878854681	rs878854681
					16	68828174	T>C	snv	rs	878854682	rs878854682
					16	68829793	A>G	snv	rs	878854684	rs878854684
					16	68833308	A>G	snv	rs	878854685	rs878854685
					16	68833317	A>G	snv	rs	878854686	rs878854686
					16	68801760	T>C	snv	rs	878854688	rs878854688
					16	68801767	G>A,C,T	snv	rs	878854689	rs878854689
					16	68737418	G>A	snv	rs	878854691	rs878854691
					16	68737420	G>A,T	snv	rs	878854692	rs878854692
					16	68808814	A>G	snv	rs	878854693	rs878854693
					16	68810209	G>A	snv	rs	878854694	rs878854694
					16	68738327	C>T	snv	rs	878854696	rs878854696
					16	68819292	G>A,C	snv	rs	886039590	rs886039590
					16	68819414	C>T	snv	rs	886041160	rs886041160
					16	68808783	G>A	snv	rs	898610512	rs898610512
					16	68833474	T>C,G	snv	rs	900118000	rs900118000
					16	68819396	A>G	snv	rs	918685758	rs918685758
					16	68801751	T>A,G	snv	rs	942284129	rs942284129
					16	68828285	G>C	snv	rs	945866627	rs945866627
					16	68813344	A>G	snv	rs	964044070	rs964044070
					16	68808739	C>T	snv	rs	970086859	rs970086859
					16	68823404	G>A,C,T	snv	rs	971882211	rs971882211
					16	68815560	G>A,C,T	snv	rs	974965262	rs974965262
					16	68811802	C>G,T	snv	rs	985713723	rs985713723
					16	68811788	G>T	snv	rs	993545618	rs993545618
					16	68737429	G>A,T	snv	rs	998138284	rs998138284
					16	68828240	C>G,T	snv	rs	1001200905	rs1001200905
					16	68822132	A>G,T	snv	rs	1003012321	rs1003012321
					16	68808777	A>C,G	snv	rs	1004655282	rs1004655282
					16	68811744	C>A,T	snv	rs	1017050648	rs1017050648
					16	68822174	G>C	snv	rs	1028765743	rs1028765743
					16	68738303	T>G	snv	rs	1042391377	rs1042391377
					16	68808441	C>G	snv	rs	1047878465	rs1047878465
					16	68737443	G>A,C	snv	rs	1053572488	rs1053572488
					16	68813429	T>A,C	snv	rs	1057520936	rs1057520936
					16	68808453	G>A,C	snv	rs	1057521858	rs1057521858
					16	68808488	G>T	snv	rs	1060501213	rs1060501213
					16	68808816	C>T	snv	rs	1060501216	rs1060501216
					16	68815618	T>C	snv	rs	1060501217	rs1060501217
					16	68801708	T>G	snv	rs	1060501218	rs1060501218
					16	68812139	T>A,C,G	snv	rs	1060501219	rs1060501219
					16	68808436	G>A,C	snv	rs	1060501220	rs1060501220
					16	68828249	A>C,G	snv	rs	1060501222	rs1060501222
					16	68738393	G>A,C	snv	rs	1060501223	rs1060501223
					16	68801747	G>A	snv	rs	1060501225	rs1060501225
					16	68801672	A>G	snv	rs	1060501227	rs1060501227
					16	68808715	A>T	snv	rs	1060501228	rs1060501228
					16	68833446	G>A	snv	rs	1060501230	rs1060501230
					16	68811814	G>C	snv	rs	1060501231	rs1060501231
					16	68811822	G>A,C	snv	rs	1060501232	rs1060501232
					16	68823584	C>A,T	snv	rs	1060501233	rs1060501233
					16	68801678	G>A	snv	rs	1060501234	rs1060501234
					16	68828200	C>T	snv	rs	1060501235	rs1060501235
					16	68813395	C>T	snv	rs	1060501236	rs1060501236
					16	68812222	A>C,G	snv	rs	1060501238	rs1060501238
					16	68813418	A>G	snv	rs	1060501239	rs1060501239
					16	68822189	G>A,T	snv	rs	1060501240	rs1060501240
					16	68801826	A>G	snv	rs	1060501241	rs1060501241
					16	68819416	A>G	snv	rs	1060501242	rs1060501242
					16	68808787	G>A	snv	rs	1060501243	rs1060501243
					16	68828204	G>A,T	snv	rs	1060501244	rs1060501244
					16	68833424	C>A,G	snv	rs	1060501245	rs1060501245
					16	68808819	C>A	snv	rs	1060501246	rs1060501246
					16	68801705	G>A	snv	rs	1060501247	rs1060501247
					16	68801885	C>A	snv	rs	1060501250	rs1060501250
					16	68737422	C>A,T	snv	rs	1064793079	rs1064793079
					16	68812160	T>C	snv	rs	1064793080	rs1064793080
					16	68801804	G>A,T	snv	rs	1064793437	rs1064793437
					16	68801786	C>T	snv	rs	1064793862	rs1064793862
					16	68813454	A>G	snv	rs	1064793864	rs1064793864
					16	68801750	G>A,T	snv	rs	1064793867	rs1064793867
					16	68823536	GCT>ACC	mnv	rs	1064794090	rs1064794090
					16	68808525	C>A,G	snv	rs	1064794230	rs1064794230
					16	68810240	A>G	snv	rs	1064794231	rs1064794231
					16	68828278	G>A	snv	rs	1064794232	rs1064794232
					16	68738355	G>A,T	snv	rs	1064794682	rs1064794682
					16	68738310	T>C	snv	rs	1064794920	rs1064794920
					16	68823555	C>T	snv	rs	1064795359	rs1064795359
					16	68808840	A>G	snv	rs	1064796018	rs1064796018
					16	68808795	G>A	snv	rs	1064796210	rs1064796210
					16	68811791	A>G,T	snv	rs	1131690820	rs1131690820
					16	68738340	G>A,C,T	snv	rs	1131690823	rs1131690823
					16	68801763	A>G	snv	rs	1160169015	rs1160169015
					16	68829681	G>A	snv	rs	1163417116	rs1163417116
					16	68801819	T>A	snv	rs	1165815510	rs1165815510
					16	68823554	G>A,C,T	snv	rs	1167040681	rs1167040681
					16	68823460	T>A,C,G	snv	rs	1167042883	rs1167042883
					16	68812253	A>C,G	snv	rs	1169866178	rs1169866178
					16	68819384	A>G	snv	rs	1173188736	rs1173188736
					16	68801800	C>A	snv	rs	1177900932	rs1177900932
					16	68829786	T>C	snv	rs	1178559383	rs1178559383
					16	68819356	C>G	snv	rs	1181682630	rs1181682630
					16	68829670	A>G	snv	rs	1182000968	rs1182000968
					16	68808443	A>C,G	snv	rs	1184630483	rs1184630483
					16	68833431	T>C,G	snv	rs	1185746867	rs1185746867
					16	68801713	T>C,G	snv	rs	1190318676	rs1190318676
					16	68812199	C>G,T	snv	rs	1191901557	rs1191901557
					16	68833491	G>A	snv	rs	1198941336	rs1198941336
					16	68823613	T>C,G	snv	rs	1205147360	rs1205147360
					16	68822069	A>T	snv	rs	1206609823	rs1206609823
					16	68808768	G>A,C	snv	rs	1215319435	rs1215319435
					16	68815737	A>G,T	snv	rs	1219371636	rs1219371636
					16	68738304	C>A,G,T	snv	rs	1221633501	rs1221633501
					16	68808491	A>C,G	snv	rs	1233421331	rs1233421331
					16	68737437	C>G	snv	rs	1234138761	rs1234138761
					16	68829787	T>G	snv	rs	1236811420	rs1236811420
					16	68823408	C>T	snv	rs	1238607560	rs1238607560
					16	68833381	G>C,T	snv	rs	1247754103	rs1247754103
					16	68808778	T>C	snv	rs	1254143781	rs1254143781
					16	68738333	C>T	snv	rs	1254266267	rs1254266267
					16	68811716	G>A	snv	rs	1255556757	rs1255556757
					16	68812196	C>A,T	snv	rs	1260033180	rs1260033180
					16	68801734	A>C	snv	rs	1260273251	rs1260273251
					16	68811810	A>G	snv	rs	1262816479	rs1262816479
					16	68833335	T>G	snv	rs	1265463733	rs1265463733
					16	68828244	G>A,T	snv	rs	1267384637	rs1267384637
					16	68810231	C>G	snv	rs	1267605366	rs1267605366
					16	68823531	G>A	snv	rs	1272471005	rs1272471005
					16	68823452	A>C	snv	rs	1275496047	rs1275496047
					16	68808544	C>T	snv	rs	1284865285	rs1284865285
					16	68801709	A>G	snv	rs	1284989530	rs1284989530
					16	68823599	A>G,T	snv	rs	1289236005	rs1289236005
					16	68811780	A>G	snv	rs	1291900177	rs1291900177
					16	68829741	C>G,T	snv	rs	1298997936	rs1298997936
					16	68801867	C>A	snv	rs	1305026083	rs1305026083
					16	68808753	G>A,C	snv	rs	1308439785	rs1308439785
					16	68737435	G>C	snv	rs	1310934198	rs1310934198
					16	68822192	A>G	snv	rs	1318805721	rs1318805721
					16	68823399	C>A,G	snv	rs	1331707958	rs1331707958
					16	68815650	T>A,G	snv	rs	1331977824	rs1331977824
					16	68813356	C>A,T	snv	rs	1332444039	rs1332444039
					16	68813385	C>G,T	snv	rs	1334047600	rs1334047600
					16	68813388	A>G	snv	rs	1336921050	rs1336921050
					16	68833399	C>G,T	snv	rs	1337211551	rs1337211551
					16	68811773	G>A,C	snv	rs	1339256204	rs1339256204
					16	68815723	C>A,T	snv	rs	1344960746	rs1344960746
					16	68810206	C>T	snv	rs	1352098199	rs1352098199
					16	68815575	C>A	snv	rs	1355592880	rs1355592880
					16	68810263	G>A	snv	rs	1358319984	rs1358319984
					16	68822055	A>G,T	snv	rs	1367108095	rs1367108095
					16	68738403	T>A,C	snv	rs	1367719041	rs1367719041
					16	68738379	G>A,T	snv	rs	1375178645	rs1375178645
					16	68737444	C>A,T	snv	rs	1375360857	rs1375360857
					16	68801769	C>G	snv	rs	1381409755	rs1381409755
					16	68815526	T>A	snv	rs	1392114487	rs1392114487
					16	68737447	T>C,G	snv	rs	1393903966	rs1393903966
					16	68823512	A>G	snv	rs	1407001897	rs1407001897
					16	68828246	A>G	snv	rs	1408841952	rs1408841952
					16	68833447	G>A,T	snv	rs	1410318220	rs1410318220
					16	68738384	C>G,T	snv	rs	1410833063	rs1410833063
					16	68833428	G>A,C,T	snv	rs	1412506259	rs1412506259
					16	68829797	A>T	snv	rs	1413760846	rs1413760846
					16	68815536	C>G	snv	rs	1421067964	rs1421067964
					16	68823563	G>A,C,T	snv	rs	1426734014	rs1426734014
					16	68829784	A>G	snv	rs	1427872591	rs1427872591
					16	68823453	A>G	snv	rs	1436479908	rs1436479908
					16	68811686	A>G,T	snv	rs	1444822940	rs1444822940
					16	68829739	T>C	snv	rs	1447544874	rs1447544874
					16	68833321	C>A,T	snv	rs	1450920019	rs1450920019
					16	68810261	C>T	snv	rs	1454205778	rs1454205778
					16	68822049	A>G,T	snv	rs	1458799670	rs1458799670
					16	68829654	G>C,T	snv	rs	1471460728	rs1471460728
					16	68819281	T>C	snv	rs	1473643691	rs1473643691
					16	68801700	G>A	snv	rs	1478145907	rs1478145907
					16	68829772	A>G,T	snv	rs	1481419710	rs1481419710
					16	68808539	A>G	snv	rs	1483883033	rs1483883033
					16	68738322	C>T	snv	rs	1485238301	rs1485238301
					16	68833405	A>C	snv	rs	1485384861	rs1485384861
					16	68811806	A>C,G	snv	rs	1486730461	rs1486730461
					16	68738348	G>A,T	snv	rs	1486768673	rs1486768673
					16	68811819	C>G,T	snv	rs	1487750656	rs1487750656
					16	68823467	C>A,G,T	snv	rs	1490366214	rs1490366214
					16	68737416	A>G	snv	rs	1555509622	rs1555509622
					16	68737417	T>C,G	snv	rs	1555509623	rs1555509623
					16	68737428	A>G	snv	rs	1555509637	rs1555509637
					16	68737440	T>G	snv	rs	1555509645	rs1555509645
					16	68737441	C>A,G,T	snv	rs	1555509646	rs1555509646
					16	68738313	G>A	snv	rs	1555509758	rs1555509758
					16	68738334	A>G	snv	rs	1555509761	rs1555509761
					16	68738335	C>G,T	snv	rs	1555509762	rs1555509762
					16	68738354	A>G,T	snv	rs	1555509773	rs1555509773
					16	68738385	T>C	snv	rs	1555509778	rs1555509778
					16	68738399	G>A	snv	rs	1555509780	rs1555509780
					16	68801717	C>A,T	snv	rs	1555514408	rs1555514408
					16	68801724	C>A,T	snv	rs	1555514410	rs1555514410
					16	68801744	G>C	snv	rs	1555514423	rs1555514423
					16	68801759	G>A	snv	rs	1555514427	rs1555514427
					16	68801775	GG>CA	mnv	rs	1555514433	rs1555514433
					16	68801799	T>A	snv	rs	1555514451	rs1555514451
					16	68801805	T>C	snv	rs	1555514454	rs1555514454
					16	68801858	A>G	snv	rs	1555514476	rs1555514476
					16	68801873	C>A,G	snv	rs	1555514482	rs1555514482
					16	68801882	C>T	snv	rs	1555514491	rs1555514491
					16	68808440	T>A	snv	rs	1555515189	rs1555515189
					16	68808490	C>G	snv	rs	1555515211	rs1555515211
					16	68808534	T>G	snv	rs	1555515224	rs1555515224
					16	68808696	A>G	snv	rs	1555515244	rs1555515244
					16	68808705	A>G	snv	rs	1555515245	rs1555515245
					16	68808713	A>C	snv	rs	1555515248	rs1555515248
					16	68808746	A>C	snv	rs	1555515262	rs1555515262
					16	68808760	C>T	snv	rs	1555515266	rs1555515266
					16	68808796	G>T	snv	rs	1555515276	rs1555515276
					16	68808798	T>A	snv	rs	1555515277	rs1555515277
					16	68808813	G>A	snv	rs	1555515280	rs1555515280
					16	68808826	G>A	snv	rs	1555515287	rs1555515287
					16	68808834	A>G,T	snv	rs	1555515290	rs1555515290
					16	68808838	C>T	snv	rs	1555515292	rs1555515292
					16	68810204	C>G	snv	rs	1555515422	rs1555515422
					16	68810230	G>A	snv	rs	1555515434	rs1555515434
					16	68810248	G>A	snv	rs	1555515437	rs1555515437
					16	68810252	T>C	snv	rs	1555515438	rs1555515438
					16	68810269	G>A,C,T	snv	rs	1555515445	rs1555515445
					16	68810279	A>G	snv	rs	1555515446	rs1555515446
					16	68810281	A>T	snv	rs	1555515449	rs1555515449
					16	68810296	A>G,T	snv	rs	1555515453	rs1555515453
					16	68810297	C>A,G,T	snv	rs	1555515456	rs1555515456
					16	68810305	G>T	snv	rs	1555515463	rs1555515463
					16	68810327	A>T	snv	rs	1555515467	rs1555515467
					16	68811684	G>A,C	snv	rs	1555515597	rs1555515597
					16	68811698	G>A	snv	rs	1555515601	rs1555515601
					16	68811734	A>G,T	snv	rs	1555515611	rs1555515611
					16	68811767	A>G	snv	rs	1555515624	rs1555515624
					16	68811800	T>A,C	snv	rs	1555515643	rs1555515643
					16	68811804	C>T	snv	rs	1555515644	rs1555515644
					16	68811812	A>G	snv	rs	1555515649	rs1555515649
					16	68812141	C>G	snv	rs	1555515709	rs1555515709
					16	68812153	C>G	snv	rs	1555515720	rs1555515720
					16	68812168	G>A,T	snv	rs	1555515724	rs1555515724
					16	68812177	C>G,T	snv	rs	1555515726	rs1555515726
					16	68812181	G>A	snv	rs	1555515728	rs1555515728
					16	68812184	A>T	snv	rs	1555515730	rs1555515730
					16	68812213	A>C,G	snv	rs	1555515740	rs1555515740
					16	68812219	G>A,C	snv	rs	1555515742	rs1555515742
					16	68812228	A>G,T	snv	rs	1555515749	rs1555515749
					16	68812238	A>C,G	snv	rs	1555515754	rs1555515754
					16	68812240	C>A	snv	rs	1555515758	rs1555515758
					16	68812241	C>A,T	snv	rs	1555515760	rs1555515760
					16	68813341	C>A,T	snv	rs	1555515869	rs1555515869
					16	68813343	A>G	snv	rs	1555515870	rs1555515870
					16	68813347	T>C,G	snv	rs	1555515873	rs1555515873
					16	68813352	A>G	snv	rs	1555515877	rs1555515877
					16	68813390	T>A	snv	rs	1555515891	rs1555515891
					16	68813426	T>A	snv	rs	1555515902	rs1555515902
					16	68813446	T>C	snv	rs	1555515904	rs1555515904
					16	68813476	G>A	snv	rs	1555515914	rs1555515914
					16	68813481	T>A	snv	rs	1555515917	rs1555515917
					16	68813495	G>T	snv	rs	1555515925	rs1555515925
					16	68815520	G>C	snv	rs	1555516080	rs1555516080
					16	68815522	A>G	snv	rs	1555516083	rs1555516083
					16	68815570	T>C	snv	rs	1555516109	rs1555516109
					16	68815615	C>T	snv	rs	1555516124	rs1555516124
					16	68815630	A>G	snv	rs	1555516131	rs1555516131
					16	68815635	A>C	snv	rs	1555516133	rs1555516133
					16	68815638	G>A	snv	rs	1555516138	rs1555516138
					16	68815647	A>G	snv	rs	1555516140	rs1555516140
					16	68815656	C>A,G,T	snv	rs	1555516144	rs1555516144
					16	68815662	G>A	snv	rs	1555516147	rs1555516147
					16	68815675	A>G	snv	rs	1555516153	rs1555516153
					16	68815690	T>C	snv	rs	1555516163	rs1555516163
					16	68815704	G>A	snv	rs	1555516170	rs1555516170
					16	68815716	T>A	snv	rs	1555516173	rs1555516173
					16	68815726	A>G	snv	rs	1555516178	rs1555516178
					16	68815732	C>T	snv	rs	1555516185	rs1555516185
					16	68815736	C>G,T	snv	rs	1555516187	rs1555516187
					16	68815738	C>A,T	snv	rs	1555516188	rs1555516188
					16	68815752	A>G	snv	rs	1555516192	rs1555516192
					16	68819302	G>C	snv	rs	1555516534	rs1555516534
					16	68819389	A>T	snv	rs	1555516566	rs1555516566
					16	68819423	A>G	snv	rs	1555516592	rs1555516592
					16	68822007	C>T	snv	rs	1555516819	rs1555516819
					16	68822019	G>A	snv	rs	1555516820	rs1555516820
					16	68822061	A>G	snv	rs	1555516835	rs1555516835
					16	68822073	C>G	snv	rs	1555516843	rs1555516843
					16	68822075	G>A,C	snv	rs	1555516844	rs1555516844
					16	68822118	A>C	snv	rs	1555516856	rs1555516856
					16	68822127	A>G	snv	rs	1555516860	rs1555516860
					16	68822148	C>T	snv	rs	1555516871	rs1555516871
					16	68822162	C>G,T	snv	rs	1555516877	rs1555516877
					16	68822168	A>C	snv	rs	1555516886	rs1555516886
					16	68822184	A>G	snv	rs	1555516892	rs1555516892
					16	68822196	C>T	snv	rs	1555516894	rs1555516894
					16	68822204	A>G	snv	rs	1555516895	rs1555516895
					16	68823410	A>G	snv	rs	1555517077	rs1555517077
					16	68823414	T>C	snv	rs	1555517080	rs1555517080
					16	68823415	T>G	snv	rs	1555517083	rs1555517083
					16	68823420	A>C	snv	rs	1555517084	rs1555517084
					16	68823441	T>A,C	snv	rs	1555517090	rs1555517090
					16	68823490	C>A	snv	rs	1555517099	rs1555517099
					16	68823518	T>G	snv	rs	1555517113	rs1555517113
					16	68823551	A>G	snv	rs	1555517126	rs1555517126
					16	68828208	G>A,T	snv	rs	1555517637	rs1555517637
					16	68828218	G>A,T	snv	rs	1555517644	rs1555517644
					16	68828225	A>G,T	snv	rs	1555517647	rs1555517647
					16	68828252	C>A,G	snv	rs	1555517660	rs1555517660
					16	68828275	G>C	snv	rs	1555517677	rs1555517677
					16	68828300	A>G	snv	rs	1555517687	rs1555517687
					16	68829675	C>T	snv	rs	1555517823	rs1555517823
					16	68829697	C>T	snv	rs	1555517841	rs1555517841
					16	68829742	C>G,T	snv	rs	1555517888	rs1555517888
					16	68829789	A>G	snv	rs	1555517917	rs1555517917
					16	68829790	T>C	snv	rs	1555517918	rs1555517918
					16	68833296	A>G,T	snv	rs	1555518211	rs1555518211
					16	68833315	C>G,T	snv	rs	1555518215	rs1555518215
					16	68833330	A>G	snv	rs	1555518224	rs1555518224
					16	68833368	T>C	snv	rs	1555518243	rs1555518243
					16	68833389	T>G	snv	rs	1555518248	rs1555518248
					16	68833390	C>G,T	snv	rs	1555518249	rs1555518249
					16	68833410	G>A	snv	rs	1555518257	rs1555518257
					16	68833443	T>C,G	snv	rs	1555518267	rs1555518267
					16	68833470	G>C	snv	rs	1555518283	rs1555518283
					16	68833473	A>G	snv	rs	1555518287	rs1555518287
					16	68833475	G>A	snv	rs	1555518291	rs1555518291
					16	68833489	A>G	snv	rs	1555518306	rs1555518306
					16	68833496	C>G,T	snv	rs	1555518315	rs1555518315
					16	68801711	T>G	snv	rs	1567501079	rs1567501079
					16	68801787	C>G	snv	rs	1567501219	rs1567501219
					16	68801838	C>T	snv	rs	1567501376	rs1567501376
					16	68808475	C>T	snv	rs	1567504538	rs1567504538
					16	68808478	G>A	snv	rs	1567504543	rs1567504543
					16	68808521	G>T	snv	rs	1567504603	rs1567504603
					16	68808718	G>T	snv	rs	1567504752	rs1567504752
					16	68808775	T>C	snv	rs	1567504835	rs1567504835
					16	68808799	G>T	snv	rs	1567504890	rs1567504890
					16	68808810	A>G	snv	rs	1567504901	rs1567504901
					16	68810249	A>G	snv	rs	1567505668	rs1567505668
					16	68810287	C>T	snv	rs	1567505715	rs1567505715
					16	68810293	T>G	snv	rs	1567505730	rs1567505730
					16	68810324	T>C	snv	rs	1567505776	rs1567505776
					16	68811774	A>T	snv	rs	1567506664	rs1567506664
					16	68811827	A>G	snv	rs	1567506764	rs1567506764
					16	68811832	T>G	snv	rs	1567506772	rs1567506772
					16	68813320	G>T	snv	rs	1567507684	rs1567507684
					16	68813355	A>G	snv	rs	1567507749	rs1567507749
					16	68815569	G>A	snv	rs	1567508837	rs1567508837
					16	68815683	G>A	snv	rs	1567508990	rs1567508990
					16	68815753	A>C	snv	rs	1567509102	rs1567509102
					16	68815755	A>G	snv	rs	1567509105	rs1567509105
					16	68819422	A>C,G	snv	rs	1567510854	rs1567510854
					16	68822010	T>G	snv	rs	1567512117	rs1567512117
					16	68822022	C>G,T	snv	rs	1567512135	rs1567512135
					16	68822030	C>T	snv	rs	1567512154	rs1567512154
					16	68822067	C>G	snv	rs	1567512288	rs1567512288
					16	68822114	C>T	snv	rs	1567512385	rs1567512385
					16	68822217	A>G	snv	rs	1567512606	rs1567512606
					16	68823417	T>G	snv	rs	1567513174	rs1567513174
					16	68823461	C>A,T	snv	rs	1567513251	rs1567513251
					16	68823572	G>A,C	snv	rs	1567513430	rs1567513430
					16	68823600	T>C	snv	rs	1567513466	rs1567513466
					16	68823623	C>G	snv	rs	1567513504	rs1567513504
					16	68828195	T>C	snv	rs	1567515336	rs1567515336
					16	68828257	G>A	snv	rs	1567515435	rs1567515435
					16	68828277	T>A,C,G	snv	rs	1567515480	rs1567515480
					16	68829724	C>T	snv	rs	1567516121	rs1567516121
					16	68833350	G>A	snv	rs	1567517670	rs1567517670
					16	68833417	A>C	snv	rs	1567517789	rs1567517789
					16	68833486	G>T	snv	rs	1567517888	rs1567517888
					16	68819291	G>T	snv	rs	1596960298	rs1596960298
					16	68819306	A>G	snv	rs	1596960354	rs1596960354
					16	68819307	C>A,T	snv	rs	1596960362	rs1596960362
					16	68819351	C>T	snv	rs	1596960481	rs1596960481
					16	68819362	A>G	snv	rs	1596960520	rs1596960520
					16	68819365	G>C	snv	rs	1596960532	rs1596960532
					16	68819390	G>A	snv	rs	1596960625	rs1596960625
					16	68819402	C>G,T	snv	rs	1596960694	rs1596960694
					16	68822021	A>G,T	snv	rs	1596963360	rs1596963360
					16	68822025	G>A	snv	rs	1596963374	rs1596963374
					16	68822034	T>A	snv	rs	1596963398	rs1596963398
					16	68822043	T>A,C	snv	rs	1596963414	rs1596963414
					16	68822115	C>T	snv	rs	1596963588	rs1596963588
					16	68822119	G>A,C	snv	rs	1596963602	rs1596963602
					16	68822139	C>G,T	snv	rs	1596963675	rs1596963675
					16	68822156	A>G,T	snv	rs	1596963727	rs1596963727
					16	68822167	C>G	snv	rs	1596963754	rs1596963754
					16	68822221	C>A	snv	rs	1596963973	rs1596963973
					16	68823406	A>G,T	snv	rs	1596965497	rs1596965497
					16	68823446	G>A,T	snv	rs	1596965647	rs1596965647
					16	68823481	G>C	snv	rs	1596965752	rs1596965752
					16	68823506	G>A	snv	rs	1596965795	rs1596965795
					16	68823549	G>A	snv	rs	1596965963	rs1596965963
					16	68823612	T>C	snv	rs	1596966137	rs1596966137
					16	68823626	A>C	snv	rs	1596966182	rs1596966182
					16	68828216	T>C	snv	rs	1596970752	rs1596970752
					16	68828242	G>A	snv	rs	1596970862	rs1596970862
					16	68828260	A>T	snv	rs	1596970924	rs1596970924
					16	68828267	A>G	snv	rs	1596970973	rs1596970973
					16	68829665	G>C	snv	rs	1596972367	rs1596972367
					16	68829673	T>C	snv	rs	1596972390	rs1596972390
					16	68829679	G>A,C	snv	rs	1596972434	rs1596972434
					16	68829734	G>C	snv	rs	1596972662	rs1596972662
					16	68829753	C>A,T	snv	rs	1596972749	rs1596972749
					16	68829763	C>A,G	snv	rs	1596972797	rs1596972797
					16	68829769	C>A	snv	rs	1596972823	rs1596972823
					16	68829796	A>G	snv	rs	1596972922	rs1596972922
					16	68833294	T>G	snv	rs	1596976107	rs1596976107
					16	68833418	C>G	snv	rs	1596976533	rs1596976533
					16	68833425	T>C	snv	rs	1596976564	rs1596976564
					16	68833426	A>G	snv	rs	1596976571	rs1596976571
					16	68738328	C>T	snv	rs	1597838536	rs1597838536
					16	68738346	A>T	snv	rs	1597838602	rs1597838602
					16	68738347	C>A	snv	rs	1597838607	rs1597838607
					16	68738351	G>A,T	snv	rs	1597838625	rs1597838625
					16	68738411	G>A	snv	rs	1597838766	rs1597838766
					16	68801733	A>C	snv	rs	1597884664	rs1597884664
					16	68801735	G>A,T	snv	rs	1597884672	rs1597884672
					16	68801862	T>C,G	snv	rs	1597884955	rs1597884955
					16	68801869	CC>AG	mnv	rs	1597884981	rs1597884981
					16	68801892	A>G	snv	rs	1597885088	rs1597885088
					16	68808467	A>G	snv	rs	1597890516	rs1597890516
					16	68808472	T>C	snv	rs	1597890526	rs1597890526
					16	68808485	G>A,T	snv	rs	1597890578	rs1597890578
					16	68808501	C>G,T	snv	rs	1597890615	rs1597890615
					16	68808526	C>G	snv	rs	1597890670	rs1597890670
					16	68808541	G>A	snv	rs	1597890692	rs1597890692
					16	68808557	A>G,T	snv	rs	1597890718	rs1597890718
					16	68808738	A>G	snv	rs	1597891014	rs1597891014
					16	68808844	A>G	snv	rs	1597891240	rs1597891240
					16	68810257	A>G	snv	rs	1597892398	rs1597892398
					16	68810274	G>T	snv	rs	1597892443	rs1597892443
					16	68810294	T>G	snv	rs	1597892468	rs1597892468
					16	68810332	G>A	snv	rs	1597892587	rs1597892587
					16	68811704	A>C,G	snv	rs	1597893961	rs1597893961
					16	68811707	G>A	snv	rs	1597893973	rs1597893973
					16	68811725	G>A	snv	rs	1597894017	rs1597894017
					16	68811761	A>G	snv	rs	1597894113	rs1597894113
					16	68811779	G>A,C	snv	rs	1597894150	rs1597894150
					16	68811824	G>T	snv	rs	1597894244	rs1597894244
					16	68811834	T>C	snv	rs	1597894276	rs1597894276
					16	68811836	G>T	snv	rs	1597894279	rs1597894279
					16	68811843	C>A	snv	rs	1597894293	rs1597894293
					16	68811846	G>T	snv	rs	1597894308	rs1597894308
					16	68812142	C>G,T	snv	rs	1597894647	rs1597894647
					16	68812179	A>T	snv	rs	1597894735	rs1597894735
					16	68812249	T>G	snv	rs	1597894887	rs1597894887
					16	68813319	G>A	snv	rs	1597895701	rs1597895701
					16	68813340	G>C	snv	rs	1597895749	rs1597895749
					16	68813361	C>A,T	snv	rs	1597895834	rs1597895834
					16	68813420	A>G	snv	rs	1597896016	rs1597896016
					16	68813424	A>C	snv	rs	1597896022	rs1597896022
					16	68813430	G>A	snv	rs	1597896057	rs1597896057
					16	68813460	C>G,T	snv	rs	1597896121	rs1597896121
					16	68813491	C>A,G	snv	rs	1597896180	rs1597896180
					16	68815548	C>G	snv	rs	1597897808	rs1597897808
					16	68815551	C>A	snv	rs	1597897817	rs1597897817
					16	68815584	G>A	snv	rs	1597897887	rs1597897887
					16	68815593	A>C	snv	rs	1597897918	rs1597897918
					16	68815608	A>T	snv	rs	1597897944	rs1597897944
					16	68815699	G>A	snv	rs	1597898169	rs1597898169
					16	68815708	T>C	snv	rs	1597898186	rs1597898186
					16	68815730	G>A,T	snv	rs	1597898279	rs1597898279
					16	68815741	T>G	snv	rs	1597898295	rs1597898295
					16	68815746	G>A	snv	rs	1597898324	rs1597898324
					16	68801676	T>G	snv	rs	1960504225	rs1960504225
					16	68801685	G>C	snv	rs	1960504905	rs1960504905
					16	68801748	G>T	snv	rs	1960510759	rs1960510759
					16	68801753	A>G	snv	rs	1960511548	rs1960511548
					16	68801754	T>A	snv	rs	1960511670	rs1960511670
					16	68801766	G>A	snv	rs	1960512598	rs1960512598
					16	68801783	A>T	snv	rs	1960514281	rs1960514281
					16	68801790	A>G	snv	rs	1960514915	rs1960514915
					16	68801834	T>C	snv	rs	1960519396	rs1960519396
					16	68801837	T>C	snv	rs	1960519552	rs1960519552
					16	68801844	A>C	snv	rs	1960520003	rs1960520003
					16	68801889	A>G	snv	rs	1960525322	rs1960525322
					16	68808425	C>T	snv	rs	1960723934	rs1960723934
					16	68808470	C>A	snv	rs	1960726290	rs1960726290
					16	68808479	G>T	snv	rs	1960726961	rs1960726961
					16	68808505	G>A	snv	rs	1960728608	rs1960728608
					16	68808556	A>G	snv	rs	1960730617	rs1960730617
					16	68808709	A>G	snv	rs	1960736116	rs1960736116
					16	68808741	G>T	snv	rs	1960737674	rs1960737674
					16	68808759	C>A	snv	rs	1960738612	rs1960738612
					16	68808774	T>C	snv	rs	1960739930	rs1960739930
					16	68808802	T>C	snv	rs	1960741733	rs1960741733
					16	68808817	C>G	snv	rs	1960742618	rs1960742618
					16	68810212	G>A	snv	rs	1960779838	rs1960779838
					16	68810219	C>G	snv	rs	1960780087	rs1960780087
					16	68810245	A>G	snv	rs	1960781848	rs1960781848
					16	68810264	T>G	snv	rs	1960782710	rs1960782710
					16	68810288	C>T	snv	rs	1960783816	rs1960783816
					16	68810318	C>G	snv	rs	1960785793	rs1960785793
					16	68810336	T>C	snv	rs	1960786758	rs1960786758
					16	68811686	AC>GA	mnv	rs	1960834189	rs1960834189
					16	68811728	G>A	snv	rs	1960836448	rs1960836448
					16	68811740	A>G	snv	rs	1960837220	rs1960837220
					16	68811746	G>A	snv	rs	1960837744	rs1960837744
					16	68811765	T>A	snv	rs	1960838832	rs1960838832
					16	68811792	A>T	snv	rs	1960840529	rs1960840529
					16	68811795	A>C	snv	rs	1960840611	rs1960840611
					16	68811799	G>A	snv	rs	1960840818	rs1960840818
					16	68811829	C>G	snv	rs	1960842618	rs1960842618
					16	68811857	G>C	snv	rs	1960844685	rs1960844685
					16	68812148	A>G	snv	rs	1960854403	rs1960854403
					16	68812187	G>C	snv	rs	1960856637	rs1960856637
					16	68812202	C>T	snv	rs	1960857478	rs1960857478
					16	68812232	A>G	snv	rs	1960858920	rs1960858920
					16	68812234	G>A	snv	rs	1960859184	rs1960859184
					16	68812250	T>A	snv	rs	1960860209	rs1960860209
					16	68812261	A>G	snv	rs	1960860788	rs1960860788
					16	68813338	A>G	snv	rs	1960890872	rs1960890872
					16	68813373	G>A	snv	rs	1960893142	rs1960893142
					16	68813382	G>T	snv	rs	1960893623	rs1960893623
					16	68813383	C>T	snv	rs	1960893696	rs1960893696
					16	68813397	G>C	snv	rs	1960894869	rs1960894869
					16	68813410	T>C	snv	rs	1960895805	rs1960895805
					16	68813433	G>A	snv	rs	1960897887	rs1960897887
					16	68813463	G>C	snv	rs	1960899829	rs1960899829
					16	68815515	G>A	snv	rs	1960957210	rs1960957210
					16	68815531	C>T	snv	rs	1960958031	rs1960958031
					16	68815552	A>G	snv	rs	1960959163	rs1960959163
					16	68815573	T>A,C	snv	rs	1960960367	rs1960960367
					16	68815581	G>A	snv	rs	1960961009	rs1960961009
					16	68815623	G>A	snv	rs	1960963393	rs1960963393
					16	68815624	T>A	snv	rs	1960963485	rs1960963485
					16	68815642	C>G,T	snv	rs	1960964468	rs1960964468
					16	68815645	C>T	snv	rs	1960964657	rs1960964657
					16	68815651	T>C	snv	rs	1960965197	rs1960965197
					16	68815663	A>G	snv	rs	1960966026	rs1960966026
					16	68815696	T>G	snv	rs	1960968094	rs1960968094
					16	68819300	C>T	snv	rs	1961073180	rs1961073180
					16	68819303	C>T	snv	rs	1961073536	rs1961073536
					16	68819312	T>C	snv	rs	1961074036	rs1961074036
					16	68819323	C>T	snv	rs	1961074729	rs1961074729
					16	68819330	C>G	snv	rs	1961075409	rs1961075409
					16	68819340	T>G	snv	rs	1961075798	rs1961075798
					16	68819353	G>A	snv	rs	1961076622	rs1961076622
					16	68819372	T>G	snv	rs	1961077541	rs1961077541
					16	68819388	C>G	snv	rs	1961078305	rs1961078305
					16	68819407	A>G	snv	rs	1961080115	rs1961080115
					16	68822028	C>A,T	snv	rs	1961157345	rs1961157345
					16	68822070	T>C	snv	rs	1961160711	rs1961160711
					16	68822079	C>G	snv	rs	1961161092	rs1961161092
					16	68822087	A>G	snv	rs	1961161775	rs1961161775
					16	68822106	A>G	snv	rs	1961162483	rs1961162483
					16	68822130	T>A	snv	rs	1961163698	rs1961163698
					16	68822150	C>T	snv	rs	1961165024	rs1961165024
					16	68822157	C>T	snv	rs	1961165592	rs1961165592
					16	68822159	T>G	snv	rs	1961165900	rs1961165900
					16	68822160	C>T	snv	rs	1961166045	rs1961166045
					16	68822163	C>T	snv	rs	1961166603	rs1961166603
					16	68822183	C>T	snv	rs	1961168795	rs1961168795
					16	68822205	C>T	snv	rs	1961171304	rs1961171304
					16	68823427	G>C	snv	rs	1961225123	rs1961225123
					16	68823431	G>T	snv	rs	1961225323	rs1961225323
					16	68823438	A>G	snv	rs	1961225880	rs1961225880
					16	68823498	C>A	snv	rs	1961229985	rs1961229985
					16	68823537	C>T	snv	rs	1961232395	rs1961232395
					16	68823546	G>A	snv	rs	1961233403	rs1961233403
					16	68823552	A>G	snv	rs	1961233865	rs1961233865
					16	68823581	A>G	snv	rs	1961235726	rs1961235726
					16	68823592	T>G	snv	rs	1961236313	rs1961236313
					16	68828193	G>T	snv	rs	1961373863	rs1961373863
					16	68828234	T>G	snv	rs	1961377163	rs1961377163
					16	68828250	C>A	snv	rs	1961378823	rs1961378823
					16	68828272	T>C	snv	rs	1961380635	rs1961380635
					16	68828287	G>A	snv	rs	1961382208	rs1961382208
					16	68829664	T>C,G	snv	rs	1961424109	rs1961424109
					16	68829666	A>G	snv	rs	1961424317	rs1961424317
					16	68829688	A>T	snv	rs	1961426295	rs1961426295
					16	68829715	A>G	snv	rs	1961428463	rs1961428463
					16	68829720	G>A	snv	rs	1961428876	rs1961428876
					16	68829723	C>T	snv	rs	1961429193	rs1961429193
					16	68829771	GA>AG	mnv	rs	1961433417	rs1961433417
					16	68829778	T>C	snv	rs	1961433736	rs1961433736
					16	68833297	A>T	snv	rs	1961532809	rs1961532809
					16	68833318	C>T	snv	rs	1961533891	rs1961533891
					16	68833326	C>T	snv	rs	1961534415	rs1961534415
					16	68833353	T>C	snv	rs	1961536179	rs1961536179
					16	68833354	A>G	snv	rs	1961536275	rs1961536275
					16	68833360	G>A	snv	rs	1961536737	rs1961536737
					16	68833366	G>A	snv	rs	1961537321	rs1961537321
					16	68833379	TA>AG	mnv	rs	1961538497	rs1961538497
					16	68833396	A>G	snv	rs	1961539722	rs1961539722
					16	68833398	TC>CT	mnv	rs	1961540099	rs1961540099
					16	68833411	A>C,T	snv	rs	1961541103	rs1961541103
					16	68833495	A>T	snv	rs	1961548324	rs1961548324
					16	68737435	GC>AT	mnv	rs	1962424166	rs1962424166
					16	68738316	A>T	snv	rs	1962456890	rs1962456890
					16	68738367	C>T	snv	rs	1962460411	rs1962460411
					16	68738372	C>T	snv	rs	1962460692	rs1962460692
					16	68738375	C>T	snv	rs	1962460987	rs1962460987
					16	68738376	G>A,T	snv	rs	1962461060	rs1962461060
					16	68738382	A>T	snv	rs	1962461369	rs1962461369
					16	68822177	C>G	snv	rs	2276331	rs2276331
					16	68828262	C>A,G,T	snv	rs	33964119	rs33964119
					16	68808492	G>A,C	snv	rs	745589555	rs745589555
					16	68815596	A>C,G	snv	rs	745617489	rs745617489
					16	68819393	C>A,G,T	snv	rs	746481984	rs746481984
					16	68801883	C>A,G,T	snv	rs	746703615	rs746703615
					16	68823411	T>C	snv	rs	747235838	rs747235838
					16	68811752	G>A	snv	rs	749056300	rs749056300
					16	68801792	A>G,T	snv	rs	749306433	rs749306433
					16	68815542	T>A,C,G	snv	rs	750741214	rs750741214
					16	68811833	G>A	snv	rs	754228872	rs754228872
					16	68813416	C>A,G,T	snv	rs	755571454	rs755571454
					16	68813490	G>A	snv	rs	758764445	rs758764445
					16	68829779	T>C,G	snv	rs	761852331	rs761852331
					16	68819411	T>C	snv	rs	763292288	rs763292288
					16	68829717	G>A	snv	rs	766270336	rs766270336
					16	68828270	A>G	snv	rs	767613429	rs767613429
					16	68815535	G>A,C	snv	rs	767885546	rs767885546
					16	68833364	C>G,T	snv	rs	770974998	rs770974998
					16	68813425	A>G	snv	rs	773441320	rs773441320
					16	68819299	A>C,G	snv	rs	776890776	rs776890776
					16	68801875	C>G	snv	rs	778954591	rs778954591
					16	68822082	G>A,C	snv	rs	780759537	rs780759537
					16	68808482	T>C	snv	rs	780955025	rs780955025
					16	68810329	G>A	snv	rs	781513008	rs781513008
					16	68823545	T>C	snv	rs	9282655	rs9282655
					16	68815688	C>A,T	snv	rs	56836234	rs56836234
					16	68808712	A>T	snv	rs	200796553	rs200796553
					16	68828266	T>C	snv	rs	267604605	rs267604605
					16	68810243	C>T	snv	rs	371612417	rs371612417
					16	68815558	C>G	snv	rs	532576241	rs532576241
					16	68808563	T>C	snv	rs	549010912	rs549010912
					16	68801813	T>A	snv	rs	550619440	rs550619440
					16	68811741	A>G	snv	rs	572375953	rs572375953
					16	68823618	C>A	snv	rs	752041032	rs752041032
					16	68811849	T>A	snv	rs	752916727	rs752916727
					16	68808769	G>A	snv	rs	753584564	rs753584564
					16	68822199	A>G	snv	rs	755482251	rs755482251
					16	68813316	A>G	snv	rs	756938071	rs756938071
					16	68822054	A>G	snv	rs	758238240	rs758238240
					16	68808708	G>A	snv	rs	759668091	rs759668091
					16	68819320	A>G	snv	rs	764282860	rs764282860
					16	68823617	G>A	snv	rs	764703133	rs764703133
					16	68823494	G>C	snv	rs	764788846	rs764788846
					16	68819315	A>G	snv	rs	765495095	rs765495095
					16	68833393	T>C	snv	rs	767315263	rs767315263
					16	68822006	C>T	snv	rs	767636524	rs767636524
					16	68828222	A>G	snv	rs	768163102	rs768163102
					16	68819405	T>A	snv	rs	770201038	rs770201038
					16	68737461	C>A,T	snv	rs	770244203	rs770244203
					16	68833378	C>G	snv	rs	774148258	rs774148258
					16	68801807	T>C	snv	rs	774301557	rs774301557
					16	68815587	T>C	snv	rs	776588895	rs776588895
					16	68812252	A>G	snv	rs	777527338	rs777527338
					16	68823437	G>A	snv	rs	781280931	rs781280931
					16	68823459	A>G	snv	rs	897830106	rs897830106
					16	68815677	G>T	snv	rs	931521632	rs931521632
					16	68810341	G>A,C	snv	rs	943875725	rs943875725
					16	68808428	C>T	snv	rs	973519600	rs973519600
					16	68833471	A>G	snv	rs	1041206186	rs1041206186
					16	68822088	T>C	snv	rs	1044050273	rs1044050273
					16	68801785	C>A	snv	rs	1051478263	rs1051478263
					16	68811749	A>G	snv	rs	1167723442	rs1167723442
					16	68833412	C>A	snv	rs	1172127740	rs1172127740
					16	68815621	A>C	snv	rs	1177546897	rs1177546897
					16	68823620	T>G	snv	rs	1181973072	rs1181973072
					16	68812192	A>G	snv	rs	1187410934	rs1187410934
					16	68811828	T>C	snv	rs	1190209160	rs1190209160
					16	68737450	T>C	snv	rs	1191249318	rs1191249318
					16	68737455	C>A	snv	rs	1192852993	rs1192852993
					16	68815709	C>G,T	snv	rs	1195063947	rs1195063947
					16	68812211	T>A	snv	rs	1198506273	rs1198506273
					16	68819296	G>A	snv	rs	1204671808	rs1204671808
					16	68812239	T>A	snv	rs	1204999927	rs1204999927
					16	68833302	G>A	snv	rs	1223994260	rs1223994260
					16	68813470	A>C,G	snv	rs	1230641631	rs1230641631
					16	68815717	A>C	snv	rs	1240947148	rs1240947148
					16	68808766	T>C	snv	rs	1257844218	rs1257844218
					16	68812174	C>T	snv	rs	1273267349	rs1273267349
					16	68815722	G>T	snv	rs	1273354402	rs1273354402
					16	68813329	C>T	snv	rs	1273532012	rs1273532012
					16	68808484	A>G	snv	rs	1288704070	rs1288704070
					16	68737434	A>G	snv	rs	1303550652	rs1303550652
					16	68738389	G>C	snv	rs	1308247672	rs1308247672
					16	68808847	C>T	snv	rs	1354439750	rs1354439750
					16	68829736	G>A	snv	rs	1357766058	rs1357766058
					16	68823606	G>A	snv	rs	1358094794	rs1358094794
					16	68812163	A>G	snv	rs	1371443675	rs1371443675
					16	68808697	A>C	snv	rs	1376749029	rs1376749029
					16	68810210	C>T	snv	rs	1377039383	rs1377039383
					16	68813428	A>C	snv	rs	1379626654	rs1379626654
					16	68738342	T>C	snv	rs	1382043754	rs1382043754
					16	68823597	G>T	snv	rs	1385460487	rs1385460487
					16	68823519	G>A	snv	rs	1401120990	rs1401120990
					16	68815713	T>A,C	snv	rs	1402430481	rs1402430481
					16	68808714	G>C	snv	rs	1434277339	rs1434277339
					16	68813391	A>T	snv	rs	1445178301	rs1445178301
					16	68829662	C>G,T	snv	rs	1445658216	rs1445658216
					16	68833468	C>G	snv	rs	1457628508	rs1457628508
					16	68808466	A>G	snv	rs	1460999478	rs1460999478
					16	68808780	A>G	snv	rs	1470258333	rs1470258333
					16	68819369	A>G	snv	rs	1596960544	rs1596960544
					16	68819370	T>A	snv	rs	1596960552	rs1596960552
					16	68823428	A>T	snv	rs	1596965571	rs1596965571
					16	68829726	A>C	snv	rs	1596972607	rs1596972607
					16	68829768	C>T	snv	rs	1596972818	rs1596972818
					16	68833449	A>G	snv	rs	1596976659	rs1596976659
					16	68801688	C>G,T	snv	rs	1597884542	rs1597884542
					16	68801681	G>A	snv	rs	1960504606	rs1960504606
					16	68801715	C>A	snv	rs	1960507183	rs1960507183
					16	68808448	G>A	snv	rs	1960725228	rs1960725228
					16	68808551	C>T	snv	rs	1960730430	rs1960730430
					16	68808801	C>G	snv	rs	1960741643	rs1960741643
					16	68810197	C>A	snv	rs	1960779010	rs1960779010
					16	68810222	A>G	snv	rs	1960780386	rs1960780386
					16	68810234	T>C	snv	rs	1960781319	rs1960781319
					16	68810239	G>A	snv	rs	1960781404	rs1960781404
					16	68810282	A>G	snv	rs	1960783527	rs1960783527
					16	68810300	A>G	snv	rs	1960784619	rs1960784619
					16	68811733	C>A	snv	rs	1960836782	rs1960836782
					16	68811842	A>C	snv	rs	1960843471	rs1960843471
					16	68812198	A>G	snv	rs	1960857296	rs1960857296
					16	68812243	C>T	snv	rs	1960859866	rs1960859866
					16	68813445	G>A	snv	rs	1960898830	rs1960898830
					16	68815654	T>C	snv	rs	1960965342	rs1960965342
					16	68815711	C>A	snv	rs	1960969012	rs1960969012
					16	68819381	T>C	snv	rs	1961078108	rs1961078108
					16	68822001	G>A	snv	rs	1961155617	rs1961155617
					16	68822018	G>A	snv	rs	1961156636	rs1961156636
					16	68823447	A>T	snv	rs	1961226929	rs1961226929
					16	68823464	A>C	snv	rs	1961228327	rs1961228327
					16	68829672	C>A	snv	rs	1961424604	rs1961424604
					16	68829760	C>T	snv	rs	1961432538	rs1961432538
					16	68833338	C>G	snv	rs	1961535052	rs1961535052
					16	68833342	T>G	snv	rs	1961535355	rs1961535355
					16	68833345	T>C	snv	rs	1961535846	rs1961535846
					16	68833375	C>T	snv	rs	1961537969	rs1961537969
					16	68833382	T>G	snv	rs	1961538842	rs1961538842
					16	68833423	A>G	snv	rs	1961541678	rs1961541678
					16	68833432	A>C	snv	rs	1961542515	rs1961542515
					16	68738378	C>A	snv	rs	1962461173	rs1962461173

## Sheet: List B
rs34466743
rs34507583			Total Deleterious nsSNP Found from Seven Tools (SIFT, PolyPhen-2, Pmut, MutPred, SNAP2, SNP&GO and PANTHER)
rs9282655								No of Deleterious nsSNP: 11
rs2276331
rs35187787
rs35187787
rs35572355
rs115934514
rs121964871
rs121964878
rs56836234

## Sheet: List C
rs34466743
							Final Deleterious nsSNP
