# Supplementary material for: Investigation of pathogenic germline variants in gastric cancer and development of “GasCanBase” database
Source: Cancer Rep (Hoboken). 2023 Oct 22;6(12):e1906. doi: 10.1002/cnr2.1906 (PMC10728505; doi:10.1002/cnr2.1906)
Supplement: Supplementary file 1 — Data S1 Supporting Information. [file CNR2-6-e1906-s001.zip › Supplementary File/Table S15. Selection of nsSNP of CDKN1B.xlsx]

## Sheet: List A
Total nsSNP Found from dbSNP Database					#chr	pos	variation	variant_type			snp_id
	Gene : CDKN1B				12	12718165	T>A,C,G	snv	rs	2066827	rs2066827
	No of SNP: 3421				12	12717882	C>T	snv	rs	2066828	rs2066828
	No of nsSNP: 272				12	12718007	C>A,T	snv	rs	35456792	rs35456792
					12	12718926	C>A,T	snv	rs	73281150	rs73281150
					12	12718236	C>A,G,T	snv	rs	137985549	rs137985549
					12	12718064	G>C	snv	rs	139727620	rs139727620
					12	12718116	C>T	snv	rs	140167393	rs140167393
					12	12718016	G>A,T	snv	rs	140927518	rs140927518
					12	12718867	A>G	snv	rs	141509450	rs141509450
					12	12718195	T>A,C,G	snv	rs	142833529	rs142833529
					12	12718097	G>A,C,T	snv	rs	142940486	rs142940486
					12	12718303	C>A,G,T	snv	rs	143879243	rs143879243
					12	12718879	G>C	snv	rs	146167605	rs146167605
					12	12718119	C>T	snv	rs	146217922	rs146217922
					12	12718204	C>T	snv	rs	146973564	rs146973564
					12	12718122	C>G,T	snv	rs	188579132	rs188579132
					12	12718123	C>A,G,T	snv	rs	200141048	rs200141048
					12	12717964	C>G,T	snv	rs	200422211	rs200422211
					12	12718282	G>A,T	snv	rs	200476090	rs200476090
					12	12717938	C>G,T	snv	rs	201349921	rs201349921
					12	12718201	C>T	snv	rs	201685429	rs201685429
					12	12717859	C>G	snv	rs	368157535	rs368157535
					12	12718100	C>G,T	snv	rs	368696530	rs368696530
					12	12717990	G>C,T	snv	rs	369554045	rs369554045
					12	12718249	C>T	snv	rs	369871673	rs369871673
					12	12718160	G>T	snv	rs	370811357	rs370811357
					12	12718831	C>A,G,T	snv	rs	373917399	rs373917399
					12	12717943	C>T	snv	rs	375297371	rs375297371
					12	12717981	C>T	snv	rs	375515128	rs375515128
					12	12718938	C>A	snv	rs	375717769	rs375717769
					12	12718878	G>A,C	snv	rs	529949605	rs529949605
					12	12717994	T>C,G	snv	rs	543122580	rs543122580
					12	12718246	A>G	snv	rs	546234840	rs546234840
					12	12717890	C>A,T	snv	rs	552533838	rs552533838
					12	12718058	G>A,T	snv	rs	573353679	rs573353679
					12	12718885	C>T	snv	rs	745415005	rs745415005
					12	12718203	C>T	snv	rs	747217677	rs747217677
					12	12718034	G>A,T	snv	rs	747864095	rs747864095
					12	12717871	C>G,T	snv	rs	748543504	rs748543504
					12	12717970	A>G	snv	rs	748854742	rs748854742
					12	12718131	G>A,C,T	snv	rs	749183658	rs749183658
					12	12718171	G>A	snv	rs	751007940	rs751007940
					12	12718092	C>T	snv	rs	752181999	rs752181999
					12	12718306	C>T	snv	rs	752642842	rs752642842
					12	12718302	C>T	snv	rs	753502498	rs753502498
					12	12718872	T>A,C	snv	rs	753943702	rs753943702
					12	12718020	A>C	snv	rs	754531356	rs754531356
					12	12718188	C>T	snv	rs	754936421	rs754936421
					12	12717864	G>A,T	snv	rs	755225286	rs755225286
					12	12718180	C>G	snv	rs	755989911	rs755989911
					12	12717842	G>A	snv	rs	756190836	rs756190836
					12	12718120	C>A,T	snv	rs	757917082	rs757917082
					12	12718006	G>C	snv	rs	758686055	rs758686055
					12	12718002	G>A	snv	rs	759665516	rs759665516
					12	12718211	C>A,T	snv	rs	760081465	rs760081465
					12	12718233	G>A,C,T	snv	rs	760403492	rs760403492
					12	12718291	T>A	snv	rs	760454287	rs760454287
					12	12717993	A>C,G,T	snv	rs	760647541	rs760647541
					12	12718222	C>G,T	snv	rs	761235464	rs761235464
					12	12718841	C>A,T	snv	rs	762810555	rs762810555
					12	12718069	A>G	snv	rs	764436301	rs764436301
					12	12718003	C>G,T	snv	rs	765171184	rs765171184
					12	12718212	T>A,C	snv	rs	765681672	rs765681672
					12	12718935	C>A,T	snv	rs	766315004	rs766315004
					12	12718869	G>A	snv	rs	766659283	rs766659283
					12	12718225	A>G	snv	rs	766996989	rs766996989
					12	12718177	G>A,T	snv	rs	767109665	rs767109665
					12	12718084	G>A,T	snv	rs	767720666	rs767720666
					12	12718900	T>C	snv	rs	768507663	rs768507663
					12	12718111	C>G,T	snv	rs	768793049	rs768793049
					12	12718833	A>G	snv	rs	769509212	rs769509212
					12	12718110	C>A,G,T	snv	rs	769828807	rs769828807
					12	12718117	G>A	snv	rs	769996423	rs769996423
					12	12718051	A>G,T	snv	rs	770564585	rs770564585
					12	12718264	C>A,G,T	snv	rs	771115907	rs771115907
					12	12718284	G>A,T	snv	rs	771553626	rs771553626
					12	12717988	G>A,C	snv	rs	771913043	rs771913043
					12	12718288	G>A,C	snv	rs	772818396	rs772818396
					12	12718147	C>T	snv	rs	773436050	rs773436050
					12	12718918	A>C,G	snv	rs	774102258	rs774102258
					12	12718138	A>G	snv	rs	774291520	rs774291520
					12	12718834	C>T	snv	rs	774965131	rs774965131
					12	12718893	G>A,C	snv	rs	775220239	rs775220239
					12	12717874	G>A,C,T	snv	rs	775772074	rs775772074
					12	12718045	C>T	snv	rs	777354267	rs777354267
					12	12718091	G>C	snv	rs	778436220	rs778436220
					12	12717870	C>G,T	snv	rs	779193240	rs779193240
					12	12717849	G>T	snv	rs	780124638	rs780124638
					12	12718105	A>G	snv	rs	780841720	rs780841720
					12	12718038	C>G,T	snv	rs	867208075	rs867208075
					12	12718113	C>T	snv	rs	868695692	rs868695692
					12	12718294	G>A	snv	rs	878854623	rs878854623
					12	12718825	A>G	snv	rs	893650334	rs893650334
					12	12718042	A>G	snv	rs	971444878	rs971444878
					12	12718186	C>T	snv	rs	1041108422	rs1041108422
					12	12718284	GC>TT	mnv	rs	1060500188	rs1060500188
					12	12718846	G>A	snv	rs	1060500189	rs1060500189
					12	12717919	C>T	snv	rs	1060500190	rs1060500190
					12	12718200	G>A	snv	rs	1060500192	rs1060500192
					12	12718082	G>C	snv	rs	1158716077	rs1158716077
					12	12717885	A>G	snv	rs	1162081170	rs1162081170
					12	12718075	T>G	snv	rs	1196963330	rs1196963330
					12	12718942	C>A,G,T	snv	rs	1197510010	rs1197510010
					12	12718150	A>G	snv	rs	1204233029	rs1204233029
					12	12718309	C>A,T	snv	rs	1217425525	rs1217425525
					12	12718053	G>A	snv	rs	1231596455	rs1231596455
					12	12718280	A>C,G	snv	rs	1244947949	rs1244947949
					12	12718143	C>G	snv	rs	1249627522	rs1249627522
					12	12718114	C>T	snv	rs	1253618733	rs1253618733
					12	12718078	A>G	snv	rs	1253732337	rs1253732337
					12	12718863	G>A,C	snv	rs	1260635377	rs1260635377
					12	12717999	G>A,C	snv	rs	1275755910	rs1275755910
					12	12718054	G>A	snv	rs	1280938448	rs1280938448
					12	12718050	G>A,C	snv	rs	1337857330	rs1337857330
					12	12717846	A>G	snv	rs	1348090532	rs1348090532
					12	12718247	T>G	snv	rs	1361482047	rs1361482047
					12	12718044	C>G,T	snv	rs	1388968180	rs1388968180
					12	12718174	G>A	snv	rs	1391369844	rs1391369844
					12	12717853	G>A	snv	rs	1408164050	rs1408164050
					12	12717848	C>A,T	snv	rs	1411622351	rs1411622351
					12	12718267	G>C	snv	rs	1413091136	rs1413091136
					12	12718830	T>C	snv	rs	1426083834	rs1426083834
					12	12718207	C>G,T	snv	rs	1427690050	rs1427690050
					12	12717880	A>G	snv	rs	1467549866	rs1467549866
					12	12718191	T>G	snv	rs	1472386495	rs1472386495
					12	12718026	G>A,T	snv	rs	1477607353	rs1477607353
					12	12717868	G>A,C	snv	rs	1555085482	rs1555085482
					12	12717894	A>C,G	snv	rs	1555085496	rs1555085496
					12	12717982	A>C,G	snv	rs	1555085517	rs1555085517
					12	12718059	T>C	snv	rs	1555085554	rs1555085554
					12	12718091	GC>CT	mnv	rs	1555085568	rs1555085568
					12	12718198	G>A	snv	rs	1555085598	rs1555085598
					12	12718941	A>C	snv	rs	1555085730	rs1555085730
					12	12717950	C>G	snv	rs	1565419320	rs1565419320
					12	12718032	C>G	snv	rs	1565419383	rs1565419383
					12	12718063	A>T	snv	rs	1565419420	rs1565419420
					12	12718102	A>T	snv	rs	1565419470	rs1565419470
					12	12718230	G>A,T	snv	rs	1565419631	rs1565419631
					12	12718243	C>G	snv	rs	1565419638	rs1565419638
					12	12717873	A>G	snv	rs	1592280717	rs1592280717
					12	12717922	C>A,T	snv	rs	1592280774	rs1592280774
					12	12717951	C>T	snv	rs	1592280791	rs1592280791
					12	12717954	G>A	snv	rs	1592280796	rs1592280796
					12	12717963	A>G	snv	rs	1592280811	rs1592280811
					12	12717976	A>G	snv	rs	1592280829	rs1592280829
					12	12718033	A>G	snv	rs	1592280892	rs1592280892
					12	12718234	A>G	snv	rs	1592281202	rs1592281202
					12	12718287	G>A	snv	rs	1592281257	rs1592281257
					12	12718311	G>A	snv	rs	1592281294	rs1592281294
					12	12718840	A>G	snv	rs	1592281716	rs1592281716
					12	12718858	C>T	snv	rs	1592281727	rs1592281727
					12	12718890	G>A	snv	rs	1592281759	rs1592281759
					12	12718907	G>A,C	snv	rs	1592281773	rs1592281773
					12	12718077	G>A	snv	rs	1765908267	rs1765908267
					12	12717840	A>G	snv	rs	1946485126	rs1946485126
					12	12717850	T>C	snv	rs	1946485501	rs1946485501
					12	12717856	T>C	snv	rs	1946485641	rs1946485641
					12	12717877	T>G	snv	rs	1946486449	rs1946486449
					12	12717906	C>T	snv	rs	1946487548	rs1946487548
					12	12717908	C>A	snv	rs	1946487615	rs1946487615
					12	12717925	G>A	snv	rs	1946487948	rs1946487948
					12	12717939	G>A	snv	rs	1946488422	rs1946488422
					12	12717942	C>G	snv	rs	1946488503	rs1946488503
					12	12717948	G>A	snv	rs	1946488666	rs1946488666
					12	12717997	A>G	snv	rs	1946489999	rs1946489999
					12	12718068	C>G	snv	rs	1946491661	rs1946491661
					12	12718071	G>A	snv	rs	1946491741	rs1946491741
					12	12718121	CC>TT	mnv	rs	1946493816	rs1946493816
					12	12718169	C>G	snv	rs	1946495382	rs1946495382
					12	12718176	C>A,T	snv	rs	1946495615	rs1946495615
					12	12718206	G>A	snv	rs	1946496773	rs1946496773
					12	12718209	A>C,G	snv	rs	1946496907	rs1946496907
					12	12718224	C>T	snv	rs	1946497392	rs1946497392
					12	12718245	G>C,T	snv	rs	1946498276	rs1946498276
					12	12718260	C>A	snv	rs	1946498768	rs1946498768
					12	12718263	A>C	snv	rs	1946498850	rs1946498850
					12	12718266	G>A	snv	rs	1946499047	rs1946499047
					12	12718269	T>A,G	snv	rs	1946499193	rs1946499193
					12	12718272	G>A	snv	rs	1946499246	rs1946499246
					12	12718273	C>T	snv	rs	1946499288	rs1946499288
					12	12718276	A>G	snv	rs	1946499383	rs1946499383
					12	12718855	G>A	snv	rs	1946511810	rs1946511810
					12	12718894	G>T	snv	rs	1946512774	rs1946512774
					12	12718921	C>G	snv	rs	1946513297	rs1946513297
					12	12718939	A>G	snv	rs	1946513852	rs1946513852
					12	12718165	T>A,C,G	snv	rs	2066827	rs2066827
					12	12718165	T>A,C,G	snv	rs	2066827	rs2066827
					12	12718165	T>A,C,G	snv	rs	2066827	rs2066827
					12	12718165	T>A,C,G	snv	rs	2066827	rs2066827
					12	12718045	C>T	snv	rs	777354267	rs777354267
					12	12718936	G>A	snv	rs	112962540	rs112962540
					12	12717932	C>A,T	snv	rs	577554685	rs577554685
					12	12718017	T>C	snv	rs	746298444	rs746298444
					12	12718140	G>A	snv	rs	748443738	rs748443738
					12	12718897	C>A	snv	rs	748924503	rs748924503
					12	12718219	A>G	snv	rs	749978498	rs749978498
					12	12718314	G>A	snv	rs	751657844	rs751657844
					12	12718248	C>A,G,T	snv	rs	752620765	rs752620765
					12	12717945	G>C	snv	rs	753931778	rs753931778
					12	12718087	G>A	snv	rs	756574571	rs756574571
					12	12718308	A>C	snv	rs	758325398	rs758325398
					12	12718852	A>C,T	snv	rs	761736796	rs761736796
					12	12718923	G>A	snv	rs	761788198	rs761788198
					12	12718848	G>A,T	snv	rs	763817628	rs763817628
					12	12717957	G>A	snv	rs	765527234	rs765527234
					12	12718828	C>A,G,T	snv	rs	770629019	rs770629019
					12	12718146	G>A	snv	rs	772163071	rs772163071
					12	12718849	C>T	snv	rs	774332981	rs774332981
					12	12718060	A>G	snv	rs	775677772	rs775677772
					12	12718281	T>C	snv	rs	775877516	rs775877516
					12	12718030	T>C	snv	rs	778380972	rs778380972
					12	12718189	C>T	snv	rs	779099486	rs779099486
					12	12718182	G>T	snv	rs	779986355	rs779986355
					12	12718156	G>C,T	snv	rs	936889164	rs936889164
					12	12718164	G>A	snv	rs	983933403	rs983933403
					12	12718261	A>G	snv	rs	1160932603	rs1160932603
					12	12717898	A>G	snv	rs	1169150313	rs1169150313
					12	12717967	G>T	snv	rs	1174071842	rs1174071842
					12	12718012	G>A,C,T	snv	rs	1187039160	rs1187039160
					12	12718095	G>C	snv	rs	1198686310	rs1198686310
					12	12718836	C>A	snv	rs	1202861028	rs1202861028
					12	12718197	G>T	snv	rs	1211068958	rs1211068958
					12	12718252	C>G	snv	rs	1218732639	rs1218732639
					12	12718231	T>C	snv	rs	1219626593	rs1219626593
					12	12717901	C>T	snv	rs	1229515408	rs1229515408
					12	12717955	A>G	snv	rs	1239628688	rs1239628688
					12	12718043	A>C,T	snv	rs	1245690056	rs1245690056
					12	12718257	A>C,G	snv	rs	1267240858	rs1267240858
					12	12717892	C>G	snv	rs	1277429969	rs1277429969
					12	12718126	A>G	snv	rs	1297219334	rs1297219334
					12	12718283	C>G,T	snv	rs	1302236491	rs1302236491
					12	12718041	A>G	snv	rs	1319912400	rs1319912400
					12	12718300	G>A	snv	rs	1322801183	rs1322801183
					12	12718011	C>A,T	snv	rs	1349254230	rs1349254230
					12	12718915	A>G	snv	rs	1403946981	rs1403946981
					12	12717886	T>G	snv	rs	1411029555	rs1411029555
					12	12718144	C>A,T	snv	rs	1421717737	rs1421717737
					12	12717900	G>A	snv	rs	1422774752	rs1422774752
					12	12718074	G>A	snv	rs	1450787086	rs1450787086
					12	12718891	C>T	snv	rs	1457880196	rs1457880196
					12	12718005	A>G	snv	rs	1465844938	rs1465844938
					12	12718827	T>C	snv	rs	1474337731	rs1474337731
					12	12718098	T>C	snv	rs	1565419461	rs1565419461
					12	12718237	C>G	snv	rs	1592281206	rs1592281206
					12	12718167	A>G	snv	rs	1820542387	rs1820542387
					12	12717841	T>G	snv	rs	1946485229	rs1946485229
					12	12717861	A>G	snv	rs	1946485763	rs1946485763
					12	12717865	G>A,C	snv	rs	1946485926	rs1946485926
					12	12717883	G>A	snv	rs	1946486690	rs1946486690
					12	12717887	G>A	snv	rs	1946486852	rs1946486852
					12	12717891	G>A	snv	rs	1946486987	rs1946486987
					12	12717895	G>C	snv	rs	1946487134	rs1946487134
					12	12717907	A>G	snv	rs	1946487581	rs1946487581
					12	12717918	T>C	snv	rs	1946487784	rs1946487784
					12	12717966	C>T	snv	rs	1946489200	rs1946489200
					12	12718009	A>C	snv	rs	1946490426	rs1946490426
					12	12718036	A>G	snv	rs	1946490772	rs1946490772
					12	12718039	A>C	snv	rs	1946490856	rs1946490856
					12	12718048	T>G	snv	rs	1946491149	rs1946491149
					12	12718127	A>C	snv	rs	1946494166	rs1946494166
					12	12718132	C>T	snv	rs	1946494282	rs1946494282
					12	12718135	G>C	snv	rs	1946494360	rs1946494360
					12	12718137	A>G	snv	rs	1946494434	rs1946494434
					12	12718179	C>G	snv	rs	1946495778	rs1946495778
					12	12718183	C>T	snv	rs	1946495977	rs1946495977
					12	12718218	G>T	snv	rs	1946497144	rs1946497144
					12	12718279	A>C	snv	rs	1946499421	rs1946499421
					12	12718305	G>A	snv	rs	1946500374	rs1946500374
					12	12718873	C>T	snv	rs	1946512277	rs1946512277
					12	12718908	A>G	snv	rs	1946512994	rs1946512994
					12	12718920	C>A	snv	rs	1946513256	rs1946513256
					12	12718933	G>A	snv	rs	1946513646	rs1946513646

## Sheet: List B
rs2066828
			Total Deleterious nsSNP Found from Seven Tools (SIFT, PolyPhen-2, Pmut, MutPred, SNAP2, SNP&GO and PANTHER)
								No of Deleterious nsSNP: 1

## Sheet: List C
rs2066828
							Final Deleterious nsSNP
