# Supplementary material for: Investigation of pathogenic germline variants in gastric cancer and development of “GasCanBase” database
Source: Cancer Rep (Hoboken). 2023 Oct 22;6(12):e1906. doi: 10.1002/cnr2.1906 (PMC10728505; doi:10.1002/cnr2.1906)
Supplement: Supplementary file 1 — Data S1 Supporting Information. [file CNR2-6-e1906-s001.zip › Supplementary File/Table S16. Selection of nsSNP of CEACAM5.xlsx]

## Sheet: List A
Total nsSNP Found from dbSNP Database					#chr	pos	variation	variant_type			snp_id
	Gene : CEACAM5				19	41709853	A>G	snv	rs	12971352	rs12971352
	No of SNP: 9019				19	41709863	T>C	snv	rs	28683503	rs28683503
	No of nsSNP: 620				19	41709949	A>G	snv	rs	34155934	rs34155934
					19	41709953	T>C	snv	rs	35091611	rs35091611
					19	41720199	G>A	snv	rs	61735249	rs61735249
					19	41709922	C>A,T	snv	rs	74626868	rs74626868
					19	41717499	G>A,T	snv	rs	75927810	rs75927810
					19	41715848	C>G,T	snv	rs	111739385	rs111739385
					19	41709914	T>C	snv	rs	112905632	rs112905632
					19	41715103	C>A,T	snv	rs	113097830	rs113097830
					19	41715065	C>A,G,T	snv	rs	115472929	rs115472929
					19	41718340	A>G	snv	rs	373389663	rs373389663
					19	41727239	G>A	snv	rs	9621	rs9621
					19	41710025	A>C,T	snv	rs	3815780	rs3815780
					19	41717688	G>A,C,T	snv	rs	7249230	rs7249230
					19	41717515	C>A,G	snv	rs	10407503	rs10407503
					19	41721140	C>A,T	snv	rs	10423171	rs10423171
					19	41715174	A>G,T	snv	rs	17853315	rs17853315
					19	41715056	G>T	snv	rs	60336130	rs60336130
					19	41715791	A>G	snv	rs	61735258	rs61735258
					19	41720985	A>C	snv	rs	75165133	rs75165133
					19	41720944	T>A,C,G	snv	rs	75582708	rs75582708
					19	41709737	C>T	snv	rs	111403501	rs111403501
					19	41718242	T>A	snv	rs	112998286	rs112998286
					19	41709898	T>A	snv	rs	113590637	rs113590637
					19	41709845	G>A	snv	rs	137884611	rs137884611
					19	41719974	G>A,C,T	snv	rs	138295038	rs138295038
					19	41721153	T>C	snv	rs	138328698	rs138328698
					19	41720133	G>A,C,T	snv	rs	138799075	rs138799075
					19	41717520	G>A	snv	rs	139130037	rs139130037
					19	41715727	G>A	snv	rs	140053609	rs140053609
					19	41718287	A>G	snv	rs	140159293	rs140159293
					19	41709751	G>A,C	snv	rs	140477498	rs140477498
					19	41715089	C>A,G,T	snv	rs	140663408	rs140663408
					19	41709746	A>C,G	snv	rs	140967734	rs140967734
					19	41721053	C>G	snv	rs	141086263	rs141086263
					19	41717695	G>T	snv	rs	141152395	rs141152395
					19	41715202	A>G	snv	rs	141597462	rs141597462
					19	41720178	C>G,T	snv	rs	141974793	rs141974793
					19	41717512	A>T	snv	rs	142727064	rs142727064
					19	41714998	G>A	snv	rs	143589559	rs143589559
					19	41709984	C>A,T	snv	rs	143742915	rs143742915
					19	41709860	A>G,T	snv	rs	143925794	rs143925794
					19	41715740	C>T	snv	rs	144819038	rs144819038
					19	41717632	C>T	snv	rs	145041033	rs145041033
					19	41715904	G>T	snv	rs	146058300	rs146058300
					19	41717664	C>A	snv	rs	146243423	rs146243423
					19	41720179	G>A	snv	rs	146319665	rs146319665
					19	41709999	T>A,C	snv	rs	146721225	rs146721225
					19	41715097	G>A	snv	rs	147510914	rs147510914
					19	41721033	G>A	snv	rs	147855837	rs147855837
					19	41718139	G>A,C	snv	rs	148011427	rs148011427
					19	41715763	G>A	snv	rs	148587179	rs148587179
					19	41710011	A>G,T	snv	rs	148884404	rs148884404
					19	41719960	A>G	snv	rs	149101572	rs149101572
					19	41717635	T>C	snv	rs	149110921	rs149110921
					19	41715713	A>C,G	snv	rs	149409426	rs149409426
					19	41719987	A>T	snv	rs	149636403	rs149636403
					19	41718152	C>A,G,T	snv	rs	150455412	rs150455412
					19	41715219	C>A,G,T	snv	rs	150900406	rs150900406
					19	41709932	C>G	snv	rs	150911810	rs150911810
					19	41715793	G>C	snv	rs	182078144	rs182078144
					19	41718138	C>G,T	snv	rs	199557633	rs199557633
					19	41715238	T>C	snv	rs	199564277	rs199564277
					19	41717626	C>A,T	snv	rs	199819373	rs199819373
					19	41715661	G>A,T	snv	rs	199857011	rs199857011
					19	41717709	G>A	snv	rs	199938455	rs199938455
					19	41710030	C>T	snv	rs	200369485	rs200369485
					19	41708770	C>A,G,T	snv	rs	200391100	rs200391100
					19	41720976	C>A,T	snv	rs	200399646	rs200399646
					19	41715656	C>A,G,T	snv	rs	200472113	rs200472113
					19	41708782	G>A,C	snv	rs	200859918	rs200859918
					19	41718365	A>G	snv	rs	200943930	rs200943930
					19	41715712	A>T	snv	rs	200945684	rs200945684
					19	41715902	A>C	snv	rs	201034775	rs201034775
					19	41719985	G>A,T	snv	rs	201069007	rs201069007
					19	41709826	G>A	snv	rs	201178300	rs201178300
					19	41727273	T>A	snv	rs	201356826	rs201356826
					19	41720088	A>C,G	snv	rs	201362268	rs201362268
					19	41708745	C>T	snv	rs	201518445	rs201518445
					19	41709854	T>C	snv	rs	201527439	rs201527439
					19	41721032	C>T	snv	rs	201571774	rs201571774
					19	41720990	T>C	snv	rs	201761909	rs201761909
					19	41717719	T>C	snv	rs	201856501	rs201856501
					19	41715809	A>G	snv	rs	201961466	rs201961466
					19	41715890	C>A,T	snv	rs	201986383	rs201986383
					19	41727302	G>A,T	snv	rs	202005812	rs202005812
					19	41709818	A>G	snv	rs	202184382	rs202184382
					19	41708742	C>T	snv	rs	267605502	rs267605502
					19	41715015	G>A,C	snv	rs	368068137	rs368068137
					19	41727275	G>A	snv	rs	368131026	rs368131026
					19	41715063	G>A	snv	rs	368142383	rs368142383
					19	41718172	C>T	snv	rs	368617829	rs368617829
					19	41715236	C>G,T	snv	rs	368912460	rs368912460
					19	41715201	A>C	snv	rs	369870451	rs369870451
					19	41715865	G>T	snv	rs	370386394	rs370386394
					19	41709926	A>G	snv	rs	370822239	rs370822239
					19	41718173	G>A	snv	rs	371542733	rs371542733
					19	41715033	G>A	snv	rs	371758270	rs371758270
					19	41720957	T>C,G	snv	rs	371859092	rs371859092
					19	41715210	A>G	snv	rs	372254328	rs372254328
					19	41717572	A>G	snv	rs	372398696	rs372398696
					19	41720951	C>A,G	snv	rs	373325856	rs373325856
					19	41714989	C>T	snv	rs	373889998	rs373889998
					19	41715194	A>T	snv	rs	375538670	rs375538670
					19	41709959	A>G,T	snv	rs	375689687	rs375689687
					19	41718307	G>A	snv	rs	376701458	rs376701458
					19	41715220	G>A,T	snv	rs	376770900	rs376770900
					19	41717587	C>T	snv	rs	376831302	rs376831302
					19	41709917	T>C	snv	rs	377584490	rs377584490
					19	41720050	G>A	snv	rs	533199278	rs533199278
					19	41715180	A>C	snv	rs	533268241	rs533268241
					19	41717575	A>G	snv	rs	534720244	rs534720244
					19	41720988	T>C	snv	rs	545208884	rs545208884
					19	41721087	C>T	snv	rs	550022667	rs550022667
					19	41709985	G>A	snv	rs	550154092	rs550154092
					19	41720116	A>G	snv	rs	552514245	rs552514245
					19	41717615	T>A	snv	rs	553202248	rs553202248
					19	41720952	C>A,G,T	snv	rs	556201612	rs556201612
					19	41718257	A>G	snv	rs	557404221	rs557404221
					19	41720042	G>A,C	snv	rs	562531881	rs562531881
					19	41715166	G>A	snv	rs	562617012	rs562617012
					19	41721100	C>G,T	snv	rs	565105444	rs565105444
					19	41717473	T>C	snv	rs	570298013	rs570298013
					19	41709901	A>G	snv	rs	755587636	rs755587636
					19	41715137	C>A,T	snv	rs	781785530	rs781785530
					19	41715821	A>C,G	snv	rs	781788150	rs781788150
					19	41708763	G>A,T	snv	rs	781793706	rs781793706
					19	41715851	A>G	snv	rs	781818432	rs781818432
					19	41720089	A>G	snv	rs	781818940	rs781818940
					19	41715207	G>A	snv	rs	781830094	rs781830094
					19	41721147	A>G,T	snv	rs	781837493	rs781837493
					19	41715006	T>G	snv	rs	781845608	rs781845608
					19	41708781	G>C	snv	rs	781846226	rs781846226
					19	41709844	C>A,T	snv	rs	781851303	rs781851303
					19	41720002	C>T	snv	rs	781851553	rs781851553
					19	41720967	T>C	snv	rs	781854363	rs781854363
					19	41715051	C>T	snv	rs	781871350	rs781871350
					19	41727248	C>T	snv	rs	781873106	rs781873106
					19	41721023	T>C	snv	rs	781890364	rs781890364
					19	41719996	C>A	snv	rs	781898276	rs781898276
					19	41720958	C>T	snv	rs	781903049	rs781903049
					19	41717602	T>C	snv	rs	781922382	rs781922382
					19	41720996	C>T	snv	rs	781924468	rs781924468
					19	41715703	G>A,C	snv	rs	781924507	rs781924507
					19	41717463	C>G,T	snv	rs	781930149	rs781930149
					19	41715199	A>G	snv	rs	781931742	rs781931742
					19	41709904	G>T	snv	rs	781950072	rs781950072
					19	41708735	G>A,C,T	snv	rs	781952967	rs781952967
					19	41718358	A>G	snv	rs	781968228	rs781968228
					19	41720043	G>A	snv	rs	781970198	rs781970198
					19	41709973	T>C	snv	rs	781974521	rs781974521
					19	41715242	T>A	snv	rs	781976338	rs781976338
					19	41715668	C>G,T	snv	rs	781981768	rs781981768
					19	41709979	C>A,T	snv	rs	781988963	rs781988963
					19	41715183	T>C	snv	rs	781991272	rs781991272
					19	41715084	G>A	snv	rs	781992472	rs781992472
					19	41720081	G>T	snv	rs	782003033	rs782003033
					19	41717722	T>G	snv	rs	782016288	rs782016288
					19	41709833	T>C	snv	rs	782032742	rs782032742
					19	41715178	C>A,G	snv	rs	782039954	rs782039954
					19	41709908	G>A	snv	rs	782062081	rs782062081
					19	41721022	G>A,C	snv	rs	782063496	rs782063496
					19	41715814	A>C	snv	rs	782088161	rs782088161
					19	41715189	T>C	snv	rs	782093327	rs782093327
					19	41715088	A>G	snv	rs	782103200	rs782103200
					19	41727296	G>A,T	snv	rs	782107321	rs782107321
					19	41721018	C>T	snv	rs	782110730	rs782110730
					19	41718197	C>A	snv	rs	782113990	rs782113990
					19	41715232	T>C	snv	rs	782136127	rs782136127
					19	41714991	A>G	snv	rs	782137330	rs782137330
					19	41708748	C>T	snv	rs	782150992	rs782150992
					19	41709727	A>G	snv	rs	782156211	rs782156211
					19	41715836	A>G	snv	rs	782156563	rs782156563
					19	41717605	A>T	snv	rs	782165010	rs782165010
					19	41721154	A>G	snv	rs	782174541	rs782174541
					19	41718316	A>C	snv	rs	782176320	rs782176320
					19	41715776	T>C	snv	rs	782180675	rs782180675
					19	41720022	A>G	snv	rs	782181374	rs782181374
					19	41721047	C>G	snv	rs	782182729	rs782182729
					19	41718148	A>G	snv	rs	782184553	rs782184553
					19	41717568	G>A	snv	rs	782187530	rs782187530
					19	41715163	C>T	snv	rs	782198510	rs782198510
					19	41709704	C>T	snv	rs	782202653	rs782202653
					19	41721077	G>A	snv	rs	782212015	rs782212015
					19	41715066	G>A	snv	rs	782212178	rs782212178
					19	41709869	G>T	snv	rs	782215853	rs782215853
					19	41719956	A>T	snv	rs	782222362	rs782222362
					19	41715887	C>T	snv	rs	782224739	rs782224739
					19	41720928	C>T	snv	rs	782226981	rs782226981
					19	41715766	A>T	snv	rs	782242021	rs782242021
					19	41709947	A>C	snv	rs	782256585	rs782256585
					19	41715148	C>T	snv	rs	782258088	rs782258088
					19	41709692	C>A	snv	rs	782259884	rs782259884
					19	41721059	A>G	snv	rs	782260134	rs782260134
					19	41717583	C>T	snv	rs	782270981	rs782270981
					19	41718154	C>G,T	snv	rs	782276798	rs782276798
					19	41715082	G>C	snv	rs	782288851	rs782288851
					19	41720997	A>C	snv	rs	782290971	rs782290971
					19	41715214	C>A,T	snv	rs	782292675	rs782292675
					19	41719963	A>T	snv	rs	782297920	rs782297920
					19	41709781	C>T	snv	rs	782298600	rs782298600
					19	41720943	T>C	snv	rs	782299888	rs782299888
					19	41717574	A>G	snv	rs	782300892	rs782300892
					19	41727285	T>C	snv	rs	782305548	rs782305548
					19	41720049	G>A,T	snv	rs	782320520	rs782320520
					19	41718170	A>G	snv	rs	782322278	rs782322278
					19	41709968	G>C	snv	rs	782323435	rs782323435
					19	41720991	C>T	snv	rs	782326336	rs782326336
					19	41709872	C>G,T	snv	rs	782327893	rs782327893
					19	41719957	G>C,T	snv	rs	782328991	rs782328991
					19	41717655	G>A	snv	rs	782351981	rs782351981
					19	41715767	A>G,T	snv	rs	782355979	rs782355979
					19	41709824	G>A	snv	rs	782363167	rs782363167
					19	41720190	G>A,T	snv	rs	782374981	rs782374981
					19	41715799	T>C	snv	rs	782375838	rs782375838
					19	41718355	A>C	snv	rs	782380671	rs782380671
					19	41717586	C>A,T	snv	rs	782382763	rs782382763
					19	41719950	A>G	snv	rs	782383551	rs782383551
					19	41715871	A>G,T	snv	rs	782392674	rs782392674
					19	41715083	G>T	snv	rs	782396480	rs782396480
					19	41709976	A>T	snv	rs	782400172	rs782400172
					19	41721000	C>T	snv	rs	782401497	rs782401497
					19	41727287	G>A	snv	rs	782412306	rs782412306
					19	41709895	G>A,T	snv	rs	782417451	rs782417451
					19	41709785	A>G	snv	rs	782423973	rs782423973
					19	41718181	G>A	snv	rs	782431372	rs782431372
					19	41721163	C>G,T	snv	rs	782432182	rs782432182
					19	41715781	C>G,T	snv	rs	782438192	rs782438192
					19	41718322	C>G	snv	rs	782441524	rs782441524
					19	41717506	A>T	snv	rs	782448402	rs782448402
					19	41718226	C>G	snv	rs	782459879	rs782459879
					19	41718143	C>A	snv	rs	782474709	rs782474709
					19	41710031	G>A	snv	rs	782477374	rs782477374
					19	41720970	C>T	snv	rs	782478629	rs782478629
					19	41720007	G>C	snv	rs	782495250	rs782495250
					19	41727266	G>A	snv	rs	782497345	rs782497345
					19	41717617	A>G	snv	rs	782501998	rs782501998
					19	41715154	T>C	snv	rs	782503209	rs782503209
					19	41709740	C>A,T	snv	rs	782504876	rs782504876
					19	41721141	G>A	snv	rs	782505424	rs782505424
					19	41727279	T>C	snv	rs	782506776	rs782506776
					19	41715204	C>A,G,T	snv	rs	782511943	rs782511943
					19	41715749	A>G	snv	rs	782528208	rs782528208
					19	41720119	T>A	snv	rs	782530350	rs782530350
					19	41717640	A>T	snv	rs	782534291	rs782534291
					19	41720024	C>A,G,T	snv	rs	782545749	rs782545749
					19	41709680	C>A	snv	rs	782551516	rs782551516
					19	41709938	T>C	snv	rs	782552359	rs782552359
					19	41715743	C>T	snv	rs	782557844	rs782557844
					19	41721048	C>T	snv	rs	782558080	rs782558080
					19	41715073	A>G	snv	rs	782564710	rs782564710
					19	41727281	A>G	snv	rs	782575375	rs782575375
					19	41720010	C>T	snv	rs	782578740	rs782578740
					19	41720936	C>G	snv	rs	782583270	rs782583270
					19	41715213	G>A	snv	rs	782583835	rs782583835
					19	41715772	A>T	snv	rs	782594703	rs782594703
					19	41721044	A>T	snv	rs	782601271	rs782601271
					19	41715160	T>C	snv	rs	782602037	rs782602037
					19	41718146	C>T	snv	rs	782603077	rs782603077
					19	41709866	T>A,C	snv	rs	782622659	rs782622659
					19	41727267	C>A,G	snv	rs	782629273	rs782629273
					19	41717641	G>A	snv	rs	782632166	rs782632166
					19	41719953	T>G	snv	rs	782639484	rs782639484
					19	41721174	C>T	snv	rs	782643301	rs782643301
					19	41720132	C>A,T	snv	rs	782644830	rs782644830
					19	41718293	C>T	snv	rs	782648704	rs782648704
					19	41715873	T>A,C	snv	rs	782651082	rs782651082
					19	41715139	G>A	snv	rs	782660405	rs782660405
					19	41709942	C>G	snv	rs	782667351	rs782667351
					19	41720979	A>C	snv	rs	782670029	rs782670029
					19	41719930	C>T	snv	rs	782676085	rs782676085
					19	41718215	A>G	snv	rs	782677397	rs782677397
					19	41715860	A>C	snv	rs	782686634	rs782686634
					19	41709911	A>G	snv	rs	782691295	rs782691295
					19	41719992	G>A	snv	rs	782698894	rs782698894
					19	41708771	C>T	snv	rs	782727394	rs782727394
					19	41717596	C>T	snv	rs	782730168	rs782730168
					19	41721123	C>G	snv	rs	782735814	rs782735814
					19	41715737	A>G	snv	rs	782747516	rs782747516
					19	41715122	G>A,C	snv	rs	782751995	rs782751995
					19	41715205	C>T	snv	rs	782753397	rs782753397
					19	41720001	A>C	snv	rs	782778786	rs782778786
					19	41709919	T>A,C	snv	rs	782783323	rs782783323
					19	41709728	T>A,C	snv	rs	782785872	rs782785872
					19	41709842	A>C	snv	rs	782789683	rs782789683
					19	41721108	A>G	snv	rs	782793773	rs782793773
					19	41717469	C>T	snv	rs	782799284	rs782799284
					19	41718188	T>C	snv	rs	782799653	rs782799653
					19	41715839	C>A,T	snv	rs	782807202	rs782807202
					19	41709990	A>C,G	snv	rs	782811516	rs782811516
					19	41708757	A>G	snv	rs	782815290	rs782815290
					19	41720194	C>T	snv	rs	868915781	rs868915781
					19	41721176	G>A	snv	rs	868942347	rs868942347
					19	41727284	A>C	snv	rs	868972759	rs868972759
					19	41718203	A>G	snv	rs	868995827	rs868995827
					19	41715817	G>A	snv	rs	887900962	rs887900962
					19	41719970	A>C	snv	rs	888611670	rs888611670
					19	41721104	A>T	snv	rs	889619169	rs889619169
					19	41715031	C>T	snv	rs	902700262	rs902700262
					19	41714992	T>C	snv	rs	916790457	rs916790457
					19	41720162	C>G,T	snv	rs	924326217	rs924326217
					19	41717560	T>G	snv	rs	928991669	rs928991669
					19	41720095	A>C,G	snv	rs	958579590	rs958579590
					19	41727260	G>A	snv	rs	961497729	rs961497729
					19	41717725	A>G	snv	rs	973143222	rs973143222
					19	41718344	G>A	snv	rs	979767715	rs979767715
					19	41718291	C>G	snv	rs	983229008	rs983229008
					19	41720098	G>A	snv	rs	991356609	rs991356609
					19	41721101	G>A	snv	rs	998112305	rs998112305
					19	41709798	T>A,C	snv	rs	1000204119	rs1000204119
					19	41715181	G>A	snv	rs	1005474927	rs1005474927
					19	41717682	C>A	snv	rs	1010263102	rs1010263102
					19	41709878	A>C	snv	rs	1015363581	rs1015363581
					19	41715042	A>C	snv	rs	1040433933	rs1040433933
					19	41721084	T>C	snv	rs	1040798227	rs1040798227
					19	41708756	C>G	snv	rs	1040941041	rs1040941041
					19	41715788	C>T	snv	rs	1050523075	rs1050523075
					19	41714971	C>T	snv	rs	1054821520	rs1054821520
					19	41715698	C>T	snv	rs	1159428567	rs1159428567
					19	41721039	A>C,G	snv	rs	1171440835	rs1171440835
					19	41721162	G>A	snv	rs	1172128197	rs1172128197
					19	41715171	G>T	snv	rs	1175282299	rs1175282299
					19	41717670	G>A	snv	rs	1180592544	rs1180592544
					19	41709720	G>A,C	snv	rs	1189230508	rs1189230508
					19	41715235	T>A	snv	rs	1189942967	rs1189942967
					19	41720955	A>C,T	snv	rs	1192896058	rs1192896058
					19	41717550	A>G	snv	rs	1194917049	rs1194917049
					19	41717510	G>A,C	snv	rs	1201580988	rs1201580988
					19	41708733	T>C	snv	rs	1201852344	rs1201852344
					19	41720075	G>A,C	snv	rs	1219795676	rs1219795676
					19	41709998	A>T	snv	rs	1221661282	rs1221661282
					19	41718142	C>A,T	snv	rs	1223468320	rs1223468320
					19	41717706	A>G,T	snv	rs	1230182712	rs1230182712
					19	41715192	G>A	snv	rs	1232759988	rs1232759988
					19	41715751	T>C	snv	rs	1233774622	rs1233774622
					19	41715099	C>T	snv	rs	1234442415	rs1234442415
					19	41708751	C>T	snv	rs	1239120122	rs1239120122
					19	41718281	T>C	snv	rs	1241705361	rs1241705361
					19	41720074	G>C	snv	rs	1248734203	rs1248734203
					19	41719938	C>G	snv	rs	1261248063	rs1261248063
					19	41717697	G>A	snv	rs	1268666698	rs1268666698
					19	41720008	A>G	snv	rs	1277130898	rs1277130898
					19	41720924	G>A	snv	rs	1278360655	rs1278360655
					19	41710022	G>A	snv	rs	1278611348	rs1278611348
					19	41715734	C>G	snv	rs	1284503220	rs1284503220
					19	41708774	T>C	snv	rs	1287007958	rs1287007958
					19	41710003	G>A	snv	rs	1288821853	rs1288821853
					19	41709763	G>C	snv	rs	1298504126	rs1298504126
					19	41718145	A>G	snv	rs	1308531464	rs1308531464
					19	41709775	C>T	snv	rs	1316165149	rs1316165149
					19	41720039	G>C,T	snv	rs	1321339324	rs1321339324
					19	41717577	C>A	snv	rs	1322740937	rs1322740937
					19	41720173	C>T	snv	rs	1333217164	rs1333217164
					19	41720161	A>C	snv	rs	1336148911	rs1336148911
					19	41708783	C>G,T	snv	rs	1336523706	rs1336523706
					19	41717595	C>T	snv	rs	1337664472	rs1337664472
					19	41708744	T>G	snv	rs	1342394678	rs1342394678
					19	41715116	G>A,C	snv	rs	1350235734	rs1350235734
					19	41720029	C>A	snv	rs	1351339974	rs1351339974
					19	41715758	G>A,C	snv	rs	1357307683	rs1357307683
					19	41715012	C>A,G,T	snv	rs	1359926864	rs1359926864
					19	41709849	A>C	snv	rs	1363161517	rs1363161517
					19	41709887	C>G,T	snv	rs	1364668359	rs1364668359
					19	41709718	A>C	snv	rs	1368783171	rs1368783171
					19	41715022	A>G	snv	rs	1373488448	rs1373488448
					19	41715133	G>A,T	snv	rs	1374478613	rs1374478613
					19	41717507	T>G	snv	rs	1378605912	rs1378605912
					19	41709706	C>G	snv	rs	1390734199	rs1390734199
					19	41709784	A>T	snv	rs	1391241304	rs1391241304
					19	41709783	C>A	snv	rs	1400006391	rs1400006391
					19	41720925	G>A,T	snv	rs	1401476611	rs1401476611
					19	41709929	C>G,T	snv	rs	1402981682	rs1402981682
					19	41720040	T>C	snv	rs	1404598532	rs1404598532
					19	41720017	C>T	snv	rs	1405197095	rs1405197095
					19	41718254	T>A	snv	rs	1407503956	rs1407503956
					19	41709937	C>A	snv	rs	1411339693	rs1411339693
					19	41715676	C>T	snv	rs	1412930045	rs1412930045
					19	41718247	G>A	snv	rs	1417465245	rs1417465245
					19	41715169	A>T	snv	rs	1419342024	rs1419342024
					19	41721160	G>C	snv	rs	1427607489	rs1427607489
					19	41715144	C>G,T	snv	rs	1436036251	rs1436036251
					19	41721011	C>G	snv	rs	1436868362	rs1436868362
					19	41721111	C>G	snv	rs	1439950686	rs1439950686
					19	41727252	G>A,T	snv	rs	1441607923	rs1441607923
					19	41715868	C>T	snv	rs	1463289577	rs1463289577
					19	41721042	G>A	snv	rs	1467294934	rs1467294934
					19	41715237	C>G,T	snv	rs	1474205271	rs1474205271
					19	41720068	G>A	snv	rs	1478476269	rs1478476269
					19	41709905	G>A,C	snv	rs	1478679920	rs1478679920
					19	41709965	C>A	snv	rs	1480379979	rs1480379979
					19	41715172	A>G,T	snv	rs	1482649811	rs1482649811
					19	41715177	G>A	snv	rs	1486684273	rs1486684273
					19	41709913	A>G,T	snv	rs	1490294094	rs1490294094
					19	41719971	C>T	snv	rs	1490598601	rs1490598601
					19	41708738	T>A	snv	rs	1555813329	rs1555813329
					19	41708762	T>C	snv	rs	1555813340	rs1555813340
					19	41708764	G>T	snv	rs	1555813343	rs1555813343
					19	41708766	G>A,T	snv	rs	1555813344	rs1555813344
					19	41708790	T>C	snv	rs	1555813351	rs1555813351
					19	41709694	T>A	snv	rs	1555813587	rs1555813587
					19	41709725	C>T	snv	rs	1555813620	rs1555813620
					19	41709742	T>C	snv	rs	1555813639	rs1555813639
					19	41709745	A>G	snv	rs	1555813643	rs1555813643
					19	41709747	T>A	snv	rs	1555813653	rs1555813653
					19	41709769	C>A	snv	rs	1555813668	rs1555813668
					19	41709779	T>C	snv	rs	1555813676	rs1555813676
					19	41709797	A>G	snv	rs	1555813679	rs1555813679
					19	41709832	G>C	snv	rs	1555813693	rs1555813693
					19	41709835	G>A,T	snv	rs	1555813698	rs1555813698
					19	41709851	T>G	snv	rs	1555813704	rs1555813704
					19	41709931	T>A	snv	rs	1555813745	rs1555813745
					19	41709957	G>T	snv	rs	1555813759	rs1555813759
					19	41709992	A>T	snv	rs	1555813778	rs1555813778
					19	41710000	C>A,T	snv	rs	1555813786	rs1555813786
					19	41710029	C>G,T	snv	rs	1555813800	rs1555813800
					19	41710039	C>G,T	snv	rs	1555813807	rs1555813807
					19	41715004	A>C,G	snv	rs	1555814620	rs1555814620
					19	41715030	G>A	snv	rs	1555814633	rs1555814633
					19	41715070	C>T	snv	rs	1555814650	rs1555814650
					19	41715090	A>G	snv	rs	1555814658	rs1555814658
					19	41715091	A>G	snv	rs	1555814661	rs1555814661
					19	41715120	C>G	snv	rs	1555814674	rs1555814674
					19	41715129	A>C	snv	rs	1555814676	rs1555814676
					19	41715216	A>G	snv	rs	1555814732	rs1555814732
					19	41715229	C>T	snv	rs	1555814742	rs1555814742
					19	41715231	G>C	snv	rs	1555814745	rs1555814745
					19	41715249	T>C	snv	rs	1555814751	rs1555814751
					19	41715655	C>A	snv	rs	1555814888	rs1555814888
					19	41715670	A>G	snv	rs	1555814893	rs1555814893
					19	41715695	G>A	snv	rs	1555814899	rs1555814899
					19	41715754	T>C	snv	rs	1555814920	rs1555814920
					19	41715769	G>A	snv	rs	1555814930	rs1555814930
					19	41715773	C>A	snv	rs	1555814932	rs1555814932
					19	41715775	T>A	snv	rs	1555814936	rs1555814936
					19	41715777	C>A	snv	rs	1555814939	rs1555814939
					19	41715784	T>C	snv	rs	1555814943	rs1555814943
					19	41715785	C>A	snv	rs	1555814944	rs1555814944
					19	41715833	C>G	snv	rs	1555814962	rs1555814962
					19	41715859	G>A	snv	rs	1555814973	rs1555814973
					19	41715901	T>C	snv	rs	1555814987	rs1555814987
					19	41717505	G>A	snv	rs	1555815248	rs1555815248
					19	41717517	G>A	snv	rs	1555815252	rs1555815252
					19	41717553	A>C,T	snv	rs	1555815255	rs1555815255
					19	41717567	G>C	snv	rs	1555815261	rs1555815261
					19	41717581	G>A,C	snv	rs	1555815264	rs1555815264
					19	41717600	G>T	snv	rs	1555815270	rs1555815270
					19	41717613	A>G	snv	rs	1555815276	rs1555815276
					19	41717634	C>A,T	snv	rs	1555815287	rs1555815287
					19	41717637	C>T	snv	rs	1555815289	rs1555815289
					19	41717668	A>G	snv	rs	1555815303	rs1555815303
					19	41717674	G>T	snv	rs	1555815305	rs1555815305
					19	41717715	G>A	snv	rs	1555815323	rs1555815323
					19	41718167	A>G	snv	rs	1555815392	rs1555815392
					19	41718184	A>G	snv	rs	1555815400	rs1555815400
					19	41718224	C>T	snv	rs	1555815411	rs1555815411
					19	41718235	T>G	snv	rs	1555815416	rs1555815416
					19	41718243	T>G	snv	rs	1555815420	rs1555815420
					19	41718244	G>A	snv	rs	1555815422	rs1555815422
					19	41718253	A>G	snv	rs	1555815427	rs1555815427
					19	41718262	C>T	snv	rs	1555815429	rs1555815429
					19	41718302	A>C,G	snv	rs	1555815446	rs1555815446
					19	41718317	C>T	snv	rs	1555815452	rs1555815452
					19	41718338	C>G,T	snv	rs	1555815456	rs1555815456
					19	41718352	A>G	snv	rs	1555815466	rs1555815466
					19	41718376	G>C	snv	rs	1555815478	rs1555815478
					19	41718377	T>C	snv	rs	1555815480	rs1555815480
					19	41719951	T>A,C	snv	rs	1555815794	rs1555815794
					19	41719988	T>G	snv	rs	1555815816	rs1555815816
					19	41720011	C>T	snv	rs	1555815828	rs1555815828
					19	41720016	G>A	snv	rs	1555815831	rs1555815831
					19	41720028	A>G	snv	rs	1555815835	rs1555815835
					19	41720046	A>G	snv	rs	1555815844	rs1555815844
					19	41720059	T>C	snv	rs	1555815850	rs1555815850
					19	41720083	T>C	snv	rs	1555815855	rs1555815855
					19	41720109	C>G	snv	rs	1555815871	rs1555815871
					19	41720134	C>T	snv	rs	1555815881	rs1555815881
					19	41720146	T>C	snv	rs	1555815886	rs1555815886
					19	41720152	G>A	snv	rs	1555815887	rs1555815887
					19	41720172	G>A,T	snv	rs	1555815895	rs1555815895
					19	41720191	T>C	snv	rs	1555815902	rs1555815902
					19	41720197	T>A	snv	rs	1555815906	rs1555815906
					19	41720934	C>A	snv	rs	1555816074	rs1555816074
					19	41720949	C>T	snv	rs	1555816089	rs1555816089
					19	41720961	C>T	snv	rs	1555816107	rs1555816107
					19	41720966	C>A	snv	rs	1555816110	rs1555816110
					19	41720984	A>T	snv	rs	1555816119	rs1555816119
					19	41721003	C>T	snv	rs	1555816140	rs1555816140
					19	41721015	C>T	snv	rs	1555816144	rs1555816144
					19	41721074	A>G	snv	rs	1555816160	rs1555816160
					19	41721090	C>G	snv	rs	1555816164	rs1555816164
					19	41721110	G>A	snv	rs	1555816170	rs1555816170
					19	41721135	C>A	snv	rs	1555816179	rs1555816179
					19	41709886	C>T	snv	rs	1568699121	rs1568699121
					19	41715760	T>C	snv	rs	1568704155	rs1568704155
					19	41717530	G>C	snv	rs	1568706287	rs1568706287
					19	41719945	C>G,T	snv	rs	1568708513	rs1568708513
					19	41720927	C>T	snv	rs	1568709454	rs1568709454
					19	41709701	A>C,G	snv	rs	1600451752	rs1600451752
					19	41709767	T>G	snv	rs	1600451968	rs1600451968
					19	41714977	T>C	snv	rs	1600460299	rs1600460299
					19	41715050	A>C	snv	rs	1600460483	rs1600460483
					19	41715718	T>C	snv	rs	1600462368	rs1600462368
					19	41715736	A>G	snv	rs	1600462407	rs1600462407
					19	41715830	G>A	snv	rs	1600462781	rs1600462781
					19	41718185	A>C	snv	rs	1600467284	rs1600467284
					19	41718196	T>C	snv	rs	1600467322	rs1600467322
					19	41718347	A>G,T	snv	rs	1600467588	rs1600467588
					19	41719939	C>T	snv	rs	1600470144	rs1600470144
					19	41720945	T>C	snv	rs	1600471889	rs1600471889
					19	41720964	A>C	snv	rs	1600471985	rs1600471985
					19	41727269	A>C	snv	rs	1600480616	rs1600480616
					19	41727290	G>A	snv	rs	1600480682	rs1600480682
					19	41718334	T>C	snv	rs	1817489010	rs1817489010
					19	41718191	G>A	snv	rs	1940863167	rs1940863167
					19	41708750	C>T	snv	rs	2072383214	rs2072383214
					19	41708753	C>G	snv	rs	2072383322	rs2072383322
					19	41709685	C>T	snv	rs	2072401517	rs2072401517
					19	41709707	C>T	snv	rs	2072402112	rs2072402112
					19	41709709	A>G	snv	rs	2072402225	rs2072402225
					19	41709757	G>A	snv	rs	2072403607	rs2072403607
					19	41709776	T>C	snv	rs	2072404233	rs2072404233
					19	41709778	G>A	snv	rs	2072404360	rs2072404360
					19	41709796	C>A	snv	rs	2072404721	rs2072404721
					19	41709803	T>C	snv	rs	2072404891	rs2072404891
					19	41709813	C>G	snv	rs	2072404997	rs2072404997
					19	41709820	A>C	snv	rs	2072405096	rs2072405096
					19	41709823	G>A	snv	rs	2072405148	rs2072405148
					19	41709848	A>T	snv	rs	2072405888	rs2072405888
					19	41709961	G>A	snv	rs	2072409331	rs2072409331
					19	41709974	A>G	snv	rs	2072409632	rs2072409632
					19	41709989	T>C	snv	rs	2072410116	rs2072410116
					19	41709994	T>A	snv	rs	2072410301	rs2072410301
					19	41714973	G>A	snv	rs	2072495802	rs2072495802
					19	41715046	G>A	snv	rs	2072497194	rs2072497194
					19	41715118	T>C	snv	rs	2072498887	rs2072498887
					19	41715127	C>A,G	snv	rs	2072499179	rs2072499179
					19	41715130	A>G	snv	rs	2072499303	rs2072499303
					19	41715157	A>G	snv	rs	2072499872	rs2072499872
					19	41715175	C>G	snv	rs	2072500501	rs2072500501
					19	41715196	C>T	snv	rs	2072501002	rs2072501002
					19	41715211	G>A	snv	rs	2072501598	rs2072501598
					19	41715226	A>G	snv	rs	2072502405	rs2072502405
					19	41715246	C>G,T	snv	rs	2072503081	rs2072503081
					19	41715659	A>C	snv	rs	2072513745	rs2072513745
					19	41715719	C>A	snv	rs	2072514780	rs2072514780
					19	41715731	C>A	snv	rs	2072514982	rs2072514982
					19	41715746	C>T	snv	rs	2072515581	rs2072515581
					19	41715796	C>T	snv	rs	2072517309	rs2072517309
					19	41715800	T>A	snv	rs	2072517477	rs2072517477
					19	41715823	A>C	snv	rs	2072517900	rs2072517900
					19	41715892	A>G	snv	rs	2072519450	rs2072519450
					19	41717460	C>T	snv	rs	2072544549	rs2072544549
					19	41717486	C>G	snv	rs	2072544981	rs2072544981
					19	41717489	C>G	snv	rs	2072545042	rs2072545042
					19	41717494	A>G	snv	rs	2072545100	rs2072545100
					19	41717497	C>G	snv	rs	2072545140	rs2072545140
					19	41717514	G>A	snv	rs	2072545670	rs2072545670
					19	41717529	T>G	snv	rs	2072546021	rs2072546021
					19	41717534	A>T	snv	rs	2072546124	rs2072546124
					19	41717554	C>A	snv	rs	2072546287	rs2072546287
					19	41717563	G>C	snv	rs	2072546524	rs2072546524
					19	41717584	T>G	snv	rs	2072547053	rs2072547053
					19	41717614	A>G	snv	rs	2072547736	rs2072547736
					19	41717618	C>A	snv	rs	2072547913	rs2072547913
					19	41717625	A>G	snv	rs	2072548018	rs2072548018
					19	41717629	T>C	snv	rs	2072548218	rs2072548218
					19	41717671	A>G	snv	rs	2072549213	rs2072549213
					19	41717707	G>T	snv	rs	2072550115	rs2072550115
					19	41717727	G>T	snv	rs	2072550728	rs2072550728
					19	41718133	C>A	snv	rs	2072557361	rs2072557361
					19	41718136	G>C	snv	rs	2072557424	rs2072557424
					19	41718164	C>A	snv	rs	2072558320	rs2072558320
					19	41718186	C>G,T	snv	rs	2072559062	rs2072559062
					19	41718206	C>A,T	snv	rs	2072559633	rs2072559633
					19	41718218	C>G	snv	rs	2072559812	rs2072559812
					19	41718220	C>T	snv	rs	2072559856	rs2072559856
					19	41718227	A>G	snv	rs	2072560074	rs2072560074
					19	41718298	A>G	snv	rs	2072561191	rs2072561191
					19	41718311	T>C	snv	rs	2072561587	rs2072561587
					19	41718325	G>A	snv	rs	2072561816	rs2072561816
					19	41718337	G>T	snv	rs	2072561864	rs2072561864
					19	41718353	G>T	snv	rs	2072562256	rs2072562256
					19	41718356	C>A	snv	rs	2072562423	rs2072562423
					19	41718359	C>T	snv	rs	2072562535	rs2072562535
					19	41719959	A>G	snv	rs	2072591443	rs2072591443
					19	41719966	C>T	snv	rs	2072591706	rs2072591706
					19	41719972	C>T	snv	rs	2072591876	rs2072591876
					19	41719977	G>A	snv	rs	2072592013	rs2072592013
					19	41719980	G>A	snv	rs	2072592188	rs2072592188
					19	41719983	A>G	snv	rs	2072592302	rs2072592302
					19	41719995	G>A	snv	rs	2072592695	rs2072592695
					19	41720025	A>G	snv	rs	2072593539	rs2072593539
					19	41720065	T>C	snv	rs	2072594343	rs2072594343
					19	41720067	A>T	snv	rs	2072594390	rs2072594390
					19	41720101	C>T	snv	rs	2072595385	rs2072595385
					19	41720107	C>A	snv	rs	2072595501	rs2072595501
					19	41720122	C>G	snv	rs	2072595791	rs2072595791
					19	41720166	G>C	snv	rs	2072596345	rs2072596345
					19	41720960	T>C	snv	rs	2072611074	rs2072611074
					19	41721021	A>G	snv	rs	2072612803	rs2072612803
					19	41721036	T>C	snv	rs	2072613179	rs2072613179
					19	41721038	A>G	snv	rs	2072613221	rs2072613221
					19	41721119	G>T	snv	rs	2072614861	rs2072614861
					19	41721137	G>A	snv	rs	2072615215	rs2072615215
					19	41721144	A>C,G	snv	rs	2072615474	rs2072615474
					19	41721152	A>G	snv	rs	2072615679	rs2072615679
					19	41721164	A>G	snv	rs	2072616049	rs2072616049
					19	41727291	T>C	snv	rs	2072713645	rs2072713645
					19	41727300	G>C	snv	rs	2072713844	rs2072713844
					19	41727306	C>A	snv	rs	2072714062	rs2072714062
					19	41727239	G>A	snv	rs	9621	rs9621
					19	41727239	G>A	snv	rs	9621	rs9621
					19	41727239	G>A	snv	rs	9621	rs9621
					19	41717688	G>A,C,T	snv	rs	7249230	rs7249230
					19	41717688	G>A,C,T	snv	rs	7249230	rs7249230
					19	41717688	G>A,C,T	snv	rs	7249230	rs7249230
					19	41717515	C>A,G	snv	rs	10407503	rs10407503
					19	41717515	C>A,G	snv	rs	10407503	rs10407503
					19	41721140	C>A,T	snv	rs	10423171	rs10423171

## Sheet: List B
rs3815780
rs10407503			Total Deleterious nsSNP Found from Seven Tools (SIFT, PolyPhen-2, Pmut, MutPred, SNAP2, SNP&GO and PANTHER)
rs17853315								No of Deleterious nsSNP: 7
rs61735258
rs75927810
rs112998286
rs113097830

## Sheet: List C
rs3815780
							Final Deleterious nsSNP
