# Supplementary material for: Investigation of pathogenic germline variants in gastric cancer and development of “GasCanBase” database
Source: Cancer Rep (Hoboken). 2023 Oct 22;6(12):e1906. doi: 10.1002/cnr2.1906 (PMC10728505; doi:10.1002/cnr2.1906)
Supplement: Supplementary file 1 — Data S1 Supporting Information. [file CNR2-6-e1906-s001.zip › Supplementary File/Table S17. Selection of nsSNP of CTNNA1.xlsx]

## Sheet: List A
Total nsSNP Found from dbSNP Database					#chr	pos	variation	variant_type			snp_id
	Gene : CTNNA1				5	138812250	C>T	snv	rs	28363394	rs28363394
	No of SNP: 68630				5	138824596	C>T	snv	rs	28363406	rs28363406
	No of nsSNP: 1065				5	138932622	A>C,G	snv	rs	75050399	rs75050399
					5	138824711	A>G,T	snv	rs	78627784	rs78627784
					5	138904362	C>T	snv	rs	138782455	rs138782455
					5	138924705	A>G	snv	rs	139134468	rs139134468
					5	138929288	T>G	snv	rs	139529481	rs139529481
					5	138924582	G>A,C	snv	rs	139655691	rs139655691
					5	138812217	G>A	snv	rs	139770883	rs139770883
					5	138924606	G>A	snv	rs	143060269	rs143060269
					5	138933810	C>T	snv	rs	143248909	rs143248909
					5	138924625	C>A,T	snv	rs	146151753	rs146151753
					5	138824736	C>A,G,T	snv	rs	148239804	rs148239804
					5	138783317	G>A,C	snv	rs	148781132	rs148781132
					5	138824559	G>C	snv	rs	150893072	rs150893072
					5	138925306	T>A	snv	rs	191687307	rs191687307
					5	138886219	G>A	snv	rs	192686066	rs192686066
					5	138824542	G>A,C	snv	rs	199670010	rs199670010
					5	138824749	C>T	snv	rs	199867969	rs199867969
					5	138933926	A>G,T	snv	rs	199994641	rs199994641
					5	138783310	C>A,G,T	snv	rs	200135015	rs200135015
					5	138887539	A>G	snv	rs	200549409	rs200549409
					5	138827702	C>T	snv	rs	201056930	rs201056930
					5	138824578	A>C,G	snv	rs	201391408	rs201391408
					5	138924626	G>A	snv	rs	201877485	rs201877485
					5	138824673	A>C,G	snv	rs	201899693	rs201899693
					5	138827578	C>T	snv	rs	202131041	rs202131041
					5	138904370	A>G	snv	rs	368676572	rs368676572
					5	138783272	A>C,G	snv	rs	369216126	rs369216126
					5	138824597	C>T	snv	rs	369265386	rs369265386
					5	138827555	G>A,T	snv	rs	369518072	rs369518072
					5	138810113	G>A,C	snv	rs	371054484	rs371054484
					5	138824671	A>T	snv	rs	371337206	rs371337206
					5	138904406	A>C,G	snv	rs	372832887	rs372832887
					5	138827642	G>A	snv	rs	373717420	rs373717420
					5	138810146	G>A	snv	rs	374142395	rs374142395
					5	138933927	C>A,T	snv	rs	374540412	rs374540412
					5	138933987	G>A,T	snv	rs	376239375	rs376239375
					5	138827579	G>A	snv	rs	376445678	rs376445678
					5	138827645	G>A	snv	rs	376523339	rs376523339
					5	138933872	C>T	snv	rs	377477287	rs377477287
					5	138934038	C>G,T	snv	rs	528674508	rs528674508
					5	138887616	C>T	snv	rs	531171999	rs531171999
					5	138812190	A>G,T	snv	rs	533573408	rs533573408
					5	138925279	G>A	snv	rs	540697892	rs540697892
					5	138925312	C>T	snv	rs	543603775	rs543603775
					5	138924578	G>A,C,T	snv	rs	547329141	rs547329141
					5	138824644	G>A,T	snv	rs	548392885	rs548392885
					5	138929312	G>A,C	snv	rs	564390551	rs564390551
					5	138824641	G>A	snv	rs	570687363	rs570687363
					5	138933911	G>A,C,T	snv	rs	575417154	rs575417154
					5	138783232	G>A	snv	rs	746153198	rs746153198
					5	138783364	G>A	snv	rs	746832628	rs746832628
					5	138810052	G>A,C	snv	rs	746920603	rs746920603
					5	138924675	A>G	snv	rs	747249507	rs747249507
					5	138812299	A>C,G	snv	rs	747815829	rs747815829
					5	138783264	G>A	snv	rs	748087788	rs748087788
					5	138824551	C>T	snv	rs	748407995	rs748407995
					5	138924648	A>G	snv	rs	748595002	rs748595002
					5	138810166	A>G	snv	rs	748930609	rs748930609
					5	138810098	G>A,C	snv	rs	749878552	rs749878552
					5	138824660	A>C,G	snv	rs	749980248	rs749980248
					5	138812252	C>G,T	snv	rs	750396607	rs750396607
					5	138917802	A>G	snv	rs	750470900	rs750470900
					5	138934081	A>G	snv	rs	750741242	rs750741242
					5	138783319	G>A	snv	rs	750796277	rs750796277
					5	138824759	G>A,C	snv	rs	751942119	rs751942119
					5	138824651	A>G	snv	rs	751967797	rs751967797
					5	138783207	G>T	snv	rs	751978245	rs751978245
					5	138824593	G>A,C	snv	rs	752549253	rs752549253
					5	138904356	A>G	snv	rs	752913534	rs752913534
					5	138887637	A>G	snv	rs	754174029	rs754174029
					5	138932652	C>G,T	snv	rs	754714318	rs754714318
					5	138812277	A>G	snv	rs	754728195	rs754728195
					5	138917838	C>T	snv	rs	754789006	rs754789006
					5	138887639	T>A,C,G	snv	rs	755215402	rs755215402
					5	138824606	A>C,G	snv	rs	755524897	rs755524897
					5	138824665	G>A,C	snv	rs	755543443	rs755543443
					5	138925318	C>A	snv	rs	755724779	rs755724779
					5	138824796	T>A,C,G	snv	rs	756271500	rs756271500
					5	138783235	C>G,T	snv	rs	756329640	rs756329640
					5	138934082	G>A	snv	rs	756360361	rs756360361
					5	138783330	A>C,G	snv	rs	756417618	rs756417618
					5	138924623	C>T	snv	rs	756832179	rs756832179
					5	138824674	T>C	snv	rs	757481572	rs757481572
					5	138925291	G>A	snv	rs	757780458	rs757780458
					5	138827713	G>C,T	snv	rs	758284033	rs758284033
					5	138886218	C>T	snv	rs	758561244	rs758561244
					5	138810121	C>A,G,T	snv	rs	758599826	rs758599826
					5	138934007	C>G,T	snv	rs	758854772	rs758854772
					5	138924562	G>C	snv	rs	759542721	rs759542721
					5	138887553	G>A	snv	rs	760179421	rs760179421
					5	138886285	G>A	snv	rs	760356703	rs760356703
					5	138932623	C>T	snv	rs	760684787	rs760684787
					5	138810083	G>A	snv	rs	761084210	rs761084210
					5	138824654	A>C	snv	rs	761564837	rs761564837
					5	138925307	C>T	snv	rs	761567176	rs761567176
					5	138886243	A>G	snv	rs	761743181	rs761743181
					5	138812234	G>C,T	snv	rs	761836161	rs761836161
					5	138934073	C>T	snv	rs	762163053	rs762163053
					5	138810070	G>A,T	snv	rs	762477632	rs762477632
					5	138904391	G>A	snv	rs	762698589	rs762698589
					5	138782013	A>C	snv	rs	763858194	rs763858194
					5	138917748	A>G	snv	rs	764267687	rs764267687
					5	138934063	G>A,C	snv	rs	764563953	rs764563953
					5	138827554	C>A,T	snv	rs	765248090	rs765248090
					5	138810106	A>G,T	snv	rs	765587517	rs765587517
					5	138783273	G>A	snv	rs	766078636	rs766078636
					5	138887541	G>A	snv	rs	766086208	rs766086208
					5	138810086	C>G,T	snv	rs	766845544	rs766845544
					5	138810074	A>G	snv	rs	768136600	rs768136600
					5	138924641	A>G,T	snv	rs	769235447	rs769235447
					5	138810067	T>C	snv	rs	769342340	rs769342340
					5	138904380	A>G,T	snv	rs	769696803	rs769696803
					5	138930877	A>C,G	snv	rs	770197152	rs770197152
					5	138917867	T>C,G	snv	rs	770329095	rs770329095
					5	138933890	C>A	snv	rs	771672517	rs771672517
					5	138934039	G>A	snv	rs	771903880	rs771903880
					5	138783270	C>A,G	snv	rs	772061558	rs772061558
					5	138783358	A>G	snv	rs	772151551	rs772151551
					5	138824555	A>G,T	snv	rs	772365627	rs772365627
					5	138924651	A>G	snv	rs	772560994	rs772560994
					5	138824729	C>A,T	snv	rs	772713589	rs772713589
					5	138887538	A>C,G	snv	rs	773003463	rs773003463
					5	138886284	C>G,T	snv	rs	773022966	rs773022966
					5	138783363	C>G	snv	rs	773235871	rs773235871
					5	138904404	G>A	snv	rs	773756164	rs773756164
					5	138810075	T>A	snv	rs	773771416	rs773771416
					5	138810199	A>G	snv	rs	773859235	rs773859235
					5	138824653	A>G	snv	rs	774201046	rs774201046
					5	138887514	G>A	snv	rs	774427164	rs774427164
					5	138812225	C>A,G,T	snv	rs	774590663	rs774590663
					5	138934065	G>A,C,T	snv	rs	774921598	rs774921598
					5	138917745	A>G	snv	rs	775868066	rs775868066
					5	138904408	G>A,T	snv	rs	776209866	rs776209866
					5	138934060	A>G	snv	rs	776317664	rs776317664
					5	138781940	G>A,C	snv	rs	776783618	rs776783618
					5	138904413	C>A,T	snv	rs	777109167	rs777109167
					5	138827717	A>G	snv	rs	777714654	rs777714654
					5	138810139	G>A	snv	rs	777986786	rs777986786
					5	138917839	G>A	snv	rs	778497800	rs778497800
					5	138812219	A>C,G	snv	rs	778667305	rs778667305
					5	138887493	C>T	snv	rs	779064875	rs779064875
					5	138904353	C>A,T	snv	rs	779166169	rs779166169
					5	138824799	C>G,T	snv	rs	779989605	rs779989605
					5	138783244	C>G,T	snv	rs	780078260	rs780078260
					5	138917821	A>T	snv	rs	780099178	rs780099178
					5	138887628	A>G	snv	rs	780285551	rs780285551
					5	138783336	G>A	snv	rs	780367865	rs780367865
					5	138887494	G>A	snv	rs	780380304	rs780380304
					5	138810145	C>G,T	snv	rs	781124226	rs781124226
					5	138824677	A>C,G	snv	rs	781342935	rs781342935
					5	138933861	G>A,C	snv	rs	781450977	rs781450977
					5	138783231	C>G,T	snv	rs	781520852	rs781520852
					5	138925355	G>A	snv	rs	781540605	rs781540605
					5	138827609	T>C	snv	rs	869320696	rs869320696
					5	138827575	G>A	snv	rs	869320697	rs869320697
					5	138929337	T>C,G	snv	rs	878854469	rs878854469
					5	138824779	T>C	snv	rs	890236162	rs890236162
					5	138824540	A>G	snv	rs	900896772	rs900896772
					5	138824737	G>A	snv	rs	911099877	rs911099877
					5	138810142	A>T	snv	rs	922655280	rs922655280
					5	138933871	G>A	snv	rs	924303936	rs924303936
					5	138781962	G>T	snv	rs	955840317	rs955840317
					5	138783187	T>G	snv	rs	967449848	rs967449848
					5	138934046	C>T	snv	rs	973328870	rs973328870
					5	138904437	C>G,T	snv	rs	977288078	rs977288078
					5	138781968	C>G,T	snv	rs	988942117	rs988942117
					5	138886232	T>G	snv	rs	990885234	rs990885234
					5	138887566	C>T	snv	rs	992713245	rs992713245
					5	138929307	C>T	snv	rs	1003481327	rs1003481327
					5	138810168	G>A	snv	rs	1008397016	rs1008397016
					5	138810182	A>C,G	snv	rs	1015730449	rs1015730449
					5	138930841	C>G	snv	rs	1022043882	rs1022043882
					5	138917776	C>A,T	snv	rs	1022331992	rs1022331992
					5	138824552	G>A	snv	rs	1025792545	rs1025792545
					5	138781949	A>G	snv	rs	1035752743	rs1035752743
					5	138925320	G>A,C	snv	rs	1042043013	rs1042043013
					5	138824720	A>G	snv	rs	1043277546	rs1043277546
					5	138933880	G>A	snv	rs	1054245968	rs1054245968
					5	138824548	C>T	snv	rs	1060502218	rs1060502218
					5	138917856	G>C	snv	rs	1060502219	rs1060502219
					5	138924596	A>G,T	snv	rs	1060502220	rs1060502220
					5	138929255	G>A,T	snv	rs	1060502221	rs1060502221
					5	138827603	C>T	snv	rs	1161812904	rs1161812904
					5	138887499	G>T	snv	rs	1163870840	rs1163870840
					5	138824611	G>A	snv	rs	1166971890	rs1166971890
					5	138930918	C>T	snv	rs	1189259615	rs1189259615
					5	138925390	G>T	snv	rs	1192687150	rs1192687150
					5	138887560	T>C	snv	rs	1194900939	rs1194900939
					5	138924581	C>T	snv	rs	1203968888	rs1203968888
					5	138932629	G>A,C,T	snv	rs	1204441821	rs1204441821
					5	138925360	G>A,C	snv	rs	1207363850	rs1207363850
					5	138932620	C>G	snv	rs	1207377565	rs1207377565
					5	138925289	C>T	snv	rs	1211833493	rs1211833493
					5	138933917	C>T	snv	rs	1213017578	rs1213017578
					5	138824590	A>C,G	snv	rs	1213476232	rs1213476232
					5	138886237	C>A,T	snv	rs	1215283244	rs1215283244
					5	138827651	G>A	snv	rs	1215333067	rs1215333067
					5	138932674	G>A	snv	rs	1215571495	rs1215571495
					5	138810193	C>A,G	snv	rs	1219993763	rs1219993763
					5	138783352	T>C	snv	rs	1240655761	rs1240655761
					5	138824755	G>A	snv	rs	1241420353	rs1241420353
					5	138824554	G>A	snv	rs	1250763367	rs1250763367
					5	138824608	A>G	snv	rs	1251595713	rs1251595713
					5	138924605	C>T	snv	rs	1252185833	rs1252185833
					5	138783255	G>A,T	snv	rs	1252911927	rs1252911927
					5	138925407	G>A,C	snv	rs	1253558458	rs1253558458
					5	138930879	A>C	snv	rs	1254765947	rs1254765947
					5	138887558	G>A,C	snv	rs	1257372712	rs1257372712
					5	138930623	A>G	snv	rs	1263470557	rs1263470557
					5	138824672	T>C	snv	rs	1271760767	rs1271760767
					5	138932624	G>A	snv	rs	1274345685	rs1274345685
					5	138925280	T>C	snv	rs	1274677659	rs1274677659
					5	138781971	A>C	snv	rs	1276738001	rs1276738001
					5	138933949	A>G	snv	rs	1290158082	rs1290158082
					5	138810167	T>C,G	snv	rs	1290591351	rs1290591351
					5	138934018	C>A,G,T	snv	rs	1290775003	rs1290775003
					5	138812195	A>G	snv	rs	1292294409	rs1292294409
					5	138781950	T>C	snv	rs	1292323689	rs1292323689
					5	138886235	T>G	snv	rs	1294061925	rs1294061925
					5	138810164	A>G,T	snv	rs	1295022308	rs1295022308
					5	138925264	C>T	snv	rs	1296205201	rs1296205201
					5	138824659	A>G	snv	rs	1296658237	rs1296658237
					5	138932692	G>A,C	snv	rs	1297469358	rs1297469358
					5	138924575	C>G	snv	rs	1302005886	rs1302005886
					5	138887632	A>G	snv	rs	1311867806	rs1311867806
					5	138933956	C>T	snv	rs	1325475536	rs1325475536
					5	138925265	G>A	snv	rs	1325651636	rs1325651636
					5	138924656	C>T	snv	rs	1335939570	rs1335939570
					5	138827641	C>T	snv	rs	1337385989	rs1337385989
					5	138904430	C>G,T	snv	rs	1338186632	rs1338186632
					5	138924600	G>A	snv	rs	1348963276	rs1348963276
					5	138924580	C>A,T	snv	rs	1353833789	rs1353833789
					5	138886251	A>G	snv	rs	1354521948	rs1354521948
					5	138824788	A>G	snv	rs	1355879925	rs1355879925
					5	138917832	C>A	snv	rs	1356240181	rs1356240181
					5	138930478	C>A,G	snv	rs	1363433371	rs1363433371
					5	138932710	G>A	snv	rs	1373407335	rs1373407335
					5	138812285	G>A	snv	rs	1378674814	rs1378674814
					5	138924638	G>C	snv	rs	1383466662	rs1383466662
					5	138925261	C>G,T	snv	rs	1383896601	rs1383896601
					5	138887629	A>G	snv	rs	1396302901	rs1396302901
					5	138930653	C>A,G,T	snv	rs	1401839892	rs1401839892
					5	138812206	G>A,C	snv	rs	1404658974	rs1404658974
					5	138824710	A>C	snv	rs	1407898928	rs1407898928
					5	138930549	G>A,T	snv	rs	1414571764	rs1414571764
					5	138812193	G>A,T	snv	rs	1415757253	rs1415757253
					5	138812300	C>G	snv	rs	1419278064	rs1419278064
					5	138887617	G>A	snv	rs	1424890664	rs1424890664
					5	138824780	A>G	snv	rs	1427235870	rs1427235870
					5	138824678	A>G	snv	rs	1442390605	rs1442390605
					5	138812265	T>C	snv	rs	1448027258	rs1448027258
					5	138783357	G>C	snv	rs	1451287719	rs1451287719
					5	138827633	G>A	snv	rs	1454089908	rs1454089908
					5	138810084	C>G	snv	rs	1455080825	rs1455080825
					5	138824645	C>T	snv	rs	1461611114	rs1461611114
					5	138917803	T>C	snv	rs	1465950903	rs1465950903
					5	138929284	A>T	snv	rs	1470787021	rs1470787021
					5	138824617	C>G	snv	rs	1475281622	rs1475281622
					5	138783348	G>A	snv	rs	1483366405	rs1483366405
					5	138827621	C>T	snv	rs	1554085478	rs1554085478
					5	138781982	A>G,T	snv	rs	1561520304	rs1561520304
					5	138925345	G>A	snv	rs	1561758576	rs1561758576
					5	138925375	C>T	snv	rs	1561758858	rs1561758858
					5	138917742	G>T	snv	rs	1580799102	rs1580799102
					5	138917754	G>A	snv	rs	1580799224	rs1580799224
					5	138917866	T>C	snv	rs	1580800323	rs1580800323
					5	138917888	G>C	snv	rs	1580800530	rs1580800530
					5	138924633	C>T	snv	rs	1580855501	rs1580855501
					5	138924689	A>G	snv	rs	1580855958	rs1580855958
					5	138925304	G>C	snv	rs	1580861345	rs1580861345
					5	138925321	C>T	snv	rs	1580861711	rs1580861711
					5	138925401	G>A	snv	rs	1580862491	rs1580862491
					5	138929277	A>G	snv	rs	1580895924	rs1580895924
					5	138929303	A>C,G	snv	rs	1580896125	rs1580896125
					5	138929340	C>T	snv	rs	1580896544	rs1580896544
					5	138930543	A>C	snv	rs	1580908282	rs1580908282
					5	138932604	C>A,T	snv	rs	1580929904	rs1580929904
					5	138933922	C>T	snv	rs	1580945247	rs1580945247
					5	138933925	A>C	snv	rs	1580945305	rs1580945305
					5	138933982	A>G	snv	rs	1580946063	rs1580946063
					5	138934027	C>A,G,T	snv	rs	1580946793	rs1580946793
					5	138934052	A>G	snv	rs	1580947045	rs1580947045
					5	138781938	A>G	snv	rs	1580977954	rs1580977954
					5	138781947	A>G	snv	rs	1580978002	rs1580978002
					5	138781980	A>G	snv	rs	1580978110	rs1580978110
					5	138782028	A>G	snv	rs	1580978232	rs1580978232
					5	138783199	A>G,T	snv	rs	1580984043	rs1580984043
					5	138783214	C>T	snv	rs	1580984089	rs1580984089
					5	138783296	G>C	snv	rs	1580984443	rs1580984443
					5	138783301	A>T	snv	rs	1580984472	rs1580984472
					5	138783303	A>G	snv	rs	1580984484	rs1580984484
					5	138783304	A>C	snv	rs	1580984502	rs1580984502
					5	138783322	A>G	snv	rs	1580984616	rs1580984616
					5	138783356	A>T	snv	rs	1580984812	rs1580984812
					5	138810104	A>G	snv	rs	1581105631	rs1581105631
					5	138810112	C>T	snv	rs	1581105656	rs1581105656
					5	138810185	T>C	snv	rs	1581105912	rs1581105912
					5	138812220	A>G	snv	rs	1581119386	rs1581119386
					5	138812235	G>A	snv	rs	1581119445	rs1581119445
					5	138812238	T>A	snv	rs	1581119454	rs1581119454
					5	138812244	A>G	snv	rs	1581119483	rs1581119483
					5	138812262	A>G,T	snv	rs	1581119562	rs1581119562
					5	138812267	G>A	snv	rs	1581119583	rs1581119583
					5	138812297	C>A,G	snv	rs	1581119680	rs1581119680
					5	138824675	A>G	snv	rs	1581167854	rs1581167854
					5	138824696	T>C	snv	rs	1581167912	rs1581167912
					5	138824713	G>A	snv	rs	1581167987	rs1581167987
					5	138824783	C>T	snv	rs	1581168265	rs1581168265
					5	138827548	G>A	snv	rs	1581178228	rs1581178228
					5	138827587	A>G	snv	rs	1581178351	rs1581178351
					5	138827630	C>A,G,T	snv	rs	1581178471	rs1581178471
					5	138827638	G>C,T	snv	rs	1581178503	rs1581178503
					5	138827678	G>A	snv	rs	1581178626	rs1581178626
					5	138827681	A>G	snv	rs	1581178631	rs1581178631
					5	138827710	A>G	snv	rs	1581178714	rs1581178714
					5	138886234	A>G,T	snv	rs	1581474079	rs1581474079
					5	138886256	T>G	snv	rs	1581474221	rs1581474221
					5	138886280	C>G,T	snv	rs	1581474328	rs1581474328
					5	138904420	G>C	snv	rs	1581613999	rs1581613999
					5	138904431	T>C	snv	rs	1581614081	rs1581614081
					5	138886227	A>G	snv	rs	1753992305	rs1753992305
					5	138886231	G>A,T	snv	rs	1753992786	rs1753992786
					5	138886258	A>C	snv	rs	1753999575	rs1753999575
					5	138886273	C>T	snv	rs	1754001022	rs1754001022
					5	138887524	C>A	snv	rs	1754339244	rs1754339244
					5	138887551	T>G	snv	rs	1754343104	rs1754343104
					5	138887557	T>C	snv	rs	1754345735	rs1754345735
					5	138887586	A>G	snv	rs	1754351069	rs1754351069
					5	138887605	C>G	snv	rs	1754354782	rs1754354782
					5	138887625	G>A	snv	rs	1754360812	rs1754360812
					5	138887626	C>T	snv	rs	1754361470	rs1754361470
					5	138887641	A>G	snv	rs	1754366213	rs1754366213
					5	138781937	C>T	snv	rs	1755157382	rs1755157382
					5	138781944	G>A	snv	rs	1755158341	rs1755158341
					5	138781967	C>T	snv	rs	1755160090	rs1755160090
					5	138781976	C>G	snv	rs	1755160879	rs1755160879
					5	138781981	G>C	snv	rs	1755161812	rs1755161812
					5	138781989	C>G	snv	rs	1755162650	rs1755162650
					5	138781995	C>A	snv	rs	1755163589	rs1755163589
					5	138781998	T>C	snv	rs	1755163761	rs1755163761
					5	138782014	G>T	snv	rs	1755165264	rs1755165264
					5	138782015	C>T	snv	rs	1755165546	rs1755165546
					5	138783189	G>T	snv	rs	1755320989	rs1755320989
					5	138783192	A>C	snv	rs	1755321895	rs1755321895
					5	138783193	A>G	snv	rs	1755322192	rs1755322192
					5	138783201	A>G	snv	rs	1755324870	rs1755324870
					5	138783203	T>A	snv	rs	1755325154	rs1755325154
					5	138783213	T>C,G	snv	rs	1755326643	rs1755326643
					5	138783216	A>G	snv	rs	1755327366	rs1755327366
					5	138783220	A>G	snv	rs	1755328184	rs1755328184
					5	138783223	A>G	snv	rs	1755328383	rs1755328383
					5	138783224	G>T	snv	rs	1755328571	rs1755328571
					5	138783226	G>C	snv	rs	1755328766	rs1755328766
					5	138783228	G>A	snv	rs	1755328949	rs1755328949
					5	138783234	T>G	snv	rs	1755329623	rs1755329623
					5	138783237	A>G	snv	rs	1755330097	rs1755330097
					5	138783256	C>T	snv	rs	1755332073	rs1755332073
					5	138783283	A>C	snv	rs	1755335758	rs1755335758
					5	138783286	T>G	snv	rs	1755335972	rs1755335972
					5	138783333	G>C	snv	rs	1755340199	rs1755340199
					5	138783343	T>C	snv	rs	1755340811	rs1755340811
					5	138783351	G>A	snv	rs	1755342159	rs1755342159
					5	138783355	A>G	snv	rs	1755342562	rs1755342562
					5	138783371	A>T	snv	rs	1755344564	rs1755344564
					5	138810055	G>A	snv	rs	1758515080	rs1758515080
					5	138810059	C>T	snv	rs	1758515751	rs1758515751
					5	138810065	A>G	snv	rs	1758516450	rs1758516450
					5	138810122	G>A,C	snv	rs	1758522652	rs1758522652
					5	138810124	G>A	snv	rs	1758522927	rs1758522927
					5	138810125	C>T	snv	rs	1758523143	rs1758523143
					5	138810131	T>C	snv	rs	1758523708	rs1758523708
					5	138810143	C>A,G	snv	rs	1758526073	rs1758526073
					5	138810156	T>G	snv	rs	1758527722	rs1758527722
					5	138810170	C>T	snv	rs	1758530496	rs1758530496
					5	138810175	G>A	snv	rs	1758530800	rs1758530800
					5	138904352	G>C	snv	rs	1758706957	rs1758706957
					5	138904387	A>C,T	snv	rs	1758715728	rs1758715728
					5	138904389	G>A	snv	rs	1758716428	rs1758716428
					5	138904434	G>C	snv	rs	1758725828	rs1758725828
					5	138812209	G>T	snv	rs	1758892317	rs1758892317
					5	138812211	A>G	snv	rs	1758892567	rs1758892567
					5	138812228	G>A	snv	rs	1758895003	rs1758895003
					5	138812243	T>C	snv	rs	1758896577	rs1758896577
					5	138812249	G>A	snv	rs	1758897080	rs1758897080
					5	138812258	C>T	snv	rs	1758898643	rs1758898643
					5	138812271	A>G	snv	rs	1758900291	rs1758900291
					5	138812273	C>G	snv	rs	1758900525	rs1758900525
					5	138812282	A>G	snv	rs	1758902518	rs1758902518
					5	138812284	G>A	snv	rs	1758903087	rs1758903087
					5	138812302	G>C	snv	rs	1758906474	rs1758906474
					5	138824546	G>A	snv	rs	1760439365	rs1760439365
					5	138824549	A>C,G	snv	rs	1760440516	rs1760440516
					5	138824561	T>C	snv	rs	1760443296	rs1760443296
					5	138824567	C>G	snv	rs	1760444178	rs1760444178
					5	138824600	T>C	snv	rs	1760448767	rs1760448767
					5	138824663	G>A	snv	rs	1760458725	rs1760458725
					5	138824695	G>A	snv	rs	1760462170	rs1760462170
					5	138824702	G>T	snv	rs	1760462669	rs1760462669
					5	138824704	A>C,G	snv	rs	1760463089	rs1760463089
					5	138824734	G>T	snv	rs	1760467219	rs1760467219
					5	138824764	G>A	snv	rs	1760473602	rs1760473602
					5	138827531	A>T	snv	rs	1760843847	rs1760843847
					5	138827534	C>T	snv	rs	1760844334	rs1760844334
					5	138827558	T>G	snv	rs	1760847242	rs1760847242
					5	138827593	A>G	snv	rs	1760849989	rs1760849989
					5	138827617	G>A	snv	rs	1760851474	rs1760851474
					5	138827623	T>C	snv	rs	1760852256	rs1760852256
					5	138827656	G>A	snv	rs	1760855499	rs1760855499
					5	138827660	C>T	snv	rs	1760855901	rs1760855901
					5	138827664	G>A,C	snv	rs	1760856291	rs1760856291
					5	138827674	G>C	snv	rs	1760856868	rs1760856868
					5	138827677	C>T	snv	rs	1760857124	rs1760857124
					5	138917770	C>G	snv	rs	1762099256	rs1762099256
					5	138917779	A>C	snv	rs	1762102504	rs1762102504
					5	138917818	A>C	snv	rs	1762110873	rs1762110873
					5	138917872	C>G	snv	rs	1762131167	rs1762131167
					5	138917875	T>C	snv	rs	1762132582	rs1762132582
					5	138917892	G>A	snv	rs	1762137635	rs1762137635
					5	138924511	G>C	snv	rs	1763594018	rs1763594018
					5	138924537	A>G	snv	rs	1763595994	rs1763595994
					5	138924585	C>T	snv	rs	1763606613	rs1763606613
					5	138924594	C>T	snv	rs	1763607617	rs1763607617
					5	138924597	T>C	snv	rs	1763609491	rs1763609491
					5	138924603	GC>TA	mnv	rs	1763611433	rs1763611433
					5	138924614	C>T	snv	rs	1763613333	rs1763613333
					5	138924615	G>A	snv	rs	1763613886	rs1763613886
					5	138924620	A>G	snv	rs	1763615247	rs1763615247
					5	138924624	A>G	snv	rs	1763616190	rs1763616190
					5	138924644	G>C	snv	rs	1763622007	rs1763622007
					5	138924677	G>A	snv	rs	1763626572	rs1763626572
					5	138924696	T>C	snv	rs	1763630609	rs1763630609
					5	138925256	T>G	snv	rs	1763763066	rs1763763066
					5	138925271	C>T	snv	rs	1763769197	rs1763769197
					5	138925298	C>T	snv	rs	1763774286	rs1763774286
					5	138925347	T>A	snv	rs	1763786362	rs1763786362
					5	138925363	T>C	snv	rs	1763792661	rs1763792661
					5	138925388	A>G	snv	rs	1763798599	rs1763798599
					5	138929252	G>A	snv	rs	1764793973	rs1764793973
					5	138929304	G>C	snv	rs	1764802060	rs1764802060
					5	138929329	T>A	snv	rs	1764808534	rs1764808534
					5	138929346	A>G	snv	rs	1764812403	rs1764812403
					5	138930494	C>G	snv	rs	1765079997	rs1765079997
					5	138930635	G>A	snv	rs	1765095247	rs1765095247
					5	138930637	G>C	snv	rs	1765095728	rs1765095728
					5	138930639	T>G	snv	rs	1765096205	rs1765096205
					5	138930641	A>G	snv	rs	1765097119	rs1765097119
					5	138930847	A>G	snv	rs	1765148631	rs1765148631
					5	138930850	A>G	snv	rs	1765149617	rs1765149617
					5	138930869	T>G	snv	rs	1765153405	rs1765153405
					5	138932596	A>G	snv	rs	1765608829	rs1765608829
					5	138932636	A>T	snv	rs	1765620317	rs1765620317
					5	138932683	A>T	snv	rs	1765626555	rs1765626555
					5	138932689	G>A	snv	rs	1765627973	rs1765627973
					5	138932698	C>G	snv	rs	1765630072	rs1765630072
					5	138932711	G>C	snv	rs	1765631482	rs1765631482
					5	138933802	G>A	snv	rs	1765966358	rs1765966358
					5	138933815	T>C	snv	rs	1765968933	rs1765968933
					5	138933887	C>G	snv	rs	1765980974	rs1765980974
					5	138933893	A>C	snv	rs	1765983475	rs1765983475
					5	138933904	T>G	snv	rs	1765985574	rs1765985574
					5	138933935	C>T	snv	rs	1765994387	rs1765994387
					5	138933998	A>G	snv	rs	1766006139	rs1766006139
					5	138934010	A>G	snv	rs	1766009252	rs1766009252
					5	138934033	A>C	snv	rs	1766015674	rs1766015674
					5	138934070	A>G	snv	rs	1766025064	rs1766025064
					5	138934076	T>C	snv	rs	1766027504	rs1766027504
					5	138810108	G>A	snv	rs	35788568	rs35788568
					5	138827561	G>A	snv	rs	35879875	rs35879875
					5	138812295	G>A	snv	rs	74648499	rs74648499
					5	138873347	A>G	snv	rs	140121702	rs140121702
					5	138887564	A>T	snv	rs	143830504	rs143830504
					5	138873140	T>C	snv	rs	147794069	rs147794069
					5	138887595	A>C	snv	rs	150649788	rs150649788
					5	138812199	T>C	snv	rs	150912388	rs150912388
					5	138874351	G>A,C	snv	rs	188705575	rs188705575
					5	138887613	T>C	snv	rs	199965886	rs199965886
					5	138873351	C>T	snv	rs	200085138	rs200085138
					5	138827596	A>G	snv	rs	200854132	rs200854132
					5	138824690	A>G	snv	rs	200873942	rs200873942
					5	138873543	G>A	snv	rs	201004428	rs201004428
					5	138824750	A>G,T	snv	rs	201055659	rs201055659
					5	138874332	C>G,T	snv	rs	201299132	rs201299132
					5	138933988	A>G	snv	rs	201312255	rs201312255
					5	138924683	G>A	snv	rs	201451671	rs201451671
					5	138925267	T>C	snv	rs	201494088	rs201494088
					5	138873128	A>G	snv	rs	201500943	rs201500943
					5	138824743	T>C	snv	rs	201610640	rs201610640
					5	138873611	G>A	snv	rs	202002034	rs202002034
					5	138873994	G>A,T	snv	rs	368174230	rs368174230
					5	138873123	C>G	snv	rs	369180323	rs369180323
					5	138930516	C>A	snv	rs	369619831	rs369619831
					5	138874281	G>C	snv	rs	370033412	rs370033412
					5	138874411	C>A,G	snv	rs	370092949	rs370092949
					5	138873612	C>A,G,T	snv	rs	370649836	rs370649836
					5	138827650	C>G,T	snv	rs	371052704	rs371052704
					5	138874484	A>G	snv	rs	371492043	rs371492043
					5	138874016	C>T	snv	rs	371502167	rs371502167
					5	138873719	A>G	snv	rs	371505658	rs371505658
					5	138873033	G>C,T	snv	rs	372173239	rs372173239
					5	138873149	G>A	snv	rs	372604994	rs372604994
					5	138874067	C>T	snv	rs	373564281	rs373564281
					5	138874213	T>C,G	snv	rs	373970036	rs373970036
					5	138874296	A>G	snv	rs	374282959	rs374282959
					5	138873737	G>A	snv	rs	374485070	rs374485070
					5	138874032	A>G	snv	rs	374750152	rs374750152
					5	138783247	A>G	snv	rs	375006246	rs375006246
					5	138873992	G>T	snv	rs	375120666	rs375120666
					5	138874446	G>A	snv	rs	377023858	rs377023858
					5	138810159	G>T	snv	rs	377601723	rs377601723
					5	138930868	G>A	snv	rs	377649610	rs377649610
					5	138827521	A>G	snv	rs	377651419	rs377651419
					5	138873539	C>G,T	snv	rs	537690931	rs537690931
					5	138873825	A>G	snv	rs	540627474	rs540627474
					5	138873924	C>T	snv	rs	544871026	rs544871026
					5	138873656	G>A,T	snv	rs	545994986	rs545994986
					5	138874502	A>G	snv	rs	550023333	rs550023333
					5	138874043	G>A	snv	rs	551224678	rs551224678
					5	138873090	G>T	snv	rs	551429983	rs551429983
					5	138873898	A>G,T	snv	rs	562406459	rs562406459
					5	138873938	C>T	snv	rs	562960503	rs562960503
					5	138873947	A>T	snv	rs	566529865	rs566529865
					5	138930580	C>G,T	snv	rs	567388162	rs567388162
					5	138874331	T>C	snv	rs	572904366	rs572904366
					5	138874319	A>G,T	snv	rs	745328403	rs745328403
					5	138874386	T>G	snv	rs	745422199	rs745422199
					5	138873287	G>A	snv	rs	745925455	rs745925455
					5	138873425	G>A	snv	rs	746360538	rs746360538
					5	138917863	A>G	snv	rs	746486077	rs746486077
					5	138874288	G>A,T	snv	rs	746671869	rs746671869
					5	138827588	G>C	snv	rs	746761844	rs746761844
					5	138904365	G>A,C	snv	rs	747066634	rs747066634
					5	138917850	G>A	snv	rs	747842444	rs747842444
					5	138874068	G>A	snv	rs	747927753	rs747927753
					5	138874255	T>A	snv	rs	747937872	rs747937872
					5	138929280	C>T	snv	rs	748048489	rs748048489
					5	138783349	C>G	snv	rs	748173593	rs748173593
					5	138932898	C>A,G,T	snv	rs	748484235	rs748484235
					5	138925376	G>A	snv	rs	749328559	rs749328559
					5	138929249	C>T	snv	rs	749421689	rs749421689
					5	138783339	C>T	snv	rs	749453442	rs749453442
					5	138873837	T>C	snv	rs	749883014	rs749883014
					5	138874532	C>T	snv	rs	750063482	rs750063482
					5	138873203	C>T	snv	rs	750239303	rs750239303
					5	138873357	C>T	snv	rs	750339801	rs750339801
					5	138874052	C>T	snv	rs	750499875	rs750499875
					5	138824789	A>G	snv	rs	750584026	rs750584026
					5	138874188	G>A,T	snv	rs	750634206	rs750634206
					5	138873684	C>G,T	snv	rs	751135821	rs751135821
					5	138874523	A>G	snv	rs	751383463	rs751383463
					5	138873183	T>C	snv	rs	751513591	rs751513591
					5	138873893	G>A	snv	rs	751764437	rs751764437
					5	138783293	G>C	snv	rs	752038382	rs752038382
					5	138873569	C>T	snv	rs	752266723	rs752266723
					5	138873413	T>A,C	snv	rs	752285650	rs752285650
					5	138873863	G>A,C	snv	rs	753095418	rs753095418
					5	138874004	A>G	snv	rs	753183277	rs753183277
					5	138873390	G>A,C	snv	rs	753515291	rs753515291
					5	138873243	T>C,G	snv	rs	753516147	rs753516147
					5	138874340	G>T	snv	rs	754003347	rs754003347
					5	138783184	C>A	snv	rs	754397589	rs754397589
					5	138873250	A>C	snv	rs	754512980	rs754512980
					5	138934011	G>C	snv	rs	754912563	rs754912563
					5	138930495	A>C	snv	rs	755223739	rs755223739
					5	138873608	C>T	snv	rs	755265206	rs755265206
					5	138932895	A>T	snv	rs	755486464	rs755486464
					5	138874053	G>A,T	snv	rs	756187503	rs756187503
					5	138887623	A>G,T	snv	rs	756567640	rs756567640
					5	138873688	G>T	snv	rs	756785995	rs756785995
					5	138874529	G>A	snv	rs	757011733	rs757011733
					5	138874038	G>A	snv	rs	757429405	rs757429405
					5	138933860	A>G	snv	rs	757458065	rs757458065
					5	138783211	C>T	snv	rs	757666042	rs757666042
					5	138932682	G>A,C	snv	rs	757984994	rs757984994
					5	138873579	T>C	snv	rs	758036554	rs758036554
					5	138874272	T>G	snv	rs	758194786	rs758194786
					5	138874355	C>G	snv	rs	758196530	rs758196530
					5	138873044	C>T	snv	rs	758462898	rs758462898
					5	138824669	T>A	snv	rs	758857870	rs758857870
					5	138933824	T>A	snv	rs	758917236	rs758917236
					5	138783309	G>C	snv	rs	759125508	rs759125508
					5	138873548	A>G	snv	rs	759214345	rs759214345
					5	138932913	A>G	snv	rs	759412238	rs759412238
					5	138824582	T>C	snv	rs	759512025	rs759512025
					5	138781970	A>G	snv	rs	759641978	rs759641978
					5	138874463	G>A	snv	rs	759751841	rs759751841
					5	138873851	T>C	snv	rs	759974827	rs759974827
					5	138925354	C>T	snv	rs	760220853	rs760220853
					5	138874316	G>A	snv	rs	760522870	rs760522870
					5	138924540	G>C	snv	rs	760904270	rs760904270
					5	138874445	C>T	snv	rs	761080588	rs761080588
					5	138874037	C>T	snv	rs	761326090	rs761326090
					5	138873962	C>G,T	snv	rs	761378383	rs761378383
					5	138873810	T>C,G	snv	rs	761433111	rs761433111
					5	138873190	C>G,T	snv	rs	761811053	rs761811053
					5	138827546	G>A	snv	rs	761908860	rs761908860
					5	138873452	A>G	snv	rs	761931404	rs761931404
					5	138873675	T>C	snv	rs	762694769	rs762694769
					5	138932934	C>T	snv	rs	762717675	rs762717675
					5	138873776	C>G,T	snv	rs	762786855	rs762786855
					5	138824648	C>T	snv	rs	762843334	rs762843334
					5	138781992	T>A	snv	rs	762931250	rs762931250
					5	138874496	A>G	snv	rs	762957959	rs762957959
					5	138873176	T>C	snv	rs	762991443	rs762991443
					5	138917746	T>G	snv	rs	763349368	rs763349368
					5	138874113	G>C	snv	rs	763452610	rs763452610
					5	138933920	C>T	snv	rs	763581331	rs763581331
					5	138873582	C>T	snv	rs	763689485	rs763689485
					5	138873682	A>T	snv	rs	763781492	rs763781492
					5	138932936	C>G,T	snv	rs	763797541	rs763797541
					5	138873181	C>T	snv	rs	764220122	rs764220122
					5	138874137	A>G	snv	rs	764523434	rs764523434
					5	138783196	C>G	snv	rs	764691345	rs764691345
					5	138873557	T>C	snv	rs	764983388	rs764983388
					5	138924567	T>C	snv	rs	765048202	rs765048202
					5	138874346	T>C	snv	rs	765140260	rs765140260
					5	138873158	C>T	snv	rs	765585372	rs765585372
					5	138874001	T>A	snv	rs	765777879	rs765777879
					5	138824668	C>G,T	snv	rs	765813825	rs765813825
					5	138925319	A>T	snv	rs	765820297	rs765820297
					5	138874210	A>C	snv	rs	766573903	rs766573903
					5	138874336	C>G,T	snv	rs	766662016	rs766662016
					5	138824630	A>T	snv	rs	766853123	rs766853123
					5	138873707	T>C	snv	rs	766947675	rs766947675
					5	138932955	C>T	snv	rs	766950436	rs766950436
					5	138886262	G>A	snv	rs	767384077	rs767384077
					5	138874166	A>T	snv	rs	767671999	rs767671999
					5	138904398	T>G	snv	rs	768295138	rs768295138
					5	138873986	C>T	snv	rs	768505500	rs768505500
					5	138824699	C>A	snv	rs	768635669	rs768635669
					5	138873339	C>G,T	snv	rs	768694121	rs768694121
					5	138874323	G>C	snv	rs	769179481	rs769179481
					5	138873914	T>C	snv	rs	769641132	rs769641132
					5	138873761	G>C	snv	rs	769701696	rs769701696
					5	138824692	G>A	snv	rs	769727520	rs769727520
					5	138781977	T>G	snv	rs	769832131	rs769832131
					5	138873428	G>A	snv	rs	770344936	rs770344936
					5	138783370	A>G	snv	rs	770599506	rs770599506
					5	138873632	C>T	snv	rs	770935138	rs770935138
					5	138824639	A>G	snv	rs	771066942	rs771066942
					5	138873146	C>T	snv	rs	771276047	rs771276047
					5	138873969	G>A	snv	rs	771697605	rs771697605
					5	138887532	G>A	snv	rs	772037860	rs772037860
					5	138873613	G>A,C,T	snv	rs	772215795	rs772215795
					5	138917854	C>T	snv	rs	772733704	rs772733704
					5	138874079	G>A	snv	rs	772892822	rs772892822
					5	138873531	G>T	snv	rs	773201026	rs773201026
					5	138873129	T>A,C	snv	rs	773654146	rs773654146
					5	138930474	C>T	snv	rs	773758649	rs773758649
					5	138925303	A>C	snv	rs	774165453	rs774165453
					5	138873446	G>T	snv	rs	774394145	rs774394145
					5	138783262	C>T	snv	rs	774398928	rs774398928
					5	138874152	T>C	snv	rs	774597405	rs774597405
					5	138874326	C>G,T	snv	rs	774889271	rs774889271
					5	138873674	A>G	snv	rs	775275972	rs775275972
					5	138932933	C>A,T	snv	rs	775300062	rs775300062
					5	138824693	C>T	snv	rs	775541936	rs775541936
					5	138925283	A>C	snv	rs	775570045	rs775570045
					5	138930892	C>T	snv	rs	775656419	rs775656419
					5	138873908	G>A	snv	rs	775725892	rs775725892
					5	138873174	T>G	snv	rs	775822647	rs775822647
					5	138873296	C>T	snv	rs	775908680	rs775908680
					5	138917868	A>G	snv	rs	775958172	rs775958172
					5	138874109	T>C	snv	rs	776041715	rs776041715
					5	138874307	C>A,G,T	snv	rs	776129690	rs776129690
					5	138933913	A>G	snv	rs	776231900	rs776231900
					5	138932903	G>A,T	snv	rs	776422787	rs776422787
					5	138874020	G>A	snv	rs	776502655	rs776502655
					5	138873756	C>G,T	snv	rs	776686660	rs776686660
					5	138874361	G>A	snv	rs	777626349	rs777626349
					5	138930524	G>A	snv	rs	777634448	rs777634448
					5	138810041	A>G	snv	rs	777896797	rs777896797
					5	138873882	G>A,T	snv	rs	778020992	rs778020992
					5	138873432	G>T	snv	rs	778157485	rs778157485
					5	138925349	C>T	snv	rs	778390683	rs778390683
					5	138812289	C>G	snv	rs	778473050	rs778473050
					5	138873251	A>G	snv	rs	778494250	rs778494250
					5	138783346	C>T	snv	rs	778857532	rs778857532
					5	138873720	T>C	snv	rs	779150474	rs779150474
					5	138924647	A>C	snv	rs	779256563	rs779256563
					5	138874419	C>T	snv	rs	779344575	rs779344575
					5	138932897	A>G	snv	rs	779444289	rs779444289
					5	138873113	G>A,C	snv	rs	779631552	rs779631552
					5	138873225	T>G	snv	rs	779732337	rs779732337
					5	138810160	G>A	snv	rs	779734367	rs779734367
					5	138873921	G>C	snv	rs	780099169	rs780099169
					5	138873606	T>C	snv	rs	780375690	rs780375690
					5	138874378	C>G	snv	rs	780779454	rs780779454
					5	138874530	C>A	snv	rs	780871330	rs780871330
					5	138824765	G>A	snv	rs	781432848	rs781432848
					5	138873277	C>T	snv	rs	781751777	rs781751777
					5	138873423	C>T	snv	rs	781776155	rs781776155
					5	138783261	T>G	snv	rs	867244371	rs867244371
					5	138925316	C>A,T	snv	rs	892478752	rs892478752
					5	138874489	T>A	snv	rs	907120946	rs907120946
					5	138873821	C>A	snv	rs	908279633	rs908279633
					5	138873444	T>G	snv	rs	911650562	rs911650562
					5	138874184	T>G	snv	rs	914095856	rs914095856
					5	138874389	C>G,T	snv	rs	915718354	rs915718354
					5	138933811	G>A	snv	rs	917387568	rs917387568
					5	138932922	A>C	snv	rs	918209823	rs918209823
					5	138904396	G>A,T	snv	rs	921350297	rs921350297
					5	138873980	C>T	snv	rs	926901603	rs926901603
					5	138812283	T>C	snv	rs	936210314	rs936210314
					5	138874201	T>G	snv	rs	945429857	rs945429857
					5	138932923	A>C,G	snv	rs	949580617	rs949580617
					5	138873785	T>A	snv	rs	953182037	rs953182037
					5	138929321	G>A	snv	rs	956359311	rs956359311
					5	138874064	G>C	snv	rs	956784446	rs956784446
					5	138810195	G>C	snv	rs	961630194	rs961630194
					5	138873449	G>A,T	snv	rs	961805292	rs961805292
					5	138933976	G>T	snv	rs	982751471	rs982751471
					5	138824642	T>C	snv	rs	992791147	rs992791147
					5	138873267	A>G	snv	rs	1003597731	rs1003597731
					5	138824562	G>C	snv	rs	1005792890	rs1005792890
					5	138873805	C>G	snv	rs	1008679046	rs1008679046
					5	138933865	G>A	snv	rs	1011175430	rs1011175430
					5	138924621	T>C	snv	rs	1012760007	rs1012760007
					5	138929327	G>A,T	snv	rs	1021590336	rs1021590336
					5	138874373	G>A	snv	rs	1027406854	rs1027406854
					5	138930510	A>G	snv	rs	1035466981	rs1035466981
					5	138873566	C>T	snv	rs	1038326021	rs1038326021
					5	138874383	C>T	snv	rs	1038619935	rs1038619935
					5	138874202	T>G	snv	rs	1043835647	rs1043835647
					5	138933910	G>A	snv	rs	1158956721	rs1158956721
					5	138932951	C>T	snv	rs	1160491830	rs1160491830
					5	138874550	T>A	snv	rs	1161903127	rs1161903127
					5	138783198	A>G	snv	rs	1162644114	rs1162644114
					5	138824564	C>T	snv	rs	1162734122	rs1162734122
					5	138873689	C>T	snv	rs	1165795026	rs1165795026
					5	138887638	T>C	snv	rs	1167873878	rs1167873878
					5	138925315	G>A	snv	rs	1172595924	rs1172595924
					5	138874273	T>G	snv	rs	1172831404	rs1172831404
					5	138783258	G>C	snv	rs	1175071018	rs1175071018
					5	138873353	A>G	snv	rs	1178184499	rs1178184499
					5	138874397	A>G	snv	rs	1179069187	rs1179069187
					5	138874130	T>C	snv	rs	1179200241	rs1179200241
					5	138929355	G>A	snv	rs	1180015219	rs1180015219
					5	138873336	C>G	snv	rs	1182794081	rs1182794081
					5	138917775	C>G,T	snv	rs	1183219056	rs1183219056
					5	138873182	A>G	snv	rs	1188178991	rs1188178991
					5	138874250	G>A	snv	rs	1188592372	rs1188592372
					5	138933895	T>C	snv	rs	1189986841	rs1189986841
					5	138874533	C>T	snv	rs	1191194308	rs1191194308
					5	138874422	A>C	snv	rs	1191520484	rs1191520484
					5	138873437	C>A	snv	rs	1191636079	rs1191636079
					5	138810047	T>C	snv	rs	1193479198	rs1193479198
					5	138824756	G>A	snv	rs	1196121090	rs1196121090
					5	138934021	G>A	snv	rs	1196787444	rs1196787444
					5	138873977	C>T	snv	rs	1198887330	rs1198887330
					5	138873744	A>C	snv	rs	1199338919	rs1199338919
					5	138874329	T>C	snv	rs	1199609187	rs1199609187
					5	138873130	G>T	snv	rs	1200015072	rs1200015072
					5	138873054	G>A,C	snv	rs	1210878397	rs1210878397
					5	138873968	C>T	snv	rs	1215495629	rs1215495629
					5	138873403	G>A,T	snv	rs	1216260794	rs1216260794
					5	138812247	A>C	snv	rs	1221110257	rs1221110257
					5	138827520	A>C	snv	rs	1226995974	rs1226995974
					5	138917760	G>A	snv	rs	1231981158	rs1231981158
					5	138873567	G>A	snv	rs	1232696205	rs1232696205
					5	138930843	C>T	snv	rs	1233799861	rs1233799861
					5	138810046	A>G	snv	rs	1238309688	rs1238309688
					5	138874505	G>A	snv	rs	1240583025	rs1240583025
					5	138873913	C>G	snv	rs	1241931672	rs1241931672
					5	138824761	G>A	snv	rs	1243048088	rs1243048088
					5	138873896	A>G	snv	rs	1244375856	rs1244375856
					5	138873309	T>C	snv	rs	1244907996	rs1244907996
					5	138933928	C>T	snv	rs	1245307813	rs1245307813
					5	138783238	A>T	snv	rs	1245581999	rs1245581999
					5	138933883	G>A	snv	rs	1245937649	rs1245937649
					5	138930530	A>G	snv	rs	1246032350	rs1246032350
					5	138873659	C>T	snv	rs	1247892066	rs1247892066
					5	138781928	A>G	snv	rs	1248704890	rs1248704890
					5	138887581	A>G	snv	rs	1248721633	rs1248721633
					5	138873213	G>A	snv	rs	1250566358	rs1250566358
					5	138874544	T>G	snv	rs	1251667910	rs1251667910
					5	138873420	A>G	snv	rs	1254144720	rs1254144720
					5	138873015	C>T	snv	rs	1256709914	rs1256709914
					5	138873860	A>C	snv	rs	1257456326	rs1257456326
					5	138917861	T>A	snv	rs	1257768986	rs1257768986
					5	138874314	T>C	snv	rs	1258098078	rs1258098078
					5	138929328	A>T	snv	rs	1258165471	rs1258165471
					5	138887556	T>G	snv	rs	1258629775	rs1258629775
					5	138874412	T>C	snv	rs	1262823170	rs1262823170
					5	138930852	A>G	snv	rs	1263577703	rs1263577703
					5	138873368	G>T	snv	rs	1264924529	rs1264924529
					5	138812226	A>G	snv	rs	1268137141	rs1268137141
					5	138873407	A>G	snv	rs	1270475985	rs1270475985
					5	138933914	T>C	snv	rs	1274447948	rs1274447948
					5	138873864	T>C	snv	rs	1279914264	rs1279914264
					5	138873809	G>A	snv	rs	1280620099	rs1280620099
					5	138873521	C>T	snv	rs	1284785558	rs1284785558
					5	138873933	G>T	snv	rs	1285653295	rs1285653295
					5	138917809	T>A	snv	rs	1285880378	rs1285880378
					5	138874508	T>C	snv	rs	1287024773	rs1287024773
					5	138887620	A>C	snv	rs	1289952917	rs1289952917
					5	138783243	G>T	snv	rs	1291738773	rs1291738773
					5	138874071	A>C	snv	rs	1293789119	rs1293789119
					5	138930654	G>A	snv	rs	1294176302	rs1294176302
					5	138874061	T>C	snv	rs	1294547808	rs1294547808
					5	138932594	G>A	snv	rs	1295597777	rs1295597777
					5	138873402	A>T	snv	rs	1298420084	rs1298420084
					5	138874461	A>G	snv	rs	1298495194	rs1298495194
					5	138873264	A>G	snv	rs	1299994336	rs1299994336
					5	138827519	A>G	snv	rs	1300943167	rs1300943167
					5	138873366	T>G	snv	rs	1302655255	rs1302655255
					5	138874377	C>T	snv	rs	1303338187	rs1303338187
					5	138781934	G>C	snv	rs	1307799059	rs1307799059
					5	138874320	A>G	snv	rs	1308263536	rs1308263536
					5	138783217	A>G	snv	rs	1308395731	rs1308395731
					5	138932957	G>A	snv	rs	1308941215	rs1308941215
					5	138873162	G>A	snv	rs	1309155399	rs1309155399
					5	138930922	C>G	snv	rs	1313093200	rs1313093200
					5	138827537	T>C	snv	rs	1315620177	rs1315620177
					5	138827653	A>C	snv	rs	1316182048	rs1316182048
					5	138873297	G>A	snv	rs	1316834687	rs1316834687
					5	138873041	T>C	snv	rs	1317878696	rs1317878696
					5	138874008	A>G	snv	rs	1322817268	rs1322817268
					5	138873414	T>C	snv	rs	1324221181	rs1324221181
					5	138874146	C>G	snv	rs	1334023488	rs1334023488
					5	138924557	G>A	snv	rs	1335925565	rs1335925565
					5	138812201	A>G	snv	rs	1336854183	rs1336854183
					5	138873168	T>C	snv	rs	1336905253	rs1336905253
					5	138874310	A>C	snv	rs	1338275791	rs1338275791
					5	138873934	C>G	snv	rs	1338569045	rs1338569045
					5	138873817	C>T	snv	rs	1338946492	rs1338946492
					5	138873406	T>C	snv	rs	1340842388	rs1340842388
					5	138917877	G>C	snv	rs	1343841644	rs1343841644
					5	138904392	T>C	snv	rs	1344157927	rs1344157927
					5	138886215	G>A	snv	rs	1344832755	rs1344832755
					5	138873942	G>A,T	snv	rs	1344852012	rs1344852012
					5	138873814	C>A	snv	rs	1344904378	rs1344904378
					5	138874007	A>G	snv	rs	1345562216	rs1345562216
					5	138925259	T>C	snv	rs	1352998855	rs1352998855
					5	138933807	C>T	snv	rs	1353347318	rs1353347318
					5	138886236	G>A	snv	rs	1353922569	rs1353922569
					5	138873713	A>C	snv	rs	1355822677	rs1355822677
					5	138873728	T>C,G	snv	rs	1357350269	rs1357350269
					5	138873516	C>A	snv	rs	1359535340	rs1359535340
					5	138783372	G>A	snv	rs	1361174293	rs1361174293
					5	138932937	C>T	snv	rs	1363892277	rs1363892277
					5	138873849	A>G	snv	rs	1364281329	rs1364281329
					5	138873143	A>C	snv	rs	1367151270	rs1367151270
					5	138930919	G>A	snv	rs	1368309620	rs1368309620
					5	138783194	C>A,T	snv	rs	1369656663	rs1369656663
					5	138824558	A>G	snv	rs	1370136860	rs1370136860
					5	138874347	G>T	snv	rs	1370565079	rs1370565079
					5	138810161	C>T	snv	rs	1370606389	rs1370606389
					5	138827528	T>C	snv	rs	1371136695	rs1371136695
					5	138873341	G>C	snv	rs	1373852197	rs1373852197
					5	138824747	A>G	snv	rs	1375425400	rs1375425400
					5	138824732	C>T	snv	rs	1380857011	rs1380857011
					5	138873104	T>G	snv	rs	1382870935	rs1382870935
					5	138873333	G>A,C	snv	rs	1385966150	rs1385966150
					5	138873233	A>G	snv	rs	1387012054	rs1387012054
					5	138887508	G>A,C	snv	rs	1394423178	rs1394423178
					5	138810134	C>T	snv	rs	1399488912	rs1399488912
					5	138873919	G>A,T	snv	rs	1400784482	rs1400784482
					5	138873037	C>G	snv	rs	1406949123	rs1406949123
					5	138810130	C>T	snv	rs	1407298626	rs1407298626
					5	138781932	C>G,T	snv	rs	1410904142	rs1410904142
					5	138873911	A>G	snv	rs	1412563880	rs1412563880
					5	138873704	T>A	snv	rs	1414070018	rs1414070018
					5	138873645	C>T	snv	rs	1414154189	rs1414154189
					5	138933819	C>T	snv	rs	1414467335	rs1414467335
					5	138824602	C>T	snv	rs	1418040582	rs1418040582
					5	138874553	A>G	snv	rs	1419820727	rs1419820727
					5	138873308	A>G	snv	rs	1427041602	rs1427041602
					5	138873030	A>T	snv	rs	1429283381	rs1429283381
					5	138873254	A>G	snv	rs	1432480175	rs1432480175
					5	138874435	C>G,T	snv	rs	1434219595	rs1434219595
					5	138873875	C>G,T	snv	rs	1442273396	rs1442273396
					5	138873881	C>T	snv	rs	1442315678	rs1442315678
					5	138874058	G>A	snv	rs	1442632657	rs1442632657
					5	138874447	G>C	snv	rs	1444733047	rs1444733047
					5	138873836	C>T	snv	rs	1445540051	rs1445540051
					5	138934019	G>A	snv	rs	1451142725	rs1451142725
					5	138873278	A>G	snv	rs	1453850452	rs1453850452
					5	138925399	A>G	snv	rs	1455520969	rs1455520969
					5	138824599	A>G	snv	rs	1458647108	rs1458647108
					5	138874092	G>A	snv	rs	1459595519	rs1459595519
					5	138887511	C>A	snv	rs	1460381137	rs1460381137
					5	138873316	G>T	snv	rs	1461661758	rs1461661758
					5	138924698	C>T	snv	rs	1466982820	rs1466982820
					5	138873813	A>G	snv	rs	1470888475	rs1470888475
					5	138783326	T>G	snv	rs	1472421692	rs1472421692
					5	138781994	G>A	snv	rs	1472535447	rs1472535447
					5	138930614	C>G	snv	rs	1477757426	rs1477757426
					5	138824618	A>G	snv	rs	1480075332	rs1480075332
					5	138873540	T>C	snv	rs	1480626587	rs1480626587
					5	138874328	C>G	snv	rs	1483489557	rs1483489557
					5	138874041	C>T	snv	rs	1487055370	rs1487055370
					5	138874124	G>A	snv	rs	1488143091	rs1488143091
					5	138873644	A>G	snv	rs	1488687473	rs1488687473
					5	138824591	A>G	snv	rs	1489665450	rs1489665450
					5	138827684	C>T	snv	rs	1561568512	rs1561568512
					5	138873450	C>T	snv	rs	1561620500	rs1561620500
					5	138873497	T>C	snv	rs	1561620537	rs1561620537
					5	138873698	T>C	snv	rs	1561621329	rs1561621329
					5	138874490	A>G	snv	rs	1561623952	rs1561623952
					5	138874495	C>G	snv	rs	1561623966	rs1561623966
					5	138925405	A>T	snv	rs	1561758996	rs1561758996
					5	138932584	G>A,T	snv	rs	1561779762	rs1561779762
					5	138933909	G>C	snv	rs	1561784473	rs1561784473
					5	138924618	T>G	snv	rs	1580855344	rs1580855344
					5	138924681	T>G	snv	rs	1580855864	rs1580855864
					5	138925292	T>C	snv	rs	1580861226	rs1580861226
					5	138925357	C>A,T	snv	rs	1580862124	rs1580862124
					5	138925370	G>A	snv	rs	1580862235	rs1580862235
					5	138930507	C>T	snv	rs	1580907907	rs1580907907
					5	138930559	T>A	snv	rs	1580908424	rs1580908424
					5	138932603	A>C	snv	rs	1580929868	rs1580929868
					5	138932696	A>G	snv	rs	1580930995	rs1580930995
					5	138781959	A>G	snv	rs	1580978035	rs1580978035
					5	138824633	A>C	snv	rs	1581167657	rs1581167657
					5	138873086	T>C	snv	rs	1581378640	rs1581378640
					5	138873097	T>G	snv	rs	1581378694	rs1581378694
					5	138873166	C>G	snv	rs	1581379148	rs1581379148
					5	138873983	A>G	snv	rs	1581384351	rs1581384351
					5	138874547	A>C	snv	rs	1581387747	rs1581387747
					5	138887589	G>A	snv	rs	1581484370	rs1581484370
					5	138873018	C>T	snv	rs	1750829012	rs1750829012
					5	138873024	C>T	snv	rs	1750829944	rs1750829944
					5	138873050	C>G	snv	rs	1750833126	rs1750833126
					5	138873053	T>C	snv	rs	1750833849	rs1750833849
					5	138873069	T>C	snv	rs	1750835677	rs1750835677
					5	138873072	T>A	snv	rs	1750836006	rs1750836006
					5	138873084	C>T	snv	rs	1750837023	rs1750837023
					5	138873116	C>G	snv	rs	1750841573	rs1750841573
					5	138873117	C>G	snv	rs	1750842008	rs1750842008
					5	138873122	T>C	snv	rs	1750842525	rs1750842525
					5	138873127	C>T	snv	rs	1750844179	rs1750844179
					5	138873134	G>A	snv	rs	1750845909	rs1750845909
					5	138873137	A>C	snv	rs	1750846423	rs1750846423
					5	138873139	A>T	snv	rs	1750846932	rs1750846932
					5	138873216	G>A	snv	rs	1750855637	rs1750855637
					5	138873224	T>C	snv	rs	1750857125	rs1750857125
					5	138873227	C>T	snv	rs	1750858121	rs1750858121
					5	138873241	T>C	snv	rs	1750859384	rs1750859384
					5	138873248	A>G	snv	rs	1750860717	rs1750860717
					5	138873249	T>G	snv	rs	1750861234	rs1750861234
					5	138873252	T>A	snv	rs	1750862368	rs1750862368
					5	138873255	A>C	snv	rs	1750863449	rs1750863449
					5	138873311	G>A,C	snv	rs	1750871729	rs1750871729
					5	138873318	C>T	snv	rs	1750872640	rs1750872640
					5	138873329	A>G	snv	rs	1750873411	rs1750873411
					5	138873374	T>C	snv	rs	1750882388	rs1750882388
					5	138873384	C>T	snv	rs	1750883157	rs1750883157
					5	138873387	C>T	snv	rs	1750884096	rs1750884096
					5	138873389	T>C	snv	rs	1750884878	rs1750884878
					5	138873393	A>G	snv	rs	1750886408	rs1750886408
					5	138873395	C>G	snv	rs	1750887642	rs1750887642
					5	138873396	T>G	snv	rs	1750888235	rs1750888235
					5	138873436	T>G	snv	rs	1750894614	rs1750894614
					5	138873453	T>A	snv	rs	1750899084	rs1750899084
					5	138873467	G>C	snv	rs	1750899959	rs1750899959
					5	138873562	C>A	snv	rs	1750909336	rs1750909336
					5	138873603	A>G	snv	rs	1750914532	rs1750914532
					5	138873609	G>C	snv	rs	1750916228	rs1750916228
					5	138873651	T>C	snv	rs	1750921889	rs1750921889
					5	138873654	G>T	snv	rs	1750922430	rs1750922430
					5	138873657	A>G	snv	rs	1750923963	rs1750923963
					5	138873663	G>C	snv	rs	1750925320	rs1750925320
					5	138873711	T>C	snv	rs	1750934304	rs1750934304
					5	138873731	G>T	snv	rs	1750937649	rs1750937649
					5	138873762	C>T	snv	rs	1750943075	rs1750943075
					5	138873797	A>G	snv	rs	1750946869	rs1750946869
					5	138873842	T>G	snv	rs	1750955029	rs1750955029
					5	138873861	G>T	snv	rs	1750957261	rs1750957261
					5	138873956	G>A	snv	rs	1750973498	rs1750973498
					5	138873987	G>A	snv	rs	1750978642	rs1750978642
					5	138873997	C>G	snv	rs	1750980198	rs1750980198
					5	138874017	T>A	snv	rs	1750983012	rs1750983012
					5	138874047	T>C	snv	rs	1750989493	rs1750989493
					5	138874073	T>C	snv	rs	1750996609	rs1750996609
					5	138874075	C>G	snv	rs	1750997110	rs1750997110
					5	138874082	T>A	snv	rs	1750999011	rs1750999011
					5	138874088	T>C	snv	rs	1751000253	rs1751000253
					5	138874121	G>A	snv	rs	1751004116	rs1751004116
					5	138874140	A>G	snv	rs	1751008823	rs1751008823
					5	138874182	T>C	snv	rs	1751012879	rs1751012879
					5	138874251	C>A	snv	rs	1751019174	rs1751019174
					5	138874257	C>G	snv	rs	1751020084	rs1751020084
					5	138874263	C>G	snv	rs	1751020842	rs1751020842
					5	138874290	G>A	snv	rs	1751026093	rs1751026093
					5	138874293	G>A	snv	rs	1751027205	rs1751027205
					5	138874318	A>C	snv	rs	1751031643	rs1751031643
					5	138874335	G>A	snv	rs	1751038574	rs1751038574
					5	138874338	C>T	snv	rs	1751039701	rs1751039701
					5	138874379	T>G	snv	rs	1751049369	rs1751049369
					5	138874404	G>A	snv	rs	1751054472	rs1751054472
					5	138874458	G>T	snv	rs	1751062784	rs1751062784
					5	138874482	G>C	snv	rs	1751066623	rs1751066623
					5	138874483	C>G	snv	rs	1751067170	rs1751067170
					5	138874501	C>T	snv	rs	1751071235	rs1751071235
					5	138874503	T>A	snv	rs	1751072298	rs1751072298
					5	138874535	A>G	snv	rs	1751076934	rs1751076934
					5	138886223	A>C	snv	rs	1753991799	rs1753991799
					5	138886246	C>T	snv	rs	1753998251	rs1753998251
					5	138886263	A>G	snv	rs	1754000511	rs1754000511
					5	138887505	A>C	snv	rs	1754335959	rs1754335959
					5	138887507	G>A	snv	rs	1754336481	rs1754336481
					5	138887582	T>A	snv	rs	1754350112	rs1754350112
					5	138887611	T>C	snv	rs	1754356342	rs1754356342
					5	138781955	T>C	snv	rs	1755159041	rs1755159041
					5	138781960	G>A,C	snv	rs	1755159437	rs1755159437
					5	138781961	T>G	snv	rs	1755159708	rs1755159708
					5	138782004	G>A	snv	rs	1755164133	rs1755164133
					5	138782018	C>T	snv	rs	1755165834	rs1755165834
					5	138783190	T>C	snv	rs	1755321271	rs1755321271
					5	138783195	A>G	snv	rs	1755322861	rs1755322861
					5	138783208	G>A	snv	rs	1755325634	rs1755325634
					5	138783276	A>G	snv	rs	1755335076	rs1755335076
					5	138783359	T>A	snv	rs	1755343359	rs1755343359
					5	138810062	G>A	snv	rs	1758515987	rs1758515987
					5	138810066	G>T	snv	rs	1758516656	rs1758516656
					5	138810071	C>G	snv	rs	1758517497	rs1758517497
					5	138810133	T>G	snv	rs	1758523900	rs1758523900
					5	138810196	C>G,T	snv	rs	1758533159	rs1758533159
					5	138904372	C>G,T	snv	rs	1758711869	rs1758711869
					5	138904373	T>C	snv	rs	1758712643	rs1758712643
					5	138904377	A>C	snv	rs	1758713190	rs1758713190
					5	138904386	A>G	snv	rs	1758715228	rs1758715228
					5	138904428	C>T	snv	rs	1758724020	rs1758724020
					5	138812279	A>T	snv	rs	1758901728	rs1758901728
					5	138824539	G>A	snv	rs	1760438230	rs1760438230
					5	138824603	T>C	snv	rs	1760449063	rs1760449063
					5	138824605	T>C	snv	rs	1760449823	rs1760449823
					5	138824656	G>A	snv	rs	1760458078	rs1760458078
					5	138827540	G>A	snv	rs	1760844843	rs1760844843
					5	138827552	A>G	snv	rs	1760845926	rs1760845926
					5	138827570	T>A	snv	rs	1760848142	rs1760848142
					5	138827624	C>G	snv	rs	1760852457	rs1760852457
					5	138827644	C>T	snv	rs	1760853984	rs1760853984
					5	138827683	G>A	snv	rs	1760857645	rs1760857645
					5	138827686	C>G	snv	rs	1760858000	rs1760858000
					5	138917820	C>A	snv	rs	1762111629	rs1762111629
					5	138917859	G>A	snv	rs	1762124988	rs1762124988
					5	138917874	A>G	snv	rs	1762131844	rs1762131844
					5	138917880	G>A	snv	rs	1762135396	rs1762135396
					5	138924551	C>G	snv	rs	1763597415	rs1763597415
					5	138924584	A>G	snv	rs	1763606109	rs1763606109
					5	138924693	A>G	snv	rs	1763629051	rs1763629051
					5	138925262	C>T	snv	rs	1763765196	rs1763765196
					5	138925332	G>C	snv	rs	1763783102	rs1763783102
					5	138925334	A>C	snv	rs	1763783558	rs1763783558
					5	138925378	G>T	snv	rs	1763796335	rs1763796335
					5	138929246	A>G	snv	rs	1764792068	rs1764792068
					5	138929339	G>T	snv	rs	1764810094	rs1764810094
					5	138929354	C>G	snv	rs	1764812877	rs1764812877
					5	138930598	C>G	snv	rs	1765092313	rs1765092313
					5	138930619	G>A	snv	rs	1765094765	rs1765094765
					5	138930861	G>A	snv	rs	1765151784	rs1765151784
					5	138930876	A>C	snv	rs	1765154608	rs1765154608
					5	138930889	A>G	snv	rs	1765156699	rs1765156699
					5	138930930	G>A,C	snv	rs	1765163097	rs1765163097
					5	138932591	C>T	snv	rs	1765607437	rs1765607437
					5	138932615	A>G	snv	rs	1765612748	rs1765612748
					5	138932632	C>T	snv	rs	1765619183	rs1765619183
					5	138932927	T>C	snv	rs	1765698449	rs1765698449
					5	138933842	T>C	snv	rs	1765971914	rs1765971914
					5	138934022	C>A	snv	rs	1766012989	rs1766012989
					5	138934037	A>T	snv	rs	1766016177	rs1766016177
					5	138934045	C>T	snv	rs	1766017682	rs1766017682

## Sheet: List B
rs28363394
rs28363406			Total Deleterious nsSNP Found from Seven Tools (SIFT, PolyPhen-2, Pmut, MutPred, SNAP2, SNP&GO and PANTHER)
rs35788568								No of Deleterious nsSNP: 5
rs35879875
rs74648499

## Sheet: List C
rs74648499
							Final Deleterious nsSNP
