# Supplementary material for: Investigation of pathogenic germline variants in gastric cancer and development of “GasCanBase” database
Source: Cancer Rep (Hoboken). 2023 Oct 22;6(12):e1906. doi: 10.1002/cnr2.1906 (PMC10728505; doi:10.1002/cnr2.1906)
Supplement: Supplementary file 1 — Data S1 Supporting Information. [file CNR2-6-e1906-s001.zip › Supplementary File/Table S18. Selection of nsSNP of CTNNB1.xlsx]

## Sheet: List A
Total nsSNP Found from dbSNP Database					#chr	pos	variation	variant_type			snp_id
	Gene : CTNNB1				3	41236695	A>G	snv	rs	4135384	rs4135384
	No of SNP: 16917				3	41224606	G>A,C,T	snv	rs	28931588	rs28931588
	No of nsSNP: 458				3	41224613	G>A,C,T	snv	rs	28931589	rs28931589
					3	41225785	A>G	snv	rs	35288908	rs35288908
					3	41224577	T>C,G	snv	rs	77064436	rs77064436
					3	41224621	T>C,G	snv	rs	121913228	rs121913228
					3	41224549	G>A	snv	rs	121913394	rs121913394
					3	41224573	G>A	snv	rs	121913395	rs121913395
					3	41224607	A>C,G,T	snv	rs	121913396	rs121913396
					3	41224612	G>A,C	snv	rs	121913399	rs121913399
					3	41224610	C>A,G,T	snv	rs	121913400	rs121913400
					3	41224622	C>A,G,T	snv	rs	121913403	rs121913403
					3	41224645	T>C,G	snv	rs	121913407	rs121913407
					3	41224646	C>A,G,T	snv	rs	121913409	rs121913409
					3	41224633	A>C,G,T	snv	rs	121913412	rs121913412
					3	41224634	C>A,T	snv	rs	121913413	rs121913413
					3	41239311	A>G	snv	rs	138501547	rs138501547
					3	41225850	C>G,T	snv	rs	376393123	rs376393123
					3	41227241	T>C,G	snv	rs	554998963	rs554998963
					3	41234211	A>G	snv	rs	587778220	rs587778220
					3	41224557	A>C	snv	rs	587778221	rs587778221
					3	41225443	T>C	snv	rs	587778222	rs587778222
					3	41238067	C>A,T	snv	rs	748653573	rs748653573
					3	41233800	G>A	snv	rs	750554859	rs750554859
					3	41224552	A>G	snv	rs	752642845	rs752642845
					3	41224637	C>T	snv	rs	769203968	rs769203968
					3	41233415	A>C,G	snv	rs	778731804	rs778731804
					3	41235763	G>A	snv	rs	797044875	rs797044875
					3	41239178	G>C	snv	rs	797045504	rs797045504
					3	41233614	T>G	snv	rs	863224864	rs863224864
					3	41224630	A>C,G,T	snv	rs	1057519836	rs1057519836
					3	41224631	C>G,T	snv	rs	1057519837	rs1057519837
					3	41224609	T>A,C,G	snv	rs	1057519886	rs1057519886
					3	41233404	T>C	snv	rs	1064796240	rs1064796240
					3	41227285	G>A,T	snv	rs	1454068577	rs1454068577
					3	41225695	C>T	snv	rs	1553630452	rs1553630452
					3	41233398	A>T	snv	rs	1553631770	rs1553631770
					3	41233717	A>C	snv	rs	1553631848	rs1553631848
					3	41233422	T>C	snv	rs	1559474140	rs1559474140
					3	41236709	G>C	snv	rs	1559477241	rs1559477241
					3	41224555	G>A	snv	rs	1575315288	rs1575315288
					3	41224750	G>C	snv	rs	2078134803	rs2078134803
					3	41225693	T>G	snv	rs	2078159405	rs2078159405
					3	41225842	A>T	snv	rs	2078162003	rs2078162003
					3	41233751	C>T	snv	rs	2078364837	rs2078364837
					3	41236597	C>A	snv	rs	2078441209	rs2078441209
					3	41238038	T>C	snv	rs	2078481368	rs2078481368
					3	41224621	T>C,G	snv	rs	121913228	rs121913228
					3	41224607	A>C,G,T	snv	rs	121913396	rs121913396
					3	41224607	A>C,G,T	snv	rs	121913396	rs121913396
					3	41224607	A>C,G,T	snv	rs	121913396	rs121913396
					3	41224610	C>A,G,T	snv	rs	121913400	rs121913400
					3	41224610	C>A,G,T	snv	rs	121913400	rs121913400
					3	41224610	C>A,G,T	snv	rs	121913400	rs121913400
					3	41224610	C>A,G,T	snv	rs	121913400	rs121913400
					3	41224622	C>A,G,T	snv	rs	121913403	rs121913403
					3	41224622	C>A,G,T	snv	rs	121913403	rs121913403
					3	41224622	C>A,G,T	snv	rs	121913403	rs121913403
					3	41224622	C>A,G,T	snv	rs	121913403	rs121913403
					3	41224622	C>A,G,T	snv	rs	121913403	rs121913403
					3	41224645	T>C,G	snv	rs	121913407	rs121913407
					3	41224645	T>C,G	snv	rs	121913407	rs121913407
					3	41224646	C>A,G,T	snv	rs	121913409	rs121913409
					3	41224646	C>A,G,T	snv	rs	121913409	rs121913409
					3	41224646	C>A,G,T	snv	rs	121913409	rs121913409
					3	41224633	A>C,G,T	snv	rs	121913412	rs121913412
					3	41224633	A>C,G,T	snv	rs	121913412	rs121913412
					3	41224633	A>C,G,T	snv	rs	121913412	rs121913412
					3	41224634	C>A,T	snv	rs	121913413	rs121913413
					3	41239714	G>A,T	snv	rs	4135389	rs4135389
					3	41225374	C>A	snv	rs	77624106	rs77624106
					3	41236628	C>A,T	snv	rs	77750814	rs77750814
					3	41233799	C>A,T	snv	rs	113411271	rs113411271
					3	41225436	C>T	snv	rs	139085081	rs139085081
					3	41225512	G>A,C,T	snv	rs	144087793	rs144087793
					3	41225421	G>A,C,T	snv	rs	147382769	rs147382769
					3	41234278	G>A	snv	rs	186068630	rs186068630
					3	41234271	A>G	snv	rs	199593411	rs199593411
					3	41238068	G>A	snv	rs	200308943	rs200308943
					3	41225473	G>A	snv	rs	200890083	rs200890083
					3	41225164	G>A	snv	rs	200968230	rs200968230
					3	41239261	T>A,C	snv	rs	200991012	rs200991012
					3	41225094	C>A,T	snv	rs	202217100	rs202217100
					3	41224593	A>G,T	snv	rs	369714835	rs369714835
					3	41225481	G>A,T	snv	rs	369771822	rs369771822
					3	41239251	G>C	snv	rs	373158451	rs373158451
					3	41225556	C>G	snv	rs	373574509	rs373574509
					3	41239299	C>T	snv	rs	377050808	rs377050808
					3	41234239	G>A	snv	rs	551257843	rs551257843
					3	41239310	A>G	snv	rs	569666187	rs569666187
					3	41227340	A>G	snv	rs	575671885	rs575671885
					3	41239179	C>G	snv	rs	745670329	rs745670329
					3	41235728	G>A	snv	rs	745951696	rs745951696
					3	41225029	G>A,T	snv	rs	746139399	rs746139399
					3	41239206	A>G	snv	rs	746895877	rs746895877
					3	41233676	G>C	snv	rs	747602570	rs747602570
					3	41233613	C>A	snv	rs	747887509	rs747887509
					3	41234274	G>T	snv	rs	748148797	rs748148797
					3	41239167	A>G	snv	rs	748749625	rs748749625
					3	41224957	T>C	snv	rs	748781625	rs748781625
					3	41224076	C>A,G	snv	rs	749331498	rs749331498
					3	41236619	G>T	snv	rs	749661798	rs749661798
					3	41235826	A>G	snv	rs	751139724	rs751139724
					3	41233531	A>C	snv	rs	751375496	rs751375496
					3	41233376	C>T	snv	rs	751567042	rs751567042
					3	41225082	C>A,T	snv	rs	751808983	rs751808983
					3	41233847	T>C	snv	rs	751814202	rs751814202
					3	41227224	G>A,C	snv	rs	752184222	rs752184222
					3	41236370	A>G	snv	rs	752328115	rs752328115
					3	41225093	A>C	snv	rs	752945251	rs752945251
					3	41239245	T>C	snv	rs	753089121	rs753089121
					3	41239146	G>A	snv	rs	753246841	rs753246841
					3	41227250	A>G,T	snv	rs	753499163	rs753499163
					3	41233554	C>T	snv	rs	753799399	rs753799399
					3	41225024	T>A	snv	rs	753874922	rs753874922
					3	41225359	T>C	snv	rs	754132704	rs754132704
					3	41236636	A>G	snv	rs	754160678	rs754160678
					3	41234182	A>G	snv	rs	754382114	rs754382114
					3	41236605	G>T	snv	rs	755029715	rs755029715
					3	41236482	C>G,T	snv	rs	755119590	rs755119590
					3	41225083	G>A	snv	rs	755204384	rs755204384
					3	41239140	G>C	snv	rs	755359135	rs755359135
					3	41236488	A>G	snv	rs	755534201	rs755534201
					3	41225856	A>G	snv	rs	755788748	rs755788748
					3	41225520	T>A	snv	rs	755834449	rs755834449
					3	41236632	C>T	snv	rs	756281365	rs756281365
					3	41239149	C>G	snv	rs	756632297	rs756632297
					3	41234196	C>T	snv	rs	756737848	rs756737848
					3	41239296	C>G	snv	rs	756782457	rs756782457
					3	41239169	G>A	snv	rs	756875168	rs756875168
					3	41224571	C>T	snv	rs	757325337	rs757325337
					3	41233571	G>A	snv	rs	757415518	rs757415518
					3	41225516	G>A,C	snv	rs	757499487	rs757499487
					3	41225377	A>G	snv	rs	757629128	rs757629128
					3	41225404	T>C	snv	rs	757818390	rs757818390
					3	41234253	A>T	snv	rs	758002835	rs758002835
					3	41233356	T>C	snv	rs	758207378	rs758207378
					3	41227287	C>T	snv	rs	758291562	rs758291562
					3	41225081	G>C,T	snv	rs	758551763	rs758551763
					3	41225547	A>C,G	snv	rs	758889881	rs758889881
					3	41225815	C>T	snv	rs	759085197	rs759085197
					3	41236359	C>T	snv	rs	759171472	rs759171472
					3	41239223	C>T	snv	rs	759866899	rs759866899
					3	41227225	T>A	snv	rs	760272296	rs760272296
					3	41225004	A>C,G	snv	rs	760527240	rs760527240
					3	41235734	G>A,T	snv	rs	760837728	rs760837728
					3	41236626	G>A,C,T	snv	rs	761565235	rs761565235
					3	41225754	G>A	snv	rs	762074528	rs762074528
					3	41235782	C>T	snv	rs	762099762	rs762099762
					3	41225482	C>T	snv	rs	762164590	rs762164590
					3	41235800	G>C	snv	rs	762495207	rs762495207
					3	41238052	G>A	snv	rs	762655300	rs762655300
					3	41236624	A>G	snv	rs	763639110	rs763639110
					3	41235796	A>G	snv	rs	763836725	rs763836725
					3	41225022	G>A	snv	rs	763882677	rs763882677
					3	41225355	G>A	snv	rs	764327430	rs764327430
					3	41234178	G>A,T	snv	rs	764576683	rs764576683
					3	41225379	A>C	snv	rs	765722646	rs765722646
					3	41235793	C>G	snv	rs	765762800	rs765762800
					3	41235821	A>G	snv	rs	766038845	rs766038845
					3	41225571	G>A	snv	rs	766827521	rs766827521
					3	41225784	A>C	snv	rs	766853534	rs766853534
					3	41233547	C>T	snv	rs	767491256	rs767491256
					3	41239145	C>T	snv	rs	768012106	rs768012106
					3	41239213	G>A	snv	rs	768746130	rs768746130
					3	41233652	A>G	snv	rs	768978318	rs768978318
					3	41238020	C>T	snv	rs	769068251	rs769068251
					3	41233682	C>G,T	snv	rs	769363745	rs769363745
					3	41238031	C>A,T	snv	rs	769381974	rs769381974
					3	41225452	C>T	snv	rs	769777389	rs769777389
					3	41227335	C>T	snv	rs	769825609	rs769825609
					3	41225770	T>C	snv	rs	770030043	rs770030043
					3	41225059	C>T	snv	rs	770107882	rs770107882
					3	41224966	A>C	snv	rs	770494663	rs770494663
					3	41233700	C>T	snv	rs	770598744	rs770598744
					3	41225472	C>T	snv	rs	770795614	rs770795614
					3	41238058	C>T	snv	rs	770804258	rs770804258
					3	41236621	C>A,G,T	snv	rs	771458640	rs771458640
					3	41233688	C>T	snv	rs	771596917	rs771596917
					3	41239192	C>A,T	snv	rs	772033082	rs772033082
					3	41235731	T>C,G	snv	rs	772081115	rs772081115
					3	41236675	C>G,T	snv	rs	772401455	rs772401455
					3	41224685	A>G	snv	rs	772550053	rs772550053
					3	41233685	G>T	snv	rs	772823421	rs772823421
					3	41238037	A>C	snv	rs	772910638	rs772910638
					3	41239214	G>C	snv	rs	773278783	rs773278783
					3	41224956	A>G,T	snv	rs	773781329	rs773781329
					3	41224974	A>G	snv	rs	773961563	rs773961563
					3	41238062	G>T	snv	rs	774035744	rs774035744
					3	41234175	C>G,T	snv	rs	774271551	rs774271551
					3	41225106	C>G,T	snv	rs	775491694	rs775491694
					3	41235733	C>T	snv	rs	775666001	rs775666001
					3	41239155	A>C,G	snv	rs	777221523	rs777221523
					3	41236617	A>T	snv	rs	778073244	rs778073244
					3	41239304	G>C	snv	rs	778596324	rs778596324
					3	41236433	G>T	snv	rs	778834508	rs778834508
					3	41233578	A>T	snv	rs	779273262	rs779273262
					3	41234263	G>A	snv	rs	779588249	rs779588249
					3	41239313	C>G	snv	rs	779955747	rs779955747
					3	41233809	A>G	snv	rs	780428505	rs780428505
					3	41225449	A>G	snv	rs	780996852	rs780996852
					3	41233662	A>G	snv	rs	781731106	rs781731106
					3	41239135	T>G	snv	rs	866190181	rs866190181
					3	41233420	T>A	snv	rs	868651538	rs868651538
					3	41227341	T>C	snv	rs	891968045	rs891968045
					3	41225148	G>A	snv	rs	892322076	rs892322076
					3	41236698	G>A	snv	rs	898060604	rs898060604
					3	41236436	A>G	snv	rs	898106111	rs898106111
					3	41233656	T>C,G	snv	rs	936090981	rs936090981
					3	41225566	T>C	snv	rs	936616269	rs936616269
					3	41224069	A>G,T	snv	rs	956534023	rs956534023
					3	41239677	G>C	snv	rs	962548373	rs962548373
					3	41225397	G>A	snv	rs	963558956	rs963558956
					3	41234188	C>T	snv	rs	973577793	rs973577793
					3	41239679	A>G	snv	rs	975271178	rs975271178
					3	41225459	T>A,C	snv	rs	975378240	rs975378240
					3	41239274	C>G	snv	rs	980453294	rs980453294
					3	41224636	A>G	snv	rs	980491821	rs980491821
					3	41225430	A>G	snv	rs	982974494	rs982974494
					3	41233670	G>T	snv	rs	1000703442	rs1000703442
					3	41233568	C>A,T	snv	rs	1008276020	rs1008276020
					3	41233838	C>A	snv	rs	1009476273	rs1009476273
					3	41239676	T>C	snv	rs	1016752107	rs1016752107
					3	41239230	G>T	snv	rs	1016784041	rs1016784041
					3	41233605	C>T	snv	rs	1021045139	rs1021045139
					3	41233850	C>T	snv	rs	1024575309	rs1024575309
					3	41224667	C>T	snv	rs	1031199273	rs1031199273
					3	41236588	C>T	snv	rs	1031583127	rs1031583127
					3	41227263	A>G	snv	rs	1051533682	rs1051533682
					3	41224996	G>A	snv	rs	1158895192	rs1158895192
					3	41224590	G>C	snv	rs	1159520578	rs1159520578
					3	41239260	A>G	snv	rs	1167738636	rs1167738636
					3	41236394	G>A	snv	rs	1168206875	rs1168206875
					3	41224664	A>G	snv	rs	1171472831	rs1171472831
					3	41225407	G>A	snv	rs	1172941347	rs1172941347
					3	41236419	A>G	snv	rs	1174315329	rs1174315329
					3	41235802	A>C	snv	rs	1177261399	rs1177261399
					3	41239295	C>T	snv	rs	1180402965	rs1180402965
					3	41225742	G>A	snv	rs	1183899293	rs1183899293
					3	41234265	A>G	snv	rs	1187571366	rs1187571366
					3	41236651	G>A	snv	rs	1188330297	rs1188330297
					3	41239286	G>A	snv	rs	1189472809	rs1189472809
					3	41239726	G>A	snv	rs	1189528428	rs1189528428
					3	41233689	G>A	snv	rs	1198223590	rs1198223590
					3	41233824	T>C	snv	rs	1204504884	rs1204504884
					3	41224072	G>A	snv	rs	1204596334	rs1204596334
					3	41225470	C>T	snv	rs	1208316016	rs1208316016
					3	41234259	C>T	snv	rs	1210247690	rs1210247690
					3	41236364	A>T	snv	rs	1212384026	rs1212384026
					3	41227214	A>G	snv	rs	1214328620	rs1214328620
					3	41235781	G>A	snv	rs	1215990470	rs1215990470
					3	41235794	A>C	snv	rs	1220395399	rs1220395399
					3	41239307	A>G	snv	rs	1221104083	rs1221104083
					3	41239697	A>T	snv	rs	1221901302	rs1221901302
					3	41224969	A>G	snv	rs	1223771101	rs1223771101
					3	41236697	G>T	snv	rs	1227734411	rs1227734411
					3	41239153	T>G	snv	rs	1230378066	rs1230378066
					3	41225478	A>G	snv	rs	1230436040	rs1230436040
					3	41225166	G>A	snv	rs	1231397985	rs1231397985
					3	41227349	G>C	snv	rs	1233211339	rs1233211339
					3	41225746	G>A	snv	rs	1233296947	rs1233296947
					3	41239293	T>C	snv	rs	1237849101	rs1237849101
					3	41227254	T>C	snv	rs	1242107231	rs1242107231
					3	41227271	G>A	snv	rs	1245266458	rs1245266458
					3	41239143	A>G,T	snv	rs	1248210231	rs1248210231
					3	41224596	G>T	snv	rs	1258632801	rs1258632801
					3	41239136	C>T	snv	rs	1260498461	rs1260498461
					3	41234280	A>G	snv	rs	1266504473	rs1266504473
					3	41225163	C>T	snv	rs	1267755116	rs1267755116
					3	41224747	G>A	snv	rs	1269197442	rs1269197442
					3	41227208	C>T	snv	rs	1270698911	rs1270698911
					3	41235755	G>A	snv	rs	1273240803	rs1273240803
					3	41233403	C>G	snv	rs	1275515249	rs1275515249
					3	41224958	T>G	snv	rs	1283770769	rs1283770769
					3	41225527	C>A	snv	rs	1287180882	rs1287180882
					3	41224558	C>A	snv	rs	1290293308	rs1290293308
					3	41225793	A>G	snv	rs	1292334493	rs1292334493
					3	41239187	A>G	snv	rs	1293529882	rs1293529882
					3	41224972	C>G,T	snv	rs	1295048026	rs1295048026
					3	41236484	A>G	snv	rs	1296486135	rs1296486135
					3	41233730	C>A	snv	rs	1297519016	rs1297519016
					3	41233667	G>A	snv	rs	1299004124	rs1299004124
					3	41238043	G>A,C	snv	rs	1302131125	rs1302131125
					3	41239320	C>T	snv	rs	1302757202	rs1302757202
					3	41236460	C>T	snv	rs	1304150324	rs1304150324
					3	41225743	T>C	snv	rs	1304354105	rs1304354105
					3	41234176	C>T	snv	rs	1305741896	rs1305741896
					3	41236362	C>T	snv	rs	1306221365	rs1306221365
					3	41239217	G>A	snv	rs	1308020513	rs1308020513
					3	41236692	C>G	snv	rs	1308481359	rs1308481359
					3	41224073	C>G	snv	rs	1310497035	rs1310497035
					3	41239319	G>T	snv	rs	1312540894	rs1312540894
					3	41233794	C>T	snv	rs	1316791736	rs1316791736
					3	41227247	A>C	snv	rs	1319210904	rs1319210904
					3	41225745	C>T	snv	rs	1323014360	rs1323014360
					3	41234272	T>C	snv	rs	1328515384	rs1328515384
					3	41224703	A>G	snv	rs	1330746638	rs1330746638
					3	41225167	C>T	snv	rs	1333019206	rs1333019206
					3	41225056	A>C	snv	rs	1337182887	rs1337182887
					3	41239315	G>T	snv	rs	1340254110	rs1340254110
					3	41239247	G>A	snv	rs	1343763001	rs1343763001
					3	41227230	G>A	snv	rs	1348918944	rs1348918944
					3	41225677	T>G	snv	rs	1349714845	rs1349714845
					3	41225201	G>A,C	snv	rs	1349803723	rs1349803723
					3	41225055	G>T	snv	rs	1350450456	rs1350450456
					3	41224711	G>A	snv	rs	1353105537	rs1353105537
					3	41239227	C>G	snv	rs	1356035016	rs1356035016
					3	41233580	G>A	snv	rs	1360295347	rs1360295347
					3	41227220	G>C	snv	rs	1361178030	rs1361178030
					3	41225433	G>A	snv	rs	1361277045	rs1361277045
					3	41225169	A>G	snv	rs	1362923686	rs1362923686
					3	41239198	G>C	snv	rs	1366225605	rs1366225605
					3	41239678	C>G	snv	rs	1371429108	rs1371429108
					3	41225032	T>G	snv	rs	1373151037	rs1373151037
					3	41238044	C>T	snv	rs	1376703203	rs1376703203
					3	41234185	A>G,T	snv	rs	1376864427	rs1376864427
					3	41227323	C>T	snv	rs	1379671563	rs1379671563
					3	41233860	T>C	snv	rs	1382258029	rs1382258029
					3	41233757	A>C	snv	rs	1386360637	rs1386360637
					3	41225736	A>C	snv	rs	1390494769	rs1390494769
					3	41225731	C>G	snv	rs	1392093769	rs1392093769
					3	41225533	T>C	snv	rs	1393572968	rs1393572968
					3	41233736	A>G	snv	rs	1394698950	rs1394698950
					3	41225380	A>T	snv	rs	1403906625	rs1403906625
					3	41235837	T>G	snv	rs	1404476844	rs1404476844
					3	41239199	A>G	snv	rs	1405010887	rs1405010887
					3	41233536	T>C	snv	rs	1405053019	rs1405053019
					3	41225466	A>T	snv	rs	1407787738	rs1407787738
					3	41224679	A>C	snv	rs	1408694980	rs1408694980
					3	41235835	T>C	snv	rs	1410068456	rs1410068456
					3	41239182	T>C	snv	rs	1411144383	rs1411144383
					3	41225182	C>T	snv	rs	1413932105	rs1413932105
					3	41224579	A>C	snv	rs	1413975856	rs1413975856
					3	41233439	A>G	snv	rs	1418552051	rs1418552051
					3	41227346	G>A	snv	rs	1423528790	rs1423528790
					3	41227217	C>A,T	snv	rs	1426062980	rs1426062980
					3	41225698	C>A	snv	rs	1427148157	rs1427148157
					3	41239302	G>T	snv	rs	1430541681	rs1430541681
					3	41225674	C>T	snv	rs	1430995778	rs1430995778
					3	41233745	C>T	snv	rs	1433004172	rs1433004172
					3	41235746	T>G	snv	rs	1436053000	rs1436053000
					3	41236406	C>T	snv	rs	1436728556	rs1436728556
					3	41238047	A>C	snv	rs	1437006903	rs1437006903
					3	41239215	G>A	snv	rs	1438939521	rs1438939521
					3	41233341	G>A,T	snv	rs	1443251066	rs1443251066
					3	41233694	G>A,C	snv	rs	1447487057	rs1447487057
					3	41224526	C>G	snv	rs	1448779783	rs1448779783
					3	41225523	C>A,T	snv	rs	1453237622	rs1453237622
					3	41224559	C>G	snv	rs	1453594408	rs1453594408
					3	41225344	A>G	snv	rs	1457418133	rs1457418133
					3	41239236	A>T	snv	rs	1458355986	rs1458355986
					3	41225454	A>G	snv	rs	1463690576	rs1463690576
					3	41234173	G>C	snv	rs	1465536580	rs1465536580
					3	41225124	A>G	snv	rs	1468458366	rs1468458366
					3	41239184	G>A	snv	rs	1471514536	rs1471514536
					3	41225700	C>T	snv	rs	1472749661	rs1472749661
					3	41239716	G>A,T	snv	rs	1474495388	rs1474495388
					3	41239308	G>C	snv	rs	1480609787	rs1480609787
					3	41238056	C>T	snv	rs	1482609443	rs1482609443
					3	41225105	G>A	snv	rs	1483026554	rs1483026554
					3	41225718	C>A	snv	rs	1559469063	rs1559469063
					3	41233638	A>G	snv	rs	1559474356	rs1559474356
					3	41224079	A>C	snv	rs	1575314399	rs1575314399
					3	41224687	A>G	snv	rs	1575315698	rs1575315698
					3	41224993	T>G	snv	rs	1575316298	rs1575316298
					3	41225037	A>T	snv	rs	1575316358	rs1575316358
					3	41227236	A>C	snv	rs	1575320087	rs1575320087
					3	41236704	A>G	snv	rs	1575334693	rs1575334693
					3	41238053	A>G	snv	rs	1575337349	rs1575337349
					3	41239711	C>T	snv	rs	1575340759	rs1575340759
					3	41239720	T>G	snv	rs	1575340778	rs1575340778
					3	41224700	T>G	snv	rs	1686438915	rs1686438915
					3	41224556	A>G	snv	rs	2078128617	rs2078128617
					3	41224598	C>G,T	snv	rs	2078130210	rs2078130210
					3	41224628	C>G	snv	rs	2078131271	rs2078131271
					3	41224660	G>C	snv	rs	2078132558	rs2078132558
					3	41224669	G>A	snv	rs	2078133058	rs2078133058
					3	41224672	G>A	snv	rs	2078133150	rs2078133150
					3	41224681	G>A	snv	rs	2078133543	rs2078133543
					3	41224724	C>T	snv	rs	2078134351	rs2078134351
					3	41224738	C>G	snv	rs	2078134464	rs2078134464
					3	41224742	A>G	snv	rs	2078134581	rs2078134581
					3	41224744	C>G	snv	rs	2078134628	rs2078134628
					3	41224954	A>T	snv	rs	2078140199	rs2078140199
					3	41224968	T>C	snv	rs	2078140666	rs2078140666
					3	41225027	G>C	snv	rs	2078141875	rs2078141875
					3	41225050	A>G	snv	rs	2078142229	rs2078142229
					3	41225061	G>A	snv	rs	2078142518	rs2078142518
					3	41225068	C>G	snv	rs	2078142567	rs2078142567
					3	41225076	G>A	snv	rs	2078142630	rs2078142630
					3	41225087	G>C	snv	rs	2078142982	rs2078142982
					3	41225194	A>G	snv	rs	2078144786	rs2078144786
					3	41225340	G>C	snv	rs	2078150188	rs2078150188
					3	41225352	G>A	snv	rs	2078150367	rs2078150367
					3	41225400	A>G	snv	rs	2078152137	rs2078152137
					3	41225406	C>T	snv	rs	2078152341	rs2078152341
					3	41225445	C>A	snv	rs	2078153570	rs2078153570
					3	41225476	G>A	snv	rs	2078155067	rs2078155067
					3	41225479	C>T	snv	rs	2078155192	rs2078155192
					3	41225488	C>A	snv	rs	2078155555	rs2078155555
					3	41225662	C>T	snv	rs	2078158916	rs2078158916
					3	41225664	C>G	snv	rs	2078158967	rs2078158967
					3	41225676	G>A	snv	rs	2078159064	rs2078159064
					3	41225692	T>C	snv	rs	2078159355	rs2078159355
					3	41225791	C>G	snv	rs	2078161331	rs2078161331
					3	41225796	G>A	snv	rs	2078161483	rs2078161483
					3	41227242	T>C	snv	rs	2078198126	rs2078198126
					3	41227253	A>G	snv	rs	2078198554	rs2078198554
					3	41227255	G>A	snv	rs	2078198679	rs2078198679
					3	41227292	A>G,T	snv	rs	2078199712	rs2078199712
					3	41227338	C>T	snv	rs	2078201077	rs2078201077
					3	41227342	T>G	snv	rs	2078201378	rs2078201378
					3	41233584	T>C	snv	rs	2078361320	rs2078361320
					3	41233589	G>A	snv	rs	2078361436	rs2078361436
					3	41233596	C>T	snv	rs	2078361615	rs2078361615
					3	41233604	G>A	snv	rs	2078361778	rs2078361778
					3	41233733	G>A	snv	rs	2078364405	rs2078364405
					3	41233758	C>G	snv	rs	2078365020	rs2078365020
					3	41233775	G>A	snv	rs	2078365228	rs2078365228
					3	41233781	A>T	snv	rs	2078365411	rs2078365411
					3	41233812	G>A	snv	rs	2078366211	rs2078366211
					3	41233823	G>A	snv	rs	2078366373	rs2078366373
					3	41234142	A>G	snv	rs	2078376791	rs2078376791
					3	41234197	G>A,T	snv	rs	2078378033	rs2078378033
					3	41234205	G>C	snv	rs	2078378156	rs2078378156
					3	41234223	G>A	snv	rs	2078378536	rs2078378536
					3	41234266	C>T	snv	rs	2078379068	rs2078379068
					3	41235730	G>T	snv	rs	2078419464	rs2078419464
					3	41235808	A>G	snv	rs	2078421904	rs2078421904
					3	41235824	C>G	snv	rs	2078422306	rs2078422306
					3	41235829	C>G	snv	rs	2078422632	rs2078422632
					3	41236455	C>T	snv	rs	2078436188	rs2078436188
					3	41236469	G>C	snv	rs	2078436466	rs2078436466
					3	41236494	G>A	snv	rs	2078436979	rs2078436979
					3	41236638	G>A,T	snv	rs	2078443667	rs2078443667
					3	41236646	G>T	snv	rs	2078443805	rs2078443805
					3	41236693	C>A	snv	rs	2078444490	rs2078444490
					3	41236699	C>T	snv	rs	2078444931	rs2078444931
					3	41238017	C>G	snv	rs	2078480863	rs2078480863
					3	41238050	G>C	snv	rs	2078481647	rs2078481647
					3	41238059	T>C	snv	rs	2078482129	rs2078482129
					3	41239185	G>A	snv	rs	2078513943	rs2078513943
					3	41239220	C>T	snv	rs	2078515078	rs2078515078
					3	41239233	C>T	snv	rs	2078515381	rs2078515381
					3	41239242	C>A	snv	rs	2078515669	rs2078515669
					3	41239269	A>G	snv	rs	2078516098	rs2078516098
					3	41239271	G>A	snv	rs	2078516256	rs2078516256
					3	41239280	C>T	snv	rs	2078516669	rs2078516669
					3	41239281	T>C	snv	rs	2078516745	rs2078516745
					3	41239329	A>T	snv	rs	2078518094	rs2078518094
					3	41239667	G>T	snv	rs	2078528316	rs2078528316
					3	41239668	T>G	snv	rs	2078528367	rs2078528367
					3	41239691	C>G	snv	rs	2078528905	rs2078528905
					3	41239706	G>A	snv	rs	2078529310	rs2078529310
					3	41239708	G>T	snv	rs	2078529358	rs2078529358
					3	41239729	A>G	snv	rs	2078529854	rs2078529854
					3	41239732	T>G	snv	rs	2078529903	rs2078529903
					3	41239741	G>A	snv	rs	2078530089	rs2078530089

## Sheet: List B
rs28931588
rs28931589			Total Deleterious nsSNP Found from Seven Tools (SIFT, PolyPhen-2, Pmut, MutPred, SNAP2, SNP&GO and PANTHER)
rs35288908								No of Deleterious nsSNP: 19
rs121913396
rs121913400
rs121913403
rs121913407
rs121913409
rs121913412
rs121913413
rs4135384
rs77064436
rs77624106
rs77750814
rs113411271
rs121913228
rs121913394
rs121913395
rs121913399

## Sheet: List C
rs28931589
							Final Deleterious nsSNP
