# Supplementary material for: Investigation of pathogenic germline variants in gastric cancer and development of “GasCanBase” database
Source: Cancer Rep (Hoboken). 2023 Oct 22;6(12):e1906. doi: 10.1002/cnr2.1906 (PMC10728505; doi:10.1002/cnr2.1906)
Supplement: Supplementary file 1 — Data S1 Supporting Information. [file CNR2-6-e1906-s001.zip › Supplementary File/Table S19. Selection of nsSNP of DCC.xlsx]

## Sheet: List A
Total nsSNP Found from dbSNP Database					#chr	pos	variation	variant_type			snp_id
	Gene : DCC				18	52906232	C>A,G,T	snv	rs	2229080	rs2229080
	No of SNP: 480861				18	53322098	A>G	snv	rs	35691189	rs35691189
	No of nsSNP: 1256				18	53179000	A>T	snv	rs	116498325	rs116498325
					18	52906134	T>C	snv	rs	121912967	rs121912967
					18	53322151	C>G,T	snv	rs	138143831	rs138143831
					18	52906158	A>G	snv	rs	138724679	rs138724679
					18	53066062	G>A,T	snv	rs	140711456	rs140711456
					18	53157503	G>A,T	snv	rs	141813053	rs141813053
					18	53066161	A>C,G,T	snv	rs	144623089	rs144623089
					18	52925329	A>C	snv	rs	145827180	rs145827180
					18	53499427	G>A,T	snv	rs	149118168	rs149118168
					18	53339775	A>T	snv	rs	199651452	rs199651452
					18	53305666	G>A,T	snv	rs	200099519	rs200099519
					18	53207730	A>G,T	snv	rs	373013159	rs373013159
					18	53526629	C>A,G,T	snv	rs	387906555	rs387906555
					18	53391823	C>T	snv	rs	747051148	rs747051148
					18	53486808	G>A	snv	rs	748112308	rs748112308
					18	53486932	G>A,C	snv	rs	768577706	rs768577706
					18	53339808	G>A,C	snv	rs	775565634	rs775565634
					18	53386090	G>A	snv	rs	797044550	rs797044550
					18	53450512	G>A	snv	rs	1057518248	rs1057518248
					18	53386061	T>G	snv	rs	1057519054	rs1057519054
					18	53386097	G>A	snv	rs	1057519055	rs1057519055
					18	53207746	G>A,C	snv	rs	1057519056	rs1057519056
					18	53391876	G>A	snv	rs	1057519057	rs1057519057
					18	53467923	A>G	snv	rs	1057519058	rs1057519058
					18	52906274	C>G,T	snv	rs	1180126622	rs1180126622
					18	53322064	C>A,G	snv	rs	1555652216	rs1555652216
					18	52752333	C>T	snv	rs	2037008530	rs2037008530
					18	52923778	G>A	snv	rs	2040159710	rs2040159710
					18	53339864	GC>AA	mnv	rs	2057635830	rs2057635830
					18	52906232	C>A,G,T	snv	rs	2229080	rs2229080
					18	52906232	C>A,G,T	snv	rs	2229080	rs2229080
					18	53467923	A>G	snv	rs	1057519058	rs1057519058
					18	53410565	A>G	snv	rs	984274	rs984274
					18	53459411	A>C,T	snv	rs	2270950	rs2270950
					18	53305702	T>G	snv	rs	2271042	rs2271042
					18	53339825	T>G	snv	rs	2278339	rs2278339
					18	52340854	T>A,C,G	snv	rs	9951523	rs9951523
					18	53305585	A>C	snv	rs	34573287	rs34573287
					18	53207817	G>A	snv	rs	112302456	rs112302456
					18	52906275	G>A,T	snv	rs	112433088	rs112433088
					18	53205347	T>A	snv	rs	113366086	rs113366086
					18	52340795	A>G	snv	rs	117282798	rs117282798
					18	53397330	G>A,C,T	snv	rs	118038427	rs118038427
					18	52752335	G>C	snv	rs	137945174	rs137945174
					18	53157431	G>A,T	snv	rs	138053380	rs138053380
					18	53450526	C>A,T	snv	rs	138129216	rs138129216
					18	53339866	G>A	snv	rs	138144679	rs138144679
					18	53063308	C>T	snv	rs	138541235	rs138541235
					18	53066055	A>C	snv	rs	138621701	rs138621701
					18	53402845	G>A	snv	rs	139280277	rs139280277
					18	53205279	T>C	snv	rs	139381485	rs139381485
					18	52923753	T>G	snv	rs	139558399	rs139558399
					18	53157482	C>T	snv	rs	139976043	rs139976043
					18	53499359	T>A	snv	rs	140262241	rs140262241
					18	53386134	A>G	snv	rs	140899546	rs140899546
					18	53450586	G>A,C	snv	rs	140962759	rs140962759
					18	52923833	G>A	snv	rs	140998273	rs140998273
					18	52752180	A>G	snv	rs	141272344	rs141272344
					18	53410566	T>C	snv	rs	141733191	rs141733191
					18	53416144	G>A,T	snv	rs	141767021	rs141767021
					18	53215571	G>A	snv	rs	141878982	rs141878982
					18	53179072	C>A,G,T	snv	rs	142367900	rs142367900
					18	53207793	A>G	snv	rs	142414490	rs142414490
					18	53205335	T>C	snv	rs	142653007	rs142653007
					18	53066124	G>A,C	snv	rs	142822433	rs142822433
					18	53459379	C>G,T	snv	rs	142960458	rs142960458
					18	53526737	A>G	snv	rs	143825320	rs143825320
					18	52923796	G>A	snv	rs	144204199	rs144204199
					18	52752158	G>A	snv	rs	144331156	rs144331156
					18	53402848	A>G	snv	rs	144649631	rs144649631
					18	53207816	C>A,T	snv	rs	144792181	rs144792181
					18	53450616	A>T	snv	rs	144819732	rs144819732
					18	53339838	G>A	snv	rs	145416326	rs145416326
					18	53207691	G>A	snv	rs	145476578	rs145476578
					18	53205302	G>A,C,T	snv	rs	145560552	rs145560552
					18	52752126	G>A	snv	rs	145690431	rs145690431
					18	53157458	C>G,T	snv	rs	145985306	rs145985306
					18	53178999	C>A	snv	rs	146066111	rs146066111
					18	52752162	G>A	snv	rs	146575994	rs146575994
					18	53467902	A>C,G	snv	rs	146693489	rs146693489
					18	53207682	A>G	snv	rs	146896947	rs146896947
					18	52906097	A>G	snv	rs	147177994	rs147177994
					18	53450584	C>T	snv	rs	147268785	rs147268785
					18	53530566	G>A	snv	rs	147285034	rs147285034
					18	53205318	A>G	snv	rs	147709635	rs147709635
					18	53207791	A>C	snv	rs	148006796	rs148006796
					18	53207776	G>A	snv	rs	148108450	rs148108450
					18	52752110	G>A	snv	rs	148156622	rs148156622
					18	52906298	G>A	snv	rs	148503345	rs148503345
					18	53459278	G>A,C,T	snv	rs	148589863	rs148589863
					18	53179115	G>A,C	snv	rs	148634700	rs148634700
					18	52925350	C>G	snv	rs	148976446	rs148976446
					18	53305699	A>G	snv	rs	149348993	rs149348993
					18	53157433	C>T	snv	rs	149507808	rs149507808
					18	52925271	C>G	snv	rs	149790579	rs149790579
					18	53397344	G>A,C	snv	rs	150299572	rs150299572
					18	53499368	C>A,T	snv	rs	150351676	rs150351676
					18	53435162	G>A,T	snv	rs	150829547	rs150829547
					18	53459444	G>A,T	snv	rs	150938467	rs150938467
					18	53178963	G>A,C	snv	rs	181040857	rs181040857
					18	53386138	G>A,T	snv	rs	181197485	rs181197485
					18	53459267	G>A	snv	rs	185501045	rs185501045
					18	53486901	C>T	snv	rs	186927711	rs186927711
					18	53207733	G>A	snv	rs	187642299	rs187642299
					18	53391846	G>A	snv	rs	187939463	rs187939463
					18	53339863	T>C	snv	rs	188902738	rs188902738
					18	52752113	A>C,G	snv	rs	190581937	rs190581937
					18	53322107	G>A	snv	rs	191508830	rs191508830
					18	52923822	T>A,C	snv	rs	191780029	rs191780029
					18	52340816	T>C,G	snv	rs	192846998	rs192846998
					18	53207784	A>G	snv	rs	193223464	rs193223464
					18	52906175	C>G	snv	rs	199679918	rs199679918
					18	53410625	A>G	snv	rs	199713790	rs199713790
					18	53157474	A>C	snv	rs	199848449	rs199848449
					18	53459287	C>A,G,T	snv	rs	199876013	rs199876013
					18	52925289	G>A	snv	rs	199916477	rs199916477
					18	53205234	T>C	snv	rs	200116752	rs200116752
					18	53339833	A>T	snv	rs	200138608	rs200138608
					18	52906172	A>G	snv	rs	200200224	rs200200224
					18	53066137	C>T	snv	rs	200331685	rs200331685
					18	53467925	G>A,T	snv	rs	200386788	rs200386788
					18	53215567	G>T	snv	rs	200436966	rs200436966
					18	53435147	G>A,T	snv	rs	200519902	rs200519902
					18	53499426	C>A,G,T	snv	rs	200534862	rs200534862
					18	52906202	G>T	snv	rs	200571296	rs200571296
					18	53157422	G>A	snv	rs	200830938	rs200830938
					18	52906241	C>A,G	snv	rs	200878561	rs200878561
					18	53063417	G>A,C	snv	rs	201063856	rs201063856
					18	52906157	A>G	snv	rs	201156075	rs201156075
					18	53207748	T>C	snv	rs	201178406	rs201178406
					18	52923718	C>T	snv	rs	201234438	rs201234438
					18	52925281	A>G	snv	rs	201234968	rs201234968
					18	53486802	G>A,T	snv	rs	201242417	rs201242417
					18	53391672	G>A,T	snv	rs	201581144	rs201581144
					18	53526637	C>A,T	snv	rs	201838905	rs201838905
					18	53157502	G>A,C	snv	rs	201999463	rs201999463
					18	52752084	G>A,T	snv	rs	202005334	rs202005334
					18	53402811	G>C,T	snv	rs	202075939	rs202075939
					18	53215590	A>G	snv	rs	202126448	rs202126448
					18	53459418	G>A,C	snv	rs	202127302	rs202127302
					18	52925310	A>G	snv	rs	202180825	rs202180825
					18	53207731	C>T	snv	rs	267605205	rs267605205
					18	53207763	C>A,T	snv	rs	267605206	rs267605206
					18	53386046	C>T	snv	rs	267605208	rs267605208
					18	53499327	C>T	snv	rs	267605210	rs267605210
					18	52752351	G>A	snv	rs	367734161	rs367734161
					18	53467953	C>T	snv	rs	368090296	rs368090296
					18	53391835	G>A	snv	rs	369217461	rs369217461
					18	53179033	T>G	snv	rs	369353552	rs369353552
					18	53178978	A>G	snv	rs	369550360	rs369550360
					18	53157368	C>T	snv	rs	369760834	rs369760834
					18	53305660	C>G,T	snv	rs	369809232	rs369809232
					18	53410578	G>A,T	snv	rs	370927048	rs370927048
					18	52752314	G>A	snv	rs	371102044	rs371102044
					18	52906287	G>A	snv	rs	371223769	rs371223769
					18	53410462	A>C	snv	rs	372385052	rs372385052
					18	53179078	A>G	snv	rs	372413837	rs372413837
					18	52906122	T>A,C	snv	rs	372910352	rs372910352
					18	53305581	A>G	snv	rs	373576496	rs373576496
					18	53410590	G>A,T	snv	rs	373862495	rs373862495
					18	52340824	C>G	snv	rs	373864086	rs373864086
					18	53526715	G>A	snv	rs	374199141	rs374199141
					18	53339738	C>G,T	snv	rs	374304824	rs374304824
					18	53063307	C>A	snv	rs	374404233	rs374404233
					18	53459426	C>A,T	snv	rs	375019807	rs375019807
					18	53459417	A>G	snv	rs	375401214	rs375401214
					18	53305648	G>A	snv	rs	375859461	rs375859461
					18	52923770	G>A	snv	rs	376124257	rs376124257
					18	53402826	G>A,C	snv	rs	376346520	rs376346520
					18	53397338	G>A	snv	rs	376603147	rs376603147
					18	53499369	G>A	snv	rs	377756608	rs377756608
					18	53305599	C>T	snv	rs	527722963	rs527722963
					18	53499375	G>A,T	snv	rs	528047715	rs528047715
					18	53397352	A>C	snv	rs	530752656	rs530752656
					18	53486940	G>A	snv	rs	532188333	rs532188333
					18	53205263	C>T	snv	rs	534235290	rs534235290
					18	53459270	G>C	snv	rs	537282209	rs537282209
					18	52923781	G>A,C	snv	rs	537417676	rs537417676
					18	53305654	G>A	snv	rs	539195711	rs539195711
					18	53157430	C>T	snv	rs	543242235	rs543242235
					18	53486926	T>C	snv	rs	544745651	rs544745651
					18	53178966	C>A,G	snv	rs	546252561	rs546252561
					18	53410463	T>C	snv	rs	546801963	rs546801963
					18	52340806	T>C	snv	rs	547090648	rs547090648
					18	53450640	C>T	snv	rs	547920182	rs547920182
					18	52340861	C>A,T	snv	rs	548959522	rs548959522
					18	53530372	A>G	snv	rs	549354413	rs549354413
					18	53179047	G>A	snv	rs	550253829	rs550253829
					18	52923820	T>C	snv	rs	550622832	rs550622832
					18	53410614	T>A	snv	rs	550808219	rs550808219
					18	53459255	G>C	snv	rs	551631489	rs551631489
					18	53499343	C>G,T	snv	rs	551710856	rs551710856
					18	53459392	G>C	snv	rs	552458107	rs552458107
					18	52752195	G>A	snv	rs	552730020	rs552730020
					18	53063413	T>C,G	snv	rs	553716754	rs553716754
					18	53207707	A>C	snv	rs	556876714	rs556876714
					18	52752149	G>A	snv	rs	558026226	rs558026226
					18	52925263	G>A,C	snv	rs	559352165	rs559352165
					18	53157484	G>A,T	snv	rs	559401400	rs559401400
					18	53499457	C>T	snv	rs	559961060	rs559961060
					18	53435198	G>A,T	snv	rs	563422379	rs563422379
					18	53157383	C>T	snv	rs	563504489	rs563504489
					18	53063440	G>A	snv	rs	564031982	rs564031982
					18	53410512	C>T	snv	rs	565339983	rs565339983
					18	53450641	G>A	snv	rs	566224982	rs566224982
					18	53179050	G>T	snv	rs	568659158	rs568659158
					18	52340864	A>G,T	snv	rs	568806828	rs568806828
					18	53178991	G>C	snv	rs	570890336	rs570890336
					18	53391657	C>G	snv	rs	571654420	rs571654420
					18	53459435	G>A	snv	rs	571991632	rs571991632
					18	52906230	G>A	snv	rs	572137094	rs572137094
					18	52752244	T>G	snv	rs	573734750	rs573734750
					18	53063374	G>A,T	snv	rs	573993465	rs573993465
					18	52906301	A>G	snv	rs	574398198	rs574398198
					18	53486922	T>C	snv	rs	577213496	rs577213496
					18	53459288	C>G,T	snv	rs	745973417	rs745973417
					18	53305690	A>G	snv	rs	745988532	rs745988532
					18	53339884	G>A	snv	rs	746038044	rs746038044
					18	53410563	C>G,T	snv	rs	746093132	rs746093132
					18	53178981	A>G,T	snv	rs	746139014	rs746139014
					18	53391706	C>G,T	snv	rs	746217922	rs746217922
					18	53305590	A>C	snv	rs	746298935	rs746298935
					18	53526700	G>A,C	snv	rs	746472556	rs746472556
					18	52906250	A>G	snv	rs	746538446	rs746538446
					18	53530646	C>T	snv	rs	746684278	rs746684278
					18	53450575	T>C	snv	rs	746899990	rs746899990
					18	53207716	G>A,C,T	snv	rs	747002866	rs747002866
					18	53215569	A>G	snv	rs	747057321	rs747057321
					18	53499409	G>A	snv	rs	747102029	rs747102029
					18	53459415	C>A	snv	rs	747189136	rs747189136
					18	52923758	T>C	snv	rs	747189622	rs747189622
					18	53391778	T>C	snv	rs	747359870	rs747359870
					18	53416140	A>C,T	snv	rs	747385530	rs747385530
					18	53391673	A>G,T	snv	rs	747466417	rs747466417
					18	53066066	A>G	snv	rs	747692609	rs747692609
					18	53486898	C>A,T	snv	rs	747698662	rs747698662
					18	53397351	A>G	snv	rs	747785273	rs747785273
					18	53450556	A>G	snv	rs	747840375	rs747840375
					18	53339758	A>G	snv	rs	747872108	rs747872108
					18	53410533	C>T	snv	rs	747914607	rs747914607
					18	53435182	A>G	snv	rs	748080189	rs748080189
					18	53499484	C>T	snv	rs	748334039	rs748334039
					18	53530581	T>G	snv	rs	748452853	rs748452853
					18	53066061	C>G,T	snv	rs	748884864	rs748884864
					18	53435150	A>C	snv	rs	748944929	rs748944929
					18	53486807	C>A,G,T	snv	rs	749095614	rs749095614
					18	52923828	G>C	snv	rs	749223921	rs749223921
					18	52752220	T>G	snv	rs	749521328	rs749521328
					18	52752119	C>A,T	snv	rs	749558240	rs749558240
					18	52925317	T>C	snv	rs	749560169	rs749560169
					18	53305602	C>T	snv	rs	749631547	rs749631547
					18	53526721	T>C	snv	rs	749665807	rs749665807
					18	53459431	C>A	snv	rs	749827324	rs749827324
					18	53157512	G>T	snv	rs	749959191	rs749959191
					18	53410454	T>A	snv	rs	750158375	rs750158375
					18	52906205	T>G	snv	rs	750172123	rs750172123
					18	52752344	A>T	snv	rs	750260659	rs750260659
					18	53459251	G>A,T	snv	rs	750279704	rs750279704
					18	53499475	C>T	snv	rs	750334840	rs750334840
					18	53215556	G>T	snv	rs	750409066	rs750409066
					18	53459245	C>T	snv	rs	750512171	rs750512171
					18	53179065	T>C	snv	rs	750669263	rs750669263
					18	52752063	T>C	snv	rs	750760650	rs750760650
					18	53486878	C>T	snv	rs	750763937	rs750763937
					18	53450527	C>T	snv	rs	750872111	rs750872111
					18	53499451	C>T	snv	rs	751059155	rs751059155
					18	53402890	A>G	snv	rs	751201466	rs751201466
					18	52923710	C>A,T	snv	rs	751210422	rs751210422
					18	53467957	G>A	snv	rs	751280613	rs751280613
					18	53459243	C>T	snv	rs	751325930	rs751325930
					18	52925305	T>C	snv	rs	751409684	rs751409684
					18	53499364	G>A	snv	rs	751411482	rs751411482
					18	53397320	A>G,T	snv	rs	751742206	rs751742206
					18	52923803	G>C	snv	rs	751871934	rs751871934
					18	53486839	A>G	snv	rs	752012468	rs752012468
					18	53205267	C>T	snv	rs	752051963	rs752051963
					18	53339815	G>A	snv	rs	752160818	rs752160818
					18	52752302	C>T	snv	rs	752201608	rs752201608
					18	52752165	G>A	snv	rs	752208238	rs752208238
					18	53450649	G>C	snv	rs	752238140	rs752238140
					18	53207785	C>A	snv	rs	752447243	rs752447243
					18	53499390	A>G	snv	rs	752503577	rs752503577
					18	53178979	C>A,T	snv	rs	752557178	rs752557178
					18	53410634	A>C,G	snv	rs	752694844	rs752694844
					18	53205254	T>G	snv	rs	752799008	rs752799008
					18	53063370	G>A	snv	rs	752906308	rs752906308
					18	53459237	G>A,C,T	snv	rs	753074420	rs753074420
					18	53467998	T>C	snv	rs	753205462	rs753205462
					18	53530377	A>G	snv	rs	753489837	rs753489837
					18	53207767	A>G	snv	rs	753522719	rs753522719
					18	53410467	A>T	snv	rs	753668217	rs753668217
					18	53391885	A>G	snv	rs	753714005	rs753714005
					18	53459452	C>T	snv	rs	753723136	rs753723136
					18	53205227	G>T	snv	rs	754088312	rs754088312
					18	53450536	G>A	snv	rs	754123423	rs754123423
					18	53467963	C>T	snv	rs	754183226	rs754183226
					18	53450638	G>A,C	snv	rs	754199259	rs754199259
					18	53339853	G>A	snv	rs	754564228	rs754564228
					18	53178970	C>T	snv	rs	754951567	rs754951567
					18	53467974	C>T	snv	rs	755044977	rs755044977
					18	53179079	G>T	snv	rs	755054672	rs755054672
					18	53063352	A>G	snv	rs	755111672	rs755111672
					18	53397345	G>C	snv	rs	755268585	rs755268585
					18	52906242	C>G,T	snv	rs	755351979	rs755351979
					18	53339721	G>A	snv	rs	755427246	rs755427246
					18	53459371	T>C	snv	rs	755631248	rs755631248
					18	52752069	C>A,T	snv	rs	755736951	rs755736951
					18	53215560	C>A,T	snv	rs	755847775	rs755847775
					18	52923752	A>G	snv	rs	755869531	rs755869531
					18	53391775	C>T	snv	rs	755931743	rs755931743
					18	53157457	G>A,C,T	snv	rs	756047757	rs756047757
					18	53305695	A>C,G	snv	rs	756185997	rs756185997
					18	53205293	C>T	snv	rs	756489616	rs756489616
					18	53486883	C>T	snv	rs	756529835	rs756529835
					18	52906233	G>A	snv	rs	756533345	rs756533345
					18	52923812	C>T	snv	rs	756873313	rs756873313
					18	52906128	A>G	snv	rs	757295777	rs757295777
					18	53526667	G>A	snv	rs	757310889	rs757310889
					18	53205270	C>T	snv	rs	757626375	rs757626375
					18	53205364	G>A,C	snv	rs	757705838	rs757705838
					18	53207787	G>T	snv	rs	757836717	rs757836717
					18	53499355	A>G	snv	rs	757922001	rs757922001
					18	53157424	T>A	snv	rs	758017100	rs758017100
					18	53410644	A>G	snv	rs	758117845	rs758117845
					18	53450655	C>A	snv	rs	758154990	rs758154990
					18	53179057	A>G	snv	rs	758240957	rs758240957
					18	52752095	G>A	snv	rs	758335110	rs758335110
					18	52925293	A>C	snv	rs	758426502	rs758426502
					18	53063371	A>T	snv	rs	758453318	rs758453318
					18	53391670	T>C,G	snv	rs	758484276	rs758484276
					18	52906100	G>A	snv	rs	758490958	rs758490958
					18	53391802	C>T	snv	rs	758714202	rs758714202
					18	53322130	G>A	snv	rs	758754832	rs758754832
					18	53530591	C>A	snv	rs	758790599	rs758790599
					18	53468002	A>G	snv	rs	758797011	rs758797011
					18	52925283	G>C,T	snv	rs	758939946	rs758939946
					18	53467948	C>T	snv	rs	759042817	rs759042817
					18	53450522	C>A,G,T	snv	rs	759412194	rs759412194
					18	52906263	G>A,T	snv	rs	759439297	rs759439297
					18	52923775	G>A,T	snv	rs	759718173	rs759718173
					18	53339805	A>G	snv	rs	759756249	rs759756249
					18	53157476	C>G,T	snv	rs	760059853	rs760059853
					18	53157419	G>A	snv	rs	760190685	rs760190685
					18	53459447	C>T	snv	rs	760231027	rs760231027
					18	53179039	C>G,T	snv	rs	760390119	rs760390119
					18	52906191	C>A	snv	rs	760624202	rs760624202
					18	52906292	A>G	snv	rs	760781872	rs760781872
					18	53322088	A>G	snv	rs	760811557	rs760811557
					18	52752150	C>T	snv	rs	760978364	rs760978364
					18	52925338	A>G	snv	rs	761060376	rs761060376
					18	53499325	A>C	snv	rs	761271424	rs761271424
					18	52752260	C>A,G	snv	rs	761293905	rs761293905
					18	53391856	G>T	snv	rs	761365468	rs761365468
					18	53526749	A>G	snv	rs	761396880	rs761396880
					18	53305635	G>A,C	snv	rs	761520300	rs761520300
					18	53459335	G>A,T	snv	rs	761581085	rs761581085
					18	53467959	G>A	snv	rs	761717220	rs761717220
					18	53207755	C>T	snv	rs	761768493	rs761768493
					18	53486943	G>T	snv	rs	761931430	rs761931430
					18	53386043	A>C,G	snv	rs	762179337	rs762179337
					18	53410452	C>G,T	snv	rs	762312720	rs762312720
					18	52752137	C>A	snv	rs	762319358	rs762319358
					18	52925244	T>C	snv	rs	762444049	rs762444049
					18	53391721	C>T	snv	rs	762601117	rs762601117
					18	53467954	G>A	snv	rs	762821495	rs762821495
					18	53486835	G>A	snv	rs	762874403	rs762874403
					18	53339892	T>G	snv	rs	762923561	rs762923561
					18	53205336	G>T	snv	rs	762994294	rs762994294
					18	53486931	C>G	snv	rs	763256379	rs763256379
					18	53459299	T>C	snv	rs	763403883	rs763403883
					18	52923755	T>C	snv	rs	764081462	rs764081462
					18	53066133	C>G	snv	rs	764318949	rs764318949
					18	53339733	C>G	snv	rs	764461516	rs764461516
					18	53450568	G>A	snv	rs	764500230	rs764500230
					18	53402884	A>G	snv	rs	764520543	rs764520543
					18	52340860	G>A	snv	rs	764708082	rs764708082
					18	53207778	G>A	snv	rs	764767977	rs764767977
					18	52925287	C>G,T	snv	rs	764849995	rs764849995
					18	52752296	G>A	snv	rs	764881152	rs764881152
					18	52906074	C>A	snv	rs	765050052	rs765050052
					18	53410626	T>A	snv	rs	765145781	rs765145781
					18	53179048	T>C	snv	rs	765248969	rs765248969
					18	52340836	C>A,T	snv	rs	765345419	rs765345419
					18	53467993	C>T	snv	rs	765426969	rs765426969
					18	53063366	G>T	snv	rs	765531236	rs765531236
					18	53450644	C>A	snv	rs	765644105	rs765644105
					18	53459450	C>G	snv	rs	765818268	rs765818268
					18	52906092	G>C	snv	rs	766085906	rs766085906
					18	53459372	C>G	snv	rs	766330170	rs766330170
					18	52906295	A>G,T	snv	rs	766421516	rs766421516
					18	53157406	G>A,C,T	snv	rs	766534593	rs766534593
					18	53450530	A>G	snv	rs	766691088	rs766691088
					18	53205344	G>C,T	snv	rs	766886951	rs766886951
					18	53459345	C>G	snv	rs	766901290	rs766901290
					18	53391753	G>A	snv	rs	767458713	rs767458713
					18	53499465	G>A	snv	rs	767487403	rs767487403
					18	53066145	C>G	snv	rs	767541085	rs767541085
					18	53305665	C>G,T	snv	rs	767639329	rs767639329
					18	53486949	A>C,G	snv	rs	767999734	rs767999734
					18	52906159	C>A	snv	rs	768158522	rs768158522
					18	53391849	C>T	snv	rs	768330985	rs768330985
					18	53339752	G>T	snv	rs	768507327	rs768507327
					18	53402828	A>G,T	snv	rs	768556595	rs768556595
					18	52340792	A>C	snv	rs	768588905	rs768588905
					18	52752120	G>A,C	snv	rs	768831554	rs768831554
					18	53339902	G>A,T	snv	rs	768841153	rs768841153
					18	53157469	A>G	snv	rs	768958127	rs768958127
					18	52752230	C>A,G	snv	rs	769007732	rs769007732
					18	52925238	A>G	snv	rs	769163874	rs769163874
					18	53179002	C>T	snv	rs	769218854	rs769218854
					18	53467950	G>A	snv	rs	769296222	rs769296222
					18	53205290	C>A,G	snv	rs	769342452	rs769342452
					18	53391859	C>T	snv	rs	769350859	rs769350859
					18	53339764	A>T	snv	rs	769355483	rs769355483
					18	53157362	C>G	snv	rs	769562862	rs769562862
					18	53397422	G>A,T	snv	rs	769659847	rs769659847
					18	52923728	T>G	snv	rs	769667349	rs769667349
					18	53450587	T>C	snv	rs	769699605	rs769699605
					18	52340849	C>G	snv	rs	769720354	rs769720354
					18	53402818	A>G	snv	rs	769887875	rs769887875
					18	53397336	C>T	snv	rs	770171479	rs770171479
					18	52925344	G>A	snv	rs	770249933	rs770249933
					18	53459290	C>A	snv	rs	770311628	rs770311628
					18	53467942	C>T	snv	rs	770545525	rs770545525
					18	53179111	C>G,T	snv	rs	770642527	rs770642527
					18	52906251	T>C	snv	rs	770732097	rs770732097
					18	53066127	A>T	snv	rs	770753065	rs770753065
					18	53450509	T>C	snv	rs	770796605	rs770796605
					18	52923764	T>C	snv	rs	771073523	rs771073523
					18	53157472	C>A	snv	rs	771133942	rs771133942
					18	52923838	G>A	snv	rs	771145713	rs771145713
					18	52925347	C>G,T	snv	rs	771237034	rs771237034
					18	53391693	G>A	snv	rs	771497260	rs771497260
					18	53526758	A>G,T	snv	rs	771572900	rs771572900
					18	53450502	C>T	snv	rs	771678804	rs771678804
					18	52906182	C>T	snv	rs	771695804	rs771695804
					18	53205308	G>A	snv	rs	771834549	rs771834549
					18	52906244	G>A,C	snv	rs	771857426	rs771857426
					18	53435191	G>T	snv	rs	771880633	rs771880633
					18	53410548	A>C	snv	rs	771908910	rs771908910
					18	53486815	C>T	snv	rs	771949525	rs771949525
					18	52752366	C>A,T	snv	rs	772025747	rs772025747
					18	53450613	G>C,T	snv	rs	772090965	rs772090965
					18	53499312	C>A,T	snv	rs	772146313	rs772146313
					18	53215563	C>T	snv	rs	772363549	rs772363549
					18	52925331	A>G,T	snv	rs	772647323	rs772647323
					18	52906184	G>C	snv	rs	772925573	rs772925573
					18	53391862	G>A,C	snv	rs	773134961	rs773134961
					18	53066076	G>A	snv	rs	773181989	rs773181989
					18	53450503	C>T	snv	rs	773215741	rs773215741
					18	52906080	C>A	snv	rs	773261621	rs773261621
					18	53402831	G>A	snv	rs	773304303	rs773304303
					18	53450629	T>C	snv	rs	773311909	rs773311909
					18	52925334	G>A	snv	rs	773517928	rs773517928
					18	53179099	T>G	snv	rs	773575225	rs773575225
					18	52925257	G>A,C	snv	rs	773575389	rs773575389
					18	53207773	C>G,T	snv	rs	773588703	rs773588703
					18	53416132	C>T	snv	rs	773639699	rs773639699
					18	53499322	A>G	snv	rs	773654842	rs773654842
					18	52906052	A>G	snv	rs	773688572	rs773688572
					18	53391747	G>A	snv	rs	773873999	rs773873999
					18	53391850	G>A	snv	rs	774032826	rs774032826
					18	53459333	T>C	snv	rs	774090499	rs774090499
					18	53486806	G>A	snv	rs	774093527	rs774093527
					18	53450592	G>A	snv	rs	774373571	rs774373571
					18	53339754	C>A	snv	rs	774386630	rs774386630
					18	53207741	T>G	snv	rs	774448067	rs774448067
					18	52752231	A>G	snv	rs	774517981	rs774517981
					18	53179012	G>A,C	snv	rs	774540293	rs774540293
					18	53450524	C>T	snv	rs	774695019	rs774695019
					18	53305717	C>T	snv	rs	774712596	rs774712596
					18	53459440	A>G	snv	rs	774887982	rs774887982
					18	53467980	A>T	snv	rs	775203729	rs775203729
					18	53402825	G>A	snv	rs	775539467	rs775539467
					18	53435201	C>A,T	snv	rs	775792242	rs775792242
					18	53486824	C>A,T	snv	rs	775848107	rs775848107
					18	53157481	A>G	snv	rs	775880833	rs775880833
					18	52752116	A>G	snv	rs	775883937	rs775883937
					18	53459291	C>G	snv	rs	775918127	rs775918127
					18	53459429	A>G	snv	rs	775999760	rs775999760
					18	53179045	G>A	snv	rs	776220441	rs776220441
					18	52906196	G>C	snv	rs	776237905	rs776237905
					18	52925368	T>C	snv	rs	776241386	rs776241386
					18	53416152	C>A	snv	rs	776275665	rs776275665
					18	53066131	C>T	snv	rs	776292641	rs776292641
					18	53450520	C>A	snv	rs	776595055	rs776595055
					18	53397393	A>C	snv	rs	776702468	rs776702468
					18	53402840	G>A,C	snv	rs	776722332	rs776722332
					18	53339767	G>A	snv	rs	776826523	rs776826523
					18	53499333	A>G	snv	rs	777028579	rs777028579
					18	52752268	A>G	snv	rs	777045765	rs777045765
					18	53530610	G>A	snv	rs	777345957	rs777345957
					18	52925302	G>T	snv	rs	777364850	rs777364850
					18	53397364	G>A,C	snv	rs	777518339	rs777518339
					18	53207715	G>A,C	snv	rs	777552579	rs777552579
					18	53450662	A>C	snv	rs	777608481	rs777608481
					18	53459285	G>A,T	snv	rs	777902051	rs777902051
					18	53499496	T>G	snv	rs	777912502	rs777912502
					18	53467921	C>G	snv	rs	777949535	rs777949535
					18	53526639	T>G	snv	rs	777982992	rs777982992
					18	53322139	C>T	snv	rs	778000784	rs778000784
					18	53468003	C>G,T	snv	rs	778390025	rs778390025
					18	53450555	C>G	snv	rs	778424275	rs778424275
					18	53207683	T>C	snv	rs	778440973	rs778440973
					18	52752086	T>A	snv	rs	778444286	rs778444286
					18	53499378	C>G,T	snv	rs	779041169	rs779041169
					18	52925326	A>C	snv	rs	779119574	rs779119574
					18	53391661	C>T	snv	rs	779182036	rs779182036
					18	53391666	C>T	snv	rs	779218051	rs779218051
					18	53397347	C>T	snv	rs	779262353	rs779262353
					18	53322113	C>T	snv	rs	779372578	rs779372578
					18	53179080	A>G	snv	rs	779455038	rs779455038
					18	52340791	G>A,C	snv	rs	779492300	rs779492300
					18	53530580	A>T	snv	rs	779526595	rs779526595
					18	53486884	C>G,T	snv	rs	779572042	rs779572042
					18	52752077	G>A	snv	rs	779596593	rs779596593
					18	53205300	A>G,T	snv	rs	779661533	rs779661533
					18	53530359	T>A,C	snv	rs	779763653	rs779763653
					18	52906284	C>G	snv	rs	780008292	rs780008292
					18	52925316	G>A	snv	rs	780451060	rs780451060
					18	53530389	C>G	snv	rs	780641055	rs780641055
					18	52906240	A>G,T	snv	rs	780644260	rs780644260
					18	53157443	G>A	snv	rs	780738407	rs780738407
					18	53459250	T>G	snv	rs	780768619	rs780768619
					18	53339716	C>A,G	snv	rs	780972232	rs780972232
					18	53215553	A>G	snv	rs	781075686	rs781075686
					18	53157359	T>C	snv	rs	781075918	rs781075918
					18	53526701	T>C	snv	rs	781160141	rs781160141
					18	52752213	G>A	snv	rs	781178843	rs781178843
					18	52906142	A>G	snv	rs	781294118	rs781294118
					18	53305686	C>G,T	snv	rs	781368572	rs781368572
					18	53410556	C>A	snv	rs	781383928	rs781383928
					18	53205278	A>G,T	snv	rs	781429665	rs781429665
					18	52340878	G>A	snv	rs	781446021	rs781446021
					18	53391825	T>G	snv	rs	781717646	rs781717646
					18	53459363	G>A	snv	rs	865832308	rs865832308
					18	52925311	C>A	snv	rs	865907545	rs865907545
					18	52340807	G>A,T	snv	rs	866002143	rs866002143
					18	53486958	T>C,G	snv	rs	866102022	rs866102022
					18	53157394	G>A,T	snv	rs	866199260	rs866199260
					18	53066074	T>C,G	snv	rs	866569181	rs866569181
					18	53435195	G>T	snv	rs	866701043	rs866701043
					18	53386111	G>A	snv	rs	867121344	rs867121344
					18	53063358	G>A	snv	rs	867303462	rs867303462
					18	52906115	G>A	snv	rs	868090609	rs868090609
					18	53339742	C>A,T	snv	rs	868269938	rs868269938
					18	53391690	G>A	snv	rs	868403541	rs868403541
					18	53322059	G>A	snv	rs	868536178	rs868536178
					18	53486950	G>A,T	snv	rs	868720170	rs868720170
					18	53157388	C>T	snv	rs	868752870	rs868752870
					18	53450511	G>A	snv	rs	868864849	rs868864849
					18	53459236	C>A,T	snv	rs	889494004	rs889494004
					18	53467986	A>G	snv	rs	890067199	rs890067199
					18	53391727	C>A,G,T	snv	rs	893327233	rs893327233
					18	52752173	G>A	snv	rs	893585925	rs893585925
					18	53467966	G>A	snv	rs	895467720	rs895467720
					18	52906302	A>G	snv	rs	895724028	rs895724028
					18	53207764	G>A,T	snv	rs	895813012	rs895813012
					18	53450569	T>C	snv	rs	896168838	rs896168838
					18	53322133	G>A	snv	rs	897905242	rs897905242
					18	53386136	C>A,G	snv	rs	897910498	rs897910498
					18	53391787	G>C,T	snv	rs	898442904	rs898442904
					18	53397392	A>G	snv	rs	904868275	rs904868275
					18	53450508	A>G	snv	rs	906133735	rs906133735
					18	53486857	C>T	snv	rs	912869366	rs912869366
					18	53215550	C>A,T	snv	rs	915196815	rs915196815
					18	52906226	A>G	snv	rs	915441598	rs915441598
					18	53402888	T>C	snv	rs	916535520	rs916535520
					18	53410598	A>G	snv	rs	921279625	rs921279625
					18	53410629	T>C,G	snv	rs	924718884	rs924718884
					18	53435179	A>G	snv	rs	925357634	rs925357634
					18	53205221	G>A	snv	rs	925519522	rs925519522
					18	53063436	C>G,T	snv	rs	925711337	rs925711337
					18	53339829	G>A	snv	rs	934991271	rs934991271
					18	53322070	A>G	snv	rs	937566108	rs937566108
					18	52923854	T>G	snv	rs	937587943	rs937587943
					18	53459319	G>A	snv	rs	938589007	rs938589007
					18	53391717	C>T	snv	rs	938733682	rs938733682
					18	53305679	G>A	snv	rs	939921441	rs939921441
					18	52925364	G>C	snv	rs	941002438	rs941002438
					18	53459266	G>A,T	snv	rs	948508381	rs948508381
					18	53386108	T>G	snv	rs	949315479	rs949315479
					18	53486871	G>A	snv	rs	949823133	rs949823133
					18	53339737	G>A	snv	rs	951384363	rs951384363
					18	53530375	C>A,T	snv	rs	951560831	rs951560831
					18	53499502	C>T	snv	rs	956586113	rs956586113
					18	53459441	A>G	snv	rs	958733998	rs958733998
					18	52752083	C>G,T	snv	rs	962808767	rs962808767
					18	52906096	C>G,T	snv	rs	963449733	rs963449733
					18	53339779	G>A,C	snv	rs	965439768	rs965439768
					18	53410496	G>A	snv	rs	967785151	rs967785151
					18	53499337	T>C	snv	rs	971556680	rs971556680
					18	53179088	A>T	snv	rs	974366565	rs974366565
					18	53450589	G>A	snv	rs	974605277	rs974605277
					18	53450628	A>T	snv	rs	978159244	rs978159244
					18	53526707	C>G,T	snv	rs	978831883	rs978831883
					18	53207700	T>C	snv	rs	978897197	rs978897197
					18	53157505	G>A,C	snv	rs	979054696	rs979054696
					18	53435176	G>C	snv	rs	979491920	rs979491920
					18	53339893	C>T	snv	rs	981348957	rs981348957
					18	52923784	C>A,T	snv	rs	981733248	rs981733248
					18	53526646	A>G	snv	rs	982891608	rs982891608
					18	52923779	C>G	snv	rs	986247204	rs986247204
					18	53063397	C>G	snv	rs	986663763	rs986663763
					18	53402882	G>C	snv	rs	989358066	rs989358066
					18	52752078	C>T	snv	rs	990772793	rs990772793
					18	53207704	A>G	snv	rs	991060322	rs991060322
					18	53157374	T>C	snv	rs	995489319	rs995489319
					18	53410521	G>C	snv	rs	1002361280	rs1002361280
					18	52906065	A>C	snv	rs	1003130251	rs1003130251
					18	53066151	A>G	snv	rs	1003351469	rs1003351469
					18	52752290	C>A,G	snv	rs	1003873682	rs1003873682
					18	53530392	C>A	snv	rs	1004407185	rs1004407185
					18	52340796	T>G	snv	rs	1005837384	rs1005837384
					18	53066049	G>A	snv	rs	1010528158	rs1010528158
					18	53459309	A>G	snv	rs	1010836755	rs1010836755
					18	53391769	A>G	snv	rs	1012061129	rs1012061129
					18	53402876	C>T	snv	rs	1012458014	rs1012458014
					18	52906307	G>A	snv	rs	1012718663	rs1012718663
					18	52906109	A>C	snv	rs	1012804259	rs1012804259
					18	53205291	C>A,G,T	snv	rs	1013974671	rs1013974671
					18	53450538	G>A	snv	rs	1018696586	rs1018696586
					18	53526662	T>C	snv	rs	1020255716	rs1020255716
					18	53459375	C>G	snv	rs	1020425095	rs1020425095
					18	53391799	A>G	snv	rs	1023230164	rs1023230164
					18	52925251	T>C	snv	rs	1025818300	rs1025818300
					18	53063356	T>C	snv	rs	1029236531	rs1029236531
					18	53179089	C>A,G	snv	rs	1030609611	rs1030609611
					18	53179023	C>A,T	snv	rs	1030753365	rs1030753365
					18	53459248	A>G,T	snv	rs	1032768352	rs1032768352
					18	52752212	G>A	snv	rs	1033102782	rs1033102782
					18	53207685	G>A,C	snv	rs	1034888647	rs1034888647
					18	53322103	A>G	snv	rs	1036855887	rs1036855887
					18	52340804	G>A	snv	rs	1038209589	rs1038209589
					18	52752075	C>A,T	snv	rs	1040684774	rs1040684774
					18	53391678	T>A	snv	rs	1042150855	rs1042150855
					18	53066082	T>C	snv	rs	1042269937	rs1042269937
					18	52752209	T>A	snv	rs	1042628440	rs1042628440
					18	52906239	A>T	snv	rs	1042809360	rs1042809360
					18	52906325	T>C	snv	rs	1044247990	rs1044247990
					18	53386115	G>A	snv	rs	1046264218	rs1046264218
					18	53459377	A>G	snv	rs	1047645901	rs1047645901
					18	53486928	G>A	snv	rs	1049694218	rs1049694218
					18	53322155	A>T	snv	rs	1051756020	rs1051756020
					18	53205305	A>G,T	snv	rs	1055646190	rs1055646190
					18	53459247	C>G,T	snv	rs	1158062301	rs1158062301
					18	53179060	A>G	snv	rs	1158853961	rs1158853961
					18	53467947	G>T	snv	rs	1160762858	rs1160762858
					18	53179081	G>C	snv	rs	1162344034	rs1162344034
					18	53215548	T>G	snv	rs	1162857341	rs1162857341
					18	53459302	A>C	snv	rs	1162899827	rs1162899827
					18	53397398	A>G	snv	rs	1163857012	rs1163857012
					18	52925325	T>C	snv	rs	1164099475	rs1164099475
					18	52752207	C>T	snv	rs	1164883929	rs1164883929
					18	53386085	A>G	snv	rs	1165355345	rs1165355345
					18	52906185	G>T	snv	rs	1166666228	rs1166666228
					18	53063448	T>C	snv	rs	1166797726	rs1166797726
					18	53339823	A>G	snv	rs	1167421232	rs1167421232
					18	52906194	G>A	snv	rs	1167613349	rs1167613349
					18	53066068	T>G	snv	rs	1167786270	rs1167786270
					18	53410478	A>G	snv	rs	1168098254	rs1168098254
					18	53391814	A>C	snv	rs	1169532437	rs1169532437
					18	53530354	T>A,C	snv	rs	1173243045	rs1173243045
					18	53459378	T>A	snv	rs	1173604495	rs1173604495
					18	53467939	G>C	snv	rs	1175164461	rs1175164461
					18	52752068	G>A	snv	rs	1175611526	rs1175611526
					18	53305671	G>A	snv	rs	1176065755	rs1176065755
					18	53402788	C>T	snv	rs	1177212062	rs1177212062
					18	53410464	T>A	snv	rs	1177325593	rs1177325593
					18	53410561	T>A,C	snv	rs	1177588079	rs1177588079
					18	53205353	G>A	snv	rs	1179846654	rs1179846654
					18	52906083	C>G,T	snv	rs	1180487584	rs1180487584
					18	52925301	G>A	snv	rs	1181362326	rs1181362326
					18	53499331	C>T	snv	rs	1181783971	rs1181783971
					18	53499342	C>G	snv	rs	1184154743	rs1184154743
					18	52752227	A>C	snv	rs	1185677943	rs1185677943
					18	53066148	C>T	snv	rs	1186332230	rs1186332230
					18	52906326	C>T	snv	rs	1186851421	rs1186851421
					18	53402836	C>A	snv	rs	1187171748	rs1187171748
					18	53207688	G>A,T	snv	rs	1187262857	rs1187262857
					18	52923817	A>C,G	snv	rs	1187513224	rs1187513224
					18	53526729	G>A,C	snv	rs	1187710231	rs1187710231
					18	53322135	G>A,C	snv	rs	1188933431	rs1188933431
					18	53526658	G>T	snv	rs	1190038930	rs1190038930
					18	53499415	C>A,T	snv	rs	1190308230	rs1190308230
					18	53410491	T>C	snv	rs	1190487659	rs1190487659
					18	53322143	A>C	snv	rs	1190767404	rs1190767404
					18	53486813	C>G,T	snv	rs	1191533869	rs1191533869
					18	53339826	A>G	snv	rs	1192638922	rs1192638922
					18	53397314	G>A	snv	rs	1195383149	rs1195383149
					18	53459399	C>A	snv	rs	1196189053	rs1196189053
					18	53486893	C>T	snv	rs	1196250710	rs1196250710
					18	53339734	C>A,G	snv	rs	1196773042	rs1196773042
					18	52906187	G>C	snv	rs	1197282228	rs1197282228
					18	53459259	A>G,T	snv	rs	1197941353	rs1197941353
					18	53391791	G>C	snv	rs	1198023606	rs1198023606
					18	53205289	A>C	snv	rs	1199843734	rs1199843734
					18	53450625	G>C,T	snv	rs	1200424248	rs1200424248
					18	53305644	A>C	snv	rs	1202698490	rs1202698490
					18	53530414	T>C	snv	rs	1202742235	rs1202742235
					18	52923725	A>G	snv	rs	1204141335	rs1204141335
					18	53207808	C>T	snv	rs	1204997846	rs1204997846
					18	52340866	C>T	snv	rs	1208033056	rs1208033056
					18	53063347	A>G,T	snv	rs	1208344598	rs1208344598
					18	53526680	C>A,T	snv	rs	1208410804	rs1208410804
					18	53157400	G>T	snv	rs	1209305311	rs1209305311
					18	53467918	G>T	snv	rs	1209473159	rs1209473159
					18	52923794	G>C	snv	rs	1209664689	rs1209664689
					18	53435170	C>G	snv	rs	1209869888	rs1209869888
					18	53499493	C>T	snv	rs	1212788836	rs1212788836
					18	53386127	G>C	snv	rs	1213639162	rs1213639162
					18	53397372	T>C	snv	rs	1214993129	rs1214993129
					18	53435161	G>A	snv	rs	1215042521	rs1215042521
					18	53305639	A>G	snv	rs	1215553860	rs1215553860
					18	52925290	A>T	snv	rs	1216856637	rs1216856637
					18	53499459	A>G	snv	rs	1217740244	rs1217740244
					18	53205272	A>C,G,T	snv	rs	1217774695	rs1217774695
					18	53459351	C>G,T	snv	rs	1218133200	rs1218133200
					18	53402879	A>G	snv	rs	1218525396	rs1218525396
					18	53402821	A>G	snv	rs	1218682249	rs1218682249
					18	53530624	C>T	snv	rs	1219276810	rs1219276810
					18	53179053	G>T	snv	rs	1219488355	rs1219488355
					18	53305713	T>G	snv	rs	1221610984	rs1221610984
					18	53530576	G>A	snv	rs	1222539911	rs1222539911
					18	53205339	C>G,T	snv	rs	1223208579	rs1223208579
					18	52923748	T>A	snv	rs	1223808787	rs1223808787
					18	53499477	A>G	snv	rs	1224083947	rs1224083947
					18	53391777	G>A	snv	rs	1224312226	rs1224312226
					18	53450561	C>A,T	snv	rs	1225056541	rs1225056541
					18	53499313	C>G,T	snv	rs	1228904421	rs1228904421
					18	52752118	G>T	snv	rs	1229149749	rs1229149749
					18	52923802	G>A	snv	rs	1230228712	rs1230228712
					18	52925278	C>T	snv	rs	1230638008	rs1230638008
					18	53459369	A>C,T	snv	rs	1230863832	rs1230863832
					18	52923749	C>T	snv	rs	1231214264	rs1231214264
					18	53530380	T>C	snv	rs	1232203243	rs1232203243
					18	53305641	A>G	snv	rs	1233183591	rs1233183591
					18	53397375	C>T	snv	rs	1235890645	rs1235890645
					18	53305630	T>G	snv	rs	1236370142	rs1236370142
					18	53178996	C>G	snv	rs	1238095479	rs1238095479
					18	53435185	T>A,C	snv	rs	1240380503	rs1240380503
					18	53499357	C>T	snv	rs	1240473031	rs1240473031
					18	53157415	T>C	snv	rs	1240741462	rs1240741462
					18	53322125	A>G	snv	rs	1241417853	rs1241417853
					18	53530572	A>C	snv	rs	1242342181	rs1242342181
					18	53305650	C>T	snv	rs	1244190681	rs1244190681
					18	53499454	C>T	snv	rs	1244240631	rs1244240631
					18	52925358	C>T	snv	rs	1245053915	rs1245053915
					18	52906089	T>C	snv	rs	1247795418	rs1247795418
					18	53499411	C>A	snv	rs	1250355443	rs1250355443
					18	53450560	A>C	snv	rs	1250520036	rs1250520036
					18	52923709	C>A,G	snv	rs	1250656110	rs1250656110
					18	53157361	C>G,T	snv	rs	1250834737	rs1250834737
					18	53339729	T>A,C	snv	rs	1250871070	rs1250871070
					18	52752284	C>T	snv	rs	1254032528	rs1254032528
					18	52340870	A>G	snv	rs	1256227910	rs1256227910
					18	53391718	T>C	snv	rs	1257707144	rs1257707144
					18	53339715	T>A	snv	rs	1257883845	rs1257883845
					18	53339845	G>A	snv	rs	1258508110	rs1258508110
					18	52923731	A>G	snv	rs	1258834567	rs1258834567
					18	53178985	A>G	snv	rs	1261377297	rs1261377297
					18	52752243	A>G	snv	rs	1262133314	rs1262133314
					18	53499388	C>A	snv	rs	1264078784	rs1264078784
					18	53410497	A>G	snv	rs	1266850495	rs1266850495
					18	53530379	C>G	snv	rs	1269912718	rs1269912718
					18	52906054	G>A,T	snv	rs	1271631002	rs1271631002
					18	53459279	A>G	snv	rs	1272420859	rs1272420859
					18	52340800	C>T	snv	rs	1273414468	rs1273414468
					18	52752167	G>A	snv	rs	1273613913	rs1273613913
					18	53416155	A>C	snv	rs	1274262274	rs1274262274
					18	53450523	C>A,T	snv	rs	1274304865	rs1274304865
					18	53402822	C>T	snv	rs	1274567931	rs1274567931
					18	52752365	G>A	snv	rs	1277107032	rs1277107032
					18	52752153	A>C	snv	rs	1277460641	rs1277460641
					18	53386121	C>T	snv	rs	1278768743	rs1278768743
					18	53339772	A>G	snv	rs	1279331834	rs1279331834
					18	52906236	T>C	snv	rs	1279445486	rs1279445486
					18	53386102	C>G	snv	rs	1279721621	rs1279721621
					18	53157442	C>T	snv	rs	1279908257	rs1279908257
					18	53207689	T>C	snv	rs	1280952695	rs1280952695
					18	52340815	G>A	snv	rs	1282133083	rs1282133083
					18	53391667	C>A,T	snv	rs	1282143457	rs1282143457
					18	53467977	A>G,T	snv	rs	1284447482	rs1284447482
					18	53205222	T>C	snv	rs	1284871272	rs1284871272
					18	53179104	A>C	snv	rs	1285033959	rs1285033959
					18	53391768	C>T	snv	rs	1285784777	rs1285784777
					18	53450518	T>C	snv	rs	1286410826	rs1286410826
					18	53499474	C>T	snv	rs	1286602541	rs1286602541
					18	53391883	A>G	snv	rs	1287566191	rs1287566191
					18	52752197	A>G	snv	rs	1290039269	rs1290039269
					18	53467965	C>T	snv	rs	1290295808	rs1290295808
					18	53339769	A>G	snv	rs	1290968641	rs1290968641
					18	53063391	C>T	snv	rs	1292407371	rs1292407371
					18	53499463	G>A	snv	rs	1293110655	rs1293110655
					18	53499304	G>A	snv	rs	1293144251	rs1293144251
					18	53179113	G>A	snv	rs	1295311296	rs1295311296
					18	53215557	C>T	snv	rs	1295463988	rs1295463988
					18	52923853	C>T	snv	rs	1295607863	rs1295607863
					18	53402846	T>C	snv	rs	1296786776	rs1296786776
					18	52340819	C>A	snv	rs	1297820968	rs1297820968
					18	53499376	C>A,T	snv	rs	1299639149	rs1299639149
					18	53305696	A>G	snv	rs	1300419148	rs1300419148
					18	53063313	T>C	snv	rs	1300447517	rs1300447517
					18	53178974	G>T	snv	rs	1300510190	rs1300510190
					18	53486847	G>C	snv	rs	1301707942	rs1301707942
					18	53530618	A>G	snv	rs	1302860560	rs1302860560
					18	53486925	G>A	snv	rs	1302895972	rs1302895972
					18	53486912	C>G	snv	rs	1303147251	rs1303147251
					18	53339798	C>G,T	snv	rs	1303493678	rs1303493678
					18	53459261	G>A	snv	rs	1303874568	rs1303874568
					18	53157392	G>A	snv	rs	1304221400	rs1304221400
					18	53459310	T>G	snv	rs	1304729354	rs1304729354
					18	53157427	G>T	snv	rs	1305315229	rs1305315229
					18	53179092	A>C,G	snv	rs	1306181734	rs1306181734
					18	53215565	C>G	snv	rs	1307775717	rs1307775717
					18	53391658	C>T	snv	rs	1307953724	rs1307953724
					18	53157460	A>G	snv	rs	1308033809	rs1308033809
					18	53435164	T>C	snv	rs	1310416442	rs1310416442
					18	53450634	A>C	snv	rs	1310862740	rs1310862740
					18	53435144	G>C	snv	rs	1312707521	rs1312707521
					18	53063326	A>G	snv	rs	1312734112	rs1312734112
					18	53467915	G>A,C	snv	rs	1316452152	rs1316452152
					18	53066098	A>G	snv	rs	1317145566	rs1317145566
					18	53499372	G>C	snv	rs	1318410216	rs1318410216
					18	52906119	T>C	snv	rs	1318456161	rs1318456161
					18	53386103	C>T	snv	rs	1320742427	rs1320742427
					18	53305642	A>C	snv	rs	1320940640	rs1320940640
					18	53530408	C>A,G	snv	rs	1321114002	rs1321114002
					18	53322085	G>A	snv	rs	1324286936	rs1324286936
					18	53410502	A>T	snv	rs	1325990378	rs1325990378
					18	52752168	T>A	snv	rs	1326511847	rs1326511847
					18	53486953	G>A	snv	rs	1327583564	rs1327583564
					18	53530384	A>G	snv	rs	1327825326	rs1327825326
					18	53157506	A>G	snv	rs	1327858889	rs1327858889
					18	53391724	C>T	snv	rs	1330078564	rs1330078564
					18	53486850	A>T	snv	rs	1330140220	rs1330140220
					18	53486938	T>G	snv	rs	1331117481	rs1331117481
					18	53467968	G>T	snv	rs	1333327835	rs1333327835
					18	53416147	A>G	snv	rs	1333913174	rs1333913174
					18	53410550	C>T	snv	rs	1336089803	rs1336089803
					18	53157412	G>A	snv	rs	1336786051	rs1336786051
					18	53322104	C>G	snv	rs	1337205760	rs1337205760
					18	52923776	A>T	snv	rs	1337786145	rs1337786145
					18	53526647	C>A	snv	rs	1339216091	rs1339216091
					18	52925362	C>A	snv	rs	1339358005	rs1339358005
					18	53157479	T>G	snv	rs	1339532985	rs1339532985
					18	53386073	A>G	snv	rs	1340302918	rs1340302918
					18	53450650	C>G,T	snv	rs	1340709898	rs1340709898
					18	52923806	A>C	snv	rs	1341470076	rs1341470076
					18	53526677	G>A	snv	rs	1342441714	rs1342441714
					18	53305697	C>A	snv	rs	1344090865	rs1344090865
					18	53205248	G>A	snv	rs	1345556064	rs1345556064
					18	53178976	A>G	snv	rs	1345848354	rs1345848354
					18	53526685	T>A	snv	rs	1345996733	rs1345996733
					18	52752140	G>T	snv	rs	1347472471	rs1347472471
					18	53499456	C>T	snv	rs	1347945117	rs1347945117
					18	53157420	C>A,T	snv	rs	1348574964	rs1348574964
					18	53410595	T>G	snv	rs	1349520353	rs1349520353
					18	52923788	A>G	snv	rs	1353494300	rs1353494300
					18	52752122	G>A	snv	rs	1355008328	rs1355008328
					18	52340842	G>C	snv	rs	1355339820	rs1355339820
					18	53391808	C>G	snv	rs	1359077106	rs1359077106
					18	53386048	A>G	snv	rs	1360222053	rs1360222053
					18	53435159	G>A	snv	rs	1360683492	rs1360683492
					18	53063332	C>T	snv	rs	1362158031	rs1362158031
					18	53391782	G>C,T	snv	rs	1362403149	rs1362403149
					18	53499499	T>C	snv	rs	1363935316	rs1363935316
					18	53205303	C>G	snv	rs	1364291648	rs1364291648
					18	53499507	C>A	snv	rs	1365202718	rs1365202718
					18	53205245	C>A	snv	rs	1365864806	rs1365864806
					18	53063305	T>G	snv	rs	1366957682	rs1366957682
					18	52906047	C>T	snv	rs	1367629066	rs1367629066
					18	52752267	T>C	snv	rs	1368139352	rs1368139352
					18	53526619	C>T	snv	rs	1370209652	rs1370209652
					18	53459254	G>A	snv	rs	1370943865	rs1370943865
					18	53305633	C>G	snv	rs	1371546759	rs1371546759
					18	52906061	T>A	snv	rs	1371767805	rs1371767805
					18	52752357	C>T	snv	rs	1373811388	rs1373811388
					18	53207742	C>A	snv	rs	1373926337	rs1373926337
					18	53526754	G>A,T	snv	rs	1374644301	rs1374644301
					18	52923746	C>T	snv	rs	1374697407	rs1374697407
					18	52906256	A>G	snv	rs	1375329645	rs1375329645
					18	53450619	G>A	snv	rs	1375407977	rs1375407977
					18	53339806	T>A	snv	rs	1375683683	rs1375683683
					18	53179032	A>G	snv	rs	1376029896	rs1376029896
					18	53397399	G>A	snv	rs	1377630045	rs1377630045
					18	53339876	C>G,T	snv	rs	1379736660	rs1379736660
					18	53305676	G>C	snv	rs	1380135250	rs1380135250
					18	53066104	G>A	snv	rs	1380195159	rs1380195159
					18	53402804	A>G	snv	rs	1380361849	rs1380361849
					18	53386100	T>C	snv	rs	1383344737	rs1383344737
					18	53530405	C>A,T	snv	rs	1384303394	rs1384303394
					18	53467909	A>G	snv	rs	1386302644	rs1386302644
					18	52752062	A>T	snv	rs	1387130494	rs1387130494
					18	52906178	A>G	snv	rs	1387614200	rs1387614200
					18	53339780	T>C,G	snv	rs	1387619009	rs1387619009
					18	53157371	G>A	snv	rs	1387667682	rs1387667682
					18	53063401	C>G	snv	rs	1388432765	rs1388432765
					18	53486902	C>A,T	snv	rs	1389933990	rs1389933990
					18	52906139	A>G	snv	rs	1391094759	rs1391094759
					18	53386044	G>T	snv	rs	1393576236	rs1393576236
					18	53402837	C>T	snv	rs	1393930143	rs1393930143
					18	53459395	C>G,T	snv	rs	1395174782	rs1395174782
					18	53450549	G>C	snv	rs	1396521165	rs1396521165
					18	52752338	T>C	snv	rs	1396788346	rs1396788346
					18	52906208	C>T	snv	rs	1396927775	rs1396927775
					18	53066154	G>T	snv	rs	1397509571	rs1397509571
					18	53205230	C>A	snv	rs	1399430363	rs1399430363
					18	53391807	C>G	snv	rs	1399802412	rs1399802412
					18	53467903	C>T	snv	rs	1400019857	rs1400019857
					18	53450610	G>C	snv	rs	1401945202	rs1401945202
					18	53322074	T>G	snv	rs	1403267802	rs1403267802
					18	53499505	A>G	snv	rs	1404034724	rs1404034724
					18	53207761	A>C	snv	rs	1404936236	rs1404936236
					18	53530401	C>T	snv	rs	1405817368	rs1405817368
					18	53499300	G>A,C	snv	rs	1406073994	rs1406073994
					18	53179044	C>A,G,T	snv	rs	1406742141	rs1406742141
					18	53063377	C>T	snv	rs	1410195305	rs1410195305
					18	53179006	C>T	snv	rs	1410265245	rs1410265245
					18	53410487	C>A	snv	rs	1411401206	rs1411401206
					18	53450632	G>T	snv	rs	1411405643	rs1411405643
					18	52925235	T>C	snv	rs	1412424418	rs1412424418
					18	53459437	A>G	snv	rs	1412614556	rs1412614556
					18	53459295	T>A,C	snv	rs	1412756218	rs1412756218
					18	52752327	G>T	snv	rs	1413692943	rs1413692943
					18	52923836	G>A	snv	rs	1413803345	rs1413803345
					18	53450533	G>A	snv	rs	1414981882	rs1414981882
					18	53467927	C>G	snv	rs	1416910485	rs1416910485
					18	52752311	T>C	snv	rs	1418288663	rs1418288663
					18	53305587	G>A	snv	rs	1418451436	rs1418451436
					18	53530402	C>A	snv	rs	1418545757	rs1418545757
					18	52752131	G>T	snv	rs	1418624209	rs1418624209
					18	53391676	A>G	snv	rs	1419406654	rs1419406654
					18	53410490	A>G	snv	rs	1420158520	rs1420158520
					18	52752221	G>A	snv	rs	1420293884	rs1420293884
					18	52906133	A>G	snv	rs	1421499857	rs1421499857
					18	53402839	C>T	snv	rs	1421823846	rs1421823846
					18	53339841	G>A	snv	rs	1422720043	rs1422720043
					18	53391817	A>G	snv	rs	1423657770	rs1423657770
					18	53499417	C>T	snv	rs	1425465262	rs1425465262
					18	53486844	C>T	snv	rs	1426461725	rs1426461725
					18	53207740	G>T	snv	rs	1427244860	rs1427244860
					18	53530383	T>C	snv	rs	1428282129	rs1428282129
					18	52923849	C>G,T	snv	rs	1428393731	rs1428393731
					18	52906163	C>A	snv	rs	1429137702	rs1429137702
					18	53402849	T>C	snv	rs	1431092131	rs1431092131
					18	53157356	C>G	snv	rs	1431516204	rs1431516204
					18	53410503	T>C	snv	rs	1433204431	rs1433204431
					18	53339740	C>G	snv	rs	1433453979	rs1433453979
					18	53063390	G>T	snv	rs	1433628119	rs1433628119
					18	53397428	G>A	snv	rs	1435664009	rs1435664009
					18	53450590	G>A,C	snv	rs	1438796580	rs1438796580
					18	53435173	G>T	snv	rs	1438994408	rs1438994408
					18	53467894	G>T	snv	rs	1439819758	rs1439819758
					18	53391795	G>T	snv	rs	1442395029	rs1442395029
					18	53179098	G>A	snv	rs	1442675375	rs1442675375
					18	53526633	G>T	snv	rs	1443299538	rs1443299538
					18	53410551	T>C	snv	rs	1444075344	rs1444075344
					18	53339865	C>A	snv	rs	1446168229	rs1446168229
					18	53397435	C>T	snv	rs	1446621634	rs1446621634
					18	53526724	G>A	snv	rs	1447383299	rs1447383299
					18	52906235	C>A,T	snv	rs	1447900221	rs1447900221
					18	53526650	C>T	snv	rs	1448006443	rs1448006443
					18	53499349	A>G	snv	rs	1449194033	rs1449194033
					18	52340833	G>A	snv	rs	1450606224	rs1450606224
					18	53305617	C>G	snv	rs	1450812881	rs1450812881
					18	53391681	C>T	snv	rs	1453579906	rs1453579906
					18	53157380	C>A	snv	rs	1454486031	rs1454486031
					18	53397335	A>C	snv	rs	1455483594	rs1455483594
					18	53157446	C>A,T	snv	rs	1456930613	rs1456930613
					18	53322112	C>T	snv	rs	1458241128	rs1458241128
					18	53391788	C>G	snv	rs	1458282761	rs1458282761
					18	53397407	A>G	snv	rs	1458653936	rs1458653936
					18	52925236	C>G,T	snv	rs	1458677597	rs1458677597
					18	53486904	G>A	snv	rs	1459343094	rs1459343094
					18	52906055	T>C	snv	rs	1461736507	rs1461736507
					18	52340827	G>T	snv	rs	1461748482	rs1461748482
					18	53215554	G>C,T	snv	rs	1462755626	rs1462755626
					18	53207797	C>T	snv	rs	1464612406	rs1464612406
					18	53459235	A>C,G	snv	rs	1466191293	rs1466191293
					18	53339730	C>A	snv	rs	1467904140	rs1467904140
					18	53486899	G>A	snv	rs	1468620860	rs1468620860
					18	53459280	C>A,T	snv	rs	1468870827	rs1468870827
					18	52752187	G>C	snv	rs	1469635869	rs1469635869
					18	53391702	A>T	snv	rs	1470784079	rs1470784079
					18	53066050	G>A	snv	rs	1472053367	rs1472053367
					18	53410619	G>A	snv	rs	1472223303	rs1472223303
					18	53402792	C>T	snv	rs	1472421802	rs1472421802
					18	53391712	C>T	snv	rs	1472688182	rs1472688182
					18	52925256	G>A	snv	rs	1473334091	rs1473334091
					18	53450618	C>G,T	snv	rs	1474376680	rs1474376680
					18	53499414	A>G	snv	rs	1476824565	rs1476824565
					18	53459381	A>G	snv	rs	1480208621	rs1480208621
					18	53410641	T>G	snv	rs	1480769515	rs1480769515
					18	52752152	G>A	snv	rs	1482775048	rs1482775048
					18	53066056	A>G	snv	rs	1484045023	rs1484045023
					18	53459456	C>T	snv	rs	1484154262	rs1484154262
					18	53410610	C>G	snv	rs	1484429884	rs1484429884
					18	53207794	T>C	snv	rs	1484936289	rs1484936289
					18	52923815	C>A	snv	rs	1484995780	rs1484995780
					18	53402830	G>A	snv	rs	1486541584	rs1486541584
					18	53215586	G>T	snv	rs	1486878216	rs1486878216
					18	53416124	T>C	snv	rs	1487063846	rs1487063846
					18	53391773	T>G	snv	rs	1487159049	rs1487159049
					18	53386132	A>G	snv	rs	1488504700	rs1488504700
					18	53063442	G>A	snv	rs	1488881163	rs1488881163
					18	53499492	C>A	snv	rs	1489298218	rs1489298218
					18	52906082	G>A	snv	rs	1489648186	rs1489648186
					18	53450531	T>A	snv	rs	1490045885	rs1490045885
					18	53205338	A>G	snv	rs	1490159568	rs1490159568
					18	53410518	G>T	snv	rs	1490582897	rs1490582897
					18	53305578	A>T	snv	rs	1568043370	rs1568043370
					18	53305584	A>G	snv	rs	1568043384	rs1568043384
					18	52752190	A>C	snv	rs	1568081800	rs1568081800
					18	53391682	C>T	snv	rs	1568101947	rs1568101947
					18	53391844	C>T	snv	rs	1568102148	rs1568102148
					18	53450604	C>G,T	snv	rs	1568139820	rs1568139820
					18	53459357	C>A,T	snv	rs	1568145401	rs1568145401
					18	53459405	T>G	snv	rs	1568145457	rs1568145457
					18	53467926	T>G	snv	rs	1568151137	rs1568151137
					18	53526748	G>A	snv	rs	1568188035	rs1568188035
					18	53530564	G>A	snv	rs	1568190960	rs1568190960
					18	53530586	G>A	snv	rs	1568190993	rs1568190993
					18	53063418	A>G	snv	rs	1568279778	rs1568279778
					18	53066134	A>G	snv	rs	1568281411	rs1568281411
					18	53205264	C>T	snv	rs	1568363941	rs1568363941
					18	53205294	C>T	snv	rs	1568363997	rs1568363997
					18	53207701	C>T	snv	rs	1568365813	rs1568365813
					18	53215596	G>T	snv	rs	1568370301	rs1568370301
					18	53499350	G>T	snv	rs	1598810746	rs1598810746
					18	53526759	T>A,C	snv	rs	1598851197	rs1598851197
					18	53157467	A>G	snv	rs	1598857745	rs1598857745
					18	53207749	T>A,C	snv	rs	1598907179	rs1598907179
					18	52923744	A>C	snv	rs	1598934259	rs1598934259
					18	52923767	A>G	snv	rs	1598934295	rs1598934295
					18	53339757	C>A	snv	rs	1599039654	rs1599039654
					18	52752298	G>C	snv	rs	1599074813	rs1599074813
					18	53063316	T>C	snv	rs	1599086558	rs1599086558
					18	53063379	G>A	snv	rs	1599086646	rs1599086646
					18	53066135	G>C	snv	rs	1599090077	rs1599090077
					18	53410643	A>G	snv	rs	1599119112	rs1599119112
					18	53450626	T>G	snv	rs	1599164762	rs1599164762
					18	53459354	A>C	snv	rs	1599173513	rs1599173513
					18	53459398	A>C	snv	rs	1599173566	rs1599173566
					18	53459434	G>A	snv	rs	1599173656	rs1599173656
					18	53486848	G>C	snv	rs	1599206661	rs1599206661
					18	53305687	T>G	snv	rs	1671259118	rs1671259118
					18	53179083	T>A	snv	rs	1801659547	rs1801659547
					18	53066046	G>A	snv	rs	1841979123	rs1841979123
					18	53386066	T>C	snv	rs	1908142629	rs1908142629
					18	53386095	A>C	snv	rs	1908144013	rs1908144013
					18	53391663	G>C	snv	rs	1908555109	rs1908555109
					18	53391694	A>G	snv	rs	1908558082	rs1908558082
					18	53391696	T>A	snv	rs	1908558544	rs1908558544
					18	53391730	T>G	snv	rs	1908561869	rs1908561869
					18	53391731	G>A	snv	rs	1908562053	rs1908562053
					18	53391732	C>T	snv	rs	1908562313	rs1908562313
					18	53391754	C>T	snv	rs	1908563919	rs1908563919
					18	53391771	G>A	snv	rs	1908565031	rs1908565031
					18	53391798	A>C	snv	rs	1908568200	rs1908568200
					18	53391804	G>A	snv	rs	1908568992	rs1908568992
					18	53391822	A>C	snv	rs	1908570143	rs1908570143
					18	53391826	C>T	snv	rs	1908571023	rs1908571023
					18	53397309	C>T	snv	rs	1909015265	rs1909015265
					18	53397321	C>T	snv	rs	1909016516	rs1909016516
					18	53397362	A>G	snv	rs	1909021366	rs1909021366
					18	53397416	A>C,G	snv	rs	1909023937	rs1909023937
					18	53397442	A>T	snv	rs	1909024990	rs1909024990
					18	53402789	C>T	snv	rs	1909395933	rs1909395933
					18	53402800	C>G	snv	rs	1909396274	rs1909396274
					18	53402855	G>A	snv	rs	1909402046	rs1909402046
					18	53402863	C>G	snv	rs	1909402207	rs1909402207
					18	53402874	A>C	snv	rs	1909402389	rs1909402389
					18	53402891	C>T	snv	rs	1909404009	rs1909404009
					18	53410457	A>C	snv	rs	1909913323	rs1909913323
					18	53410481	A>G	snv	rs	1909914435	rs1909914435
					18	53410506	T>C	snv	rs	1909916396	rs1909916396
					18	53410589	C>G,T	snv	rs	1909920586	rs1909920586
					18	53410613	C>G	snv	rs	1909921602	rs1909921602
					18	53410623	C>T	snv	rs	1909922285	rs1909922285
					18	53410638	C>T	snv	rs	1909923975	rs1909923975
					18	53416143	G>A	snv	rs	1910298411	rs1910298411
					18	53435180	C>T	snv	rs	1911857636	rs1911857636
					18	53435197	A>C	snv	rs	1911858703	rs1911858703
					18	53435207	A>T	snv	rs	1911859639	rs1911859639
					18	53435209	G>C	snv	rs	1911859885	rs1911859885
					18	52340814	G>T	snv	rs	1983595457	rs1983595457
					18	52340843	G>C	snv	rs	1983597057	rs1983597057
					18	52340859	C>G	snv	rs	1983598378	rs1983598378
					18	52752074	A>C	snv	rs	2037003344	rs2037003344
					18	52752123	G>A	snv	rs	2037004481	rs2037004481
					18	52752129	A>T	snv	rs	2037004571	rs2037004571
					18	52752194	G>A	snv	rs	2037005966	rs2037005966
					18	52752225	G>C	snv	rs	2037006619	rs2037006619
					18	52752246	G>T	snv	rs	2037007082	rs2037007082
					18	52752287	A>G	snv	rs	2037007695	rs2037007695
					18	52752294	A>C	snv	rs	2037007861	rs2037007861
					18	52752309	A>G	snv	rs	2037008135	rs2037008135
					18	52752324	T>C	snv	rs	2037008389	rs2037008389
					18	52752361	A>C	snv	rs	2037009474	rs2037009474
					18	52752368	G>A,T	snv	rs	2037009804	rs2037009804
					18	52752369	T>C	snv	rs	2037009875	rs2037009875
					18	52906044	G>A	snv	rs	2039876709	rs2039876709
					18	52906057	C>A	snv	rs	2039876970	rs2039876970
					18	52906070	G>A	snv	rs	2039877158	rs2039877158
					18	52906121	A>G	snv	rs	2039877953	rs2039877953
					18	52906136	C>A	snv	rs	2039878176	rs2039878176
					18	52906140	C>T	snv	rs	2039878289	rs2039878289
					18	52906160	C>A	snv	rs	2039878531	rs2039878531
					18	52906190	T>C	snv	rs	2039879020	rs2039879020
					18	52906200	T>C	snv	rs	2039879253	rs2039879253
					18	52906217	G>A	snv	rs	2039879518	rs2039879518
					18	52906223	C>A	snv	rs	2039879612	rs2039879612
					18	52906228	C>G	snv	rs	2039879679	rs2039879679
					18	52906247	G>A	snv	rs	2039880344	rs2039880344
					18	52906286	A>G	snv	rs	2039880935	rs2039880935
					18	52906322	T>G	snv	rs	2039881313	rs2039881313
					18	52923719	A>G	snv	rs	2040158658	rs2040158658
					18	52923733	T>C	snv	rs	2040158899	rs2040158899
					18	52923743	G>C	snv	rs	2040159004	rs2040159004
					18	52923761	C>A	snv	rs	2040159352	rs2040159352
					18	52923769	G>C	snv	rs	2040159436	rs2040159436
					18	52923773	A>T	snv	rs	2040159563	rs2040159563
					18	52923782	T>C	snv	rs	2040159849	rs2040159849
					18	52925234	G>T	snv	rs	2040183177	rs2040183177
					18	52925245	A>T	snv	rs	2040183510	rs2040183510
					18	52925260	G>A	snv	rs	2040183714	rs2040183714
					18	52925284	T>C	snv	rs	2040183996	rs2040183996
					18	52925292	G>T	snv	rs	2040184133	rs2040184133
					18	52925295	G>C	snv	rs	2040184209	rs2040184209
					18	52925304	A>C,G	snv	rs	2040184353	rs2040184353
					18	52925319	G>T	snv	rs	2040184710	rs2040184710
					18	52925359	T>A	snv	rs	2040185377	rs2040185377
					18	52925365	T>C	snv	rs	2040185568	rs2040185568
					18	53063328	C>T	snv	rs	2042522311	rs2042522311
					18	53063362	T>C	snv	rs	2042522797	rs2042522797
					18	53063376	A>G	snv	rs	2042522997	rs2042522997
					18	53063394	G>A	snv	rs	2042523393	rs2042523393
					18	53063400	A>G	snv	rs	2042523515	rs2042523515
					18	53063412	A>G	snv	rs	2042523670	rs2042523670
					18	53063414	G>A	snv	rs	2042523780	rs2042523780
					18	53063450	T>A	snv	rs	2042524333	rs2042524333
					18	53063457	G>C	snv	rs	2042524369	rs2042524369
					18	53066073	G>T	snv	rs	2042561720	rs2042561720
					18	53066088	G>A	snv	rs	2042562010	rs2042562010
					18	53066157	C>A	snv	rs	2042562795	rs2042562795
					18	53066166	G>A	snv	rs	2042563027	rs2042563027
					18	53450517	A>C,G	snv	rs	2045395734	rs2045395734
					18	53450542	C>T	snv	rs	2045396435	rs2045396435
					18	53450544	C>A	snv	rs	2045396504	rs2045396504
					18	53450580	G>A	snv	rs	2045397181	rs2045397181
					18	53450593	T>C	snv	rs	2045397612	rs2045397612
					18	53450635	C>A,T	snv	rs	2045398396	rs2045398396
					18	53450653	A>G	snv	rs	2045399721	rs2045399721
					18	53459239	G>A	snv	rs	2045520180	rs2045520180
					18	53459264	A>C	snv	rs	2045520939	rs2045520939
					18	53459324	T>C	snv	rs	2045521895	rs2045521895
					18	53459327	A>C	snv	rs	2045521936	rs2045521936
					18	53459336	A>T	snv	rs	2045522108	rs2045522108
					18	53459366	G>A	snv	rs	2045522494	rs2045522494
					18	53459374	C>T	snv	rs	2045522721	rs2045522721
					18	53459407	A>G	snv	rs	2045523282	rs2045523282
					18	53459423	A>C	snv	rs	2045523572	rs2045523572
					18	53467896	C>G	snv	rs	2045641090	rs2045641090
					18	53467972	A>C	snv	rs	2045642712	rs2045642712
					18	53467973	G>C	snv	rs	2045642748	rs2045642748
					18	53467983	C>A	snv	rs	2045642897	rs2045642897
					18	53467989	G>T	snv	rs	2045642961	rs2045642961
					18	53468005	A>G	snv	rs	2045643298	rs2045643298
					18	53468007	C>A,T	snv	rs	2045643333	rs2045643333
					18	53486823	A>G	snv	rs	2045905927	rs2045905927
					18	53486830	A>G	snv	rs	2045906135	rs2045906135
					18	53486845	C>G	snv	rs	2045906377	rs2045906377
					18	53486914	C>G	snv	rs	2045907416	rs2045907416
					18	53486919	C>T	snv	rs	2045907444	rs2045907444
					18	53499315	A>G	snv	rs	2046066651	rs2046066651
					18	53499318	A>C	snv	rs	2046066724	rs2046066724
					18	53499324	C>A	snv	rs	2046066808	rs2046066808
					18	53499339	C>T	snv	rs	2046067145	rs2046067145
					18	53499361	C>T	snv	rs	2046067680	rs2046067680
					18	53499365	C>A	snv	rs	2046067803	rs2046067803
					18	53499379	C>A	snv	rs	2046068193	rs2046068193
					18	53499435	G>C	snv	rs	2046068869	rs2046068869
					18	53499466	C>T	snv	rs	2046069252	rs2046069252
					18	53499469	T>A,C	snv	rs	2046069328	rs2046069328
					18	53499470	A>G	snv	rs	2046069381	rs2046069381
					18	53499480	G>A	snv	rs	2046069543	rs2046069543
					18	53526623	C>T	snv	rs	2046458627	rs2046458627
					18	53526625	C>T	snv	rs	2046458722	rs2046458722
					18	53526628	C>T	snv	rs	2046458753	rs2046458753
					18	53526656	T>C,G	snv	rs	2046459160	rs2046459160
					18	53526664	G>A	snv	rs	2046459355	rs2046459355
					18	53526673	G>T	snv	rs	2046459451	rs2046459451
					18	53526719	T>C	snv	rs	2046459919	rs2046459919
					18	53526740	C>T	snv	rs	2046460204	rs2046460204
					18	53530352	G>C	snv	rs	2046511761	rs2046511761
					18	53530573	C>G	snv	rs	2046515001	rs2046515001
					18	53530595	T>C	snv	rs	2046515328	rs2046515328
					18	53157367	T>C	snv	rs	2054757131	rs2054757131
					18	53157379	C>T	snv	rs	2054757647	rs2054757647
					18	53157404	C>T	snv	rs	2054758429	rs2054758429
					18	53157440	G>T	snv	rs	2054759628	rs2054759628
					18	53157494	C>G	snv	rs	2054761531	rs2054761531
					18	53157499	G>A	snv	rs	2054761675	rs2054761675
					18	53157509	A>T	snv	rs	2054762141	rs2054762141
					18	53178967	G>A	snv	rs	2055151919	rs2055151919
					18	53178982	C>A	snv	rs	2055152296	rs2055152296
					18	53178988	C>A	snv	rs	2055152443	rs2055152443
					18	53178994	C>T	snv	rs	2055152517	rs2055152517
					18	53179001	G>T	snv	rs	2055152765	rs2055152765
					18	53179042	T>G	snv	rs	2055153382	rs2055153382
					18	53179074	G>A	snv	rs	2055154096	rs2055154096
					18	53179102	C>A	snv	rs	2055154709	rs2055154709
					18	53179107	C>G	snv	rs	2055154849	rs2055154849
					18	53205219	A>G	snv	rs	2055605867	rs2055605867
					18	53205224	C>T	snv	rs	2055606000	rs2055606000
					18	53205239	A>T	snv	rs	2055606359	rs2055606359
					18	53205240	A>G	snv	rs	2055606409	rs2055606409
					18	53205242	C>A	snv	rs	2055606449	rs2055606449
					18	53205251	G>C	snv	rs	2055606636	rs2055606636
					18	53205257	A>G	snv	rs	2055606783	rs2055606783
					18	53205276	T>G	snv	rs	2055607290	rs2055607290
					18	53205297	C>T	snv	rs	2055607777	rs2055607777
					18	53205311	C>G	snv	rs	2055608249	rs2055608249
					18	53205332	T>C	snv	rs	2055608465	rs2055608465
					18	53205345	T>G	snv	rs	2055608872	rs2055608872
					18	53207692	A>G	snv	rs	2055674937	rs2055674937
					18	53207736	T>G	snv	rs	2055675777	rs2055675777
					18	53207788	A>G	snv	rs	2055676990	rs2055676990
					18	53215572	T>G	snv	rs	2055833427	rs2055833427
					18	53305669	G>A	snv	rs	2057191732	rs2057191732
					18	53305672	G>A	snv	rs	2057191809	rs2057191809
					18	53305689	G>C	snv	rs	2057192006	rs2057192006
					18	53305710	C>G	snv	rs	2057192396	rs2057192396
					18	53322089	T>C	snv	rs	2057417881	rs2057417881
					18	53322100	G>A	snv	rs	2057417983	rs2057417983
					18	53322110	C>T	snv	rs	2057418127	rs2057418127
					18	53322121	T>A	snv	rs	2057418261	rs2057418261
					18	53322128	C>G	snv	rs	2057418407	rs2057418407
					18	53322137	C>A	snv	rs	2057418559	rs2057418559
					18	53322142	G>C	snv	rs	2057418696	rs2057418696
					18	53322149	A>G	snv	rs	2057418772	rs2057418772
					18	53339731	A>G	snv	rs	2057633741	rs2057633741
					18	53339739	T>G	snv	rs	2057634029	rs2057634029
					18	53339760	A>G	snv	rs	2057634346	rs2057634346
					18	53339763	A>G	snv	rs	2057634427	rs2057634427
					18	53339766	T>C,G	snv	rs	2057634496	rs2057634496
					18	53339799	C>T	snv	rs	2057634917	rs2057634917
					18	53530361	G>T	snv	rs	2058002834	rs2058002834
					18	53410565	A>G	snv	rs	984274	rs984274
					18	53410565	A>G	snv	rs	984274	rs984274
					18	52340854	T>A,C,G	snv	rs	9951523	rs9951523
					18	52340854	T>A,C,G	snv	rs	9951523	rs9951523
					18	53402845	G>A	snv	rs	139280277	rs139280277

## Sheet: List B
rs35691189
rs2270950			Total Deleterious nsSNP Found from Seven Tools (SIFT, PolyPhen-2, Pmut, MutPred, SNAP2, SNP&GO and PANTHER)
rs2271042								No of Deleterious nsSNP: 9
rs2278339
rs34573287
rs112302456
rs113366086
rs116498325
rs117282798

## Sheet: List C
rs116498325
							Final Deleterious nsSNP
