# Supplementary material for: Investigation of pathogenic germline variants in gastric cancer and development of “GasCanBase” database
Source: Cancer Rep (Hoboken). 2023 Oct 22;6(12):e1906. doi: 10.1002/cnr2.1906 (PMC10728505; doi:10.1002/cnr2.1906)
Supplement: Supplementary file 1 — Data S1 Supporting Information. [file CNR2-6-e1906-s001.zip › Supplementary File/Table S2. Interactive genes.xlsx]

## Sheet: Sheet1
		Genes interaction among the Diseases
Gastric and Bladdar Cancer		Gastric and Breast Cancer		Gastric and Colon Cancer		Gastric and Lung Cancer		Gastric and Prostate Cancer
CASP3		TP53		TP53		KRAS		No association of Genes
CD44		STK11		PIK3CA		MET
VEGFA		CDH1		APC
MUC1		PTEN		MSH2
CDKN1B				KRAS
KIT
PIK3CA
TP53
