# Supplementary material for: Investigation of pathogenic germline variants in gastric cancer and development of “GasCanBase” database
Source: Cancer Rep (Hoboken). 2023 Oct 22;6(12):e1906. doi: 10.1002/cnr2.1906 (PMC10728505; doi:10.1002/cnr2.1906)
Supplement: Supplementary file 1 — Data S1 Supporting Information. [file CNR2-6-e1906-s001.zip › Supplementary File/Table S20. Selection of nsSNP of EPCAM.xlsx]

## Sheet: List A
Total nsSNP Found from dbSNP Database					#chr	pos	variation	variant_type			snp_id
	Gene : EPCAM				2	47373967	T>C	snv	rs	1126497	rs1126497
	No of SNP: 10211				2	47373927	A>G	snv	rs	34474955	rs34474955
	No of nsSNP: 384				2	47373521	A>C,G	snv	rs	72882770	rs72882770
					2	47377037	C>T	snv	rs	74531854	rs74531854
					2	47373968	G>A,C	snv	rs	115212523	rs115212523
					2	47379942	A>G	snv	rs	115283528	rs115283528
					2	47369555	C>A,T	snv	rs	116429842	rs116429842
					2	47373873	C>T	snv	rs	139208605	rs139208605
					2	47373890	G>A,C	snv	rs	146480420	rs146480420
					2	47377015	G>A	snv	rs	146685071	rs146685071
					2	47373565	C>T	snv	rs	147494515	rs147494515
					2	47379850	A>C,T	snv	rs	147958220	rs147958220
					2	47375295	C>A,T	snv	rs	148725106	rs148725106
					2	47373921	G>A	snv	rs	149274310	rs149274310
					2	47373527	G>A,C,T	snv	rs	186094931	rs186094931
					2	47375266	G>C	snv	rs	189732445	rs189732445
					2	47378974	A>G	snv	rs	200676965	rs200676965
					2	47369510	C>A,T	snv	rs	201402370	rs201402370
					2	47373820	G>A	snv	rs	267606785	rs267606785
					2	47379013	G>A	snv	rs	367993015	rs367993015
					2	47373983	C>A,T	snv	rs	371217745	rs371217745
					2	47373520	A>T	snv	rs	372142268	rs372142268
					2	47379778	G>A,C	snv	rs	372674836	rs372674836
					2	47373547	A>G	snv	rs	376674068	rs376674068
					2	47379926	T>C	snv	rs	377276151	rs377276151
					2	47373497	C>G	snv	rs	543584983	rs543584983
					2	47373479	C>G,T	snv	rs	555329870	rs555329870
					2	47373922	A>G,T	snv	rs	587780557	rs587780557
					2	47373855	C>G	snv	rs	587780763	rs587780763
					2	47373892	A>G	snv	rs	587780764	rs587780764
					2	47373942	G>A	snv	rs	587780765	rs587780765
					2	47375274	C>T	snv	rs	587780766	rs587780766
					2	47375299	C>T	snv	rs	587780767	rs587780767
					2	47377018	C>A,T	snv	rs	587780768	rs587780768
					2	47378971	A>T	snv	rs	587780769	rs587780769
					2	47379875	A>C	snv	rs	587780771	rs587780771
					2	47369512	C>A,T	snv	rs	587780772	rs587780772
					2	47369539	C>A,G	snv	rs	746990000	rs746990000
					2	47377039	C>T	snv	rs	747286107	rs747286107
					2	47369518	C>A,T	snv	rs	747738988	rs747738988
					2	47374015	C>A,G,T	snv	rs	748892317	rs748892317
					2	47373509	T>A,C,G	snv	rs	750032094	rs750032094
					2	47379040	T>A,C	snv	rs	750826481	rs750826481
					2	47375244	A>G,T	snv	rs	751352456	rs751352456
					2	47373961	C>A,T	snv	rs	753947304	rs753947304
					2	47379841	C>G,T	snv	rs	755757555	rs755757555
					2	47369581	G>A	snv	rs	764492954	rs764492954
					2	47378980	C>A,G	snv	rs	770760223	rs770760223
					2	47373492	G>A	snv	rs	771315207	rs771315207
					2	47377040	G>A	snv	rs	771569331	rs771569331
					2	47377055	C>G,T	snv	rs	772471530	rs772471530
					2	47379009	G>C	snv	rs	775276504	rs775276504
					2	47369543	T>C,G	snv	rs	776646187	rs776646187
					2	47369516	C>G,T	snv	rs	778641299	rs778641299
					2	47379944	C>T	snv	rs	778825812	rs778825812
					2	47373537	G>A,T	snv	rs	781673286	rs781673286
					2	47385185	G>A,C	snv	rs	786204192	rs786204192
					2	47374013	C>A,G,T	snv	rs	863224389	rs863224389
					2	47373826	T>G	snv	rs	863224708	rs863224708
					2	47369533	G>A,C,T	snv	rs	863224709	rs863224709
					2	47373943	C>T	snv	rs	863224710	rs863224710
					2	47374003	C>T	snv	rs	863224711	rs863224711
					2	47379877	G>T	snv	rs	864622089	rs864622089
					2	47385173	C>A,T	snv	rs	864622286	rs864622286
					2	47373511	A>G	snv	rs	864622433	rs864622433
					2	47379801	A>C	snv	rs	864622463	rs864622463
					2	47375258	C>G	snv	rs	864622724	rs864622724
					2	47373817	A>C,G	snv	rs	864622746	rs864622746
					2	47369521	G>A	snv	rs	867177667	rs867177667
					2	47369525	T>A	snv	rs	878854486	rs878854486
					2	47375267	A>G,T	snv	rs	878854489	rs878854489
					2	47378998	C>G	snv	rs	878854493	rs878854493
					2	47369579	A>T	snv	rs	878854494	rs878854494
					2	47379946	G>C,T	snv	rs	878854495	rs878854495
					2	47375247	G>A,T	snv	rs	987919056	rs987919056
					2	47379032	T>G	snv	rs	1001841016	rs1001841016
					2	47373888	C>A,T	snv	rs	1324088403	rs1324088403
					2	47374026	T>C,G	snv	rs	1339957116	rs1339957116
					2	47379878	C>G	snv	rs	1558438641	rs1558438641
					2	47386590	A>T	snv	rs	1558441924	rs1558441924
					2	47378969	T>G	snv	rs	1573399316	rs1573399316
					2	47373510	A>G,T	snv	rs	1671337489	rs1671337489
					2	47373925	A>C	snv	rs	1671352751	rs1671352751
					2	47374011	G>T	snv	rs	1671356501	rs1671356501
					2	47373967	T>C	snv	rs	1126497	rs1126497
					2	47373967	T>C	snv	rs	1126497	rs1126497
					2	47373967	T>C	snv	rs	1126497	rs1126497
					2	47373967	T>C	snv	rs	1126497	rs1126497
					2	47373967	T>C	snv	rs	1126497	rs1126497
					2	47374015	C>A,G,T	snv	rs	748892317	rs748892317
					2	47379854	T>C	snv	rs	1803936	rs1803936
					2	47373813	G>A,C	snv	rs	11554293	rs11554293
					2	47373489	G>A	snv	rs	141751351	rs141751351
					2	47373833	G>A,C	snv	rs	141843322	rs141843322
					2	47375296	G>A,T	snv	rs	146044104	rs146044104
					2	47373958	G>A,T	snv	rs	146913093	rs146913093
					2	47379928	G>A	snv	rs	148106293	rs148106293
					2	47379028	G>A	snv	rs	149875996	rs149875996
					2	47373893	C>A	snv	rs	199599343	rs199599343
					2	47385209	A>G,T	snv	rs	200490326	rs200490326
					2	47378959	A>C,G	snv	rs	201228878	rs201228878
					2	47379809	T>C	snv	rs	202126213	rs202126213
					2	47373504	G>A	snv	rs	372660671	rs372660671
					2	47373570	C>G,T	snv	rs	373605377	rs373605377
					2	47373955	A>G	snv	rs	373819791	rs373819791
					2	47379004	A>G	snv	rs	374380877	rs374380877
					2	47373956	C>A,T	snv	rs	533825372	rs533825372
					2	47373883	C>T	snv	rs	537866903	rs537866903
					2	47373517	G>A	snv	rs	538099447	rs538099447
					2	47378957	A>T	snv	rs	542435897	rs542435897
					2	47373532	C>T	snv	rs	545571152	rs545571152
					2	47386593	C>T	snv	rs	562635733	rs562635733
					2	47373835	C>G,T	snv	rs	567291767	rs567291767
					2	47379802	A>G	snv	rs	568079223	rs568079223
					2	47373878	A>T	snv	rs	569806641	rs569806641
					2	47379043	T>G	snv	rs	576453738	rs576453738
					2	47373540	G>T	snv	rs	746190830	rs746190830
					2	47378977	G>T	snv	rs	746631464	rs746631464
					2	47374036	G>A	snv	rs	747098539	rs747098539
					2	47386599	G>A	snv	rs	747486977	rs747486977
					2	47379863	A>G,T	snv	rs	748065050	rs748065050
					2	47379773	A>G	snv	rs	748292053	rs748292053
					2	47375284	G>C	snv	rs	749483375	rs749483375
					2	47373847	G>A	snv	rs	749805135	rs749805135
					2	47379925	A>G,T	snv	rs	749908516	rs749908516
					2	47373975	T>A	snv	rs	749944535	rs749944535
					2	47373828	A>G	snv	rs	750663208	rs750663208
					2	47373808	T>C,G	snv	rs	751695522	rs751695522
					2	47379952	G>A	snv	rs	752488919	rs752488919
					2	47379820	G>A	snv	rs	752696226	rs752696226
					2	47369506	A>G	snv	rs	752808238	rs752808238
					2	47386581	A>G	snv	rs	753121449	rs753121449
					2	47373910	A>G,T	snv	rs	753129258	rs753129258
					2	47379794	C>T	snv	rs	753197812	rs753197812
					2	47379050	A>C,T	snv	rs	754293486	rs754293486
					2	47377036	A>G	snv	rs	754496546	rs754496546
					2	47373895	A>G	snv	rs	755230402	rs755230402
					2	47379799	A>C	snv	rs	756801261	rs756801261
					2	47373917	C>G,T	snv	rs	756803114	rs756803114
					2	47375250	C>A,G,T	snv	rs	757174928	rs757174928
					2	47373814	C>A,G	snv	rs	757221695	rs757221695
					2	47378954	A>C,G	snv	rs	757739862	rs757739862
					2	47379052	G>A	snv	rs	757963724	rs757963724
					2	47386583	G>A	snv	rs	758824634	rs758824634
					2	47373567	A>G	snv	rs	759286085	rs759286085
					2	47379895	C>A	snv	rs	759960861	rs759960861
					2	47379779	A>G,T	snv	rs	760783078	rs760783078
					2	47373946	A>G	snv	rs	761808010	rs761808010
					2	47373882	G>A	snv	rs	762013441	rs762013441
					2	47379025	G>A	snv	rs	762151416	rs762151416
					2	47378970	C>G	snv	rs	762170300	rs762170300
					2	47375291	T>G	snv	rs	762194977	rs762194977
					2	47369576	A>G	snv	rs	763055107	rs763055107
					2	47379010	A>G	snv	rs	763161782	rs763161782
					2	47379911	G>A	snv	rs	763475158	rs763475158
					2	47379956	G>A	snv	rs	763729606	rs763729606
					2	47373868	C>A,G,T	snv	rs	764523654	rs764523654
					2	47379917	T>C	snv	rs	764624596	rs764624596
					2	47379817	A>T	snv	rs	765113243	rs765113243
					2	47373559	T>G	snv	rs	765501069	rs765501069
					2	47373558	A>G	snv	rs	766137056	rs766137056
					2	47377016	C>T	snv	rs	766261189	rs766261189
					2	47373957	G>A,T	snv	rs	766626946	rs766626946
					2	47379035	C>T	snv	rs	767811939	rs767811939
					2	47373816	A>C	snv	rs	767869354	rs767869354
					2	47377073	T>G	snv	rs	768280387	rs768280387
					2	47373499	G>A	snv	rs	768335421	rs768335421
					2	47373874	C>G	snv	rs	768646797	rs768646797
					2	47375287	A>G	snv	rs	769061123	rs769061123
					2	47373867	G>A	snv	rs	769626395	rs769626395
					2	47379899	G>T	snv	rs	770114313	rs770114313
					2	47373858	G>A	snv	rs	770367836	rs770367836
					2	47373541	G>C	snv	rs	770459165	rs770459165
					2	47379968	T>C	snv	rs	771029207	rs771029207
					2	47379872	A>G,T	snv	rs	771063031	rs771063031
					2	47386577	G>T	snv	rs	771115475	rs771115475
					2	47373535	C>G,T	snv	rs	771241036	rs771241036
					2	47378972	C>T	snv	rs	771467736	rs771467736
					2	47386600	A>C	snv	rs	771515879	rs771515879
					2	47369522	T>C	snv	rs	771965334	rs771965334
					2	47373483	A>C	snv	rs	772303281	rs772303281
					2	47379865	G>A,C	snv	rs	773185578	rs773185578
					2	47373502	T>G	snv	rs	774024869	rs774024869
					2	47375289	A>T	snv	rs	774717034	rs774717034
					2	47379884	A>G	snv	rs	776854951	rs776854951
					2	47386609	C>T	snv	rs	776895157	rs776895157
					2	47377054	C>G	snv	rs	777222396	rs777222396
					2	47375238	A>G	snv	rs	777678402	rs777678402
					2	47373970	G>A,C	snv	rs	778213395	rs778213395
					2	47374032	G>A	snv	rs	778548696	rs778548696
					2	47373475	A>G	snv	rs	778932754	rs778932754
					2	47386574	A>G	snv	rs	778937518	rs778937518
					2	47386584	G>T	snv	rs	778950561	rs778950561
					2	47377029	G>C	snv	rs	779059677	rs779059677
					2	47373856	T>C,G	snv	rs	779246633	rs779246633
					2	47379842	C>T	snv	rs	779694526	rs779694526
					2	47374010	G>A,C,T	snv	rs	779817144	rs779817144
					2	47373844	A>G	snv	rs	780532486	rs780532486
					2	47373861	A>G	snv	rs	780891718	rs780891718
					2	47375275	C>A	snv	rs	887011666	rs887011666
					2	47373964	C>G	snv	rs	889513366	rs889513366
					2	47378956	G>A	snv	rs	891924989	rs891924989
					2	47369570	C>T	snv	rs	894237303	rs894237303
					2	47373480	T>A	snv	rs	896120924	rs896120924
					2	47373985	C>G,T	snv	rs	906837557	rs906837557
					2	47379818	A>G	snv	rs	915113822	rs915113822
					2	47377028	A>C	snv	rs	920862989	rs920862989
					2	47373937	T>A	snv	rs	924742537	rs924742537
					2	47369561	C>G,T	snv	rs	931338743	rs931338743
					2	47377059	A>T	snv	rs	953208357	rs953208357
					2	47386608	G>A,C	snv	rs	959971996	rs959971996
					2	47369548	G>T	snv	rs	961670779	rs961670779
					2	47369554	A>G	snv	rs	973357252	rs973357252
					2	47379880	C>A	snv	rs	975353107	rs975353107
					2	47379005	C>G	snv	rs	976917953	rs976917953
					2	47379805	G>A	snv	rs	989321602	rs989321602
					2	47373974	G>C	snv	rs	994384264	rs994384264
					2	47373516	C>T	snv	rs	1008677622	rs1008677622
					2	47379964	G>A,T	snv	rs	1038082340	rs1038082340
					2	47369536	C>A,G,T	snv	rs	1041354853	rs1041354853
					2	47374005	G>A,T	snv	rs	1048436074	rs1048436074
					2	47385186	A>T	snv	rs	1159272212	rs1159272212
					2	47385197	A>G,T	snv	rs	1166683165	rs1166683165
					2	47379953	C>G	snv	rs	1170707231	rs1170707231
					2	47369549	C>T	snv	rs	1171073693	rs1171073693
					2	47386596	A>G	snv	rs	1171926285	rs1171926285
					2	47379896	A>G	snv	rs	1173203047	rs1173203047
					2	47379961	G>A	snv	rs	1174569975	rs1174569975
					2	47373538	T>G	snv	rs	1180392986	rs1180392986
					2	47377069	A>T	snv	rs	1185433353	rs1185433353
					2	47379892	A>G	snv	rs	1191990593	rs1191990593
					2	47379965	T>G	snv	rs	1196200341	rs1196200341
					2	47378963	A>G	snv	rs	1197186805	rs1197186805
					2	47373466	G>A	snv	rs	1198261971	rs1198261971
					2	47379022	A>G	snv	rs	1202678365	rs1202678365
					2	47379949	G>C	snv	rs	1204242784	rs1204242784
					2	47385172	T>G	snv	rs	1216563595	rs1216563595
					2	47378993	C>G	snv	rs	1217962638	rs1217962638
					2	47373939	A>G,T	snv	rs	1224313568	rs1224313568
					2	47373889	A>T	snv	rs	1227539828	rs1227539828
					2	47369552	C>G	snv	rs	1228140225	rs1228140225
					2	47378988	A>C,G	snv	rs	1228407255	rs1228407255
					2	47373555	G>A	snv	rs	1229107175	rs1229107175
					2	47374048	A>C,G	snv	rs	1236169791	rs1236169791
					2	47369534	G>A	snv	rs	1237227676	rs1237227676
					2	47373853	A>T	snv	rs	1240280031	rs1240280031
					2	47377067	C>G,T	snv	rs	1244875384	rs1244875384
					2	47379772	A>G	snv	rs	1245606860	rs1245606860
					2	47369542	C>A	snv	rs	1249838837	rs1249838837
					2	47379862	T>C	snv	rs	1250586817	rs1250586817
					2	47369515	C>T	snv	rs	1252339742	rs1252339742
					2	47375265	A>G	snv	rs	1254684910	rs1254684910
					2	47379769	G>A,T	snv	rs	1257057505	rs1257057505
					2	47379934	G>A,C	snv	rs	1258418235	rs1258418235
					2	47377072	A>G	snv	rs	1259006998	rs1259006998
					2	47374030	C>A	snv	rs	1270650694	rs1270650694
					2	47375283	A>G	snv	rs	1273667602	rs1273667602
					2	47374021	T>C	snv	rs	1274213770	rs1274213770
					2	47369528	C>G,T	snv	rs	1274512381	rs1274512381
					2	47379008	A>G	snv	rs	1279695827	rs1279695827
					2	47378953	T>C	snv	rs	1280024892	rs1280024892
					2	47373564	T>C	snv	rs	1286253164	rs1286253164
					2	47373562	G>C,T	snv	rs	1290177872	rs1290177872
					2	47379002	A>C	snv	rs	1294456118	rs1294456118
					2	47379922	G>T	snv	rs	1301215885	rs1301215885
					2	47379908	C>A	snv	rs	1304092295	rs1304092295
					2	47369551	G>A	snv	rs	1304699926	rs1304699926
					2	47379913	G>A	snv	rs	1310928700	rs1310928700
					2	47373463	A>G	snv	rs	1312021137	rs1312021137
					2	47373979	T>G	snv	rs	1314041643	rs1314041643
					2	47373988	C>T	snv	rs	1315163599	rs1315163599
					2	47373954	A>G	snv	rs	1321881720	rs1321881720
					2	47379775	G>A	snv	rs	1322579254	rs1322579254
					2	47379940	A>G	snv	rs	1322763300	rs1322763300
					2	47375263	C>A	snv	rs	1326194152	rs1326194152
					2	47375286	A>G	snv	rs	1327013232	rs1327013232
					2	47373501	T>C,G	snv	rs	1328984354	rs1328984354
					2	47379832	G>A,C	snv	rs	1333948891	rs1333948891
					2	47373811	C>G	snv	rs	1335182653	rs1335182653
					2	47377019	T>A,C	snv	rs	1335312662	rs1335312662
					2	47373991	G>A	snv	rs	1338151126	rs1338151126
					2	47373930	G>A,T	snv	rs	1346393896	rs1346393896
					2	47369513	C>T	snv	rs	1368213809	rs1368213809
					2	47386572	A>G,T	snv	rs	1373578863	rs1373578863
					2	47379898	G>A,T	snv	rs	1376645711	rs1376645711
					2	47373862	G>A	snv	rs	1381786519	rs1381786519
					2	47385166	G>C	snv	rs	1382315044	rs1382315044
					2	47374045	C>T	snv	rs	1385984737	rs1385984737
					2	47379920	C>G,T	snv	rs	1396895872	rs1396895872
					2	47386597	G>C	snv	rs	1399510949	rs1399510949
					2	47375277	T>C,G	snv	rs	1405140161	rs1405140161
					2	47379807	C>G,T	snv	rs	1416156972	rs1416156972
					2	47375268	G>C	snv	rs	1423442415	rs1423442415
					2	47379894	G>A	snv	rs	1423442877	rs1423442877
					2	47379883	G>A	snv	rs	1424085189	rs1424085189
					2	47379007	C>G,T	snv	rs	1428265513	rs1428265513
					2	47373865	G>A	snv	rs	1431957418	rs1431957418
					2	47379960	T>A,G	snv	rs	1433153946	rs1433153946
					2	47379041	A>C	snv	rs	1434809416	rs1434809416
					2	47385179	A>G	snv	rs	1441612649	rs1441612649
					2	47373933	C>A,G	snv	rs	1441698493	rs1441698493
					2	47373966	A>G,T	snv	rs	1443259557	rs1443259557
					2	47369546	C>A,T	snv	rs	1444994616	rs1444994616
					2	47375255	A>T	snv	rs	1445750318	rs1445750318
					2	47379034	G>A	snv	rs	1446494297	rs1446494297
					2	47379812	C>G,T	snv	rs	1458063720	rs1458063720
					2	47379868	G>T	snv	rs	1460762372	rs1460762372
					2	47373846	G>A	snv	rs	1461584880	rs1461584880
					2	47377046	A>G	snv	rs	1476960682	rs1476960682
					2	47375241	A>G	snv	rs	1481507644	rs1481507644
					2	47373471	T>C	snv	rs	1481559409	rs1481559409
					2	47373900	G>A	snv	rs	1489622527	rs1489622527
					2	47373841	T>C	snv	rs	1558435180	rs1558435180
					2	47373904	T>A	snv	rs	1558435248	rs1558435248
					2	47373916	A>T	snv	rs	1558435251	rs1558435251
					2	47374008	A>G	snv	rs	1558435356	rs1558435356
					2	47375298	A>G	snv	rs	1558435899	rs1558435899
					2	47378996	C>G	snv	rs	1558438039	rs1558438039
					2	47379023	T>C	snv	rs	1558438074	rs1558438074
					2	47379827	A>C	snv	rs	1558438593	rs1558438593
					2	47379839	A>T	snv	rs	1558438599	rs1558438599
					2	47374023	A>C	snv	rs	1573394059	rs1573394059
					2	47374044	A>C	snv	rs	1573394085	rs1573394085
					2	47379012	T>G	snv	rs	1573399407	rs1573399407
					2	47379806	A>C	snv	rs	1573400265	rs1573400265
					2	47385191	C>T	snv	rs	1573406005	rs1573406005
					2	47369507	T>G	snv	rs	1671159176	rs1671159176
					2	47369520	G>A,T	snv	rs	1671159747	rs1671159747
					2	47369545	G>C	snv	rs	1671160790	rs1671160790
					2	47369566	G>A	snv	rs	1671161562	rs1671161562
					2	47369567	C>T	snv	rs	1671161598	rs1671161598
					2	47369572	G>A	snv	rs	1671161764	rs1671161764
					2	47369573	C>A,T	snv	rs	1671161806	rs1671161806
					2	47373468	G>A	snv	rs	1671335376	rs1671335376
					2	47373476	A>C	snv	rs	1671335679	rs1671335679
					2	47373481	A>G	snv	rs	1671335988	rs1671335988
					2	47373528	T>G	snv	rs	1671338762	rs1671338762
					2	47373544	C>T	snv	rs	1671339183	rs1671339183
					2	47373553	C>T	snv	rs	1671339638	rs1671339638
					2	47373561	T>A	snv	rs	1671340063	rs1671340063
					2	47373829	T>C	snv	rs	1671349091	rs1671349091
					2	47373839	A>C	snv	rs	1671349349	rs1671349349
					2	47373870	A>G	snv	rs	1671350319	rs1671350319
					2	47373876	G>A	snv	rs	1671350516	rs1671350516
					2	47373880	G>C	snv	rs	1671350617	rs1671350617
					2	47373885	C>A	snv	rs	1671350837	rs1671350837
					2	47373886	T>C	snv	rs	1671350884	rs1671350884
					2	47373891	A>G	snv	rs	1671351133	rs1671351133
					2	47373912	C>T	snv	rs	1671352275	rs1671352275
					2	47373913	C>G	snv	rs	1671352329	rs1671352329
					2	47373948	C>A	snv	rs	1671353674	rs1671353674
					2	47374006	A>G	snv	rs	1671356263	rs1671356263
					2	47374012	A>G	snv	rs	1671356578	rs1671356578
					2	47374014	A>G	snv	rs	1671356759	rs1671356759
					2	47374020	A>T	snv	rs	1671356967	rs1671356967
					2	47374024	C>T	snv	rs	1671357164	rs1671357164
					2	47374027	G>A	snv	rs	1671357379	rs1671357379
					2	47374029	T>G	snv	rs	1671357453	rs1671357453
					2	47375245	T>C	snv	rs	1671392014	rs1671392014
					2	47375249	A>C	snv	rs	1671392125	rs1671392125
					2	47375254	A>C	snv	rs	1671392532	rs1671392532
					2	47375262	G>A	snv	rs	1671392767	rs1671392767
					2	47375281	A>G	snv	rs	1671393626	rs1671393626
					2	47375290	G>C	snv	rs	1671394037	rs1671394037
					2	47377021	C>G	snv	rs	1671445053	rs1671445053
					2	47378965	G>A	snv	rs	1671501271	rs1671501271
					2	47378975	T>C	snv	rs	1671501569	rs1671501569
					2	47378989	A>T	snv	rs	1671503097	rs1671503097
					2	47379014	A>T	snv	rs	1671504051	rs1671504051
					2	47379046	G>A	snv	rs	1671504886	rs1671504886
					2	47379053	A>T	snv	rs	1671505175	rs1671505175
					2	47379790	C>T	snv	rs	1671532610	rs1671532610
					2	47379803	T>C	snv	rs	1671533076	rs1671533076
					2	47379808	C>G	snv	rs	1671533365	rs1671533365
					2	47379855	A>C	snv	rs	1671536005	rs1671536005
					2	47379888	C>A	snv	rs	1671537300	rs1671537300
					2	47379923	T>C	snv	rs	1671538356	rs1671538356
					2	47379947	T>G	snv	rs	1671539457	rs1671539457
					2	47379950	T>A	snv	rs	1671539579	rs1671539579
					2	47385203	A>C	snv	rs	1671712295	rs1671712295
					2	47385206	C>G	snv	rs	1671712363	rs1671712363
					2	47386576	A>C	snv	rs	1671747588	rs1671747588
					2	47386579	A>G,T	snv	rs	1671747703	rs1671747703
					2	47386606	A>G	snv	rs	1671748792	rs1671748792

## Sheet: List B
rs74531854
rs115283528			Total Deleterious nsSNP Found from Seven Tools (SIFT, PolyPhen-2, Pmut, MutPred, SNAP2, SNP&GO and PANTHER)
rs11554293								No of Deleterious nsSNP: 3

## Sheet: List C
rs115283528
							Final Deleterious nsSNP
