# Supplementary material for: Investigation of pathogenic germline variants in gastric cancer and development of “GasCanBase” database
Source: Cancer Rep (Hoboken). 2023 Oct 22;6(12):e1906. doi: 10.1002/cnr2.1906 (PMC10728505; doi:10.1002/cnr2.1906)
Supplement: Supplementary file 1 — Data S1 Supporting Information. [file CNR2-6-e1906-s001.zip › Supplementary File/Table S21. Selection of nsSNP of FOS.xlsx]

## Sheet: List A
Total nsSNP Found from dbSNP Database					#chr	pos	variation	variant_type			snp_id
	Gene : FOS				14	75280809	G>A,C	snv	rs	138334429	rs138334429
	No of SNP: 2297				14	75280978	C>G	snv	rs	143816008	rs143816008
	No of nsSNP: 291				14	75280102	A>G	snv	rs	150427794	rs150427794
					14	75280647	C>G,T	snv	rs	1024053802	rs1024053802
					14	75279965	T>G	snv	rs	74685695	rs74685695
					14	75280940	C>G,T	snv	rs	77389188	rs77389188
					14	75279056	A>T	snv	rs	78326384	rs78326384
					14	75281015	A>G	snv	rs	138659332	rs138659332
					14	75279040	G>A,C	snv	rs	139508491	rs139508491
					14	75280078	A>G	snv	rs	141780846	rs141780846
					14	75281140	C>T	snv	rs	146332374	rs146332374
					14	75279946	C>A	snv	rs	148786753	rs148786753
					14	75279895	G>A	snv	rs	150228591	rs150228591
					14	75280836	C>G	snv	rs	150284592	rs150284592
					14	75280028	T>C	snv	rs	200018787	rs200018787
					14	75280963	C>G	snv	rs	200077622	rs200077622
					14	75279973	G>C,T	snv	rs	200973067	rs200973067
					14	75281113	T>A	snv	rs	201844311	rs201844311
					14	75279031	T>G	snv	rs	202084337	rs202084337
					14	75281308	T>C,G	snv	rs	202113955	rs202113955
					14	75281234	C>T	snv	rs	202191276	rs202191276
					14	75280969	G>T	snv	rs	367847871	rs367847871
					14	75280097	A>G	snv	rs	370389688	rs370389688
					14	75281165	C>G	snv	rs	370468320	rs370468320
					14	75280791	C>G	snv	rs	370915106	rs370915106
					14	75281372	G>A,T	snv	rs	373065227	rs373065227
					14	75280007	G>C	snv	rs	373077681	rs373077681
					14	75279922	A>G	snv	rs	374460026	rs374460026
					14	75281253	C>G,T	snv	rs	374995842	rs374995842
					14	75281120	C>T	snv	rs	376081014	rs376081014
					14	75280886	C>A,T	snv	rs	530473993	rs530473993
					14	75281285	C>T	snv	rs	538865560	rs538865560
					14	75280037	C>T	snv	rs	539178116	rs539178116
					14	75280016	A>T	snv	rs	547215123	rs547215123
					14	75280889	C>T	snv	rs	548805146	rs548805146
					14	75279065	C>T	snv	rs	563193220	rs563193220
					14	75281125	G>A	snv	rs	567146694	rs567146694
					14	75281408	C>T	snv	rs	575850676	rs575850676
					14	75281094	C>A,G,T	snv	rs	745789195	rs745789195
					14	75280076	C>A	snv	rs	746120492	rs746120492
					14	75280883	G>A,C	snv	rs	746175046	rs746175046
					14	75281320	G>A	snv	rs	746383613	rs746383613
					14	75280979	C>T	snv	rs	746473676	rs746473676
					14	75280900	C>T	snv	rs	746920042	rs746920042
					14	75281237	A>T	snv	rs	747045612	rs747045612
					14	75281312	C>T	snv	rs	747274853	rs747274853
					14	75281168	G>C	snv	rs	749213494	rs749213494
					14	75279116	A>G	snv	rs	749214376	rs749214376
					14	75279017	C>A,T	snv	rs	749267828	rs749267828
					14	75280085	G>A	snv	rs	749787178	rs749787178
					14	75281162	T>C	snv	rs	749884433	rs749884433
					14	75281272	A>G,T	snv	rs	750121384	rs750121384
					14	75281033	C>T	snv	rs	750894629	rs750894629
					14	75280958	G>A,C	snv	rs	750949764	rs750949764
					14	75281141	G>A	snv	rs	751202244	rs751202244
					14	75280948	C>G	snv	rs	751726214	rs751726214
					14	75280862	A>G	snv	rs	751988706	rs751988706
					14	75280027	G>A,C	snv	rs	752661669	rs752661669
					14	75280790	A>C	snv	rs	752991728	rs752991728
					14	75281044	C>T	snv	rs	754137168	rs754137168
					14	75281395	C>T	snv	rs	754517303	rs754517303
					14	75281177	A>G	snv	rs	754768367	rs754768367
					14	75280048	G>C	snv	rs	757058965	rs757058965
					14	75279100	A>T	snv	rs	758695063	rs758695063
					14	75280111	A>G	snv	rs	759315463	rs759315463
					14	75280930	T>C	snv	rs	759360177	rs759360177
					14	75279967	C>G	snv	rs	759555917	rs759555917
					14	75281138	C>A,T	snv	rs	759908258	rs759908258
					14	75280666	C>A,G,T	snv	rs	760336231	rs760336231
					14	75279047	C>A,T	snv	rs	760763610	rs760763610
					14	75279889	G>A	snv	rs	761521741	rs761521741
					14	75280645	A>T	snv	rs	761732839	rs761732839
					14	75281026	C>A,T	snv	rs	761903101	rs761903101
					14	75281119	C>A	snv	rs	761977345	rs761977345
					14	75281366	G>A,C	snv	rs	763177286	rs763177286
					14	75281260	G>A,C	snv	rs	763381996	rs763381996
					14	75280945	G>A	snv	rs	764068791	rs764068791
					14	75281369	G>A	snv	rs	764583472	rs764583472
					14	75280017	C>A,G,T	snv	rs	764698199	rs764698199
					14	75280120	G>A,C	snv	rs	764792930	rs764792930
					14	75281399	G>A	snv	rs	765039869	rs765039869
					14	75280931	C>G	snv	rs	765155676	rs765155676
					14	75279068	A>G	snv	rs	765575516	rs765575516
					14	75281393	C>T	snv	rs	765970104	rs765970104
					14	75281281	T>C	snv	rs	766026361	rs766026361
					14	75281038	G>A	snv	rs	766713683	rs766713683
					14	75281131	G>A,C	snv	rs	766815992	rs766815992
					14	75281029	A>G	snv	rs	767522433	rs767522433
					14	75280635	C>A,T	snv	rs	768130832	rs768130832
					14	75281103	C>G	snv	rs	768358812	rs768358812
					14	75279020	C>T	snv	rs	768537632	rs768537632
					14	75280091	G>A	snv	rs	769109044	rs769109044
					14	75280999	A>C	snv	rs	769692617	rs769692617
					14	75279968	A>G	snv	rs	769885316	rs769885316
					14	75281322	G>A,C	snv	rs	770133432	rs770133432
					14	75281317	C>T	snv	rs	770976905	rs770976905
					14	75280594	G>A	snv	rs	771351750	rs771351750
					14	75280895	A>G	snv	rs	771535098	rs771535098
					14	75279923	C>T	snv	rs	771873149	rs771873149
					14	75280575	G>A	snv	rs	772775553	rs772775553
					14	75280898	T>G	snv	rs	772824974	rs772824974
					14	75279028	C>A	snv	rs	774334267	rs774334267
					14	75281019	C>A	snv	rs	774449296	rs774449296
					14	75281323	G>C	snv	rs	774488112	rs774488112
					14	75279988	G>T	snv	rs	774634258	rs774634258
					14	75280093	G>T	snv	rs	774924017	rs774924017
					14	75281000	C>T	snv	rs	775485425	rs775485425
					14	75281258	C>T	snv	rs	775787371	rs775787371
					14	75280933	G>A	snv	rs	775824604	rs775824604
					14	75281328	C>A	snv	rs	776077033	rs776077033
					14	75281249	T>C,G	snv	rs	777094777	rs777094777
					14	75281059	A>G	snv	rs	777437222	rs777437222
					14	75280578	G>A	snv	rs	778431578	rs778431578
					14	75281203	A>G,T	snv	rs	778618273	rs778618273
					14	75281294	C>T	snv	rs	778762160	rs778762160
					14	75279918	T>G	snv	rs	778847921	rs778847921
					14	75279109	C>T	snv	rs	779749255	rs779749255
					14	75281099	T>C,G	snv	rs	780144007	rs780144007
					14	75280964	C>G	snv	rs	780432026	rs780432026
					14	75281080	G>A,C	snv	rs	780616792	rs780616792
					14	75279103	G>T	snv	rs	780840095	rs780840095
					14	75281156	T>C	snv	rs	780847158	rs780847158
					14	75280982	A>T	snv	rs	781144963	rs781144963
					14	75280067	T>C	snv	rs	781343060	rs781343060
					14	75280877	C>T	snv	rs	781405098	rs781405098
					14	75281105	C>T	snv	rs	866023717	rs866023717
					14	75280590	A>G	snv	rs	900452437	rs900452437
					14	75279916	A>G	snv	rs	926276216	rs926276216
					14	75281242	G>A	snv	rs	957752814	rs957752814
					14	75279052	G>A	snv	rs	960012786	rs960012786
					14	75281296	T>C	snv	rs	976014636	rs976014636
					14	75280103	T>C,G	snv	rs	983768983	rs983768983
					14	75279053	G>A	snv	rs	992850455	rs992850455
					14	75281123	G>A	snv	rs	993801161	rs993801161
					14	75279947	C>G	snv	rs	1000193997	rs1000193997
					14	75280113	G>A,C	snv	rs	1008791119	rs1008791119
					14	75280057	A>G	snv	rs	1020715103	rs1020715103
					14	75279122	A>G	snv	rs	1023466184	rs1023466184
					14	75280813	G>T	snv	rs	1034271273	rs1034271273
					14	75279938	C>G	snv	rs	1044633931	rs1044633931
					14	75280042	G>A	snv	rs	1158384128	rs1158384128
					14	75281060	G>A	snv	rs	1158617410	rs1158617410
					14	75281297	C>T	snv	rs	1162683256	rs1162683256
					14	75281384	C>G	snv	rs	1164028944	rs1164028944
					14	75281254	A>C	snv	rs	1164295187	rs1164295187
					14	75279879	C>G	snv	rs	1169737592	rs1169737592
					14	75279977	T>G	snv	rs	1171330070	rs1171330070
					14	75281122	A>G	snv	rs	1176954567	rs1176954567
					14	75280807	A>C	snv	rs	1177316887	rs1177316887
					14	75281220	G>A	snv	rs	1178154622	rs1178154622
					14	75280582	A>G	snv	rs	1183278051	rs1183278051
					14	75281407	A>G	snv	rs	1184753674	rs1184753674
					14	75280034	C>A,T	snv	rs	1185524125	rs1185524125
					14	75279039	C>A,T	snv	rs	1187522995	rs1187522995
					14	75279119	C>T	snv	rs	1203741003	rs1203741003
					14	75281213	T>A	snv	rs	1204033647	rs1204033647
					14	75281276	C>T	snv	rs	1206271705	rs1206271705
					14	75281032	C>A,G,T	snv	rs	1206974645	rs1206974645
					14	75279934	A>G	snv	rs	1207749111	rs1207749111
					14	75279952	C>A	snv	rs	1209982378	rs1209982378
					14	75281269	T>A,G	snv	rs	1214092771	rs1214092771
					14	75280587	A>G	snv	rs	1214212023	rs1214212023
					14	75280094	C>G,T	snv	rs	1216239820	rs1216239820
					14	75280090	C>G	snv	rs	1220556028	rs1220556028
					14	75281417	C>T	snv	rs	1222509631	rs1222509631
					14	75280804	G>A	snv	rs	1224007545	rs1224007545
					14	75281107	G>A	snv	rs	1239748069	rs1239748069
					14	75280106	G>T	snv	rs	1245083910	rs1245083910
					14	75281350	G>A	snv	rs	1248659687	rs1248659687
					14	75281215	G>A	snv	rs	1249864365	rs1249864365
					14	75279075	C>G,T	snv	rs	1257579493	rs1257579493
					14	75281305	G>A	snv	rs	1260142158	rs1260142158
					14	75281210	C>T	snv	rs	1265119657	rs1265119657
					14	75279964	G>A	snv	rs	1267404934	rs1267404934
					14	75281288	C>T	snv	rs	1270279595	rs1270279595
					14	75280952	C>T	snv	rs	1270352847	rs1270352847
					14	75281005	C>T	snv	rs	1280814348	rs1280814348
					14	75279005	C>A	snv	rs	1283649601	rs1283649601
					14	75280066	G>A	snv	rs	1289920150	rs1289920150
					14	75280662	C>G	snv	rs	1290554443	rs1290554443
					14	75281270	G>A	snv	rs	1293637090	rs1293637090
					14	75279992	C>T	snv	rs	1295646143	rs1295646143
					14	75279067	T>C	snv	rs	1297123496	rs1297123496
					14	75278995	G>A	snv	rs	1299824967	rs1299824967
					14	75281338	A>C	snv	rs	1314644051	rs1314644051
					14	75281187	C>G	snv	rs	1317506907	rs1317506907
					14	75280633	A>G	snv	rs	1320164017	rs1320164017
					14	75280984	T>A	snv	rs	1322639260	rs1322639260
					14	75280946	A>C,G	snv	rs	1324128469	rs1324128469
					14	75280910	T>C	snv	rs	1325069886	rs1325069886
					14	75281054	G>A	snv	rs	1329156805	rs1329156805
					14	75280832	C>G	snv	rs	1331267096	rs1331267096
					14	75279002	A>G	snv	rs	1341043635	rs1341043635
					14	75279970	C>T	snv	rs	1345359778	rs1345359778
					14	75281416	G>A,T	snv	rs	1350577736	rs1350577736
					14	75280651	C>G	snv	rs	1353387284	rs1353387284
					14	75281344	G>A	snv	rs	1357650854	rs1357650854
					14	75281330	C>G	snv	rs	1359027374	rs1359027374
					14	75278993	C>A,T	snv	rs	1359533864	rs1359533864
					14	75281011	C>T	snv	rs	1359840319	rs1359840319
					14	75280654	A>C	snv	rs	1360686538	rs1360686538
					14	75279070	T>C	snv	rs	1360829507	rs1360829507
					14	75281051	A>T	snv	rs	1362562579	rs1362562579
					14	75280101	C>G	snv	rs	1366234571	rs1366234571
					14	75280983	G>C	snv	rs	1367788879	rs1367788879
					14	75281377	G>C	snv	rs	1367891567	rs1367891567
					14	75281267	C>T	snv	rs	1368310803	rs1368310803
					14	75280917	C>G	snv	rs	1372628444	rs1372628444
					14	75281084	C>G	snv	rs	1383092077	rs1383092077
					14	75281362	G>A	snv	rs	1383997198	rs1383997198
					14	75279883	T>C	snv	rs	1386493581	rs1386493581
					14	75279882	C>G	snv	rs	1397471123	rs1397471123
					14	75280929	G>A	snv	rs	1397492714	rs1397492714
					14	75281065	A>T	snv	rs	1404657399	rs1404657399
					14	75279898	G>A	snv	rs	1405963852	rs1405963852
					14	75281146	G>A	snv	rs	1406355068	rs1406355068
					14	75281387	C>T	snv	rs	1407117542	rs1407117542
					14	75280033	G>A	snv	rs	1423248326	rs1423248326
					14	75281248	C>A	snv	rs	1427435109	rs1427435109
					14	75280852	G>A	snv	rs	1436246388	rs1436246388
					14	75280588	G>A	snv	rs	1442828387	rs1442828387
					14	75279998	C>T	snv	rs	1445858758	rs1445858758
					14	75281353	C>T	snv	rs	1446975713	rs1446975713
					14	75279032	G>A	snv	rs	1448048786	rs1448048786
					14	75280665	G>C	snv	rs	1448135245	rs1448135245
					14	75280018	C>T	snv	rs	1452209833	rs1452209833
					14	75280060	G>A,C	snv	rs	1455693448	rs1455693448
					14	75279941	C>T	snv	rs	1472232276	rs1472232276
					14	75279098	G>C	snv	rs	1473426535	rs1473426535
					14	75278996	G>A	snv	rs	1478792356	rs1478792356
					14	75280579	A>C	snv	rs	1488235728	rs1488235728
					14	75280606	A>G	snv	rs	1566700584	rs1566700584
					14	75280814	C>G	snv	rs	1566700692	rs1566700692
					14	75281134	A>G	snv	rs	1566700867	rs1566700867
					14	75281375	A>G	snv	rs	1566701002	rs1566701002
					14	75280088	G>T	snv	rs	1594901931	rs1594901931
					14	75280121	T>G	snv	rs	1594901964	rs1594901964
					14	75280127	A>T	snv	rs	1594901969	rs1594901969
					14	75280846	G>A	snv	rs	1594902370	rs1594902370
					14	75280975	A>C	snv	rs	1594902450	rs1594902450
					14	75279029	G>A	snv	rs	1897195014	rs1897195014
					14	75279077	C>T	snv	rs	1897196338	rs1897196338
					14	75279877	G>C	snv	rs	1897206168	rs1897206168
					14	75279881	T>C	snv	rs	1897206245	rs1897206245
					14	75279891	C>G	snv	rs	1897206461	rs1897206461
					14	75279899	T>C	snv	rs	1897206646	rs1897206646
					14	75279905	G>T	snv	rs	1897206682	rs1897206682
					14	75279912	C>A	snv	rs	1897206777	rs1897206777
					14	75279919	C>T	snv	rs	1897206923	rs1897206923
					14	75279955	C>A	snv	rs	1897207496	rs1897207496
					14	75279960	G>T	snv	rs	1897207533	rs1897207533
					14	75279994	C>T	snv	rs	1897208308	rs1897208308
					14	75280025	G>T	snv	rs	1897208617	rs1897208617
					14	75280031	C>T	snv	rs	1897208794	rs1897208794
					14	75280043	C>T	snv	rs	1897209064	rs1897209064
					14	75280054	T>A	snv	rs	1897209219	rs1897209219
					14	75280064	G>A	snv	rs	1897209363	rs1897209363
					14	75280073	A>G	snv	rs	1897209497	rs1897209497
					14	75280080	G>T	snv	rs	1897209664	rs1897209664
					14	75280098	G>C	snv	rs	1897210032	rs1897210032
					14	75280100	G>T	snv	rs	1897210074	rs1897210074
					14	75280117	A>G	snv	rs	1897210446	rs1897210446
					14	75280567	C>T	snv	rs	1897216140	rs1897216140
					14	75280569	G>A	snv	rs	1897216221	rs1897216221
					14	75280611	A>T	snv	rs	1897216839	rs1897216839
					14	75280656	A>T	snv	rs	1897218172	rs1897218172
					14	75280657	C>G,T	snv	rs	1897218206	rs1897218206
					14	75280823	C>A	snv	rs	1897220630	rs1897220630
					14	75280868	T>G	snv	rs	1897221019	rs1897221019
					14	75280881	C>G	snv	rs	1897221159	rs1897221159
					14	75280885	C>G	snv	rs	1897221237	rs1897221237
					14	75280888	G>C	snv	rs	1897221332	rs1897221332
					14	75280924	G>A	snv	rs	1897221817	rs1897221817
					14	75280954	G>A	snv	rs	1897222347	rs1897222347
					14	75280973	C>T	snv	rs	1897222613	rs1897222613
					14	75281002	C>A	snv	rs	1897223263	rs1897223263
					14	75281020	C>A	snv	rs	1897223558	rs1897223558
					14	75281058	C>G	snv	rs	1897223966	rs1897223966
					14	75281066	T>C	snv	rs	1897224117	rs1897224117
					14	75281074	A>G	snv	rs	1897224155	rs1897224155
					14	75281086	T>C	snv	rs	1897224452	rs1897224452
					14	75281174	T>C	snv	rs	1897225727	rs1897225727
					14	75281180	C>T	snv	rs	1897225798	rs1897225798
					14	75281182	G>A,T	snv	rs	1897225835	rs1897225835
					14	75281188	T>C	snv	rs	1897225921	rs1897225921
					14	75281198	T>A	snv	rs	1897225995	rs1897225995
					14	75281245	C>T	snv	rs	1897226510	rs1897226510
					14	75281300	C>T	snv	rs	1897227609	rs1897227609
					14	75281357	G>A	snv	rs	1897228322	rs1897228322
					14	75281360	A>G	snv	rs	1897228357	rs1897228357
					14	75281398	A>G	snv	rs	1897228863	rs1897228863

## Sheet: List B
rs74685695
rs77389188			Total Deleterious nsSNP Found from Seven Tools (SIFT, PolyPhen-2, Pmut, MutPred, SNAP2, SNP&GO and PANTHER)
rs78326384								No of Deleterious nsSNP: 3

## Sheet: List C
rs74685695
							Final Deleterious nsSNP
