# Supplementary material for: Investigation of pathogenic germline variants in gastric cancer and development of “GasCanBase” database
Source: Cancer Rep (Hoboken). 2023 Oct 22;6(12):e1906. doi: 10.1002/cnr2.1906 (PMC10728505; doi:10.1002/cnr2.1906)
Supplement: Supplementary file 1 — Data S1 Supporting Information. [file CNR2-6-e1906-s001.zip › Supplementary File/Table S22. Selection of nsSNP of KIT.xlsx]

## Sheet: List A
	Total nsSNP Found from dbSNP Database				#chr	pos	variation	variant_type			snp_id
		Gene : KIT			4	54727298	A>C,G,T	snv	rs	3822214	rs3822214
		No of SNP: 30379			4	54727519	T>G	snv	rs	28933371	rs28933371
		No of nsSNP: 869			4	54729416	G>C	snv	rs	35200131	rs35200131
					4	54731917	C>G,T	snv	rs	55717477	rs55717477
					4	54695545	C>A,T	snv	rs	55755457	rs55755457
					4	54727271	G>A	snv	rs	55792975	rs55792975
					4	54727315	A>G,T	snv	rs	55986963	rs55986963
					4	54731330	G>A	snv	rs	56094246	rs56094246
					4	54725973	C>T	snv	rs	56225530	rs56225530
					4	54709507	A>G,T	snv	rs	72549294	rs72549294
					4	54738546	G>A,C	snv	rs	72549297	rs72549297
					4	54727265	G>A	snv	rs	72550822	rs72550822
					4	54709428	G>A,T	snv	rs	73137716	rs73137716
					4	54727901	T>C	snv	rs	111466688	rs111466688
					4	54698478	G>A	snv	rs	115585711	rs115585711
					4	54727437	T>A,C,G	snv	rs	121913235	rs121913235
					4	54695598	G>A	snv	rs	121913505	rs121913505
					4	54733154	G>A,C,T	snv	rs	121913506	rs121913506
					4	54733155	A>T	snv	rs	121913507	rs121913507
					4	54736528	G>A	snv	rs	121913509	rs121913509
					4	54728055	A>C,G	snv	rs	121913512	rs121913512
					4	54727495	T>C	snv	rs	121913513	rs121913513
					4	54733174	T>A,G	snv	rs	121913514	rs121913514
					4	54729353	C>T	snv	rs	121913516	rs121913516
					4	54727444	T>A,C,G	snv	rs	121913517	rs121913517
					4	54727443	G>A,T	snv	rs	121913520	rs121913520
					4	54727447	T>A,C,G	snv	rs	121913521	rs121913521
					4	54728092	T>A,C	snv	rs	121913523	rs121913523
					4	54733182	T>C	snv	rs	121913524	rs121913524
					4	54728121	G>A	snv	rs	121913679	rs121913679
					4	54727515	G>A	snv	rs	121913680	rs121913680
					4	54733167	A>C,G,T	snv	rs	121913682	rs121913682
					4	54733094	A>G	snv	rs	121913684	rs121913684
					4	54736552	A>C,G	snv	rs	121913687	rs121913687
					4	54703845	A>G	snv	rs	137909416	rs137909416
					4	54703788	C>A,T	snv	rs	138585275	rs138585275
					4	54738493	G>A,C	snv	rs	139694927	rs139694927
					4	54731998	T>C,G	snv	rs	140912933	rs140912933
					4	54736804	C>T	snv	rs	141126803	rs141126803
					4	54736725	C>A,G	snv	rs	143074839	rs143074839
					4	54725996	G>A	snv	rs	143179681	rs143179681
					4	54707124	A>C,G	snv	rs	143388949	rs143388949
					4	54709503	G>A,T	snv	rs	143707288	rs143707288
					4	54729401	G>A,T	snv	rs	143772138	rs143772138
					4	54728031	C>G,T	snv	rs	144369407	rs144369407
					4	54695644	C>G,T	snv	rs	144933028	rs144933028
					4	54698400	C>G	snv	rs	145053429	rs145053429
					4	54725861	T>C	snv	rs	145183977	rs145183977
					4	54695747	C>G,T	snv	rs	145333060	rs145333060
					4	54733118	C>T	snv	rs	145602440	rs145602440
					4	54729466	C>T	snv	rs	146337870	rs146337870
					4	54738474	G>A	snv	rs	146374006	rs146374006
					4	54703809	G>A	snv	rs	147367441	rs147367441
					4	54707136	A>G	snv	rs	147540142	rs147540142
					4	54736544	G>A,C	snv	rs	147609111	rs147609111
					4	54695665	C>T	snv	rs	147943899	rs147943899
					4	54707150	C>G,T	snv	rs	148594615	rs148594615
					4	54729400	C>T	snv	rs	148771698	rs148771698
					4	54698449	C>A,T	snv	rs	149092990	rs149092990
					4	54738452	C>G,T	snv	rs	149932314	rs149932314
					4	54698295	C>A	snv	rs	189660852	rs189660852
					4	54737206	G>T	snv	rs	190512512	rs190512512
					4	54727902	G>A	snv	rs	199787524	rs199787524
					4	54727442	G>A,C,T	snv	rs	200375589	rs200375589
					4	54703743	A>G	snv	rs	200422460	rs200422460
					4	54725913	C>A,T	snv	rs	200518498	rs200518498
					4	54698448	G>A	snv	rs	200851152	rs200851152
					4	54727462	G>T	snv	rs	200945282	rs200945282
					4	54695592	G>A,C,T	snv	rs	200950545	rs200950545
					4	54731900	G>A,T	snv	rs	201165084	rs201165084
					4	54738520	C>T	snv	rs	201185750	rs201185750
					4	54698430	T>C,G	snv	rs	201222895	rs201222895
					4	54695695	C>A,T	snv	rs	201872586	rs201872586
					4	54703877	A>G	snv	rs	202052259	rs202052259
					4	54731995	G>T	snv	rs	202144208	rs202144208
					4	54698410	C>T	snv	rs	367719489	rs367719489
					4	54727232	C>T	snv	rs	370364842	rs370364842
					4	54658066	C>G,T	snv	rs	370787811	rs370787811
					4	54698314	C>T	snv	rs	371303702	rs371303702
					4	54695674	A>G	snv	rs	371353189	rs371353189
					4	54707228	C>G,T	snv	rs	372759291	rs372759291
					4	54736750	G>A	snv	rs	372795544	rs372795544
					4	54738549	G>A,C	snv	rs	373152714	rs373152714
					4	54695563	A>G	snv	rs	373374682	rs373374682
					4	54728020	A>G	snv	rs	373554876	rs373554876
					4	54729476	A>C,G	snv	rs	374262491	rs374262491
					4	54699717	A>C	snv	rs	374957554	rs374957554
					4	54727829	C>T	snv	rs	375351432	rs375351432
					4	54707263	A>G	snv	rs	375734891	rs375734891
					4	54709443	C>A	snv	rs	376275305	rs376275305
					4	54695590	G>A,C,T	snv	rs	376469897	rs376469897
					4	54723633	A>G,T	snv	rs	376889675	rs376889675
					4	54707129	A>G	snv	rs	377102206	rs377102206
					4	54707116	T>A,C	snv	rs	377590954	rs377590954
					4	54703806	C>T	snv	rs	386833402	rs386833402
					4	54727907	T>C	snv	rs	387907217	rs387907217
					4	54728082	A>G,T	snv	rs	534209826	rs534209826
					4	54731885	A>G	snv	rs	541362004	rs541362004
					4	54729449	T>C	snv	rs	541585774	rs541585774
					4	54723696	G>A,C	snv	rs	542718349	rs542718349
					4	54731417	T>C	snv	rs	549887751	rs549887751
					4	54736567	G>A	snv	rs	555650901	rs555650901
					4	54695626	C>A,T	snv	rs	557317141	rs557317141
					4	54733085	T>A,G	snv	rs	558702741	rs558702741
					4	54731338	A>G	snv	rs	564307874	rs564307874
					4	54727230	C>T	snv	rs	569408054	rs569408054
					4	54731880	T>C	snv	rs	572852980	rs572852980
					4	54727479	A>G	snv	rs	587778431	rs587778431
					4	54731995	GA>TT	mnv	rs	587778432	rs587778432
					4	54738492	C>T	snv	rs	587778433	rs587778433
					4	54723593	A>G	snv	rs	587778435	rs587778435
					4	54727458	A>T	snv	rs	745463319	rs745463319
					4	54738477	G>A	snv	rs	745651409	rs745651409
					4	54731918	G>A	snv	rs	746503007	rs746503007
					4	54727423	T>C	snv	rs	746805825	rs746805825
					4	54695569	G>A,C	snv	rs	746856550	rs746856550
					4	54707278	G>A,C	snv	rs	746884875	rs746884875
					4	54729451	T>A,C	snv	rs	746990067	rs746990067
					4	54695619	A>G	snv	rs	747004948	rs747004948
					4	54658070	G>A,T	snv	rs	747253141	rs747253141
					4	54731916	A>T	snv	rs	747847018	rs747847018
					4	54725972	A>C,G	snv	rs	748451770	rs748451770
					4	54699759	A>G	snv	rs	748527429	rs748527429
					4	54658064	T>A,C	snv	rs	748615975	rs748615975
					4	54731910	A>G	snv	rs	749166896	rs749166896
					4	54695603	G>C,T	snv	rs	749431345	rs749431345
					4	54725918	G>A	snv	rs	749914029	rs749914029
					4	54709485	C>A,T	snv	rs	750332587	rs750332587
					4	54731395	G>A	snv	rs	751005114	rs751005114
					4	54707151	G>A	snv	rs	752061752	rs752061752
					4	54737276	A>C,G	snv	rs	752222954	rs752222954
					4	54723607	G>A,C,T	snv	rs	752354428	rs752354428
					4	54698458	T>C	snv	rs	752511532	rs752511532
					4	54736553	C>T	snv	rs	752695117	rs752695117
					4	54703759	C>A,T	snv	rs	753102574	rs753102574
					4	54727275	C>A,G,T	snv	rs	753212327	rs753212327
					4	54703883	G>A	snv	rs	753258292	rs753258292
					4	54736745	C>T	snv	rs	753419764	rs753419764
					4	54707252	A>C	snv	rs	753844400	rs753844400
					4	54699743	A>G	snv	rs	754400702	rs754400702
					4	54698349	C>T	snv	rs	754738766	rs754738766
					4	54731912	G>A,T	snv	rs	754826149	rs754826149
					4	54703741	A>C,G	snv	rs	755490030	rs755490030
					4	54699744	C>G,T	snv	rs	755508624	rs755508624
					4	54736736	C>G	snv	rs	755797225	rs755797225
					4	54727295	G>A,C,T	snv	rs	756179543	rs756179543
					4	54707217	A>G,T	snv	rs	756286159	rs756286159
					4	54738453	A>C,G	snv	rs	756463331	rs756463331
					4	54709479	A>G	snv	rs	757234342	rs757234342
					4	54703796	A>C,G	snv	rs	757547974	rs757547974
					4	54723628	C>A,G	snv	rs	758061831	rs758061831
					4	54698376	A>G,T	snv	rs	758120380	rs758120380
					4	54698467	G>C	snv	rs	758171174	rs758171174
					4	54731901	C>T	snv	rs	758252647	rs758252647
					4	54731892	T>C,G	snv	rs	758665590	rs758665590
					4	54737268	G>C	snv	rs	759076549	rs759076549
					4	54703869	T>C	snv	rs	759119367	rs759119367
					4	54695520	C>G,T	snv	rs	759129060	rs759129060
					4	54695589	C>T	snv	rs	759250095	rs759250095
					4	54731930	G>T	snv	rs	760112920	rs760112920
					4	54733092	C>G	snv	rs	760704637	rs760704637
					4	54709447	C>T	snv	rs	760981584	rs760981584
					4	54736817	A>C	snv	rs	761840504	rs761840504
					4	54723689	C>A,T	snv	rs	761984908	rs761984908
					4	54737279	A>G,T	snv	rs	762406098	rs762406098
					4	54698333	C>G	snv	rs	763100661	rs763100661
					4	54698424	T>A	snv	rs	763226471	rs763226471
					4	54729433	C>A,T	snv	rs	763308199	rs763308199
					4	54727281	T>C	snv	rs	763411938	rs763411938
					4	54736559	A>C,G	snv	rs	763847901	rs763847901
					4	54699672	A>G	snv	rs	763853854	rs763853854
					4	54698334	A>G	snv	rs	764213036	rs764213036
					4	54698428	G>A	snv	rs	764280416	rs764280416
					4	54737280	T>C,G	snv	rs	764592751	rs764592751
					4	54695522	A>C	snv	rs	764782713	rs764782713
					4	54729368	A>G	snv	rs	764970586	rs764970586
					4	54738523	C>A,T	snv	rs	765503364	rs765503364
					4	54703724	A>G	snv	rs	765944197	rs765944197
					4	54698341	C>T	snv	rs	766253584	rs766253584
					4	54728032	G>A	snv	rs	766264502	rs766264502
					4	54738516	G>A,T	snv	rs	766845123	rs766845123
					4	54725923	G>A,T	snv	rs	766943473	rs766943473
					4	54699705	C>G,T	snv	rs	767174569	rs767174569
					4	54727837	G>A	snv	rs	768214921	rs768214921
					4	54738550	A>G	snv	rs	768320570	rs768320570
					4	54729448	C>G,T	snv	rs	768847037	rs768847037
					4	54698532	C>A,G	snv	rs	768971014	rs768971014
					4	54707126	G>A,C	snv	rs	769399180	rs769399180
					4	54727459	A>G	snv	rs	769483857	rs769483857
					4	54703784	G>A	snv	rs	769498440	rs769498440
					4	54695748	G>A	snv	rs	769632130	rs769632130
					4	54731332	G>A,T	snv	rs	769701248	rs769701248
					4	54658079	C>T	snv	rs	769943127	rs769943127
					4	54737175	G>T	snv	rs	769984428	rs769984428
					4	54737235	A>T	snv	rs	770617877	rs770617877
					4	54695571	A>G	snv	rs	770727656	rs770727656
					4	54729452	A>G,T	snv	rs	771012963	rs771012963
					4	54709525	A>G	snv	rs	771574892	rs771574892
					4	54703811	G>A	snv	rs	771961192	rs771961192
					4	54698546	C>A,T	snv	rs	772105682	rs772105682
					4	54737210	C>A,T	snv	rs	772159767	rs772159767
					4	54736502	G>A	snv	rs	772311731	rs772311731
					4	54698286	C>A,G,T	snv	rs	772836939	rs772836939
					4	54727245	C>T	snv	rs	772866513	rs772866513
					4	54727505	T>A	snv	rs	773366034	rs773366034
					4	54738513	A>C,G	snv	rs	773709702	rs773709702
					4	54738507	G>A,C,T	snv	rs	773828910	rs773828910
					4	54731371	T>G	snv	rs	773953640	rs773953640
					4	54738552	G>A	snv	rs	773955363	rs773955363
					4	54736807	G>A,T	snv	rs	774405431	rs774405431
					4	54729482	C>A,T	snv	rs	775274159	rs775274159
					4	54699650	G>A	snv	rs	775569383	rs775569383
					4	54698419	A>C,T	snv	rs	775817289	rs775817289
					4	54695584	T>C	snv	rs	776395578	rs776395578
					4	54736787	G>A,T	snv	rs	776681643	rs776681643
					4	54709461	A>G	snv	rs	776734905	rs776734905
					4	54698409	C>T	snv	rs	777031731	rs777031731
					4	54727422	A>G,T	snv	rs	777596975	rs777596975
					4	54733119	G>A	snv	rs	777616126	rs777616126
					4	54736752	T>G	snv	rs	778078182	rs778078182
					4	54709509	G>A	snv	rs	778615486	rs778615486
					4	54738463	G>A,C	snv	rs	779103998	rs779103998
					4	54736597	C>G,T	snv	rs	779706462	rs779706462
					4	54731903	A>G,T	snv	rs	779862483	rs779862483
					4	54729437	C>A,G,T	snv	rs	780329057	rs780329057
					4	54695601	G>A	snv	rs	780349712	rs780349712
					4	54723664	A>G	snv	rs	780382854	rs780382854
					4	54698519	G>A,C	snv	rs	780434119	rs780434119
					4	54727456	T>A,C	snv	rs	780708976	rs780708976
					4	54695745	C>T	snv	rs	781130745	rs781130745
					4	54727293	T>C	snv	rs	781371383	rs781371383
					4	54729430	G>A	snv	rs	781588289	rs781588289
					4	54695550	C>A,T	snv	rs	781633384	rs781633384
					4	54727520	T>C,G	snv	rs	794726671	rs794726671
					4	54695530	T>A	snv	rs	864622699	rs864622699
					4	54707221	A>G	snv	rs	864622728	rs864622728
					4	54707199	C>T	snv	rs	878853757	rs878853757
					4	54707281	A>G	snv	rs	878853758	rs878853758
					4	54709515	A>G	snv	rs	878853759	rs878853759
					4	54723626	T>A,C	snv	rs	878853760	rs878853760
					4	54729387	T>G	snv	rs	878853763	rs878853763
					4	54733181	G>A	snv	rs	878853765	rs878853765
					4	54698412	C>A,T	snv	rs	878853767	rs878853767
					4	54699648	T>C	snv	rs	878853769	rs878853769
					4	54703866	A>G	snv	rs	878853770	rs878853770
					4	54727895	C>A,T	snv	rs	891140054	rs891140054
					4	54695725	A>G	snv	rs	904550523	rs904550523
					4	54707238	A>G	snv	rs	915272994	rs915272994
					4	54729412	A>G	snv	rs	924104591	rs924104591
					4	54695533	G>T	snv	rs	926559231	rs926559231
					4	54738538	T>A,C	snv	rs	929287265	rs929287265
					4	54658076	A>G	snv	rs	931395990	rs931395990
					4	54658045	C>T	snv	rs	934366239	rs934366239
					4	54698332	A>G	snv	rs	948408318	rs948408318
					4	54723643	G>A,T	snv	rs	962542157	rs962542157
					4	54731384	C>T	snv	rs	992027457	rs992027457
					4	54733173	A>C,T	snv	rs	993022333	rs993022333
					4	54737249	T>C	snv	rs	1000138811	rs1000138811
					4	54698380	A>G	snv	rs	1003144287	rs1003144287
					4	54727468	A>G,T	snv	rs	1016976398	rs1016976398
					4	54703848	A>G	snv	rs	1019104358	rs1019104358
					4	54727927	C>A,T	snv	rs	1032761406	rs1032761406
					4	54698337	G>A	snv	rs	1044091916	rs1044091916
					4	54725978	G>A	snv	rs	1057519701	rs1057519701
					4	54726020	T>C	snv	rs	1057519702	rs1057519702
					4	54727418	A>C,T	snv	rs	1057519703	rs1057519703
					4	54727425	T>A	snv	rs	1057519704	rs1057519704
					4	54727464	A>G	snv	rs	1057519705	rs1057519705
					4	54727474	T>G	snv	rs	1057519706	rs1057519706
					4	54728095	A>G	snv	rs	1057519707	rs1057519707
					4	54728096	T>A,G	snv	rs	1057519708	rs1057519708
					4	54733154	GA>AT	mnv	rs	1057519709	rs1057519709
					4	54733166	G>C,T	snv	rs	1057519710	rs1057519710
					4	54733168	T>A	snv	rs	1057519711	rs1057519711
					4	54736498	G>C	snv	rs	1057519713	rs1057519713
					4	54733175	T>G	snv	rs	1057519761	rs1057519761
					4	54728057	A>C	snv	rs	1057519907	rs1057519907
					4	54727440	A>C,G	snv	rs	1057520031	rs1057520031
					4	54727438	G>A,C	snv	rs	1057520032	rs1057520032
					4	54727439	G>C	snv	rs	1057520033	rs1057520033
					4	54727438	GG>TT	mnv	rs	1057520035	rs1057520035
					4	54707139	G>A	snv	rs	1060502539	rs1060502539
					4	54723640	G>A	snv	rs	1060502540	rs1060502540
					4	54698343	C>G	snv	rs	1060502542	rs1060502542
					4	54729475	G>A,C	snv	rs	1060502544	rs1060502544
					4	54731931	A>G	snv	rs	1060502545	rs1060502545
					4	54736738	G>C	snv	rs	1060502546	rs1060502546
					4	54698515	A>G,T	snv	rs	1060502547	rs1060502547
					4	54709535	GA>AT	mnv	rs	1060502548	rs1060502548
					4	54699668	A>T	snv	rs	1060502549	rs1060502549
					4	54727488	A>G	snv	rs	1060502550	rs1060502550
					4	54695579	C>A	snv	rs	1060502551	rs1060502551
					4	54707272	A>C,G	snv	rs	1060502552	rs1060502552
					4	54731886	G>A	snv	rs	1060502554	rs1060502554
					4	54707208	C>G	snv	rs	1060502555	rs1060502555
					4	54725862	C>T	snv	rs	1060502556	rs1060502556
					4	54733190	A>G	snv	rs	1060502557	rs1060502557
					4	54695754	A>G	snv	rs	1060502559	rs1060502559
					4	54695694	A>T	snv	rs	1060502560	rs1060502560
					4	54737236	A>G	snv	rs	1060502562	rs1060502562
					4	54738499	A>G	snv	rs	1060502563	rs1060502563
					4	54695731	C>A,T	snv	rs	1060502564	rs1060502564
					4	54728065	G>C,T	snv	rs	1060502566	rs1060502566
					4	54695736	A>T	snv	rs	1060502567	rs1060502567
					4	54738489	G>A,T	snv	rs	1060502568	rs1060502568
					4	54725954	G>A,T	snv	rs	1060502569	rs1060502569
					4	54703760	G>A	snv	rs	1060502570	rs1060502570
					4	54699756	A>G	snv	rs	1060502571	rs1060502571
					4	54695610	C>A,T	snv	rs	1060504651	rs1060504651
					4	54698462	C>G,T	snv	rs	1060504656	rs1060504656
					4	54731883	A>C,T	snv	rs	1158253739	rs1158253739
					4	54699660	C>A,T	snv	rs	1163691210	rs1163691210
					4	54698350	G>A	snv	rs	1174814949	rs1174814949
					4	54728043	A>G	snv	rs	1177837541	rs1177837541
					4	54725942	A>G	snv	rs	1185109256	rs1185109256
					4	54658024	G>A,C,T	snv	rs	1192807264	rs1192807264
					4	54737212	C>G,T	snv	rs	1199268527	rs1199268527
					4	54736795	A>G	snv	rs	1201021287	rs1201021287
					4	54698426	G>C	snv	rs	1201516128	rs1201516128
					4	54695658	G>T	snv	rs	1210962059	rs1210962059
					4	54709484	C>G	snv	rs	1212358569	rs1212358569
					4	54709537	A>C	snv	rs	1213469406	rs1213469406
					4	54727260	G>A	snv	rs	1226259110	rs1226259110
					4	54698501	T>C,G	snv	rs	1227095960	rs1227095960
					4	54738526	C>G	snv	rs	1232060384	rs1232060384
					4	54726043	C>A,T	snv	rs	1232688220	rs1232688220
					4	54698392	A>G	snv	rs	1237279460	rs1237279460
					4	54736766	A>G	snv	rs	1244026726	rs1244026726
					4	54736813	G>A	snv	rs	1250080954	rs1250080954
					4	54731350	A>G	snv	rs	1255211227	rs1255211227
					4	54707104	G>C	snv	rs	1255809965	rs1255809965
					4	54731907	T>C	snv	rs	1264359120	rs1264359120
					4	54695683	A>G	snv	rs	1268194684	rs1268194684
					4	54698521	G>A	snv	rs	1268420042	rs1268420042
					4	54709518	G>A	snv	rs	1272269119	rs1272269119
					4	54695746	A>G	snv	rs	1274601103	rs1274601103
					4	54698415	C>G,T	snv	rs	1276125047	rs1276125047
					4	54729427	G>C	snv	rs	1277986442	rs1277986442
					4	54736798	C>T	snv	rs	1280110686	rs1280110686
					4	54698439	G>A,C	snv	rs	1280787320	rs1280787320
					4	54725906	G>A	snv	rs	1282859149	rs1282859149
					4	54658033	G>A,T	snv	rs	1285711357	rs1285711357
					4	54699641	G>A	snv	rs	1290764669	rs1290764669
					4	54727904	C>T	snv	rs	1294929758	rs1294929758
					4	54703834	G>A,C	snv	rs	1297145844	rs1297145844
					4	54695559	A>G	snv	rs	1298190443	rs1298190443
					4	54731410	G>A	snv	rs	1303414810	rs1303414810
					4	54727489	C>T	snv	rs	1307097576	rs1307097576
					4	54736820	T>C	snv	rs	1307420759	rs1307420759
					4	54695524	C>T	snv	rs	1307431391	rs1307431391
					4	54731987	G>A,T	snv	rs	1309976246	rs1309976246
					4	54727494	C>G,T	snv	rs	1313877141	rs1313877141
					4	54731879	A>C,G	snv	rs	1317162648	rs1317162648
					4	54703800	G>T	snv	rs	1325793057	rs1325793057
					4	54727244	A>G	snv	rs	1326565450	rs1326565450
					4	54727259	G>A	snv	rs	1326606159	rs1326606159
					4	54695526	T>C,G	snv	rs	1330171716	rs1330171716
					4	54699683	G>A,C	snv	rs	1330251750	rs1330251750
					4	54738438	A>C	snv	rs	1339197346	rs1339197346
					4	54709519	C>A	snv	rs	1345754212	rs1345754212
					4	54723688	A>G	snv	rs	1351743650	rs1351743650
					4	54703833	T>C	snv	rs	1363221725	rs1363221725
					4	54728083	T>A,G	snv	rs	1374100918	rs1374100918
					4	54738439	A>G	snv	rs	1379323416	rs1379323416
					4	54731984	C>G	snv	rs	1379848125	rs1379848125
					4	54736757	A>G	snv	rs	1379854779	rs1379854779
					4	54658073	T>G	snv	rs	1393581394	rs1393581394
					4	54698454	A>G	snv	rs	1394659716	rs1394659716
					4	54736741	A>T	snv	rs	1404045332	rs1404045332
					4	54695637	A>G	snv	rs	1407600939	rs1407600939
					4	54729434	A>C	snv	rs	1414253704	rs1414253704
					4	54725948	T>G	snv	rs	1417993831	rs1417993831
					4	54658025	C>T	snv	rs	1423062466	rs1423062466
					4	54737195	G>C	snv	rs	1429130851	rs1429130851
					4	54695535	C>A,G	snv	rs	1431394530	rs1431394530
					4	54737182	A>G	snv	rs	1435319685	rs1435319685
					4	54727506	C>G,T	snv	rs	1437044852	rs1437044852
					4	54725999	G>C,T	snv	rs	1439977705	rs1439977705
					4	54728115	A>C,G	snv	rs	1439996385	rs1439996385
					4	54698523	A>C	snv	rs	1451394869	rs1451394869
					4	54737224	A>G	snv	rs	1453023259	rs1453023259
					4	54699639	C>T	snv	rs	1456585233	rs1456585233
					4	54709437	C>G	snv	rs	1459672424	rs1459672424
					4	54709444	T>G	snv	rs	1459751065	rs1459751065
					4	54709517	A>G,T	snv	rs	1467087033	rs1467087033
					4	54725921	A>C	snv	rs	1471406283	rs1471406283
					4	54728085	A>C,T	snv	rs	1473859499	rs1473859499
					4	54727292	A>C,G	snv	rs	1476093811	rs1476093811
					4	54723668	A>G,T	snv	rs	1476141776	rs1476141776
					4	54658039	G>A	snv	rs	1476871700	rs1476871700
					4	54727424	G>A,C	snv	rs	1482011071	rs1482011071
					4	54698517	G>C	snv	rs	1489233873	rs1489233873
					4	54658024	GC>TT	mnv	rs	1553881759	rs1553881759
					4	54658072	G>A,T	snv	rs	1553881787	rs1553881787
					4	54695523	C>T	snv	rs	1553887242	rs1553887242
					4	54695541	G>A	snv	rs	1553887257	rs1553887257
					4	54695684	T>A	snv	rs	1553887329	rs1553887329
					4	54698301	C>G	snv	rs	1553887690	rs1553887690
					4	54698371	A>C	snv	rs	1553887714	rs1553887714
					4	54698509	T>C	snv	rs	1553887765	rs1553887765
					4	54699734	G>A	snv	rs	1553887944	rs1553887944
					4	54699758	A>G	snv	rs	1553887953	rs1553887953
					4	54703855	T>A	snv	rs	1553888402	rs1553888402
					4	54707225	G>A	snv	rs	1553888790	rs1553888790
					4	54709489	T>C	snv	rs	1553889094	rs1553889094
					4	54709495	A>G	snv	rs	1553889095	rs1553889095
					4	54709504	T>C	snv	rs	1553889101	rs1553889101
					4	54723678	T>A	snv	rs	1553891024	rs1553891024
					4	54725883	A>T	snv	rs	1553891403	rs1553891403
					4	54725917	T>G	snv	rs	1553891415	rs1553891415
					4	54725953	T>G	snv	rs	1553891429	rs1553891429
					4	54725963	C>T	snv	rs	1553891437	rs1553891437
					4	54725964	A>C	snv	rs	1553891439	rs1553891439
					4	54727301	A>T	snv	rs	1553891698	rs1553891698
					4	54727426	A>G	snv	rs	1553891726	rs1553891726
					4	54727454	G>C	snv	rs	1553891764	rs1553891764
					4	54727457	A>G	snv	rs	1553891768	rs1553891768
					4	54727862	A>C	snv	rs	1553891888	rs1553891888
					4	54728026	C>T	snv	rs	1553891944	rs1553891944
					4	54729455	A>G	snv	rs	1553892256	rs1553892256
					4	54731897	C>T	snv	rs	1553892672	rs1553892672
					4	54731928	T>C	snv	rs	1553892703	rs1553892703
					4	54731958	A>C	snv	rs	1553892709	rs1553892709
					4	54736594	G>A	snv	rs	1553893452	rs1553893452
					4	54736777	G>A	snv	rs	1553893498	rs1553893498
					4	54737190	G>T	snv	rs	1553893567	rs1553893567
					4	54737209	C>T	snv	rs	1553893575	rs1553893575
					4	54737239	G>A	snv	rs	1553893587	rs1553893587
					4	54737273	C>A,G,T	snv	rs	1553893597	rs1553893597
					4	54658022	G>A	snv	rs	1560366535	rs1560366535
					4	54695521	A>G	snv	rs	1560393066	rs1560393066
					4	54695577	G>A	snv	rs	1560393232	rs1560393232
					4	54695604	A>G,T	snv	rs	1560393393	rs1560393393
					4	54695638	A>G,T	snv	rs	1560393475	rs1560393475
					4	54695718	A>G,T	snv	rs	1560393612	rs1560393612
					4	54698289	G>A	snv	rs	1560395513	rs1560395513
					4	54699695	T>C	snv	rs	1560396887	rs1560396887
					4	54707205	C>T	snv	rs	1560401964	rs1560401964
					4	54707227	A>G	snv	rs	1560402002	rs1560402002
					4	54709502	CG>AT	mnv	rs	1560404023	rs1560404023
					4	54723613	C>T	snv	rs	1560414379	rs1560414379
					4	54723616	G>A	snv	rs	1560414398	rs1560414398
					4	54723627	G>A	snv	rs	1560414419	rs1560414419
					4	54723632	A>T	snv	rs	1560414436	rs1560414436
					4	54725870	G>C	snv	rs	1560415938	rs1560415938
					4	54727229	C>T	snv	rs	1560416964	rs1560416964
					4	54727289	A>G	snv	rs	1560417124	rs1560417124
					4	54727909	G>A	snv	rs	1560418178	rs1560418178
					4	54729344	T>G	snv	rs	1560419312	rs1560419312
					4	54729385	T>A	snv	rs	1560419344	rs1560419344
					4	54731341	A>C	snv	rs	1560420768	rs1560420768
					4	54731356	A>G	snv	rs	1560420790	rs1560420790
					4	54731882	G>A	snv	rs	1560421189	rs1560421189
					4	54733191	A>G	snv	rs	1560422319	rs1560422319
					4	54736541	A>G	snv	rs	1560424620	rs1560424620
					4	54736768	A>G,T	snv	rs	1560424920	rs1560424920
					4	54736796	G>T	snv	rs	1560424985	rs1560424985
					4	54737243	A>G	snv	rs	1560425417	rs1560425417
					4	54738435	T>G	snv	rs	1560426319	rs1560426319
					4	54738498	A>G	snv	rs	1560426461	rs1560426461
					4	54738532	C>T	snv	rs	1560426544	rs1560426544
					4	54658021	G>C	snv	rs	1577898451	rs1577898451
					4	54658036	T>A,C	snv	rs	1577898533	rs1577898533
					4	54658070	GC>TT	mnv	rs	1577898667	rs1577898667
					4	54695515	C>G,T	snv	rs	1577952322	rs1577952322
					4	54695652	A>T	snv	rs	1577952856	rs1577952856
					4	54695737	C>A	snv	rs	1577953102	rs1577953102
					4	54698290	C>T	snv	rs	1577956572	rs1577956572
					4	54698496	C>A	snv	rs	1577957143	rs1577957143
					4	54699687	G>A	snv	rs	1577958652	rs1577958652
					4	54699710	A>G	snv	rs	1577958731	rs1577958731
					4	54699738	A>T	snv	rs	1577958787	rs1577958787
					4	54703740	A>C	snv	rs	1577963039	rs1577963039
					4	54703832	A>G	snv	rs	1577963205	rs1577963205
					4	54707210	G>T	snv	rs	1577967302	rs1577967302
					4	54707251	A>G	snv	rs	1577967381	rs1577967381
					4	54709473	A>C	snv	rs	1577970160	rs1577970160
					4	54723650	T>C	snv	rs	1577988844	rs1577988844
					4	54725897	A>C	snv	rs	1577992151	rs1577992151
					4	54725934	A>T	snv	rs	1577992299	rs1577992299
					4	54725987	G>A	snv	rs	1577992484	rs1577992484
					4	54726036	A>T	snv	rs	1577992594	rs1577992594
					4	54727226	C>T	snv	rs	1577994279	rs1577994279
					4	54727308	C>T	snv	rs	1577994552	rs1577994552
					4	54727430	A>C	snv	rs	1577994816	rs1577994816
					4	54727446	G>A	snv	rs	1577994961	rs1577994961
					4	54727528	A>G	snv	rs	1577995255	rs1577995255
					4	54727864	G>A	snv	rs	1577995854	rs1577995854
					4	54729460	C>T	snv	rs	1577998119	rs1577998119
					4	54729484	T>C	snv	rs	1577998219	rs1577998219
					4	54731361	A>C,G	snv	rs	1578000466	rs1578000466
					4	54731399	A>G	snv	rs	1578000525	rs1578000525
					4	54737177	A>G,T	snv	rs	1578008242	rs1578008242
					4	54737252	A>G	snv	rs	1578008376	rs1578008376
					4	54738480	G>A	snv	rs	1578009883	rs1578009883
					4	54738530	G>T	snv	rs	1578010083	rs1578010083
					4	54658027	C>G	snv	rs	1716939221	rs1716939221
					4	54658028	G>C	snv	rs	1716939382	rs1716939382
					4	54658031	G>A	snv	rs	1716939970	rs1716939970
					4	54658043	T>C	snv	rs	1716941044	rs1716941044
					4	54658049	G>C	snv	rs	1716941861	rs1716941861
					4	54695514	T>C	snv	rs	1719995693	rs1719995693
					4	54695539	G>A	snv	rs	1719999027	rs1719999027
					4	54695595	G>A	snv	rs	1720006705	rs1720006705
					4	54695608	G>A	snv	rs	1720008828	rs1720008828
					4	54695625	C>T	snv	rs	1720010283	rs1720010283
					4	54695629	G>A	snv	rs	1720011052	rs1720011052
					4	54695655	C>G,T	snv	rs	1720013807	rs1720013807
					4	54695677	A>G	snv	rs	1720015087	rs1720015087
					4	54695681	G>T	snv	rs	1720015461	rs1720015461
					4	54695700	A>G	snv	rs	1720017544	rs1720017544
					4	54695713	C>A	snv	rs	1720018880	rs1720018880
					4	54695719	C>G	snv	rs	1720019762	rs1720019762
					4	54695721	G>A	snv	rs	1720020252	rs1720020252
					4	54695760	T>G	snv	rs	1720024166	rs1720024166
					4	54695769	G>A	snv	rs	1720025321	rs1720025321
					4	54698331	G>C	snv	rs	1720220156	rs1720220156
					4	54698352	T>C	snv	rs	1720223149	rs1720223149
					4	54698389	T>C	snv	rs	1720225274	rs1720225274
					4	54698401	A>G	snv	rs	1720226498	rs1720226498
					4	54698404	G>A	snv	rs	1720226841	rs1720226841
					4	54698421	G>C	snv	rs	1720228389	rs1720228389
					4	54698437	C>A	snv	rs	1720230009	rs1720230009
					4	54698443	C>T	snv	rs	1720230405	rs1720230405
					4	54698446	A>G	snv	rs	1720230800	rs1720230800
					4	54698463	A>C	snv	rs	1720232627	rs1720232627
					4	54698488	G>A	snv	rs	1720234301	rs1720234301
					4	54698490	C>G	snv	rs	1720234665	rs1720234665
					4	54698513	C>A	snv	rs	1720236336	rs1720236336
					4	54698548	T>A	snv	rs	1720239362	rs1720239362
					4	54699651	T>C	snv	rs	1720323264	rs1720323264
					4	54699669	G>C	snv	rs	1720325262	rs1720325262
					4	54699701	G>A	snv	rs	1720329025	rs1720329025
					4	54703734	A>C	snv	rs	1720599914	rs1720599914
					4	54703763	G>T	snv	rs	1720603341	rs1720603341
					4	54703778	C>T	snv	rs	1720604274	rs1720604274
					4	54703826	G>C,T	snv	rs	1720608499	rs1720608499
					4	54703839	A>G	snv	rs	1720610130	rs1720610130
					4	54703868	G>A	snv	rs	1720613744	rs1720613744
					4	54703880	T>G	snv	rs	1720615266	rs1720615266
					4	54707134	C>G	snv	rs	1720838867	rs1720838867
					4	54707148	A>G	snv	rs	1720840263	rs1720840263
					4	54707168	T>A	snv	rs	1720841191	rs1720841191
					4	54707193	C>T	snv	rs	1720842703	rs1720842703
					4	54707197	A>G	snv	rs	1720843061	rs1720843061
					4	54707223	A>G	snv	rs	1720845704	rs1720845704
					4	54707229	A>G	snv	rs	1720846582	rs1720846582
					4	54709425	T>A	snv	rs	1720996900	rs1720996900
					4	54709434	G>A	snv	rs	1720997965	rs1720997965
					4	54709462	C>G	snv	rs	1721000055	rs1721000055
					4	54709474	C>G,T	snv	rs	1721000810	rs1721000810
					4	54709492	C>T	snv	rs	1721002320	rs1721002320
					4	54709496	T>A	snv	rs	1721003241	rs1721003241
					4	54723592	G>C	snv	rs	1722025262	rs1722025262
					4	54723637	G>C	snv	rs	1722031307	rs1722031307
					4	54723641	C>T	snv	rs	1722031777	rs1722031777
					4	54725867	T>G	snv	rs	1722183922	rs1722183922
					4	54725885	G>A	snv	rs	1722185482	rs1722185482
					4	54725886	T>C,G	snv	rs	1722185671	rs1722185671
					4	54725894	C>A	snv	rs	1722186242	rs1722186242
					4	54725909	C>T	snv	rs	1722187399	rs1722187399
					4	54725959	C>G	snv	rs	1722191573	rs1722191573
					4	54725981	T>C	snv	rs	1722194127	rs1722194127
					4	54726027	T>C	snv	rs	1722196973	rs1722196973
					4	54727222	A>C	snv	rs	1722279802	rs1722279802
					4	54727234	C>A	snv	rs	1722281042	rs1722281042
					4	54727256	A>C	snv	rs	1722282395	rs1722282395
					4	54727274	G>A	snv	rs	1722284528	rs1722284528
					4	54727303	T>G	snv	rs	1722288511	rs1722288511
					4	54727314	A>G	snv	rs	1722289602	rs1722289602
					4	54727419	C>A	snv	rs	1722299272	rs1722299272
					4	54727420	C>T	snv	rs	1722299442	rs1722299442
					4	54727434	C>A,G	snv	rs	1722301014	rs1722301014
					4	54727449	G>A	snv	rs	1722307003	rs1722307003
					4	54727465	A>G	snv	rs	1722309800	rs1722309800
					4	54727467	A>C	snv	rs	1722309959	rs1722309959
					4	54727861	G>A	snv	rs	1722339125	rs1722339125
					4	54727924	A>G	snv	rs	1722343399	rs1722343399
					4	54728011	C>T	snv	rs	1722349520	rs1722349520
					4	54728029	A>T	snv	rs	1722351186	rs1722351186
					4	54728045	G>A	snv	rs	1722352667	rs1722352667
					4	54728077	A>G	snv	rs	1722355003	rs1722355003
					4	54729384	T>G	snv	rs	1722438930	rs1722438930
					4	54729431	A>T	snv	rs	1722444395	rs1722444395
					4	54729442	G>A,T	snv	rs	1722446052	rs1722446052
					4	54729443	C>T	snv	rs	1722446325	rs1722446325
					4	54729457	A>C	snv	rs	1722448939	rs1722448939
					4	54729458	A>G	snv	rs	1722449103	rs1722449103
					4	54729470	C>T	snv	rs	1722451112	rs1722451112
					4	54731333	A>G	snv	rs	1722582575	rs1722582575
					4	54731352	G>A	snv	rs	1722584431	rs1722584431
					4	54731365	G>C	snv	rs	1722585213	rs1722585213
					4	54731366	G>T	snv	rs	1722585375	rs1722585375
					4	54731380	G>T	snv	rs	1722586672	rs1722586672
					4	54731401	A>G	snv	rs	1722589058	rs1722589058
					4	54731414	G>A	snv	rs	1722590234	rs1722590234
					4	54731874	C>T	snv	rs	1722618479	rs1722618479
					4	54731877	A>G	snv	rs	1722618891	rs1722618891
					4	54731881	A>G	snv	rs	1722619954	rs1722619954
					4	54731895	C>T	snv	rs	1722621198	rs1722621198
					4	54731948	A>G,T	snv	rs	1722625754	rs1722625754
					4	54731991	C>G,T	snv	rs	1722629110	rs1722629110
					4	54733079	A>G	snv	rs	1722708855	rs1722708855
					4	54733101	T>C	snv	rs	1722709591	rs1722709591
					4	54733124	A>G	snv	rs	1722711199	rs1722711199
					4	54733125	C>T	snv	rs	1722711365	rs1722711365
					4	54733133	T>G	snv	rs	1722711529	rs1722711529
					4	54733170	C>G	snv	rs	1722713882	rs1722713882
					4	54736519	A>G	snv	rs	1722930635	rs1722930635
					4	54736526	C>T	snv	rs	1722930772	rs1722930772
					4	54736577	A>G	snv	rs	1722933723	rs1722933723
					4	54736598	T>G	snv	rs	1722934709	rs1722934709
					4	54736735	C>A,T	snv	rs	1722941120	rs1722941120
					4	54736754	C>G,T	snv	rs	1722943323	rs1722943323
					4	54736816	G>A	snv	rs	1722948356	rs1722948356
					4	54736819	A>C	snv	rs	1722948692	rs1722948692
					4	54737186	T>C	snv	rs	1722968117	rs1722968117
					4	54737187	G>A	snv	rs	1722968263	rs1722968263
					4	54737188	A>C	snv	rs	1722968421	rs1722968421
					4	54737203	GC>TT	mnv	rs	1722969129	rs1722969129
					4	54737246	T>A	snv	rs	1722972268	rs1722972268
					4	54737251	G>C	snv	rs	1722972689	rs1722972689
					4	54737254	A>C	snv	rs	1722972972	rs1722972972
					4	54737257	C>A	snv	rs	1722973274	rs1722973274
					4	54738433	A>G	snv	rs	1723050446	rs1723050446
					4	54738444	G>C	snv	rs	1723051919	rs1723051919
					4	54738445	C>G	snv	rs	1723052055	rs1723052055
					4	54738531	C>A,T	snv	rs	1723061048	rs1723061048
					4	54738535	T>C	snv	rs	1723061561	rs1723061561
					4	54727298	A>C,G,T	snv	rs	3822214	rs3822214
					4	54727437	T>A,C,G	snv	rs	121913235	rs121913235
					4	54727437	T>A,C,G	snv	rs	121913235	rs121913235
					4	54733154	G>A,C,T	snv	rs	121913506	rs121913506
					4	54733154	G>A,C,T	snv	rs	121913506	rs121913506
					4	54733154	G>A,C,T	snv	rs	121913506	rs121913506
					4	54733154	G>A,C,T	snv	rs	121913506	rs121913506
					4	54733155	A>T	snv	rs	121913507	rs121913507
					4	54736528	G>A	snv	rs	121913509	rs121913509
					4	54728055	A>C,G	snv	rs	121913512	rs121913512
					4	54727444	T>A,C,G	snv	rs	121913517	rs121913517
					4	54727444	T>A,C,G	snv	rs	121913517	rs121913517
					4	54727444	T>A,C,G	snv	rs	121913517	rs121913517
					4	54727444	T>A,C,G	snv	rs	121913517	rs121913517
					4	54727447	T>A,C,G	snv	rs	121913521	rs121913521
					4	54709536	A>C,T	snv	rs	111646246	rs111646246
					4	54695643	A>G,T	snv	rs	139441923	rs139441923
					4	54699665	G>C	snv	rs	141679490	rs141679490
					4	54727241	T>G	snv	rs	144610991	rs144610991
					4	54695724	A>G	snv	rs	146081659	rs146081659
					4	54726009	C>T	snv	rs	200127012	rs200127012
					4	54725895	T>C	snv	rs	200783907	rs200783907
					4	54725988	C>T	snv	rs	371078350	rs371078350
					4	54736776	G>T	snv	rs	374440815	rs374440815
					4	54738537	C>T	snv	rs	745807112	rs745807112
					4	54707121	C>T	snv	rs	746831586	rs746831586
					4	54738495	A>G	snv	rs	748938919	rs748938919
					4	54695763	A>G	snv	rs	749024557	rs749024557
					4	54727471	A>G,T	snv	rs	749851557	rs749851557
					4	54733123	C>G	snv	rs	751206924	rs751206924
					4	54727288	C>G	snv	rs	751886000	rs751886000
					4	54729406	T>A	snv	rs	752130583	rs752130583
					4	54729373	G>A	snv	rs	752221484	rs752221484
					4	54658051	G>A	snv	rs	753316557	rs753316557
					4	54703738	G>T	snv	rs	753318751	rs753318751
					4	54738460	A>G	snv	rs	754097617	rs754097617
					4	54695615	A>T	snv	rs	755092278	rs755092278
					4	54725919	G>A	snv	rs	755572814	rs755572814
					4	54698340	A>G	snv	rs	756128407	rs756128407
					4	54729436	G>T	snv	rs	756394678	rs756394678
					4	54695599	A>G	snv	rs	756456973	rs756456973
					4	54729419	C>T	snv	rs	757733297	rs757733297
					4	54738525	T>C	snv	rs	758434265	rs758434265
					4	54727900	A>C	snv	rs	760939861	rs760939861
					4	54731407	T>A	snv	rs	761055157	rs761055157
					4	54738511	G>A	snv	rs	761339150	rs761339150
					4	54725912	C>T	snv	rs	761442091	rs761442091
					4	54736723	A>G	snv	rs	761684550	rs761684550
					4	54728021	T>A,C	snv	rs	761703470	rs761703470
					4	54727477	A>G	snv	rs	762089641	rs762089641
					4	54725904	C>T	snv	rs	763728676	rs763728676
					4	54727282	G>A	snv	rs	764493206	rs764493206
					4	54695529	G>C	snv	rs	764636807	rs764636807
					4	54737275	A>T	snv	rs	764847795	rs764847795
					4	54736743	G>T	snv	rs	766036617	rs766036617
					4	54736532	G>A	snv	rs	766430859	rs766430859
					4	54707171	G>C	snv	rs	767936896	rs767936896
					4	54695565	C>A	snv	rs	768569749	rs768569749
					4	54698508	G>C	snv	rs	770279902	rs770279902
					4	54698418	A>G	snv	rs	770362669	rs770362669
					4	54698403	G>A	snv	rs	770422212	rs770422212
					4	54726046	C>G	snv	rs	771735131	rs771735131
					4	54707100	A>G	snv	rs	771970240	rs771970240
					4	54726048	A>G	snv	rs	772813487	rs772813487
					4	54729335	G>A	snv	rs	773340705	rs773340705
					4	54723683	C>T	snv	rs	774389709	rs774389709
					4	54727476	T>C	snv	rs	774872724	rs774872724
					4	54703827	T>G	snv	rs	775105481	rs775105481
					4	54725975	G>A	snv	rs	778045049	rs778045049
					4	54698366	C>G	snv	rs	778793243	rs778793243
					4	54725967	A>G	snv	rs	779134230	rs779134230
					4	54695761	C>T	snv	rs	779652404	rs779652404
					4	54737185	A>C,G	snv	rs	779966930	rs779966930
					4	54695562	C>T	snv	rs	780042351	rs780042351
					4	54695764	T>G	snv	rs	780922356	rs780922356
					4	54736568	T>C	snv	rs	780998847	rs780998847
					4	54695730	A>G	snv	rs	867439564	rs867439564
					4	54698292	A>G	snv	rs	867851465	rs867851465
					4	54733184	A>G	snv	rs	868000529	rs868000529
					4	54728019	C>T	snv	rs	868619950	rs868619950
					4	54703887	T>C	snv	rs	886480885	rs886480885
					4	54695583	A>G	snv	rs	959500527	rs959500527
					4	54736742	T>C	snv	rs	979929723	rs979929723
					4	54727258	T>G	snv	rs	994448695	rs994448695
					4	54723589	C>G	snv	rs	1003828295	rs1003828295
					4	54698547	A>G	snv	rs	1019588542	rs1019588542
					4	54723662	C>T	snv	rs	1028162238	rs1028162238
					4	54736810	C>G	snv	rs	1037165835	rs1037165835
					4	54737201	A>G	snv	rs	1041292804	rs1041292804
					4	54725952	G>T	snv	rs	1057506392	rs1057506392
					4	54727447	TT>AA	mnv	rs	1057520034	rs1057520034
					4	54723611	G>T	snv	rs	1160506536	rs1160506536
					4	54709516	T>C	snv	rs	1161254751	rs1161254751
					4	54736592	G>C	snv	rs	1163356623	rs1163356623
					4	54733185	A>G	snv	rs	1171241832	rs1171241832
					4	54699699	C>T	snv	rs	1186424416	rs1186424416
					4	54728116	T>C	snv	rs	1199902129	rs1199902129
					4	54731363	C>T	snv	rs	1200521882	rs1200521882
					4	54736808	C>T	snv	rs	1207797666	rs1207797666
					4	54731996	A>G,T	snv	rs	1216980484	rs1216980484
					4	54709534	T>C	snv	rs	1219033476	rs1219033476
					4	54658058	T>C	snv	rs	1230808481	rs1230808481
					4	54727504	A>T	snv	rs	1235278829	rs1235278829
					4	54728119	G>A	snv	rs	1237627916	rs1237627916
					4	54736786	C>T	snv	rs	1237984655	rs1237984655
					4	54731336	G>T	snv	rs	1239669396	rs1239669396
					4	54737259	G>A,T	snv	rs	1263509542	rs1263509542
					4	54729472	A>G	snv	rs	1268795324	rs1268795324
					4	54738541	T>G	snv	rs	1268834189	rs1268834189
					4	54695653	T>A	snv	rs	1269381664	rs1269381664
					4	54703846	T>A	snv	rs	1271071514	rs1271071514
					4	54703725	C>A	snv	rs	1275578060	rs1275578060
					4	54727844	C>T	snv	rs	1276694381	rs1276694381
					4	54707187	G>A	snv	rs	1278022899	rs1278022899
					4	54707145	G>A	snv	rs	1278847358	rs1278847358
					4	54729346	G>A	snv	rs	1282603434	rs1282603434
					4	54727898	C>T	snv	rs	1289728551	rs1289728551
					4	54703857	G>T	snv	rs	1295193276	rs1295193276
					4	54699750	A>G	snv	rs	1296485354	rs1296485354
					4	54727248	C>T	snv	rs	1297144150	rs1297144150
					4	54658054	C>G,T	snv	rs	1297912833	rs1297912833
					4	54727461	G>A	snv	rs	1299476898	rs1299476898
					4	54738432	T>A,C	snv	rs	1304063923	rs1304063923
					4	54699666	C>G	snv	rs	1311536541	rs1311536541
					4	54738450	T>C	snv	rs	1314381950	rs1314381950
					4	54725864	G>T	snv	rs	1315079882	rs1315079882
					4	54703842	C>T	snv	rs	1322080248	rs1322080248
					4	54727883	T>C	snv	rs	1322867456	rs1322867456
					4	54728044	T>C	snv	rs	1331981813	rs1331981813
					4	54738508	G>A	snv	rs	1334133798	rs1334133798
					4	54733112	C>T	snv	rs	1334674972	rs1334674972
					4	54737260	A>G	snv	rs	1343494916	rs1343494916
					4	54727892	A>G	snv	rs	1348209438	rs1348209438
					4	54695632	T>C	snv	rs	1349391161	rs1349391161
					4	54727542	G>A	snv	rs	1350303460	rs1350303460
					4	54738514	C>T	snv	rs	1350471345	rs1350471345
					4	54699671	T>A,C	snv	rs	1353141725	rs1353141725
					4	54726045	A>G	snv	rs	1354751133	rs1354751133
					4	54738456	C>A,T	snv	rs	1355431060	rs1355431060
					4	54731405	G>C	snv	rs	1359607479	rs1359607479
					4	54698368	C>T	snv	rs	1365630101	rs1365630101
					4	54736747	G>C	snv	rs	1368227395	rs1368227395
					4	54723608	A>G	snv	rs	1368874379	rs1368874379
					4	54707271	A>G	snv	rs	1372684329	rs1372684329
					4	54723602	C>G	snv	rs	1373777028	rs1373777028
					4	54731976	T>C	snv	rs	1379168487	rs1379168487
					4	54731404	A>G	snv	rs	1380365386	rs1380365386
					4	54736811	C>T	snv	rs	1380483109	rs1380483109
					4	54703802	T>G	snv	rs	1383896627	rs1383896627
					4	54695580	T>G	snv	rs	1392637180	rs1392637180
					4	54733178	G>A	snv	rs	1393694683	rs1393694683
					4	54695596	G>A	snv	rs	1404387908	rs1404387908
					4	54698379	A>G	snv	rs	1410602158	rs1410602158
					4	54729432	T>A	snv	rs	1412301967	rs1412301967
					4	54703757	C>T	snv	rs	1412860211	rs1412860211
					4	54699638	G>A	snv	rs	1417793819	rs1417793819
					4	54738540	G>A	snv	rs	1429838425	rs1429838425
					4	54698293	A>G	snv	rs	1435179275	rs1435179275
					4	54707207	C>G	snv	rs	1446098264	rs1446098264
					4	54727283	A>C	snv	rs	1447737703	rs1447737703
					4	54727257	T>C	snv	rs	1448107053	rs1448107053
					4	54731913	A>G	snv	rs	1448485735	rs1448485735
					4	54703761	G>C	snv	rs	1450761446	rs1450761446
					4	54736558	G>A	snv	rs	1451277276	rs1451277276
					4	54725970	G>T	snv	rs	1458834829	rs1458834829
					4	54729467	A>G	snv	rs	1460966020	rs1460966020
					4	54727233	A>G	snv	rs	1462946038	rs1462946038
					4	54729391	A>G	snv	rs	1462960552	rs1462960552
					4	54727473	G>C	snv	rs	1464893716	rs1464893716
					4	54707233	C>T	snv	rs	1469004426	rs1469004426
					4	54695715	A>C	snv	rs	1478203750	rs1478203750
					4	54731362	C>T	snv	rs	1482194413	rs1482194413
					4	54658069	C>T	snv	rs	1490714621	rs1490714621
					4	54695536	C>G	snv	rs	1560393121	rs1560393121
					4	54727278	G>T	snv	rs	1560417096	rs1560417096
					4	54728052	C>A	snv	rs	1560418381	rs1560418381
					4	54703850	A>G	snv	rs	1577963277	rs1577963277
					4	54723671	G>T	snv	rs	1577988900	rs1577988900
					4	54725946	A>G	snv	rs	1577992325	rs1577992325
					4	54731894	A>C	snv	rs	1578001222	rs1578001222
					4	54731949	G>A	snv	rs	1578001412	rs1578001412
					4	54658030	G>A	snv	rs	1716939806	rs1716939806
					4	54695556	T>A	snv	rs	1720002282	rs1720002282
					4	54698311	G>A	snv	rs	1720218851	rs1720218851
					4	54698320	A>T	snv	rs	1720219620	rs1720219620
					4	54698429	G>T	snv	rs	1720229390	rs1720229390
					4	54698500	A>G	snv	rs	1720235349	rs1720235349
					4	54699647	G>A,C	snv	rs	1720322197	rs1720322197
					4	54699656	G>A	snv	rs	1720323968	rs1720323968
					4	54699677	C>T	snv	rs	1720326514	rs1720326514
					4	54699711	C>T	snv	rs	1720331364	rs1720331364
					4	54699741	C>T	snv	rs	1720333850	rs1720333850
					4	54699751	A>T	snv	rs	1720335272	rs1720335272
					4	54699752	A>G	snv	rs	1720335446	rs1720335446
					4	54703729	A>C	snv	rs	1720599658	rs1720599658
					4	54703745	A>G	snv	rs	1720601883	rs1720601883
					4	54703782	A>G	snv	rs	1720604456	rs1720604456
					4	54703785	C>T	snv	rs	1720605081	rs1720605081
					4	54703889	G>A	snv	rs	1720616109	rs1720616109
					4	54707137	C>G	snv	rs	1720839223	rs1720839223
					4	54707196	A>C	snv	rs	1720842874	rs1720842874
					4	54707254	A>G	snv	rs	1720847916	rs1720847916
					4	54707268	G>A	snv	rs	1720848490	rs1720848490
					4	54707269	A>T	snv	rs	1720848734	rs1720848734
					4	54709429	T>C	snv	rs	1720997799	rs1720997799
					4	54709459	G>A	snv	rs	1720999728	rs1720999728
					4	54725879	G>T	snv	rs	1722184814	rs1722184814
					4	54725882	G>A	snv	rs	1722185166	rs1722185166
					4	54725928	T>C	snv	rs	1722189397	rs1722189397
					4	54725984	A>G	snv	rs	1722194291	rs1722194291
					4	54726025	C>A	snv	rs	1722196800	rs1722196800
					4	54726047	A>C	snv	rs	1722197919	rs1722197919
					4	54727221	A>G	snv	rs	1722279649	rs1722279649
					4	54727286	T>A	snv	rs	1722286152	rs1722286152
					4	54727470	T>G	snv	rs	1722310323	rs1722310323
					4	54727486	C>A	snv	rs	1722312031	rs1722312031
					4	54727498	C>T	snv	rs	1722313936	rs1722313936
					4	54727877	G>C	snv	rs	1722340000	rs1722340000
					4	54728035	A>T	snv	rs	1722351804	rs1722351804
					4	54728074	G>A	snv	rs	1722354757	rs1722354757
					4	54728079	C>T	snv	rs	1722355476	rs1722355476
					4	54729382	A>G	snv	rs	1722438764	rs1722438764
					4	54729454	A>G	snv	rs	1722448586	rs1722448586
					4	54731335	A>G	snv	rs	1722582796	rs1722582796
					4	54731368	G>A	snv	rs	1722585601	rs1722585601
					4	54731375	A>T	snv	rs	1722586142	rs1722586142
					4	54731386	A>G	snv	rs	1722587769	rs1722587769
					4	54731416	A>C	snv	rs	1722590381	rs1722590381
					4	54731906	A>G	snv	rs	1722622985	rs1722622985
					4	54731961	A>T	snv	rs	1722626442	rs1722626442
					4	54731990	T>G	snv	rs	1722628841	rs1722628841
					4	54733161	A>G	snv	rs	1722712959	rs1722712959
					4	54736560	A>T	snv	rs	1722932942	rs1722932942
					4	54736775	A>G	snv	rs	1722944030	rs1722944030
					4	54736792	C>T	snv	rs	1722945534	rs1722945534
					4	54737180	A>G	snv	rs	1722967633	rs1722967633
					4	54737229	C>G	snv	rs	1722970940	rs1722970940
					4	54737237	T>C	snv	rs	1722971553	rs1722971553
					4	54737250	T>G	snv	rs	1722972540	rs1722972540
					4	54738484	A>G	snv	rs	1723056214	rs1723056214

## Sheet: List B
rs121913506
rs28933371			Total Deleterious nsSNP Found from Seven Tools (SIFT, PolyPhen-2, Pmut, MutPred, SNAP2, SNP&GO and PANTHER)
rs55792975								No of Deleterious nsSNP: 18
rs121913507
rs121913509
rs121913512
rs121913517
rs35200131
rs56225530
rs111466688
rs121913235
rs121913513
rs121913514
rs121913516
rs121913520
rs121913521
rs121913523
rs121913524

## Sheet: List C
rs121913235
							Final Deleterious nsSNP
