# Supplementary material for: Investigation of pathogenic germline variants in gastric cancer and development of “GasCanBase” database
Source: Cancer Rep (Hoboken). 2023 Oct 22;6(12):e1906. doi: 10.1002/cnr2.1906 (PMC10728505; doi:10.1002/cnr2.1906)
Supplement: Supplementary file 1 — Data S1 Supporting Information. [file CNR2-6-e1906-s001.zip › Supplementary File/Table S23. Selection of nsSNP of KITLG.xlsx]

## Sheet: List A
Total nsSNP Found from dbSNP Database				#chr	pos	variation	variant_type			snp_id
	Gene : KITLG			12	88532473	T>C	snv	rs	3741457	rs3741457
	No of SNP: 30404			12	88507114	C>A	snv	rs	41283112	rs41283112
	No of nsSNP:210			12	88545774	T>C	snv	rs	121918653	rs121918653
				12	88518717	C>T	snv	rs	375568814	rs375568814
				12	88545783	A>G	snv	rs	730882156	rs730882156
				12	88545781	T>G	snv	rs	730882157	rs730882157
				12	88516384	G>A	snv	rs	761786006	rs761786006
				12	88518750	G>A,C	snv	rs	864309655	rs864309655
				12	88545773	A>T	snv	rs	1057520539	rs1057520539
				12	88532455	C>T	snv	rs	1461795798	rs1461795798
				12	88532473	T>C	snv	rs	3741457	rs3741457
				12	88532473	T>C	snv	rs	3741457	rs3741457
				12	88507114	C>A	snv	rs	41283112	rs41283112
				12	88507114	C>A	snv	rs	41283112	rs41283112
				12	88507047	A>C,T	snv	rs	12721563	rs12721563
				12	88516409	C>A,T	snv	rs	41416044	rs41416044
				12	88507117	C>T	snv	rs	117563535	rs117563535
				12	88516403	A>G,T	snv	rs	139477122	rs139477122
				12	88545814	C>T	snv	rs	140316904	rs140316904
				12	88507101	T>C,G	snv	rs	141028405	rs141028405
				12	88506365	C>G	snv	rs	144039525	rs144039525
				12	88507050	G>A	snv	rs	147312616	rs147312616
				12	88515599	G>C	snv	rs	150936895	rs150936895
				12	88507030	T>C,G	snv	rs	200465913	rs200465913
				12	88545819	G>A	snv	rs	267603714	rs267603714
				12	88518741	T>C	snv	rs	368556410	rs368556410
				12	88507078	C>A,G	snv	rs	368986219	rs368986219
				12	88507110	G>A,C	snv	rs	369788844	rs369788844
				12	88515561	G>A	snv	rs	369843021	rs369843021
				12	88515588	T>C	snv	rs	369979512	rs369979512
				12	88516339	T>C	snv	rs	370445383	rs370445383
				12	88506360	T>G	snv	rs	371930218	rs371930218
				12	88516448	T>C	snv	rs	372208527	rs372208527
				12	88507083	A>G	snv	rs	372594912	rs372594912
				12	88516343	G>A	snv	rs	373413384	rs373413384
				12	88507113	T>C,G	snv	rs	373521411	rs373521411
				12	88516453	A>T	snv	rs	376064046	rs376064046
				12	88507088	C>T	snv	rs	377074195	rs377074195
				12	88545808	T>A	snv	rs	538481143	rs538481143
				12	88516358	A>G	snv	rs	539979920	rs539979920
				12	88516401	G>C	snv	rs	560188501	rs560188501
				12	88518862	A>C	snv	rs	569561409	rs569561409
				12	88545799	T>A	snv	rs	571220010	rs571220010
				12	88532475	A>C	snv	rs	745586169	rs745586169
				12	88516489	T>A,C	snv	rs	746162770	rs746162770
				12	88545864	G>A	snv	rs	747378458	rs747378458
				12	88545855	A>G	snv	rs	747380329	rs747380329
				12	88506356	C>T	snv	rs	747720772	rs747720772
				12	88532454	C>G	snv	rs	748273972	rs748273972
				12	88545832	G>A	snv	rs	749000158	rs749000158
				12	88506326	T>C	snv	rs	749410063	rs749410063
				12	88580265	T>C	snv	rs	749575648	rs749575648
				12	88518864	T>C	snv	rs	750804780	rs750804780
				12	88516411	A>G	snv	rs	751013211	rs751013211
				12	88507120	G>A	snv	rs	752659461	rs752659461
				12	88515602	A>G	snv	rs	753566545	rs753566545
				12	88507135	T>C	snv	rs	753659682	rs753659682
				12	88545767	T>G	snv	rs	753898286	rs753898286
				12	88507041	G>A,C	snv	rs	754074191	rs754074191
				12	88518837	C>T	snv	rs	754281119	rs754281119
				12	88545809	T>A	snv	rs	754910466	rs754910466
				12	88507051	C>A	snv	rs	754913140	rs754913140
				12	88507066	G>A	snv	rs	755925509	rs755925509
				12	88545847	T>C,G	snv	rs	756741815	rs756741815
				12	88545786	C>T	snv	rs	758185472	rs758185472
				12	88518779	C>G,T	snv	rs	759217048	rs759217048
				12	88518816	T>C	snv	rs	760262181	rs760262181
				12	88545763	C>T	snv	rs	760906540	rs760906540
				12	88507036	A>G	snv	rs	761107987	rs761107987
				12	88545778	T>C	snv	rs	761977598	rs761977598
				12	88515579	G>A	snv	rs	763134719	rs763134719
				12	88515597	T>G	snv	rs	763954466	rs763954466
				12	88506366	T>C	snv	rs	765943906	rs765943906
				12	88515587	A>G	snv	rs	766452795	rs766452795
				12	88516345	C>T	snv	rs	767653942	rs767653942
				12	88515545	C>T	snv	rs	770072963	rs770072963
				12	88518738	C>T	snv	rs	770603258	rs770603258
				12	88580268	G>A	snv	rs	770885654	rs770885654
				12	88516468	C>G	snv	rs	771121084	rs771121084
				12	88532479	T>C	snv	rs	771453909	rs771453909
				12	88545760	T>G	snv	rs	772453752	rs772453752
				12	88545856	G>A	snv	rs	772482728	rs772482728
				12	88506364	A>G,T	snv	rs	772546062	rs772546062
				12	88515563	G>A,C	snv	rs	773557347	rs773557347
				12	88516480	T>G	snv	rs	774434827	rs774434827
				12	88516342	G>A	snv	rs	774435834	rs774435834
				12	88532478	A>G	snv	rs	775469044	rs775469044
				12	88545859	T>A	snv	rs	775862683	rs775862683
				12	88507092	G>C	snv	rs	776058708	rs776058708
				12	88506354	C>T	snv	rs	776613113	rs776613113
				12	88507107	C>G	snv	rs	777171439	rs777171439
				12	88545823	T>A	snv	rs	777399875	rs777399875
				12	88507131	G>C	snv	rs	777583873	rs777583873
				12	88516457	T>C	snv	rs	778234972	rs778234972
				12	88506351	C>A,T	snv	rs	780142419	rs780142419
				12	88545820	G>T	snv	rs	780505821	rs780505821
				12	88516430	T>C	snv	rs	780900456	rs780900456
				12	88507056	C>T	snv	rs	781200689	rs781200689
				12	88507123	G>A	snv	rs	866560837	rs866560837
				12	88507090	T>C	snv	rs	867731542	rs867731542
				12	88532446	C>T	snv	rs	887684880	rs887684880
				12	88515589	A>T	snv	rs	888262450	rs888262450
				12	88506359	G>A,C	snv	rs	904965794	rs904965794
				12	88580266	G>T	snv	rs	912219368	rs912219368
				12	88545849	C>T	snv	rs	920649767	rs920649767
				12	88545852	G>A	snv	rs	930841395	rs930841395
				12	88515558	T>C	snv	rs	937839431	rs937839431
				12	88515605	C>A,G,T	snv	rs	941296711	rs941296711
				12	88545776	A>G,T	snv	rs	945329962	rs945329962
				12	88506368	G>T	snv	rs	1004470792	rs1004470792
				12	88506338	T>G	snv	rs	1013210370	rs1013210370
				12	88516399	T>A,C	snv	rs	1034393280	rs1034393280
				12	88507062	A>G,T	snv	rs	1040258082	rs1040258082
				12	88506342	T>A	snv	rs	1044691374	rs1044691374
				12	88515572	G>T	snv	rs	1054992175	rs1054992175
				12	88545762	A>G	snv	rs	1162097496	rs1162097496
				12	88516417	C>A	snv	rs	1167464856	rs1167464856
				12	88516420	T>A,C	snv	rs	1168172505	rs1168172505
				12	88507108	T>C	snv	rs	1187996530	rs1187996530
				12	88506345	T>G	snv	rs	1190164417	rs1190164417
				12	88516393	A>G	snv	rs	1200275397	rs1200275397
				12	88506312	T>G	snv	rs	1201975084	rs1201975084
				12	88532452	T>A	snv	rs	1202065876	rs1202065876
				12	88516472	T>G	snv	rs	1205227095	rs1205227095
				12	88518800	T>A	snv	rs	1207139148	rs1207139148
				12	88518759	T>C	snv	rs	1211805354	rs1211805354
				12	88518762	T>C	snv	rs	1222939747	rs1222939747
				12	88545862	A>G	snv	rs	1223317923	rs1223317923
				12	88505233	A>C	snv	rs	1230212012	rs1230212012
				12	88506378	T>C,G	snv	rs	1230651276	rs1230651276
				12	88532457	G>C	snv	rs	1240809017	rs1240809017
				12	88505230	A>G	snv	rs	1261233016	rs1261233016
				12	88516483	T>C	snv	rs	1263690103	rs1263690103
				12	88515575	A>G	snv	rs	1266432141	rs1266432141
				12	88518820	G>A,T	snv	rs	1267575874	rs1267575874
				12	88506372	G>C	snv	rs	1268752096	rs1268752096
				12	88515590	A>T	snv	rs	1270258861	rs1270258861
				12	88516394	A>G	snv	rs	1287672604	rs1287672604
				12	88515586	C>A	snv	rs	1289330481	rs1289330481
				12	88545858	A>T	snv	rs	1298161087	rs1298161087
				12	88515544	A>G,T	snv	rs	1298559181	rs1298559181
				12	88518721	C>A	snv	rs	1308494635	rs1308494635
				12	88518729	G>A	snv	rs	1316936712	rs1316936712
				12	88516469	T>C	snv	rs	1320928506	rs1320928506
				12	88532441	C>A	snv	rs	1323051119	rs1323051119
				12	88516462	T>A	snv	rs	1327537457	rs1327537457
				12	88506369	G>A	snv	rs	1328325443	rs1328325443
				12	88507063	T>C	snv	rs	1329962389	rs1329962389
				12	88515550	G>C	snv	rs	1330441632	rs1330441632
				12	88518775	C>A,T	snv	rs	1334252205	rs1334252205
				12	88507087	C>T	snv	rs	1339963077	rs1339963077
				12	88516391	C>A,G	snv	rs	1340440608	rs1340440608
				12	88516361	C>T	snv	rs	1342070270	rs1342070270
				12	88515576	C>T	snv	rs	1353125069	rs1353125069
				12	88518860	T>C	snv	rs	1353173675	rs1353173675
				12	88506355	C>G,T	snv	rs	1373690770	rs1373690770
				12	88516422	A>C	snv	rs	1374753910	rs1374753910
				12	88507081	G>A	snv	rs	1384549754	rs1384549754
				12	88515614	G>T	snv	rs	1389444525	rs1389444525
				12	88505222	T>C	snv	rs	1397985835	rs1397985835
				12	88507028	C>A,T	snv	rs	1400604199	rs1400604199
				12	88515543	T>A	snv	rs	1401875654	rs1401875654
				12	88516447	G>A	snv	rs	1404170031	rs1404170031
				12	88506353	G>A	snv	rs	1411048985	rs1411048985
				12	88507073	C>A	snv	rs	1446810733	rs1446810733
				12	88516479	T>C,G	snv	rs	1464017681	rs1464017681
				12	88532460	A>T	snv	rs	1476709966	rs1476709966
				12	88532472	G>A,T	snv	rs	1479672313	rs1479672313
				12	88507042	C>T	snv	rs	1483028838	rs1483028838
				12	88506344	T>C	snv	rs	1566018449	rs1566018449
				12	88545860	C>G	snv	rs	1592577590	rs1592577590
				12	88506337	T>G	snv	rs	1592837638	rs1592837638
				12	88505225	C>T	snv	rs	1869012744	rs1869012744
				12	88505234	T>C	snv	rs	1869013249	rs1869013249
				12	88506327	C>T	snv	rs	1869058198	rs1869058198
				12	88507037	T>A	snv	rs	1869090254	rs1869090254
				12	88507044	C>G	snv	rs	1869090999	rs1869090999
				12	88507053	A>C	snv	rs	1869091798	rs1869091798
				12	88507074	A>C	snv	rs	1869092746	rs1869092746
				12	88507102	G>A	snv	rs	1869094625	rs1869094625
				12	88507106	G>C	snv	rs	1869094952	rs1869094952
				12	88515555	T>C	snv	rs	1869424837	rs1869424837
				12	88515557	C>T	snv	rs	1869425261	rs1869425261
				12	88515566	C>G	snv	rs	1869426186	rs1869426186
				12	88515582	G>T	snv	rs	1869427025	rs1869427025
				12	88516351	G>A	snv	rs	1869454540	rs1869454540
				12	88516370	C>T	snv	rs	1869455084	rs1869455084
				12	88516387	A>C	snv	rs	1869455675	rs1869455675
				12	88516405	G>C	snv	rs	1869457282	rs1869457282
				12	88516407	A>T	snv	rs	1869457472	rs1869457472
				12	88516418	T>C	snv	rs	1869458818	rs1869458818
				12	88516439	C>T	snv	rs	1869460112	rs1869460112
				12	88516460	G>T	snv	rs	1869461447	rs1869461447
				12	88516490	C>A	snv	rs	1869462914	rs1869462914
				12	88518737	A>G	snv	rs	1869548398	rs1869548398
				12	88518743	T>A	snv	rs	1869549048	rs1869549048
				12	88518754	G>C	snv	rs	1869549719	rs1869549719
				12	88518788	A>T	snv	rs	1869551081	rs1869551081
				12	88518815	G>A	snv	rs	1869552165	rs1869552165
				12	88518821	C>G	snv	rs	1869552889	rs1869552889
				12	88518846	C>T	snv	rs	1869553956	rs1869553956
				12	88518849	T>G	snv	rs	1869554549	rs1869554549
				12	88532466	T>C	snv	rs	1870133439	rs1870133439
				12	88532499	G>C	snv	rs	1870135018	rs1870135018
				12	88532500	C>T	snv	rs	1870135129	rs1870135129
				12	88545787	G>A	snv	rs	1870699640	rs1870699640
				12	88545789	T>G	snv	rs	1870699752	rs1870699752
				12	88545793	T>C	snv	rs	1870699862	rs1870699862
				12	88545817	G>A,C	snv	rs	1870700659	rs1870700659
				12	88507047	A>C,T	snv	rs	12721563	rs12721563

## Sheet: List B
rs121918653
rs12721563			Total Deleterious nsSNP Found from Seven Tools (SIFT, PolyPhen-2, Pmut, MutPred, SNAP2, SNP&GO and PANTHER)
rs12721563								No of Deleterious nsSNP: 5
rs41283112
rs41416044

## Sheet: List C
rs41416044
							Final Deleterious nsSNP
