# Supplementary material for: Investigation of pathogenic germline variants in gastric cancer and development of “GasCanBase” database
Source: Cancer Rep (Hoboken). 2023 Oct 22;6(12):e1906. doi: 10.1002/cnr2.1906 (PMC10728505; doi:10.1002/cnr2.1906)
Supplement: Supplementary file 1 — Data S1 Supporting Information. [file CNR2-6-e1906-s001.zip › Supplementary File/Table S24. Selection of nsSNP of KRAS.xlsx]

## Sheet: List A
Total nsSNP Found from dbSNP Database					#chr	pos	variation	variant_type			snp_id
	Gene : KRAS				12	25209843	A>G,T	snv	rs	1137282	rs1137282
	No of SNP: 18678				12	25215528	T>A,C,G	snv	rs	4362222	rs4362222
	No of nsSNP: 160				12	25227341	T>A,G	snv	rs	17851045	rs17851045
					12	25227308	C>T	snv	rs	104886028	rs104886028
					12	25227348	G>A,C	snv	rs	104886029	rs104886029
					12	25227346	C>G,T	snv	rs	104894359	rs104894359
					12	25209904	T>A,C	snv	rs	104894360	rs104894360
					12	25245370	T>A,C,G	snv	rs	104894361	rs104894361
					12	25209894	G>C	snv	rs	104894362	rs104894362
					12	25227351	G>A	snv	rs	104894364	rs104894364
					12	25245345	C>T	snv	rs	104894365	rs104894365
					12	25245284	G>A,C	snv	rs	104894366	rs104894366
					12	25209907	A>C,G	snv	rs	104894367	rs104894367
					12	25245347	C>A,G,T	snv	rs	112445441	rs112445441
					12	25245321	G>C,T	snv	rs	121913236	rs121913236
					12	25227343	G>C,T	snv	rs	121913238	rs121913238
					12	25227342	T>A,C,G	snv	rs	121913240	rs121913240
					12	25225628	C>A,G,T	snv	rs	121913527	rs121913527
					12	25227349	C>A,T	snv	rs	121913528	rs121913528
					12	25245350	C>A,G,T	snv	rs	121913529	rs121913529
					12	25245351	C>A,G,T	snv	rs	121913530	rs121913530
					12	25245348	C>A,G,T	snv	rs	121913535	rs121913535
					12	25245328	C>A,G	snv	rs	121913538	rs121913538
					12	25245372	T>C	snv	rs	193929331	rs193929331
					12	25215476	C>T	snv	rs	200970347	rs200970347
					12	25215446	T>G	snv	rs	201170656	rs201170656
					12	25225717	T>C	snv	rs	202247812	rs202247812
					12	25209854	T>A,C	snv	rs	369501492	rs369501492
					12	25209871	C>T	snv	rs	372793780	rs372793780
					12	25227313	A>C,G	snv	rs	387907205	rs387907205
					12	25225625	T>C	snv	rs	387907206	rs387907206
					12	25209908	C>A	snv	rs	397517041	rs397517041
					12	25209896	A>C,T	snv	rs	397517042	rs397517042
					12	25215515	A>G,T	snv	rs	397517476	rs397517476
					12	25227234	C>T	snv	rs	727503106	rs727503106
					12	25227345	C>A	snv	rs	727503108	rs727503108
					12	25245277	T>C	snv	rs	727503109	rs727503109
					12	25245320	T>A,C	snv	rs	727503110	rs727503110
					12	25227310	T>A,G	snv	rs	727504662	rs727504662
					12	25227376	T>A,C	snv	rs	730880470	rs730880470
					12	25225709	C>T	snv	rs	730880471	rs730880471
					12	25245317	A>C	snv	rs	730880472	rs730880472
					12	25225675	G>A	snv	rs	730880473	rs730880473
					12	25215533	C>T	snv	rs	755877953	rs755877953
					12	25215449	T>C	snv	rs	755967833	rs755967833
					12	25225657	C>T	snv	rs	757816355	rs757816355
					12	25215520	C>T	snv	rs	758575947	rs758575947
					12	25227304	T>C,G	snv	rs	770020203	rs770020203
					12	25225713	T>A,C,G	snv	rs	770248150	rs770248150
					12	25215452	T>C	snv	rs	779951033	rs779951033
					12	25245309	T>A	snv	rs	794727277	rs794727277
					12	25209892	T>C	snv	rs	794727720	rs794727720
					12	25215499	A>G	snv	rs	1057517885	rs1057517885
					12	25225627	G>A	snv	rs	1057519725	rs1057519725
					12	25225624	T>C	snv	rs	1135401776	rs1135401776
					12	25245369	G>C,T	snv	rs	1296330213	rs1296330213
					12	25227375	G>A	snv	rs	1407509439	rs1407509439
					12	25209806	C>A,T	snv	rs	1432921036	rs1432921036
					12	25209875	T>C	snv	rs	1470495974	rs1470495974
					12	25225693	G>A	snv	rs	1555193856	rs1555193856
					12	25227330	C>A	snv	rs	1555194026	rs1555194026
					12	25227370	G>A	snv	rs	1555194041	rs1555194041
					12	25245341	C>A	snv	rs	1555195579	rs1555195579
					12	25209905	C>T	snv	rs	1565878932	rs1565878932
					12	25225664	C>T	snv	rs	1565884227	rs1565884227
					12	25227384	T>C	snv	rs	1565885006	rs1565885006
					12	25215553	T>A,G	snv	rs	1592798693	rs1592798693
					12	25227335	C>A,G	snv	rs	1592808357	rs1592808357
					12	25225675	GC>AT	mnv	rs	1951383854	rs1951383854
					12	25225712	A>G	snv	rs	1951384485	rs1951384485
					12	25227303	G>A	snv	rs	1951405479	rs1951405479
					12	25227328	C>A	snv	rs	1951405901	rs1951405901
					12	25227333	T>G	snv	rs	1951405964	rs1951405964
					12	25227334	A>T	snv	rs	1951405995	rs1951405995
					12	25227360	A>C	snv	rs	1951406889	rs1951406889
					12	25209843	A>G,T	snv	rs	1137282	rs1137282
					12	25209843	A>G,T	snv	rs	1137282	rs1137282
					12	25209843	A>G,T	snv	rs	1137282	rs1137282
					12	25209843	A>G,T	snv	rs	1137282	rs1137282
					12	25209843	A>G,T	snv	rs	1137282	rs1137282
					12	25209843	A>G,T	snv	rs	1137282	rs1137282
					12	25209843	A>G,T	snv	rs	1137282	rs1137282
					12	25209843	A>G,T	snv	rs	1137282	rs1137282
					12	25215528	T>A,C,G	snv	rs	4362222	rs4362222
					12	25227343	G>C,T	snv	rs	121913238	rs121913238
					12	25227342	T>A,C,G	snv	rs	121913240	rs121913240
					12	25227342	T>A,C,G	snv	rs	121913240	rs121913240
					12	25245350	C>A,G,T	snv	rs	121913529	rs121913529
					12	25245350	C>A,G,T	snv	rs	121913529	rs121913529
					12	25245351	C>A,G,T	snv	rs	121913530	rs121913530
					12	25245348	C>A,G,T	snv	rs	121913535	rs121913535
					12	25245348	C>A,G,T	snv	rs	121913535	rs121913535
					12	25225641	A>T	snv	rs	138669124	rs138669124
					12	25215517	T>C	snv	rs	368557003	rs368557003
					12	25225663	G>C	snv	rs	373500216	rs373500216
					12	25215479	G>A	snv	rs	374681135	rs374681135
					12	25215464	T>C	snv	rs	529925358	rs529925358
					12	25215532	A>G	snv	rs	539423712	rs539423712
					12	25225694	T>A	snv	rs	575569675	rs575569675
					12	25225681	T>C	snv	rs	746609817	rs746609817
					12	25215538	G>A	snv	rs	749177256	rs749177256
					12	25225651	C>T	snv	rs	754870563	rs754870563
					12	25209898	G>C	snv	rs	755177746	rs755177746
					12	25227294	C>G	snv	rs	756890312	rs756890312
					12	25209884	C>T	snv	rs	757674707	rs757674707
					12	25209822	C>G	snv	rs	762532538	rs762532538
					12	25225742	C>A,G	snv	rs	763553461	rs763553461
					12	25209826	T>C	snv	rs	763736188	rs763736188
					12	25215498	G>A,C	snv	rs	766231905	rs766231905
					12	25215491	C>T	snv	rs	771629239	rs771629239
					12	25215497	T>A	snv	rs	772985440	rs772985440
					12	25209808	C>T	snv	rs	775000854	rs775000854
					12	25225730	C>T	snv	rs	775836436	rs775836436
					12	25245334	A>C,G	snv	rs	776785730	rs776785730
					12	25225652	C>G,T	snv	rs	778702415	rs778702415
					12	25227300	C>G	snv	rs	780974222	rs780974222
					12	25225684	G>C	snv	rs	781634879	rs781634879
					12	25227288	A>G	snv	rs	868857258	rs868857258
					12	25209842	C>T	snv	rs	900508259	rs900508259
					12	25227386	A>C	snv	rs	904755552	rs904755552
					12	25227262	T>C	snv	rs	953088090	rs953088090
					12	25215550	T>C	snv	rs	989151052	rs989151052
					12	25215467	T>C	snv	rs	1024789250	rs1024789250
					12	25215503	T>C	snv	rs	1191739287	rs1191739287
					12	25209803	T>C	snv	rs	1233599652	rs1233599652
					12	25209814	G>T	snv	rs	1256144582	rs1256144582
					12	25215539	T>G	snv	rs	1265970615	rs1265970615
					12	25209800	T>C	snv	rs	1274851618	rs1274851618
					12	25227241	G>T	snv	rs	1309399018	rs1309399018
					12	25209798	C>G	snv	rs	1336314580	rs1336314580
					12	25227268	T>G	snv	rs	1340281106	rs1340281106
					12	25225639	A>G	snv	rs	1344202459	rs1344202459
					12	25225688	C>G	snv	rs	1363431968	rs1363431968
					12	25209862	T>C	snv	rs	1417039463	rs1417039463
					12	25227250	C>G	snv	rs	1437657227	rs1437657227
					12	25225676	C>A,G,T	snv	rs	1463850736	rs1463850736
					12	25215447	T>C	snv	rs	1565880628	rs1565880628
					12	25215502	T>G	snv	rs	1565880662	rs1565880662
					12	25227381	C>G	snv	rs	1565885000	rs1565885000
					12	25209869	T>G	snv	rs	1951184282	rs1951184282
					12	25209889	G>A	snv	rs	1951184637	rs1951184637
					12	25215444	C>T	snv	rs	1951243078	rs1951243078
					12	25215451	A>G	snv	rs	1951243246	rs1951243246
					12	25215483	C>A	snv	rs	1951243830	rs1951243830
					12	25215524	T>C	snv	rs	1951244924	rs1951244924
					12	25215525	C>G	snv	rs	1951245193	rs1951245193
					12	25215535	A>G	snv	rs	1951245377	rs1951245377
					12	25215548	C>T	snv	rs	1951245764	rs1951245764
					12	25215551	C>T	snv	rs	1951245883	rs1951245883
					12	25225660	C>T	snv	rs	1951383559	rs1951383559
					12	25225672	T>C	snv	rs	1951383665	rs1951383665
					12	25225696	C>T	snv	rs	1951384303	rs1951384303
					12	25225711	C>G,T	snv	rs	1951384421	rs1951384421
					12	25225732	A>G	snv	rs	1951384675	rs1951384675
					12	25225733	T>C	snv	rs	1951384733	rs1951384733
					12	25225744	T>C	snv	rs	1951384902	rs1951384902
					12	25245312	G>C	snv	rs	1951663379	rs1951663379
					12	25245335	C>G	snv	rs	1951663808	rs1951663808
					12	25245360	C>T	snv	rs	1951664416	rs1951664416
					12	25245380	G>C	snv	rs	1951664697	rs1951664697

## Sheet: List B
rs17851045
rs104886028			Total Deleterious nsSNP Found from Seven Tools (SIFT, PolyPhen-2, Pmut, MutPred, SNAP2, SNP&GO and PANTHER)
rs104886029								No of Deleterious nsSNP: 21
rs104894359
rs104894360
rs104894361
rs104894362
rs104894364
rs104894365
rs104894366
rs104894367
rs112445441
rs121913238
rs121913240
rs121913527
rs121913528
rs121913529
rs121913530
rs121913535
rs121913538
rs121913236

## Sheet: List C
rs104894359
							Final Deleterious nsSNP
