# Supplementary material for: Investigation of pathogenic germline variants in gastric cancer and development of “GasCanBase” database
Source: Cancer Rep (Hoboken). 2023 Oct 22;6(12):e1906. doi: 10.1002/cnr2.1906 (PMC10728505; doi:10.1002/cnr2.1906)
Supplement: Supplementary file 1 — Data S1 Supporting Information. [file CNR2-6-e1906-s001.zip › Supplementary File/Table S25. Selection of nsSNP of KRT20.xlsx]

## Sheet: List A
Total nsSNP Found from dbSNP Database					#chr	pos	variation	variant_type			snp_id
	Gene : KRT20				17	40878150	G>A,T	snv	rs	35896697	rs35896697
	No of SNP: 4094				17	40885015	G>A,T	snv	rs	142087896	rs142087896
	No of nsSNP: 368				17	40880748	G>A	snv	rs	143378689	rs143378689
					17	40880765	T>C	snv	rs	148091209	rs148091209
					17	40884800	C>T	snv	rs	7212483	rs7212483
					17	40880255	C>T	snv	rs	34006883	rs34006883
					17	40882649	C>G,T	snv	rs	111256624	rs111256624
					17	40880622	G>A	snv	rs	111500551	rs111500551
					17	40880254	T>G	snv	rs	113550256	rs113550256
					17	40876399	C>T	snv	rs	113823624	rs113823624
					17	40878235	T>A	snv	rs	137873399	rs137873399
					17	40884910	C>A	snv	rs	140159216	rs140159216
					17	40879842	C>T	snv	rs	140987399	rs140987399
					17	40880747	C>T	snv	rs	141144949	rs141144949
					17	40880768	T>C	snv	rs	141871221	rs141871221
					17	40885115	A>G,T	snv	rs	144086569	rs144086569
					17	40884911	T>C	snv	rs	144111662	rs144111662
					17	40878356	A>C	snv	rs	145003153	rs145003153
					17	40880679	C>A	snv	rs	145500590	rs145500590
					17	40880614	C>A,T	snv	rs	145542296	rs145542296
					17	40885163	A>C	snv	rs	146492820	rs146492820
					17	40884941	G>A,T	snv	rs	147128896	rs147128896
					17	40878172	C>A,T	snv	rs	147440591	rs147440591
					17	40884897	T>C	snv	rs	147517327	rs147517327
					17	40879860	G>A,C	snv	rs	147567550	rs147567550
					17	40877394	G>A,T	snv	rs	148771234	rs148771234
					17	40880643	G>A,C	snv	rs	148876476	rs148876476
					17	40880126	C>T	snv	rs	150740366	rs150740366
					17	40884890	T>A	snv	rs	199768521	rs199768521
					17	40885166	C>G	snv	rs	200087499	rs200087499
					17	40884855	G>A	snv	rs	200267938	rs200267938
					17	40885050	T>G	snv	rs	200600099	rs200600099
					17	40882600	T>A,C	snv	rs	200769596	rs200769596
					17	40880753	C>G,T	snv	rs	200917901	rs200917901
					17	40878262	T>C	snv	rs	201016237	rs201016237
					17	40884803	C>A,G,T	snv	rs	201355464	rs201355464
					17	40879924	C>A	snv	rs	201482581	rs201482581
					17	40884976	C>G	snv	rs	201484814	rs201484814
					17	40878149	C>A,T	snv	rs	201795565	rs201795565
					17	40879938	T>C	snv	rs	201825227	rs201825227
					17	40878358	G>T	snv	rs	368938192	rs368938192
					17	40878363	T>G	snv	rs	371074990	rs371074990
					17	40876426	C>T	snv	rs	371817674	rs371817674
					17	40884902	T>C,G	snv	rs	372158807	rs372158807
					17	40884990	A>G,T	snv	rs	373229161	rs373229161
					17	40885049	A>G	snv	rs	373403667	rs373403667
					17	40878241	C>A,T	snv	rs	374222858	rs374222858
					17	40879834	T>G	snv	rs	374877962	rs374877962
					17	40884996	C>G,T	snv	rs	375145771	rs375145771
					17	40884938	C>T	snv	rs	375185905	rs375185905
					17	40884827	T>C	snv	rs	375865111	rs375865111
					17	40885133	G>A	snv	rs	376759278	rs376759278
					17	40884963	G>A,C,T	snv	rs	377474149	rs377474149
					17	40878169	C>T	snv	rs	377652428	rs377652428
					17	40880644	G>A,C	snv	rs	527555043	rs527555043
					17	40880139	C>A	snv	rs	531816655	rs531816655
					17	40880183	C>T	snv	rs	539218286	rs539218286
					17	40885106	T>A,C	snv	rs	539467822	rs539467822
					17	40882582	A>T	snv	rs	543263784	rs543263784
					17	40878325	C>T	snv	rs	545785377	rs545785377
					17	40879874	A>G	snv	rs	547024797	rs547024797
					17	40880657	T>G	snv	rs	547400111	rs547400111
					17	40884854	G>A	snv	rs	547778667	rs547778667
					17	40878170	G>A,C	snv	rs	553162264	rs553162264
					17	40884821	C>A,T	snv	rs	568273972	rs568273972
					17	40884878	T>A,G	snv	rs	745565540	rs745565540
					17	40885079	T>C,G	snv	rs	745966954	rs745966954
					17	40876403	C>A	snv	rs	747090050	rs747090050
					17	40880693	G>A	snv	rs	747281583	rs747281583
					17	40880709	C>T	snv	rs	747312065	rs747312065
					17	40882627	G>A,T	snv	rs	747658933	rs747658933
					17	40885073	C>A,G	snv	rs	747928147	rs747928147
					17	40879871	G>A,C	snv	rs	747945765	rs747945765
					17	40878199	C>T	snv	rs	748744256	rs748744256
					17	40879862	C>T	snv	rs	748945864	rs748945864
					17	40880149	A>C,G,T	snv	rs	749179935	rs749179935
					17	40880658	C>T	snv	rs	750384983	rs750384983
					17	40879911	C>T	snv	rs	751914731	rs751914731
					17	40880134	T>C	snv	rs	752394527	rs752394527
					17	40880105	T>C	snv	rs	753235272	rs753235272
					17	40885065	C>A,T	snv	rs	753435426	rs753435426
					17	40878335	T>A	snv	rs	754052870	rs754052870
					17	40878247	A>G	snv	rs	754102267	rs754102267
					17	40885068	C>T	snv	rs	754776993	rs754776993
					17	40878256	C>T	snv	rs	755319720	rs755319720
					17	40884842	C>G,T	snv	rs	755352290	rs755352290
					17	40879859	C>T	snv	rs	755613378	rs755613378
					17	40885061	C>T	snv	rs	755616166	rs755616166
					17	40884994	G>T	snv	rs	755778184	rs755778184
					17	40880672	T>C	snv	rs	756053185	rs756053185
					17	40882604	A>C,G	snv	rs	756460229	rs756460229
					17	40884972	T>C	snv	rs	756840949	rs756840949
					17	40880649	T>C	snv	rs	756982484	rs756982484
					17	40882585	C>T	snv	rs	757312779	rs757312779
					17	40884797	T>C	snv	rs	757975020	rs757975020
					17	40885125	C>T	snv	rs	758174208	rs758174208
					17	40885076	C>G,T	snv	rs	758318989	rs758318989
					17	40876402	C>A,T	snv	rs	758535549	rs758535549
					17	40880240	G>C	snv	rs	759022771	rs759022771
					17	40878230	C>T	snv	rs	759372551	rs759372551
					17	40879877	T>A,G	snv	rs	759628627	rs759628627
					17	40884935	T>C	snv	rs	759747025	rs759747025
					17	40878208	A>G	snv	rs	760113505	rs760113505
					17	40885103	C>T	snv	rs	760121613	rs760121613
					17	40884833	C>G,T	snv	rs	760770162	rs760770162
					17	40880224	A>G	snv	rs	761120022	rs761120022
					17	40878268	A>C	snv	rs	761167210	rs761167210
					17	40880754	C>T	snv	rs	761596528	rs761596528
					17	40885054	G>C	snv	rs	762474619	rs762474619
					17	40878238	T>C	snv	rs	763016852	rs763016852
					17	40879887	T>C	snv	rs	763150871	rs763150871
					17	40885085	C>A	snv	rs	763829797	rs763829797
					17	40879904	G>C	snv	rs	764381686	rs764381686
					17	40879832	A>C	snv	rs	764423057	rs764423057
					17	40885052	C>G,T	snv	rs	764495300	rs764495300
					17	40884947	C>T	snv	rs	764730297	rs764730297
					17	40885118	G>C	snv	rs	764850393	rs764850393
					17	40879882	C>A,T	snv	rs	765279504	rs765279504
					17	40880637	G>A,C	snv	rs	765737282	rs765737282
					17	40878328	G>A,T	snv	rs	766498793	rs766498793
					17	40884840	C>A,G,T	snv	rs	766552177	rs766552177
					17	40885098	C>T	snv	rs	767946342	rs767946342
					17	40885055	A>G	snv	rs	768053755	rs768053755
					17	40879935	C>T	snv	rs	768098606	rs768098606
					17	40885145	G>A	snv	rs	769046615	rs769046615
					17	40884820	T>A,C	snv	rs	769526332	rs769526332
					17	40884882	T>C	snv	rs	769628027	rs769628027
					17	40878295	G>A,T	snv	rs	769709264	rs769709264
					17	40885083	C>T	snv	rs	769869953	rs769869953
					17	40877381	T>G	snv	rs	770043034	rs770043034
					17	40876431	G>A	snv	rs	770235957	rs770235957
					17	40878285	G>T	snv	rs	770604147	rs770604147
					17	40878223	T>C	snv	rs	770657645	rs770657645
					17	40882652	A>C,T	snv	rs	770710581	rs770710581
					17	40880162	G>A,C	snv	rs	770717649	rs770717649
					17	40884918	T>A	snv	rs	770862824	rs770862824
					17	40876404	T>C	snv	rs	771000108	rs771000108
					17	40880710	C>G	snv	rs	771194139	rs771194139
					17	40885024	G>A,T	snv	rs	772045055	rs772045055
					17	40885185	T>A,C	snv	rs	772429173	rs772429173
					17	40880209	T>G	snv	rs	772565066	rs772565066
					17	40878203	T>C	snv	rs	772706878	rs772706878
					17	40882646	A>T	snv	rs	772982751	rs772982751
					17	40884830	G>A	snv	rs	773221361	rs773221361
					17	40880212	A>C,G	snv	rs	773388125	rs773388125
					17	40885089	G>A	snv	rs	774278701	rs774278701
					17	40877403	T>A	snv	rs	774864008	rs774864008
					17	40885091	G>A	snv	rs	774912545	rs774912545
					17	40880639	G>C	snv	rs	774923196	rs774923196
					17	40879886	G>A	snv	rs	775766747	rs775766747
					17	40885084	G>A,T	snv	rs	775867805	rs775867805
					17	40877384	C>G,T	snv	rs	775900682	rs775900682
					17	40876434	T>C	snv	rs	775956121	rs775956121
					17	40880733	C>G	snv	rs	776009228	rs776009228
					17	40884921	G>A	snv	rs	776920230	rs776920230
					17	40885128	C>T	snv	rs	777595285	rs777595285
					17	40880151	T>C,G	snv	rs	777611351	rs777611351
					17	40880686	A>T	snv	rs	777806113	rs777806113
					17	40880691	G>T	snv	rs	777834324	rs777834324
					17	40884867	C>T	snv	rs	778445618	rs778445618
					17	40885071	C>A,T	snv	rs	778750645	rs778750645
					17	40882626	C>G,T	snv	rs	779315698	rs779315698
					17	40878259	A>G	snv	rs	779398705	rs779398705
					17	40876386	A>T	snv	rs	779821880	rs779821880
					17	40880676	A>C,G	snv	rs	780158355	rs780158355
					17	40878242	G>A,T	snv	rs	780211829	rs780211829
					17	40884986	A>G	snv	rs	780500436	rs780500436
					17	40884872	C>G,T	snv	rs	780876800	rs780876800
					17	40879846	G>A,C	snv	rs	781768471	rs781768471
					17	40884815	A>G	snv	rs	886571542	rs886571542
					17	40884850	C>A,G,T	snv	rs	905996087	rs905996087
					17	40885107	G>T	snv	rs	908206888	rs908206888
					17	40880708	A>G	snv	rs	908623776	rs908623776
					17	40876428	A>G	snv	rs	917171099	rs917171099
					17	40877416	T>A	snv	rs	930831473	rs930831473
					17	40880195	G>C	snv	rs	931414899	rs931414899
					17	40880150	C>T	snv	rs	932872984	rs932872984
					17	40878173	G>A	snv	rs	936020805	rs936020805
					17	40878286	C>T	snv	rs	937337696	rs937337696
					17	40884893	A>C	snv	rs	943922588	rs943922588
					17	40878336	C>G	snv	rs	950982300	rs950982300
					17	40880702	T>C	snv	rs	952823562	rs952823562
					17	40884899	G>A,C,T	snv	rs	957614208	rs957614208
					17	40885067	C>T	snv	rs	975282004	rs975282004
					17	40884865	T>G	snv	rs	977322205	rs977322205
					17	40878265	A>C	snv	rs	981695842	rs981695842
					17	40884818	T>A	snv	rs	990623507	rs990623507
					17	40878303	G>T	snv	rs	1007083245	rs1007083245
					17	40879902	C>T	snv	rs	1015650631	rs1015650631
					17	40885022	T>G	snv	rs	1022125527	rs1022125527
					17	40880687	T>C,G	snv	rs	1028594439	rs1028594439
					17	40882629	G>A	snv	rs	1043856522	rs1043856522
					17	40885074	C>G	snv	rs	1156868052	rs1156868052
					17	40880655	G>C,T	snv	rs	1161659877	rs1161659877
					17	40880206	G>A	snv	rs	1162297804	rs1162297804
					17	40878178	G>A	snv	rs	1169320899	rs1169320899
					17	40876435	T>C	snv	rs	1174370478	rs1174370478
					17	40878246	C>T	snv	rs	1176501022	rs1176501022
					17	40885062	G>A,T	snv	rs	1192320676	rs1192320676
					17	40885001	C>T	snv	rs	1192358668	rs1192358668
					17	40880146	A>G	snv	rs	1193047555	rs1193047555
					17	40880660	T>C,G	snv	rs	1193407214	rs1193407214
					17	40885161	G>A	snv	rs	1197195272	rs1197195272
					17	40878304	T>C	snv	rs	1199697980	rs1199697980
					17	40876416	A>C	snv	rs	1206250444	rs1206250444
					17	40882606	T>C	snv	rs	1216619071	rs1216619071
					17	40878350	G>A	snv	rs	1216904197	rs1216904197
					17	40885097	C>T	snv	rs	1221728813	rs1221728813
					17	40878163	A>G	snv	rs	1226978667	rs1226978667
					17	40880203	G>A	snv	rs	1243540634	rs1243540634
					17	40880182	A>C	snv	rs	1253087772	rs1253087772
					17	40880164	C>A,T	snv	rs	1253646637	rs1253646637
					17	40879848	T>C	snv	rs	1257495203	rs1257495203
					17	40878343	A>G	snv	rs	1258470853	rs1258470853
					17	40885059	C>T	snv	rs	1260409280	rs1260409280
					17	40876423	G>T	snv	rs	1261386002	rs1261386002
					17	40880628	T>C	snv	rs	1262332990	rs1262332990
					17	40884999	C>T	snv	rs	1264655750	rs1264655750
					17	40879836	C>G	snv	rs	1270433349	rs1270433349
					17	40876396	A>T	snv	rs	1276268594	rs1276268594
					17	40882648	C>A	snv	rs	1276960460	rs1276960460
					17	40880615	T>A	snv	rs	1283823807	rs1283823807
					17	40878215	G>C	snv	rs	1293729409	rs1293729409
					17	40885031	G>A,C	snv	rs	1296499040	rs1296499040
					17	40880663	A>G	snv	rs	1296605515	rs1296605515
					17	40879916	A>T	snv	rs	1303765315	rs1303765315
					17	40878158	C>T	snv	rs	1308282676	rs1308282676
					17	40884828	A>G	snv	rs	1309074473	rs1309074473
					17	40880617	C>A	snv	rs	1311575285	rs1311575285
					17	40878226	T>C	snv	rs	1312429749	rs1312429749
					17	40884891	C>T	snv	rs	1313667307	rs1313667307
					17	40878296	A>G	snv	rs	1314144123	rs1314144123
					17	40878220	A>C,G,T	snv	rs	1314212193	rs1314212193
					17	40876382	T>G	snv	rs	1318713189	rs1318713189
					17	40880764	C>G	snv	rs	1319425663	rs1319425663
					17	40884816	T>C	snv	rs	1322119138	rs1322119138
					17	40880741	G>C,T	snv	rs	1322912779	rs1322912779
					17	40885094	G>A	snv	rs	1322970219	rs1322970219
					17	40880627	T>C	snv	rs	1325324278	rs1325324278
					17	40882611	A>G,T	snv	rs	1333342093	rs1333342093
					17	40885080	A>T	snv	rs	1334679910	rs1334679910
					17	40879823	T>C	snv	rs	1335773643	rs1335773643
					17	40885056	T>C,G	snv	rs	1345270216	rs1345270216
					17	40885046	G>A,C	snv	rs	1346204184	rs1346204184
					17	40878274	G>C	snv	rs	1347619715	rs1347619715
					17	40878236	T>C	snv	rs	1351208829	rs1351208829
					17	40878326	G>A	snv	rs	1352651402	rs1352651402
					17	40884834	T>A,C,G	snv	rs	1355767137	rs1355767137
					17	40882615	G>T	snv	rs	1357059482	rs1357059482
					17	40880757	T>C	snv	rs	1361077936	rs1361077936
					17	40878351	C>A	snv	rs	1363742929	rs1363742929
					17	40880669	A>G	snv	rs	1367743447	rs1367743447
					17	40876375	C>T	snv	rs	1369173966	rs1369173966
					17	40885131	G>A	snv	rs	1380967142	rs1380967142
					17	40884832	A>C	snv	rs	1385183897	rs1385183897
					17	40884924	C>T	snv	rs	1396320324	rs1396320324
					17	40878354	C>G	snv	rs	1398620402	rs1398620402
					17	40879881	C>A,T	snv	rs	1399732993	rs1399732993
					17	40879917	C>T	snv	rs	1399756413	rs1399756413
					17	40885183	C>T	snv	rs	1411730955	rs1411730955
					17	40885002	C>T	snv	rs	1422088148	rs1422088148
					17	40884920	C>T	snv	rs	1422950259	rs1422950259
					17	40882594	C>T	snv	rs	1423011210	rs1423011210
					17	40878305	T>C	snv	rs	1424444481	rs1424444481
					17	40880652	T>C	snv	rs	1425073211	rs1425073211
					17	40884860	T>C	snv	rs	1427410174	rs1427410174
					17	40880654	A>G	snv	rs	1432002960	rs1432002960
					17	40885004	C>T	snv	rs	1435488347	rs1435488347
					17	40876381	C>A,T	snv	rs	1437274580	rs1437274580
					17	40885104	G>A,T	snv	rs	1439265018	rs1439265018
					17	40880720	C>T	snv	rs	1441722601	rs1441722601
					17	40885109	A>C,T	snv	rs	1448677074	rs1448677074
					17	40884914	A>G	snv	rs	1456255310	rs1456255310
					17	40884857	G>T	snv	rs	1456949680	rs1456949680
					17	40885159	G>C	snv	rs	1457573344	rs1457573344
					17	40876446	G>A	snv	rs	1458696303	rs1458696303
					17	40880237	G>C	snv	rs	1460778601	rs1460778601
					17	40880117	C>T	snv	rs	1462607507	rs1462607507
					17	40882596	A>G	snv	rs	1464999885	rs1464999885
					17	40884951	C>A,T	snv	rs	1467465799	rs1467465799
					17	40878248	T>C	snv	rs	1468635872	rs1468635872
					17	40878190	T>C	snv	rs	1470684669	rs1470684669
					17	40885173	G>A	snv	rs	1473285343	rs1473285343
					17	40885184	A>G,T	snv	rs	1474154848	rs1474154848
					17	40884926	T>C	snv	rs	1478406336	rs1478406336
					17	40878311	A>T	snv	rs	1479182225	rs1479182225
					17	40884885	G>T	snv	rs	1479608697	rs1479608697
					17	40884964	C>T	snv	rs	1480882219	rs1480882219
					17	40878212	C>A	snv	rs	1483654055	rs1483654055
					17	40885101	G>A	snv	rs	1487831343	rs1487831343
					17	40880699	T>C	snv	rs	1490756574	rs1490756574
					17	40880225	C>T	snv	rs	1567754432	rs1567754432
					17	40880210	C>T	snv	rs	1597851636	rs1597851636
					17	40884843	G>A	snv	rs	1597854675	rs1597854675
					17	40885026	T>A	snv	rs	1597854894	rs1597854894
					17	40876366	T>C	snv	rs	1907346103	rs1907346103
					17	40876377	A>G	snv	rs	1907346768	rs1907346768
					17	40876378	C>G	snv	rs	1907346903	rs1907346903
					17	40876390	C>T	snv	rs	1907347614	rs1907347614
					17	40876401	A>T	snv	rs	1907348232	rs1907348232
					17	40876408	C>T	snv	rs	1907348640	rs1907348640
					17	40876411	C>G	snv	rs	1907348779	rs1907348779
					17	40876443	C>T	snv	rs	1907350134	rs1907350134
					17	40876454	T>C	snv	rs	1907350424	rs1907350424
					17	40876456	T>A	snv	rs	1907350560	rs1907350560
					17	40877382	C>G	snv	rs	1907395220	rs1907395220
					17	40877386	C>A,T	snv	rs	1907395532	rs1907395532
					17	40877391	A>G	snv	rs	1907395817	rs1907395817
					17	40877395	T>C	snv	rs	1907396115	rs1907396115
					17	40877410	C>T	snv	rs	1907396630	rs1907396630
					17	40877415	G>C	snv	rs	1907396755	rs1907396755
					17	40878154	T>G	snv	rs	1907427458	rs1907427458
					17	40878157	C>T	snv	rs	1907427754	rs1907427754
					17	40878194	C>G	snv	rs	1907430014	rs1907430014
					17	40878197	G>A	snv	rs	1907430143	rs1907430143
					17	40878204	C>A	snv	rs	1907431055	rs1907431055
					17	40878214	A>G	snv	rs	1907431298	rs1907431298
					17	40878218	G>C	snv	rs	1907431575	rs1907431575
					17	40878257	G>A	snv	rs	1907434598	rs1907434598
					17	40878297	C>G	snv	rs	1907437557	rs1907437557
					17	40878314	G>C	snv	rs	1907438694	rs1907438694
					17	40878316	C>T	snv	rs	1907439019	rs1907439019
					17	40878348	G>T	snv	rs	1907441406	rs1907441406
					17	40878353	C>G	snv	rs	1907441797	rs1907441797
					17	40879880	A>C	snv	rs	1907515941	rs1907515941
					17	40879893	T>G	snv	rs	1907517921	rs1907517921
					17	40879926	G>T	snv	rs	1907520126	rs1907520126
					17	40879934	G>T	snv	rs	1907520797	rs1907520797
					17	40880116	T>C	snv	rs	1907531025	rs1907531025
					17	40880123	C>T	snv	rs	1907531387	rs1907531387
					17	40880143	G>T	snv	rs	1907532309	rs1907532309
					17	40880145	C>T	snv	rs	1907532416	rs1907532416
					17	40880153	C>T	snv	rs	1907533200	rs1907533200
					17	40880173	T>C	snv	rs	1907534104	rs1907534104
					17	40880179	A>G	snv	rs	1907534221	rs1907534221
					17	40880185	C>A	snv	rs	1907534777	rs1907534777
					17	40880201	G>C	snv	rs	1907535427	rs1907535427
					17	40880221	T>C	snv	rs	1907536741	rs1907536741
					17	40880234	C>T	snv	rs	1907537439	rs1907537439
					17	40880616	C>T	snv	rs	1907553990	rs1907553990
					17	40880625	C>T	snv	rs	1907554450	rs1907554450
					17	40880630	T>C	snv	rs	1907554865	rs1907554865
					17	40880703	C>T	snv	rs	1907558953	rs1907558953
					17	40880736	C>T	snv	rs	1907560287	rs1907560287
					17	40880739	C>T	snv	rs	1907560545	rs1907560545
					17	40882578	C>G	snv	rs	1907644371	rs1907644371
					17	40882598	T>G	snv	rs	1907645132	rs1907645132
					17	40884845	C>T	snv	rs	1907735919	rs1907735919
					17	40884858	C>T	snv	rs	1907737140	rs1907737140
					17	40884859	G>T	snv	rs	1907737250	rs1907737250
					17	40884870	A>G	snv	rs	1907738006	rs1907738006
					17	40884949	G>C	snv	rs	1907742191	rs1907742191
					17	40885014	C>G	snv	rs	1907746803	rs1907746803
					17	40885017	T>C	snv	rs	1907747162	rs1907747162
					17	40885034	T>G	snv	rs	1907748435	rs1907748435
					17	40885041	A>C	snv	rs	1907748557	rs1907748557
					17	40885043	T>C	snv	rs	1907748692	rs1907748692
					17	40885044	T>A	snv	rs	1907748811	rs1907748811
					17	40885108	C>T	snv	rs	1907755995	rs1907755995
					17	40885112	C>T	snv	rs	1907756401	rs1907756401
					17	40885121	C>G,T	snv	rs	1907757611	rs1907757611
					17	40885130	G>A	snv	rs	1907758750	rs1907758750
					17	40885172	C>T	snv	rs	1907761777	rs1907761777
					17	40885182	C>T	snv	rs	1907762383	rs1907762383
					17	40884908	T>C	snv	rs	1971785893	rs1971785893
					17	40885053	G>A	snv	rs	2045553061	rs2045553061
					17	40884800	C>T	snv	rs	7212483	rs7212483
					17	40884800	C>T	snv	rs	7212483	rs7212483

## Sheet: List B
rs111500551
rs113823624			Total Deleterious nsSNP Found from Seven Tools (SIFT, PolyPhen-2, Pmut, MutPred, SNAP2, SNP&GO and PANTHER)
								No of Deleterious nsSNP: 2

## Sheet: List C
rs111500551
							Final Deleterious nsSNP
