# Supplementary material for: Investigation of pathogenic germline variants in gastric cancer and development of “GasCanBase” database
Source: Cancer Rep (Hoboken). 2023 Oct 22;6(12):e1906. doi: 10.1002/cnr2.1906 (PMC10728505; doi:10.1002/cnr2.1906)
Supplement: Supplementary file 1 — Data S1 Supporting Information. [file CNR2-6-e1906-s001.zip › Supplementary File/Table S26. Selection of nsSNP of MALT1.xlsx]

## Sheet: List A
Total nsSNP Found from dbSNP Database					#chr	pos	variation	variant_type			snp_id
	Gene : MALT1				18	58745675	A>G	snv	rs	35533328	rs35533328
	No of SNP: 30262				18	58700591	A>G	snv	rs	74847855	rs74847855
	No of nsSNP: 498				18	58681179	C>G	snv	rs	111255512	rs111255512
					18	58733456	G>A	snv	rs	140664950	rs140664950
					18	58747562	T>C	snv	rs	141329024	rs141329024
					18	58709552	A>G	snv	rs	145169756	rs145169756
					18	58747738	G>A	snv	rs	146335154	rs146335154
					18	58733412	C>T	snv	rs	146860698	rs146860698
					18	58696435	G>A	snv	rs	147414021	rs147414021
					18	58709405	A>G	snv	rs	149988025	rs149988025
					18	58700583	G>T	snv	rs	150590191	rs150590191
					18	58747651	C>G,T	snv	rs	150624858	rs150624858
					18	58747567	A>G	snv	rs	372447468	rs372447468
					18	58744340	C>A,G	snv	rs	372665783	rs372665783
					18	58747477	G>A,C	snv	rs	374978445	rs374978445
					18	58747709	G>A	snv	rs	375148474	rs375148474
					18	58681226	G>T	snv	rs	398123058	rs398123058
					18	58747721	C>A,T	snv	rs	543467796	rs543467796
					18	58671776	C>G	snv	rs	549192343	rs549192343
					18	58744478	G>A	snv	rs	564979419	rs564979419
					18	58696460	A>G,T	snv	rs	566910582	rs566910582
					18	58744459	A>G	snv	rs	567205027	rs567205027
					18	58742000	G>C	snv	rs	587777337	rs587777337
					18	58747452	G>T	snv	rs	747407753	rs747407753
					18	58709988	G>A,T	snv	rs	750663793	rs750663793
					18	58710046	A>G	snv	rs	753211409	rs753211409
					18	58710034	G>A	snv	rs	753977115	rs753977115
					18	58709392	G>A	snv	rs	756127486	rs756127486
					18	58734335	T>G	snv	rs	756679089	rs756679089
					18	58744482	C>T	snv	rs	776118428	rs776118428
					18	58723090	G>A,C	snv	rs	777036725	rs777036725
					18	58747484	A>G	snv	rs	865845840	rs865845840
					18	58671749	C>T	snv	rs	866625194	rs866625194
					18	58671798	G>A	snv	rs	893459894	rs893459894
					18	58747718	A>G,T	snv	rs	904452707	rs904452707
					18	58671684	C>G	snv	rs	941975162	rs941975162
					18	58733478	G>A,C	snv	rs	974213580	rs974213580
					18	58671710	G>A,C	snv	rs	994799429	rs994799429
					18	58671845	C>A,T	snv	rs	1020525635	rs1020525635
					18	58742011	C>G,T	snv	rs	1048929396	rs1048929396
					18	58681213	G>A	snv	rs	1229588896	rs1229588896
					18	58747687	G>A,C	snv	rs	1251356443	rs1251356443
					18	58700513	C>G,T	snv	rs	1266114717	rs1266114717
					18	58710047	T>G	snv	rs	1308485381	rs1308485381
					18	58747802	C>T	snv	rs	1313931420	rs1313931420
					18	58696464	C>A	snv	rs	1406591737	rs1406591737
					18	58741977	A>C	snv	rs	1434283210	rs1434283210
					18	58710025	A>C,G	snv	rs	1445398673	rs1445398673
					18	58747708	C>T	snv	rs	1459153703	rs1459153703
					18	58747409	A>G	snv	rs	1555690694	rs1555690694
					18	58741927	G>A	snv	rs	1568155735	rs1568155735
					18	58744404	A>T	snv	rs	1568157422	rs1568157422
					18	58747486	G>T	snv	rs	1568159112	rs1568159112
					18	58671696	C>T	snv	rs	1602263180	rs1602263180
					18	58734323	A>C,T	snv	rs	1602335279	rs1602335279
					18	58747818	C>G,T	snv	rs	1602347562	rs1602347562
					18	58696368	A>C,G	snv	rs	2054588904	rs2054588904
					18	58709534	A>G	snv	rs	2054803110	rs2054803110
					18	58710000	C>G	snv	rs	2054809764	rs2054809764
					18	58710945	G>A	snv	rs	2054823149	rs2054823149
					18	58733533	A>C	snv	rs	2055183266	rs2055183266
					18	58745729	G>T	snv	rs	2055357208	rs2055357208
					18	58747558	C>G	snv	rs	2055386752	rs2055386752
					18	58747640	A>G	snv	rs	2055388108	rs2055388108
					18	58681223	C>T	snv	rs	11541813	rs11541813
					18	58696467	T>G	snv	rs	12455750	rs12455750
					18	58747628	A>G	snv	rs	35448733	rs35448733
					18	58747739	C>G,T	snv	rs	139583101	rs139583101
					18	58700448	A>G	snv	rs	139655370	rs139655370
					18	58747675	A>C	snv	rs	140021409	rs140021409
					18	58747720	G>A	snv	rs	143536870	rs143536870
					18	58745724	A>G	snv	rs	143640637	rs143640637
					18	58747440	G>C,T	snv	rs	144005348	rs144005348
					18	58709980	C>G,T	snv	rs	148751978	rs148751978
					18	58710036	G>C	snv	rs	199889865	rs199889865
					18	58744426	C>G,T	snv	rs	200797650	rs200797650
					18	58744346	G>A,C	snv	rs	200942089	rs200942089
					18	58715950	C>G	snv	rs	201310286	rs201310286
					18	58741934	G>A	snv	rs	201811923	rs201811923
					18	58734356	G>A	snv	rs	367866327	rs367866327
					18	58747539	G>A,T	snv	rs	368696986	rs368696986
					18	58710010	A>C	snv	rs	370069877	rs370069877
					18	58741998	G>C,T	snv	rs	372239744	rs372239744
					18	58700526	A>G	snv	rs	373134122	rs373134122
					18	58710062	A>C	snv	rs	373777857	rs373777857
					18	58723135	T>C	snv	rs	374647264	rs374647264
					18	58744443	A>G	snv	rs	374998448	rs374998448
					18	58723089	C>T	snv	rs	376937708	rs376937708
					18	58735249	A>G	snv	rs	527715988	rs527715988
					18	58734318	A>G	snv	rs	530329207	rs530329207
					18	58747700	A>G	snv	rs	541518120	rs541518120
					18	58741873	A>C	snv	rs	542114412	rs542114412
					18	58726328	C>G	snv	rs	550914269	rs550914269
					18	58735262	G>A	snv	rs	552555480	rs552555480
					18	58745760	A>G	snv	rs	553058118	rs553058118
					18	58700444	C>A,G	snv	rs	560703292	rs560703292
					18	58709419	G>A	snv	rs	562503889	rs562503889
					18	58747819	A>G	snv	rs	573915175	rs573915175
					18	58747693	A>C,G	snv	rs	574477576	rs574477576
					18	58747657	C>T	snv	rs	574490390	rs574490390
					18	58709469	G>T	snv	rs	577172783	rs577172783
					18	58747607	C>T	snv	rs	746214473	rs746214473
					18	58741955	A>G	snv	rs	746607855	rs746607855
					18	58733463	C>T	snv	rs	747109816	rs747109816
					18	58747775	T>C	snv	rs	747603313	rs747603313
					18	58710944	T>C	snv	rs	747732838	rs747732838
					18	58747433	C>T	snv	rs	748247562	rs748247562
					18	58709428	A>G	snv	rs	748542076	rs748542076
					18	58747769	G>A,T	snv	rs	749020165	rs749020165
					18	58709404	A>G	snv	rs	749753080	rs749753080
					18	58744437	T>C	snv	rs	750004222	rs750004222
					18	58696477	T>C	snv	rs	750290078	rs750290078
					18	58747483	A>C,T	snv	rs	751472121	rs751472121
					18	58744420	G>C	snv	rs	752025109	rs752025109
					18	58681324	C>T	snv	rs	752277906	rs752277906
					18	58696413	C>G,T	snv	rs	752367884	rs752367884
					18	58733546	G>A	snv	rs	752544815	rs752544815
					18	58710933	A>G	snv	rs	752699972	rs752699972
					18	58745688	A>C	snv	rs	753361687	rs753361687
					18	58733562	T>C	snv	rs	753658644	rs753658644
					18	58700551	G>A,T	snv	rs	753744537	rs753744537
					18	58741895	A>G	snv	rs	753832547	rs753832547
					18	58681273	G>A	snv	rs	754296724	rs754296724
					18	58671678	C>A	snv	rs	754701003	rs754701003
					18	58747552	A>G	snv	rs	755310511	rs755310511
					18	58723242	G>A	snv	rs	755316936	rs755316936
					18	58741921	T>A	snv	rs	755577763	rs755577763
					18	58700528	T>C	snv	rs	756050515	rs756050515
					18	58747745	A>G	snv	rs	756463496	rs756463496
					18	58696438	C>T	snv	rs	756704840	rs756704840
					18	58723203	C>T	snv	rs	757096789	rs757096789
					18	58700587	C>G	snv	rs	757378728	rs757378728
					18	58714104	A>G	snv	rs	757727707	rs757727707
					18	58723163	C>A	snv	rs	757843599	rs757843599
					18	58735264	A>G	snv	rs	758185447	rs758185447
					18	58747568	A>G	snv	rs	758467037	rs758467037
					18	58723092	G>C	snv	rs	759229163	rs759229163
					18	58681289	T>C	snv	rs	759808295	rs759808295
					18	58747821	G>C	snv	rs	760407735	rs760407735
					18	58747694	G>C	snv	rs	760481063	rs760481063
					18	58742012	A>C,G	snv	rs	760929509	rs760929509
					18	58709993	G>A,C	snv	rs	760929603	rs760929603
					18	58733511	T>C	snv	rs	761371677	rs761371677
					18	58700498	G>A	snv	rs	761388160	rs761388160
					18	58747489	G>T	snv	rs	761722071	rs761722071
					18	58733508	T>C	snv	rs	762561739	rs762561739
					18	58714083	A>G	snv	rs	762925433	rs762925433
					18	58715944	A>T	snv	rs	763088743	rs763088743
					18	58744355	T>C	snv	rs	763591328	rs763591328
					18	58744412	A>G	snv	rs	763692432	rs763692432
					18	58696434	C>T	snv	rs	763701192	rs763701192
					18	58700459	T>C	snv	rs	763791134	rs763791134
					18	58709985	G>A	snv	rs	763908287	rs763908287
					18	58714086	A>C	snv	rs	764707792	rs764707792
					18	58681306	A>G	snv	rs	764958277	rs764958277
					18	58709538	G>A,C	snv	rs	765186001	rs765186001
					18	58741923	A>C	snv	rs	765652691	rs765652691
					18	58747826	G>C	snv	rs	766242600	rs766242600
					18	58700547	A>G	snv	rs	766415605	rs766415605
					18	58741881	C>G	snv	rs	766530566	rs766530566
					18	58747655	C>G,T	snv	rs	768162253	rs768162253
					18	58733509	A>G	snv	rs	768323728	rs768323728
					18	58742003	C>T	snv	rs	768392247	rs768392247
					18	58723048	C>T	snv	rs	768976640	rs768976640
					18	58734381	C>T	snv	rs	769025149	rs769025149
					18	58744349	A>G	snv	rs	769717155	rs769717155
					18	58709479	G>A	snv	rs	770528557	rs770528557
					18	58747470	C>A,T	snv	rs	771240362	rs771240362
					18	58747576	T>G	snv	rs	771400261	rs771400261
					18	58696373	G>C,T	snv	rs	771527830	rs771527830
					18	58745706	C>T	snv	rs	771582679	rs771582679
					18	58709429	C>A	snv	rs	771680449	rs771680449
					18	58747812	C>A	snv	rs	772139375	rs772139375
					18	58681190	G>C	snv	rs	772241691	rs772241691
					18	58681217	G>A	snv	rs	773882255	rs773882255
					18	58700468	A>C	snv	rs	773932961	rs773932961
					18	58747774	G>A	snv	rs	774062060	rs774062060
					18	58742008	G>A,C,T	snv	rs	774110423	rs774110423
					18	58747479	A>T	snv	rs	774918084	rs774918084
					18	58715957	C>G,T	snv	rs	775020829	rs775020829
					18	58747645	G>A	snv	rs	775138614	rs775138614
					18	58733485	A>C	snv	rs	775142199	rs775142199
					18	58700570	G>A	snv	rs	775236927	rs775236927
					18	58715966	G>C	snv	rs	775441483	rs775441483
					18	58744352	A>G	snv	rs	775685815	rs775685815
					18	58700447	A>G	snv	rs	775872427	rs775872427
					18	58696389	G>A	snv	rs	776947791	rs776947791
					18	58747472	A>G	snv	rs	776961795	rs776961795
					18	58735292	T>C,G	snv	rs	777514569	rs777514569
					18	58741949	C>T	snv	rs	777604353	rs777604353
					18	58747570	G>A,T	snv	rs	778168597	rs778168597
					18	58710063	A>G	snv	rs	778246927	rs778246927
					18	58744476	A>G	snv	rs	778767175	rs778767175
					18	58747426	T>A	snv	rs	778927161	rs778927161
					18	58709420	T>C	snv	rs	779187071	rs779187071
					18	58723243	G>A	snv	rs	779220506	rs779220506
					18	58710040	G>A	snv	rs	779297336	rs779297336
					18	58747759	T>G	snv	rs	779596632	rs779596632
					18	58741987	C>T	snv	rs	779797395	rs779797395
					18	58747501	A>G	snv	rs	780283850	rs780283850
					18	58745747	A>G	snv	rs	780362968	rs780362968
					18	58741958	G>C,T	snv	rs	780792988	rs780792988
					18	58723204	G>A	snv	rs	780898848	rs780898848
					18	58734324	C>T	snv	rs	781294249	rs781294249
					18	58747816	G>A	snv	rs	781745181	rs781745181
					18	58734378	C>T	snv	rs	866923273	rs866923273
					18	58710018	C>T	snv	rs	867670217	rs867670217
					18	58671735	A>G	snv	rs	888829305	rs888829305
					18	58747615	T>C	snv	rs	892110539	rs892110539
					18	58745703	C>T	snv	rs	899990095	rs899990095
					18	58723131	G>A	snv	rs	902013273	rs902013273
					18	58709412	A>T	snv	rs	903827144	rs903827144
					18	58747487	T>C	snv	rs	907821902	rs907821902
					18	58741947	T>A	snv	rs	918956297	rs918956297
					18	58710037	A>G	snv	rs	925353309	rs925353309
					18	58741948	C>A,T	snv	rs	930567184	rs930567184
					18	58710071	A>G	snv	rs	936778827	rs936778827
					18	58747574	C>T	snv	rs	943824002	rs943824002
					18	58671743	C>T	snv	rs	953666345	rs953666345
					18	58710056	G>T	snv	rs	960687387	rs960687387
					18	58709554	A>G	snv	rs	960844050	rs960844050
					18	58709443	A>C	snv	rs	977987078	rs977987078
					18	58700453	A>T	snv	rs	984718629	rs984718629
					18	58671822	T>C	snv	rs	987901122	rs987901122
					18	58696369	T>A,C	snv	rs	995148677	rs995148677
					18	58745721	G>A	snv	rs	996955988	rs996955988
					18	58681330	C>A,T	snv	rs	1000959871	rs1000959871
					18	58744368	A>T	snv	rs	1003350008	rs1003350008
					18	58744452	C>T	snv	rs	1004957123	rs1004957123
					18	58723098	C>T	snv	rs	1011679613	rs1011679613
					18	58723119	G>A	snv	rs	1020406264	rs1020406264
					18	58671713	C>T	snv	rs	1027827994	rs1027827994
					18	58681297	A>G	snv	rs	1050645088	rs1050645088
					18	58671720	C>G	snv	rs	1051462565	rs1051462565
					18	58671653	T>G	snv	rs	1056315216	rs1056315216
					18	58745739	A>C	snv	rs	1156803669	rs1156803669
					18	58696462	A>G	snv	rs	1157182631	rs1157182631
					18	58709521	T>G	snv	rs	1159659726	rs1159659726
					18	58745748	A>G	snv	rs	1161040254	rs1161040254
					18	58744472	G>A	snv	rs	1165371716	rs1165371716
					18	58747783	G>C	snv	rs	1166430391	rs1166430391
					18	58671714	C>G,T	snv	rs	1172405267	rs1172405267
					18	58747764	T>A	snv	rs	1182176933	rs1182176933
					18	58735300	T>C	snv	rs	1183367798	rs1183367798
					18	58710070	T>A	snv	rs	1185748745	rs1185748745
					18	58747448	G>C	snv	rs	1189992626	rs1189992626
					18	58747588	G>A	snv	rs	1190727253	rs1190727253
					18	58709406	G>A,T	snv	rs	1192402517	rs1192402517
					18	58681232	G>A	snv	rs	1199224555	rs1199224555
					18	58747523	G>A	snv	rs	1201771579	rs1201771579
					18	58747664	G>A	snv	rs	1202848170	rs1202848170
					18	58723053	G>C	snv	rs	1205781918	rs1205781918
					18	58747787	C>G	snv	rs	1212452315	rs1212452315
					18	58709535	T>G	snv	rs	1218735707	rs1218735707
					18	58747730	C>T	snv	rs	1223184440	rs1223184440
					18	58671726	C>G,T	snv	rs	1223638563	rs1223638563
					18	58681333	C>G	snv	rs	1229080166	rs1229080166
					18	58709435	A>G	snv	rs	1229093860	rs1229093860
					18	58681265	C>G	snv	rs	1231289585	rs1231289585
					18	58696402	T>C	snv	rs	1232483531	rs1232483531
					18	58723182	G>A	snv	rs	1234636572	rs1234636572
					18	58710033	C>G,T	snv	rs	1238233846	rs1238233846
					18	58709396	C>G	snv	rs	1242811904	rs1242811904
					18	58733439	A>C	snv	rs	1247766666	rs1247766666
					18	58710058	T>C	snv	rs	1256150565	rs1256150565
					18	58696404	T>A,C	snv	rs	1256464817	rs1256464817
					18	58741945	G>A	snv	rs	1258933374	rs1258933374
					18	58710066	A>C	snv	rs	1259791366	rs1259791366
					18	58709411	A>C	snv	rs	1263313200	rs1263313200
					18	58715952	A>G	snv	rs	1263651511	rs1263651511
					18	58696441	C>T	snv	rs	1265427907	rs1265427907
					18	58671668	C>G	snv	rs	1267560603	rs1267560603
					18	58681303	C>T	snv	rs	1269202345	rs1269202345
					18	58726294	A>C	snv	rs	1270650923	rs1270650923
					18	58735219	C>T	snv	rs	1272912668	rs1272912668
					18	58715937	A>G	snv	rs	1274417513	rs1274417513
					18	58745753	T>C	snv	rs	1276428369	rs1276428369
					18	58671722	G>A	snv	rs	1277161058	rs1277161058
					18	58747556	G>T	snv	rs	1277604358	rs1277604358
					18	58696398	G>T	snv	rs	1279558534	rs1279558534
					18	58744428	A>C	snv	rs	1279625320	rs1279625320
					18	58671807	G>A	snv	rs	1286045032	rs1286045032
					18	58741991	A>C	snv	rs	1288772521	rs1288772521
					18	58747732	A>G	snv	rs	1288901723	rs1288901723
					18	58747800	A>G	snv	rs	1294149542	rs1294149542
					18	58741869	G>A	snv	rs	1300095553	rs1300095553
					18	58747643	G>T	snv	rs	1300768381	rs1300768381
					18	58671702	C>A	snv	rs	1301485966	rs1301485966
					18	58745771	A>G	snv	rs	1302908937	rs1302908937
					18	58709518	G>A,C	snv	rs	1303874512	rs1303874512
					18	58681171	T>G	snv	rs	1305557136	rs1305557136
					18	58714097	C>T	snv	rs	1307427626	rs1307427626
					18	58671833	C>T	snv	rs	1307537473	rs1307537473
					18	58741913	G>A	snv	rs	1308397244	rs1308397244
					18	58700484	A>G	snv	rs	1311825444	rs1311825444
					18	58744484	G>A	snv	rs	1312257807	rs1312257807
					18	58735294	A>G	snv	rs	1313454318	rs1313454318
					18	58747652	A>G	snv	rs	1315088263	rs1315088263
					18	58696385	C>G	snv	rs	1315835954	rs1315835954
					18	58747829	T>C	snv	rs	1317690523	rs1317690523
					18	58747801	C>G	snv	rs	1319513167	rs1319513167
					18	58671773	C>T	snv	rs	1320308198	rs1320308198
					18	58700553	C>T	snv	rs	1320720757	rs1320720757
					18	58710031	A>G,T	snv	rs	1321837187	rs1321837187
					18	58744382	A>G	snv	rs	1325186559	rs1325186559
					18	58745777	C>G	snv	rs	1331816811	rs1331816811
					18	58700523	A>G	snv	rs	1332003914	rs1332003914
					18	58735233	C>T	snv	rs	1333344437	rs1333344437
					18	58744433	A>T	snv	rs	1335309276	rs1335309276
					18	58715940	A>G	snv	rs	1337604584	rs1337604584
					18	58723186	T>C	snv	rs	1338346449	rs1338346449
					18	58735222	T>A	snv	rs	1339660804	rs1339660804
					18	58709383	G>A	snv	rs	1341134840	rs1341134840
					18	58671746	G>A	snv	rs	1345392384	rs1345392384
					18	58741891	G>A	snv	rs	1348956838	rs1348956838
					18	58709468	A>G	snv	rs	1351671443	rs1351671443
					18	58744494	T>C	snv	rs	1356023413	rs1356023413
					18	58671699	G>T	snv	rs	1356821348	rs1356821348
					18	58733537	G>A	snv	rs	1359773508	rs1359773508
					18	58709462	T>C	snv	rs	1361269131	rs1361269131
					18	58747612	C>T	snv	rs	1361424268	rs1361424268
					18	58671695	A>G,T	snv	rs	1361473976	rs1361473976
					18	58681268	T>C	snv	rs	1368175094	rs1368175094
					18	58747406	A>G	snv	rs	1369941741	rs1369941741
					18	58671725	G>T	snv	rs	1371809896	rs1371809896
					18	58696458	C>A	snv	rs	1378690725	rs1378690725
					18	58696380	G>C,T	snv	rs	1382026912	rs1382026912
					18	58747632	C>G	snv	rs	1389783303	rs1389783303
					18	58747480	G>T	snv	rs	1389798471	rs1389798471
					18	58733496	G>A	snv	rs	1391115167	rs1391115167
					18	58710054	A>G	snv	rs	1392985955	rs1392985955
					18	58744376	G>A	snv	rs	1394257704	rs1394257704
					18	58681246	A>T	snv	rs	1394686223	rs1394686223
					18	58747417	T>G	snv	rs	1395912951	rs1395912951
					18	58700516	G>A	snv	rs	1400673796	rs1400673796
					18	58745745	C>G	snv	rs	1401153972	rs1401153972
					18	58710947	A>C	snv	rs	1403277586	rs1403277586
					18	58696366	G>C,T	snv	rs	1403388959	rs1403388959
					18	58671816	C>A	snv	rs	1408730422	rs1408730422
					18	58709976	G>A	snv	rs	1413199999	rs1413199999
					18	58709551	T>C	snv	rs	1414101625	rs1414101625
					18	58741877	G>T	snv	rs	1414244320	rs1414244320
					18	58709444	T>G	snv	rs	1418103436	rs1418103436
					18	58723238	C>A	snv	rs	1424233944	rs1424233944
					18	58726323	C>G	snv	rs	1427192561	rs1427192561
					18	58741988	G>A	snv	rs	1429259434	rs1429259434
					18	58681185	G>T	snv	rs	1430518818	rs1430518818
					18	58747603	G>A	snv	rs	1430642652	rs1430642652
					18	58747595	C>A,T	snv	rs	1432663082	rs1432663082
					18	58709512	A>G	snv	rs	1434842681	rs1434842681
					18	58681228	C>G	snv	rs	1436687207	rs1436687207
					18	58747637	T>G	snv	rs	1436895963	rs1436895963
					18	58671716	C>T	snv	rs	1437258417	rs1437258417
					18	58745762	A>G	snv	rs	1439049639	rs1439049639
					18	58744392	G>T	snv	rs	1440941314	rs1440941314
					18	58723188	A>G	snv	rs	1444120199	rs1444120199
					18	58671734	A>C	snv	rs	1444518296	rs1444518296
					18	58709390	G>A	snv	rs	1448585255	rs1448585255
					18	58747622	C>A,T	snv	rs	1452185543	rs1452185543
					18	58741973	C>T	snv	rs	1454162266	rs1454162266
					18	58700532	C>T	snv	rs	1458523457	rs1458523457
					18	58696453	T>A	snv	rs	1459500005	rs1459500005
					18	58735277	C>A	snv	rs	1459568226	rs1459568226
					18	58681247	T>G	snv	rs	1459846739	rs1459846739
					18	58723191	G>A	snv	rs	1461196680	rs1461196680
					18	58744381	G>C	snv	rs	1462291758	rs1462291758
					18	58714094	A>T	snv	rs	1465042137	rs1465042137
					18	58726279	A>G	snv	rs	1465379643	rs1465379643
					18	58709516	A>G	snv	rs	1470025464	rs1470025464
					18	58681271	C>T	snv	rs	1473256622	rs1473256622
					18	58744470	A>T	snv	rs	1475788798	rs1475788798
					18	58696443	G>A	snv	rs	1476479644	rs1476479644
					18	58671677	C>A,T	snv	rs	1478045882	rs1478045882
					18	58700585	T>C	snv	rs	1478296281	rs1478296281
					18	58696447	A>G	snv	rs	1479472595	rs1479472595
					18	58715956	A>G	snv	rs	1481134988	rs1481134988
					18	58723062	G>T	snv	rs	1481655328	rs1481655328
					18	58747460	C>G,T	snv	rs	1485323358	rs1485323358
					18	58671671	G>A	snv	rs	1486051104	rs1486051104
					18	58709540	C>A	snv	rs	1488773977	rs1488773977
					18	58709533	C>T	snv	rs	1489009237	rs1489009237
					18	58700517	T>C	snv	rs	1489484007	rs1489484007
					18	58733529	A>G	snv	rs	1490933364	rs1490933364
					18	58671740	C>A,T	snv	rs	1568117025	rs1568117025
					18	58734329	C>G	snv	rs	1568151633	rs1568151633
					18	58744377	T>C	snv	rs	1568157397	rs1568157397
					18	58671767	A>G	snv	rs	1602263337	rs1602263337
					18	58671786	C>A	snv	rs	1602263367	rs1602263367
					18	58726297	G>A	snv	rs	1602326353	rs1602326353
					18	58734353	A>C	snv	rs	1602335337	rs1602335337
					18	58747415	T>G	snv	rs	1602347063	rs1602347063
					18	58747823	T>C	snv	rs	1602347573	rs1602347573
					18	58747717	G>C	snv	rs	1818336606	rs1818336606
					18	58671840	G>A	snv	rs	1882086988	rs1882086988
					18	58671650	C>G	snv	rs	2054161886	rs2054161886
					18	58671657	G>A	snv	rs	2054162030	rs2054162030
					18	58671659	G>A	snv	rs	2054162134	rs2054162134
					18	58671662	C>G	snv	rs	2054162182	rs2054162182
					18	58671663	C>G	snv	rs	2054162226	rs2054162226
					18	58671681	C>T	snv	rs	2054162642	rs2054162642
					18	58671687	C>G	snv	rs	2054162888	rs2054162888
					18	58671692	C>T	snv	rs	2054163065	rs2054163065
					18	58671698	G>A	snv	rs	2054163369	rs2054163369
					18	58671707	C>T	snv	rs	2054163630	rs2054163630
					18	58671762	G>A	snv	rs	2054164806	rs2054164806
					18	58671763	G>T	snv	rs	2054164862	rs2054164862
					18	58671774	T>G	snv	rs	2054165127	rs2054165127
					18	58671791	G>C	snv	rs	2054165398	rs2054165398
					18	58671793	G>T	snv	rs	2054165443	rs2054165443
					18	58671794	G>A	snv	rs	2054165488	rs2054165488
					18	58671797	C>G	snv	rs	2054165525	rs2054165525
					18	58671827	G>T	snv	rs	2054166074	rs2054166074
					18	58671834	G>T	snv	rs	2054166263	rs2054166263
					18	58671839	C>T	snv	rs	2054166304	rs2054166304
					18	58681229	T>G	snv	rs	2054318572	rs2054318572
					18	58681295	C>A	snv	rs	2054319658	rs2054319658
					18	58696375	T>C	snv	rs	2054589108	rs2054589108
					18	58696376	T>G	snv	rs	2054589161	rs2054589161
					18	58696378	C>A	snv	rs	2054589204	rs2054589204
					18	58696407	G>A	snv	rs	2054589756	rs2054589756
					18	58696408	C>T	snv	rs	2054589828	rs2054589828
					18	58700549	T>C	snv	rs	2054656749	rs2054656749
					18	58709380	A>C	snv	rs	2054800572	rs2054800572
					18	58709387	A>T	snv	rs	2054800713	rs2054800713
					18	58709491	A>G	snv	rs	2054802372	rs2054802372
					18	58709499	C>A	snv	rs	2054802425	rs2054802425
					18	58709515	A>G	snv	rs	2054802610	rs2054802610
					18	58710048	A>G	snv	rs	2054810526	rs2054810526
					18	58710930	A>C	snv	rs	2054822959	rs2054822959
					18	58710952	A>C	snv	rs	2054823317	rs2054823317
					18	58714091	A>C	snv	rs	2054868583	rs2054868583
					18	58723055	C>A	snv	rs	2055006458	rs2055006458
					18	58723056	A>G	snv	rs	2055006559	rs2055006559
					18	58723057	A>G	snv	rs	2055006606	rs2055006606
					18	58723104	C>A	snv	rs	2055007220	rs2055007220
					18	58723158	G>A	snv	rs	2055007663	rs2055007663
					18	58723170	G>T	snv	rs	2055007796	rs2055007796
					18	58723239	A>G	snv	rs	2055008611	rs2055008611
					18	58723245	G>A	snv	rs	2055008799	rs2055008799
					18	58726282	A>G	snv	rs	2055053274	rs2055053274
					18	58726285	T>A	snv	rs	2055053318	rs2055053318
					18	58726288	T>G	snv	rs	2055053357	rs2055053357
					18	58726301	A>C	snv	rs	2055053529	rs2055053529
					18	58726310	A>C	snv	rs	2055053567	rs2055053567
					18	58733417	C>T	snv	rs	2055181168	rs2055181168
					18	58733418	A>G	snv	rs	2055181222	rs2055181222
					18	58733447	A>G	snv	rs	2055181516	rs2055181516
					18	58733460	A>G	snv	rs	2055181688	rs2055181688
					18	58733475	A>G	snv	rs	2055182017	rs2055182017
					18	58733481	C>G	snv	rs	2055182264	rs2055182264
					18	58733484	A>G	snv	rs	2055182387	rs2055182387
					18	58733486	A>G	snv	rs	2055182490	rs2055182490
					18	58733498	G>A,C,T	snv	rs	2055182689	rs2055182689
					18	58733518	G>C	snv	rs	2055183084	rs2055183084
					18	58733543	A>C	snv	rs	2055183379	rs2055183379
					18	58734320	G>A	snv	rs	2055195355	rs2055195355
					18	58734341	G>T	snv	rs	2055195776	rs2055195776
					18	58734362	A>G	snv	rs	2055196132	rs2055196132
					18	58735251	G>A	snv	rs	2055208005	rs2055208005
					18	58735283	A>C	snv	rs	2055208321	rs2055208321
					18	58735290	G>A	snv	rs	2055208363	rs2055208363
					18	58735299	A>G	snv	rs	2055208504	rs2055208504
					18	58735305	G>A	snv	rs	2055208637	rs2055208637
					18	58741936	G>A	snv	rs	2055306601	rs2055306601
					18	58741951	A>C	snv	rs	2055306975	rs2055306975
					18	58741954	C>G	snv	rs	2055307038	rs2055307038
					18	58741963	G>A	snv	rs	2055307390	rs2055307390
					18	58741972	G>A	snv	rs	2055307517	rs2055307517
					18	58741982	T>C	snv	rs	2055307683	rs2055307683
					18	58741985	T>A	snv	rs	2055307831	rs2055307831
					18	58744364	T>C	snv	rs	2055339173	rs2055339173
					18	58744391	G>A	snv	rs	2055339545	rs2055339545
					18	58744410	C>G	snv	rs	2055339787	rs2055339787
					18	58744438	A>G	snv	rs	2055340234	rs2055340234
					18	58744451	C>G	snv	rs	2055340437	rs2055340437
					18	58744457	A>T	snv	rs	2055340526	rs2055340526
					18	58744469	G>A	snv	rs	2055340653	rs2055340653
					18	58745687	G>A	snv	rs	2055356689	rs2055356689
					18	58745766	G>A	snv	rs	2055357769	rs2055357769
					18	58747421	C>T	snv	rs	2055384301	rs2055384301
					18	58747431	A>T	snv	rs	2055384562	rs2055384562
					18	58747462	G>A	snv	rs	2055385129	rs2055385129
					18	58747478	A>G	snv	rs	2055385348	rs2055385348
					18	58747496	C>T	snv	rs	2055385887	rs2055385887
					18	58747514	A>C	snv	rs	2055386115	rs2055386115
					18	58747543	T>G	snv	rs	2055386540	rs2055386540
					18	58747564	T>C	snv	rs	2055386914	rs2055386914
					18	58747579	C>A	snv	rs	2055387209	rs2055387209
					18	58747582	A>T	snv	rs	2055387245	rs2055387245
					18	58747604	G>C	snv	rs	2055387623	rs2055387623
					18	58747634	C>T	snv	rs	2055387990	rs2055387990
					18	58747636	T>C	snv	rs	2055388031	rs2055388031
					18	58747669	C>A	snv	rs	2055388605	rs2055388605
					18	58747670	C>T	snv	rs	2055388645	rs2055388645
					18	58747757	A>T	snv	rs	2055390134	rs2055390134
					18	58747780	G>A	snv	rs	2055390628	rs2055390628
					18	58747797	A>C	snv	rs	2055390841	rs2055390841
					18	58747804	T>C	snv	rs	2055391139	rs2055391139

## Sheet: List B
rs11541813
rs12455750			Total Deleterious nsSNP Found from Seven Tools (SIFT, PolyPhen-2, Pmut, MutPred, SNAP2, SNP&GO and PANTHER)
								No of Deleterious nsSNP: 2

## Sheet: List C
rs12455750
							Final Deleterious nsSNP
