# Supplementary material for: Investigation of pathogenic germline variants in gastric cancer and development of “GasCanBase” database
Source: Cancer Rep (Hoboken). 2023 Oct 22;6(12):e1906. doi: 10.1002/cnr2.1906 (PMC10728505; doi:10.1002/cnr2.1906)
Supplement: Supplementary file 1 — Data S1 Supporting Information. [file CNR2-6-e1906-s001.zip › Supplementary File/Table S27. Selection of nsSNP of MET.xlsx]

## Sheet: List A
Total nsSNP Found from dbSNP Database					#chr	pos	variation	variant_type			snp_id
	Gene : MET				7	116795714	C>G,T	snv	rs	41736	rs41736
		No of SNP: 45359			7	116700208	A>G	snv	rs	33917957	rs33917957
		No of nsSNP: 1306			7	116699797	T>C	snv	rs	34349517	rs34349517
					7	116771869	C>T	snv	rs	34589476	rs34589476
					7	116700032	A>G	snv	rs	35225896	rs35225896
					7	116699738	G>A,C,T	snv	rs	35284565	rs35284565
					7	116699512	G>A,T	snv	rs	35469582	rs35469582
					7	116700009	A>C	snv	rs	35601148	rs35601148
					7	116700043	C>T	snv	rs	35776110	rs35776110
					7	116763062	C>A,T	snv	rs	45440991	rs45440991
					7	116731671	C>A	snv	rs	45441497	rs45441497
					7	116758548	G>A	snv	rs	45446492	rs45446492
					7	116741000	A>G	snv	rs	45460604	rs45460604
					7	116699716	T>G	snv	rs	45483396	rs45483396
					7	116699800	C>G,T	snv	rs	45551737	rs45551737
					7	116758572	G>A	snv	rs	45553236	rs45553236
					7	116771904	T>C,G	snv	rs	45561544	rs45561544
					7	116774943	A>G	snv	rs	45564937	rs45564937
					7	116763242	G>A,T	snv	rs	45575240	rs45575240
					7	116796038	G>A,T	snv	rs	45578433	rs45578433
					7	116740041	C>A,G,T	snv	rs	45585831	rs45585831
					7	116757472	A>G,T	snv	rs	45586239	rs45586239
					7	116758571	C>G,T	snv	rs	45587940	rs45587940
					7	116777416	C>G,T	snv	rs	45592846	rs45592846
					7	116755424	C>A,T	snv	rs	45602940	rs45602940
					7	116771870	G>A	snv	rs	45607832	rs45607832
					7	116774917	G>A,T	snv	rs	45612435	rs45612435
					7	116775051	C>A,G	snv	rs	45628136	rs45628136
					7	116699588	G>A,C,T	snv	rs	55985569	rs55985569
					7	116699551	C>A,G,T	snv	rs	56311081	rs56311081
					7	116700113	C>G,T	snv	rs	56340719	rs56340719
					7	116771936	C>T	snv	rs	56391007	rs56391007
					7	116700169	T>C	snv	rs	77523018	rs77523018
					7	116695774	G>A,C	snv	rs	80048442	rs80048442
					7	116695757	A>T	snv	rs	80153920	rs80153920
					7	116699227	C>G,T	snv	rs	80256822	rs80256822
					7	116769723	C>G,T	snv	rs	115574135	rs115574135
					7	116763253	T>C,G	snv	rs	118057172	rs118057172
					7	116777410	A>C,G	snv	rs	121913243	rs121913243
					7	116777409	C>T	snv	rs	121913244	rs121913244
					7	116783420	T>C	snv	rs	121913245	rs121913245
					7	116783360	A>G	snv	rs	121913246	rs121913246
					7	116783359	T>C	snv	rs	121913247	rs121913247
					7	116778827	T>C	snv	rs	121913668	rs121913668
					7	116782027	G>A,T	snv	rs	121913669	rs121913669
					7	116783329	G>A	snv	rs	121913670	rs121913670
					7	116783353	G>A,C	snv	rs	121913671	rs121913671
					7	116782048	C>G,T	snv	rs	121913673	rs121913673
					7	116778953	C>G,T	snv	rs	121913675	rs121913675
					7	116783421	G>A,C,T	snv	rs	121913676	rs121913676
					7	116783402	A>G	snv	rs	121913677	rs121913677
					7	116778957	T>C,G	snv	rs	146651797	rs146651797
					7	116699155	G>A	snv	rs	180985111	rs180985111
					7	116699882	G>A,C	snv	rs	185301166	rs185301166
					7	116769745	C>A,T	snv	rs	199502137	rs199502137
					7	116755423	T>C,G	snv	rs	199542598	rs199542598
					7	116763063	G>A,T	snv	rs	199643166	rs199643166
					7	116699490	G>A	snv	rs	199701987	rs199701987
					7	116699373	C>G	snv	rs	199736573	rs199736573
					7	116731771	G>A	snv	rs	199761604	rs199761604
					7	116778932	G>A	snv	rs	199763277	rs199763277
					7	116755368	G>A,C	snv	rs	199771406	rs199771406
					7	116700174	G>A	snv	rs	200016433	rs200016433
					7	116700123	G>A,T	snv	rs	200074800	rs200074800
					7	116740984	G>A	snv	rs	200218511	rs200218511
					7	116740924	C>T	snv	rs	200283364	rs200283364
					7	116796095	C>A,G,T	snv	rs	200315561	rs200315561
					7	116757694	A>G,T	snv	rs	200345440	rs200345440
					7	116763233	A>G	snv	rs	200524064	rs200524064
					7	116763068	A>G	snv	rs	200633053	rs200633053
					7	116700103	A>G	snv	rs	200690492	rs200690492
					7	116731773	G>A,C	snv	rs	200740468	rs200740468
					7	116699749	C>T	snv	rs	200776610	rs200776610
					7	116731812	G>A	snv	rs	200819547	rs200819547
					7	116699691	T>A	snv	rs	200861145	rs200861145
					7	116778791	G>C	snv	rs	201037977	rs201037977
					7	116731699	C>T	snv	rs	201154533	rs201154533
					7	116700132	A>C	snv	rs	201191014	rs201191014
					7	116758554	C>G,T	snv	rs	201271860	rs201271860
					7	116700160	G>A,T	snv	rs	201274041	rs201274041
					7	116699194	T>C	snv	rs	201315884	rs201315884
					7	116700051	A>G	snv	rs	201467281	rs201467281
					7	116700264	C>A	snv	rs	201628326	rs201628326
					7	116699985	A>G	snv	rs	201687037	rs201687037
					7	116731759	T>C	snv	rs	201789039	rs201789039
					7	116755463	C>A,G	snv	rs	201861645	rs201861645
					7	116755392	G>A,C	snv	rs	201975130	rs201975130
					7	116731704	C>A,G,T	snv	rs	201980687	rs201980687
					7	116699283	A>C,G,T	snv	rs	202047059	rs202047059
					7	116796102	C>G	snv	rs	202166889	rs202166889
					7	116731701	C>T	snv	rs	367628460	rs367628460
					7	116778812	C>A	snv	rs	367634278	rs367634278
					7	116699902	C>A,G,T	snv	rs	368144654	rs368144654
					7	116699365	A>G	snv	rs	368328347	rs368328347
					7	116699415	G>A	snv	rs	368750834	rs368750834
					7	116763149	A>G	snv	rs	368787826	rs368787826
					7	116769687	A>C	snv	rs	368891381	rs368891381
					7	116699265	C>G,T	snv	rs	368942722	rs368942722
					7	116795958	G>A	snv	rs	369312680	rs369312680
					7	116763240	T>A,C	snv	rs	369758288	rs369758288
					7	116778944	G>A,T	snv	rs	369838973	rs369838973
					7	116699665	A>C,G	snv	rs	370170168	rs370170168
					7	116759360	A>G	snv	rs	370237186	rs370237186
					7	116700190	A>G	snv	rs	370314484	rs370314484
					7	116796091	C>A,T	snv	rs	370368651	rs370368651
					7	116699230	A>C,G	snv	rs	370499060	rs370499060
					7	116775070	C>T	snv	rs	370529693	rs370529693
					7	116796073	C>A,T	snv	rs	370767911	rs370767911
					7	116740987	A>G	snv	rs	370883654	rs370883654
					7	116740856	C>A,T	snv	rs	371124109	rs371124109
					7	116731702	G>A	snv	rs	371463233	rs371463233
					7	116763066	C>G	snv	rs	371939364	rs371939364
					7	116755511	A>G	snv	rs	372116735	rs372116735
					7	116778956	A>G	snv	rs	372830789	rs372830789
					7	116758466	A>G	snv	rs	373030463	rs373030463
					7	116739969	G>A,C	snv	rs	373312981	rs373312981
					7	116774931	C>G	snv	rs	373419003	rs373419003
					7	116796074	G>A,T	snv	rs	373517956	rs373517956
					7	116699226	G>A	snv	rs	374050750	rs374050750
					7	116796008	A>C,G	snv	rs	374383028	rs374383028
					7	116699257	A>G	snv	rs	374578653	rs374578653
					7	116740993	A>G	snv	rs	374733251	rs374733251
					7	116699187	A>T	snv	rs	375353223	rs375353223
					7	116731705	G>A,C,T	snv	rs	375391602	rs375391602
					7	116778857	C>T	snv	rs	375395179	rs375395179
					7	116759465	A>G	snv	rs	375523121	rs375523121
					7	116771592	C>G,T	snv	rs	375576430	rs375576430
					7	116755515	C>T	snv	rs	375951814	rs375951814
					7	116699637	C>A,G,T	snv	rs	376097698	rs376097698
					7	116769738	T>A	snv	rs	376104371	rs376104371
					7	116774886	T>C	snv	rs	376243090	rs376243090
					7	116699189	G>C	snv	rs	376244358	rs376244358
					7	116731746	G>A	snv	rs	376364468	rs376364468
					7	116795962	A>G	snv	rs	376418811	rs376418811
					7	116757660	C>T	snv	rs	376459715	rs376459715
					7	116739971	C>T	snv	rs	376589619	rs376589619
					7	116763119	C>G	snv	rs	398123568	rs398123568
					7	116775069	C>T	snv	rs	398123569	rs398123569
					7	116796068	G>C	snv	rs	398123570	rs398123570
					7	116699361	C>T	snv	rs	527638748	rs527638748
					7	116699655	C>A,G,T	snv	rs	530932258	rs530932258
					7	116778886	G>A	snv	rs	534974144	rs534974144
					7	116774895	T>G	snv	rs	539345989	rs539345989
					7	116731849	G>A	snv	rs	544274181	rs544274181
					7	116700039	G>A,T	snv	rs	545332056	rs545332056
					7	116699164	A>G	snv	rs	555920594	rs555920594
					7	116700147	G>A,C	snv	rs	561295443	rs561295443
					7	116740029	T>C	snv	rs	561588772	rs561588772
					7	116774882	T>A	snv	rs	565938550	rs565938550
					7	116774969	C>A,G	snv	rs	575907920	rs575907920
					7	116771938	A>G	snv	rs	587778441	rs587778441
					7	116699594	C>G	snv	rs	587778442	rs587778442
					7	116700255	G>A	snv	rs	587778443	rs587778443
					7	116795924	G>A	snv	rs	587778444	rs587778444
					7	116755376	C>A	snv	rs	587778445	rs587778445
					7	116757644	G>A	snv	rs	587778446	rs587778446
					7	116759343	G>A,T	snv	rs	587780540	rs587780540
					7	116699860	T>C	snv	rs	587780548	rs587780548
					7	116731779	C>G	snv	rs	587780733	rs587780733
					7	116731828	A>T	snv	rs	587780734	rs587780734
					7	116740067	G>A,T	snv	rs	587780735	rs587780735
					7	116699149	G>T	snv	rs	587780739	rs587780739
					7	116699773	C>A,T	snv	rs	587780740	rs587780740
					7	116699707	A>G	snv	rs	587782086	rs587782086
					7	116763228	T>C	snv	rs	587782205	rs587782205
					7	116700135	C>A,G,T	snv	rs	587782807	rs587782807
					7	116795664	G>A	snv	rs	727504014	rs727504014
					7	116763122	C>A,T	snv	rs	745345346	rs745345346
					7	116778832	G>A,C,T	snv	rs	745437003	rs745437003
					7	116741017	A>G	snv	rs	745479104	rs745479104
					7	116699264	T>A	snv	rs	745740862	rs745740862
					7	116699805	T>C	snv	rs	746216803	rs746216803
					7	116699250	A>G,T	snv	rs	746806941	rs746806941
					7	116796051	C>G	snv	rs	747239403	rs747239403
					7	116699134	C>G,T	snv	rs	747777018	rs747777018
					7	116763232	G>C,T	snv	rs	747989932	rs747989932
					7	116759451	G>T	snv	rs	748086754	rs748086754
					7	116795945	G>C	snv	rs	748382550	rs748382550
					7	116769719	C>A,T	snv	rs	748950533	rs748950533
					7	116759429	A>G	snv	rs	749126070	rs749126070
					7	116699390	C>G,T	snv	rs	749383450	rs749383450
					7	116757470	G>A,T	snv	rs	749484691	rs749484691
					7	116777430	G>A	snv	rs	749678495	rs749678495
					7	116699823	A>G	snv	rs	749728359	rs749728359
					7	116763178	T>G	snv	rs	749730267	rs749730267
					7	116700216	G>A	snv	rs	749738523	rs749738523
					7	116759368	A>G	snv	rs	750004615	rs750004615
					7	116699592	A>C	snv	rs	750102016	rs750102016
					7	116731810	G>A	snv	rs	750256779	rs750256779
					7	116795698	C>G,T	snv	rs	750337451	rs750337451
					7	116700033	C>A,T	snv	rs	750531377	rs750531377
					7	116699333	G>A,C	snv	rs	751158831	rs751158831
					7	116731789	C>G,T	snv	rs	751158986	rs751158986
					7	116795667	G>A,C,T	snv	rs	751186512	rs751186512
					7	116757511	C>A	snv	rs	751307227	rs751307227
					7	116777400	T>C	snv	rs	751556706	rs751556706
					7	116699884	A>G	snv	rs	751564290	rs751564290
					7	116782004	A>T	snv	rs	751961995	rs751961995
					7	116769779	G>A,C	snv	rs	752013993	rs752013993
					7	116778940	A>G	snv	rs	752109953	rs752109953
					7	116699321	G>A,T	snv	rs	752226182	rs752226182
					7	116783398	G>A,T	snv	rs	752351789	rs752351789
					7	116775073	G>A	snv	rs	752641437	rs752641437
					7	116796026	G>A	snv	rs	752669237	rs752669237
					7	116796096	G>A,C	snv	rs	752694306	rs752694306
					7	116796042	C>A,T	snv	rs	752791731	rs752791731
					7	116739963	G>A	snv	rs	752842662	rs752842662
					7	116755506	C>T	snv	rs	753407699	rs753407699
					7	116699619	G>A,T	snv	rs	753697730	rs753697730
					7	116757647	A>T	snv	rs	753958204	rs753958204
					7	116758556	A>C,G	snv	rs	754228039	rs754228039
					7	116700262	A>G	snv	rs	754635450	rs754635450
					7	116739950	G>A,C,T	snv	rs	754969545	rs754969545
					7	116795934	C>T	snv	rs	755043272	rs755043272
					7	116757654	G>A,C	snv	rs	755139610	rs755139610
					7	116778787	A>C,G	snv	rs	755234697	rs755234697
					7	116758565	A>G	snv	rs	755571526	rs755571526
					7	116699883	G>A	snv	rs	755954919	rs755954919
					7	116771875	G>A	snv	rs	756031094	rs756031094
					7	116757530	C>G,T	snv	rs	756154521	rs756154521
					7	116740864	C>G,T	snv	rs	756526057	rs756526057
					7	116771618	T>C	snv	rs	756670611	rs756670611
					7	116699793	G>A	snv	rs	757402499	rs757402499
					7	116699887	C>T	snv	rs	757427533	rs757427533
					7	116775102	A>G	snv	rs	757539632	rs757539632
					7	116699325	G>T	snv	rs	757883355	rs757883355
					7	116771866	G>C,T	snv	rs	757925979	rs757925979
					7	116699235	C>T	snv	rs	758016814	rs758016814
					7	116775088	A>G	snv	rs	758292223	rs758292223
					7	116774959	C>T	snv	rs	758440368	rs758440368
					7	116796101	G>A	snv	rs	758486336	rs758486336
					7	116771562	C>T	snv	rs	758486777	rs758486777
					7	116699106	G>A	snv	rs	758564871	rs758564871
					7	116699905	T>C	snv	rs	758569834	rs758569834
					7	116795948	C>G	snv	rs	758738756	rs758738756
					7	116700156	G>A,C	snv	rs	758919662	rs758919662
					7	116699936	A>G	snv	rs	759227622	rs759227622
					7	116699854	A>G	snv	rs	759388741	rs759388741
					7	116771522	G>A	snv	rs	759522148	rs759522148
					7	116699451	G>A,C	snv	rs	760106468	rs760106468
					7	116699846	A>C,G	snv	rs	760278126	rs760278126
					7	116775060	G>A,T	snv	rs	760285693	rs760285693
					7	116763058	A>G,T	snv	rs	760294359	rs760294359
					7	116757480	A>G,T	snv	rs	761183186	rs761183186
					7	116699314	A>C	snv	rs	761221409	rs761221409
					7	116769735	G>A	snv	rs	761243391	rs761243391
					7	116731675	T>C	snv	rs	761254993	rs761254993
					7	116796011	G>A	snv	rs	761522694	rs761522694
					7	116700114	G>A	snv	rs	761768345	rs761768345
					7	116778878	G>A	snv	rs	761808213	rs761808213
					7	116740964	G>A,C	snv	rs	761951444	rs761951444
					7	116763213	C>G,T	snv	rs	762228405	rs762228405
					7	116763239	A>G	snv	rs	762863861	rs762863861
					7	116740950	C>A,T	snv	rs	762898756	rs762898756
					7	116699124	C>T	snv	rs	763344951	rs763344951
					7	116775007	A>G	snv	rs	763398740	rs763398740
					7	116757507	G>A,C	snv	rs	763849125	rs763849125
					7	116699998	A>G	snv	rs	763935791	rs763935791
					7	116740951	G>A,C	snv	rs	763991073	rs763991073
					7	116699872	C>T	snv	rs	764052874	rs764052874
					7	116775094	A>G	snv	rs	764213589	rs764213589
					7	116699184	G>A,C,T	snv	rs	764246939	rs764246939
					7	116796105	C>A	snv	rs	764303128	rs764303128
					7	116731687	C>T	snv	rs	764580322	rs764580322
					7	116775072	A>G	snv	rs	764947837	rs764947837
					7	116763078	T>G	snv	rs	764960693	rs764960693
					7	116699865	T>C	snv	rs	765061513	rs765061513
					7	116757656	A>G	snv	rs	765244598	rs765244598
					7	116699754	G>T	snv	rs	765257726	rs765257726
					7	116796041	C>T	snv	rs	765332671	rs765332671
					7	116769772	A>G	snv	rs	765441927	rs765441927
					7	116699097	G>A,T	snv	rs	765444467	rs765444467
					7	116699574	C>G	snv	rs	765759353	rs765759353
					7	116796033	G>A	snv	rs	766190061	rs766190061
					7	116740046	A>G	snv	rs	766209435	rs766209435
					7	116769754	A>G	snv	rs	766430458	rs766430458
					7	116778907	C>T	snv	rs	766489685	rs766489685
					7	116731758	A>G	snv	rs	766929091	rs766929091
					7	116775055	A>C,G	snv	rs	767587065	rs767587065
					7	116740967	C>A,G,T	snv	rs	767715328	rs767715328
					7	116699306	T>A,C	snv	rs	767934760	rs767934760
					7	116783356	A>G	snv	rs	768125521	rs768125521
					7	116795985	T>C	snv	rs	768188910	rs768188910
					7	116699509	A>G	snv	rs	768640780	rs768640780
					7	116699392	G>A	snv	rs	768675699	rs768675699
					7	116771932	C>T	snv	rs	768678989	rs768678989
					7	116755442	G>C,T	snv	rs	769073123	rs769073123
					7	116699910	A>C,G,T	snv	rs	769128478	rs769128478
					7	116699827	A>G,T	snv	rs	769181927	rs769181927
					7	116769708	G>A	snv	rs	769253547	rs769253547
					7	116700102	G>A,C	snv	rs	769544894	rs769544894
					7	116741023	A>G	snv	rs	769592729	rs769592729
					7	116699280	G>A,T	snv	rs	770341307	rs770341307
					7	116699546	A>G	snv	rs	771146873	rs771146873
					7	116759468	A>C	snv	rs	771231484	rs771231484
					7	116740007	C>T	snv	rs	771272439	rs771272439
					7	116774970	T>C	snv	rs	771328219	rs771328219
					7	116759444	C>A,T	snv	rs	771333219	rs771333219
					7	116759452	G>C,T	snv	rs	771976817	rs771976817
					7	116700197	C>A,G,T	snv	rs	772014416	rs772014416
					7	116699530	A>G	snv	rs	772398152	rs772398152
					7	116699150	C>A,G	snv	rs	773018125	rs773018125
					7	116700198	G>A	snv	rs	773200558	rs773200558
					7	116771947	G>A	snv	rs	773447798	rs773447798
					7	116731747	T>C	snv	rs	773626056	rs773626056
					7	116699425	A>G,T	snv	rs	773659883	rs773659883
					7	116795786	C>A,T	snv	rs	773763852	rs773763852
					7	116795993	C>A	snv	rs	773772398	rs773772398
					7	116757478	A>G	snv	rs	773826297	rs773826297
					7	116699581	T>C,G	snv	rs	773830746	rs773830746
					7	116796069	A>G,T	snv	rs	773898036	rs773898036
					7	116700111	T>C	snv	rs	774022115	rs774022115
					7	116700183	A>G	snv	rs	774146015	rs774146015
					7	116771935	A>G	snv	rs	774433287	rs774433287
					7	116740960	G>A,C	snv	rs	774462373	rs774462373
					7	116755466	C>T	snv	rs	774945178	rs774945178
					7	116699170	C>T	snv	rs	775439897	rs775439897
					7	116755425	G>A,T	snv	rs	775965879	rs775965879
					7	116775003	G>A,C	snv	rs	775997318	rs775997318
					7	116699934	A>G	snv	rs	776014448	rs776014448
					7	116783396	G>A,T	snv	rs	776086430	rs776086430
					7	116699853	A>G	snv	rs	776407390	rs776407390
					7	116700209	C>A,G,T	snv	rs	776693512	rs776693512
					7	116755402	A>G	snv	rs	776805376	rs776805376
					7	116699238	A>G	snv	rs	777336138	rs777336138
					7	116774967	G>A	snv	rs	777748634	rs777748634
					7	116796048	C>A	snv	rs	778084120	rs778084120
					7	116769777	G>A	snv	rs	778115147	rs778115147
					7	116700267	G>A	snv	rs	778469367	rs778469367
					7	116782066	G>A	snv	rs	778646229	rs778646229
					7	116731803	A>G	snv	rs	779022887	rs779022887
					7	116699625	G>A	snv	rs	779040487	rs779040487
					7	116795734	C>G	snv	rs	779121848	rs779121848
					7	116778952	A>G	snv	rs	779636840	rs779636840
					7	116700170	G>A,C	snv	rs	779724665	rs779724665
					7	116699389	G>A	snv	rs	779897466	rs779897466
					7	116771915	G>A,C	snv	rs	779906308	rs779906308
					7	116731830	C>A,T	snv	rs	780077898	rs780077898
					7	116795715	G>A	snv	rs	780102059	rs780102059
					7	116740876	T>A	snv	rs	780293990	rs780293990
					7	116699206	A>G	snv	rs	780358093	rs780358093
					7	116777425	A>G	snv	rs	780431412	rs780431412
					7	116763151	G>A	snv	rs	780538636	rs780538636
					7	116700058	C>A,T	snv	rs	780802614	rs780802614
					7	116758469	A>G	snv	rs	781110968	rs781110968
					7	116699889	C>G,T	snv	rs	781257386	rs781257386
					7	116763126	C>T	snv	rs	781452657	rs781452657
					7	116740008	A>G	snv	rs	781545528	rs781545528
					7	116699121	G>A	snv	rs	781777052	rs781777052
					7	116783355	C>G,T	snv	rs	786201612	rs786201612
					7	116759404	A>G	snv	rs	786202191	rs786202191
					7	116700165	G>C,T	snv	rs	786202310	rs786202310
					7	116777403	G>A	snv	rs	786202724	rs786202724
					7	116699683	C>A	snv	rs	786202727	rs786202727
					7	116699724	A>G	snv	rs	786203065	rs786203065
					7	116763140	G>A	snv	rs	786203672	rs786203672
					7	116795732	A>G	snv	rs	786204044	rs786204044
					7	116777392	A>G	snv	rs	786204102	rs786204102
					7	116759489	T>C	snv	rs	786204142	rs786204142
					7	116763206	T>G	snv	rs	794728016	rs794728016
					7	116699193	G>T	snv	rs	863224692	rs863224692
					7	116699198	T>A	snv	rs	863224693	rs863224693
					7	116740001	G>A	snv	rs	863224694	rs863224694
					7	116699549	G>T	snv	rs	863224695	rs863224695
					7	116699606	C>G,T	snv	rs	863224696	rs863224696
					7	116699709	C>T	snv	rs	866183824	rs866183824
					7	116699200	T>A,C	snv	rs	879254330	rs879254330
					7	116755439	T>A	snv	rs	879254332	rs879254332
					7	116758566	G>A	snv	rs	879254333	rs879254333
					7	116759473	G>A,C	snv	rs	879254334	rs879254334
					7	116771631	T>A	snv	rs	879254335	rs879254335
					7	116778877	C>A,G,T	snv	rs	879254336	rs879254336
					7	116778923	G>A	snv	rs	879254338	rs879254338
					7	116699446	T>C	snv	rs	879254339	rs879254339
					7	116699651	G>A,T	snv	rs	879254341	rs879254341
					7	116699656	G>A	snv	rs	879254342	rs879254342
					7	116699929	G>C	snv	rs	879254343	rs879254343
					7	116782078	T>G	snv	rs	886042262	rs886042262
					7	116700258	C>A	snv	rs	886061943	rs886061943
					7	116763267	A>G,T	snv	rs	895820328	rs895820328
					7	116699364	G>A,C,T	snv	rs	899151863	rs899151863
					7	116699440	C>T	snv	rs	904162290	rs904162290
					7	116699808	A>G	snv	rs	904275312	rs904275312
					7	116763212	C>G	snv	rs	905891313	rs905891313
					7	116771554	G>C	snv	rs	908653562	rs908653562
					7	116771921	G>A,C	snv	rs	910937816	rs910937816
					7	116731752	T>A	snv	rs	911380470	rs911380470
					7	116771957	A>T	snv	rs	912927724	rs912927724
					7	116699113	G>A	snv	rs	919828654	rs919828654
					7	116699766	T>C	snv	rs	921083171	rs921083171
					7	116731734	G>A	snv	rs	922296506	rs922296506
					7	116771541	T>C	snv	rs	922442405	rs922442405
					7	116755419	G>C,T	snv	rs	943753621	rs943753621
					7	116774907	G>A,C	snv	rs	950642030	rs950642030
					7	116740034	G>A,C	snv	rs	965319455	rs965319455
					7	116699299	T>C	snv	rs	973796037	rs973796037
					7	116775044	G>C	snv	rs	974352099	rs974352099
					7	116699531	T>A,G	snv	rs	974448652	rs974448652
					7	116763060	A>C,G	snv	rs	980467681	rs980467681
					7	116699712	C>T	snv	rs	983457211	rs983457211
					7	116731744	G>A	snv	rs	986139438	rs986139438
					7	116774952	A>G	snv	rs	993773653	rs993773653
					7	116758470	G>A	snv	rs	1003586623	rs1003586623
					7	116739956	G>A	snv	rs	1004264326	rs1004264326
					7	116739998	C>A	snv	rs	1012909374	rs1012909374
					7	116699653	A>G	snv	rs	1028165414	rs1028165414
					7	116700000	A>C	snv	rs	1032682239	rs1032682239
					7	116699405	A>T	snv	rs	1040920548	rs1040920548
					7	116763195	A>G	snv	rs	1041349799	rs1041349799
					7	116740963	C>A,G,T	snv	rs	1047795344	rs1047795344
					7	116763125	C>A	snv	rs	1052270861	rs1052270861
					7	116783374	T>G	snv	rs	1057519824	rs1057519824
					7	116777427	A>G,T	snv	rs	1057520030	rs1057520030
					7	116699229	G>A	snv	rs	1060503528	rs1060503528
					7	116700079	A>G	snv	rs	1060503529	rs1060503529
					7	116699788	T>C	snv	rs	1060503530	rs1060503530
					7	116758604	A>G	snv	rs	1060503531	rs1060503531
					7	116699566	T>C	snv	rs	1060503532	rs1060503532
					7	116777434	G>A	snv	rs	1060503533	rs1060503533
					7	116775015	C>A,G	snv	rs	1060503534	rs1060503534
					7	116757486	A>G,T	snv	rs	1060503536	rs1060503536
					7	116699579	G>C	snv	rs	1060503537	rs1060503537
					7	116699436	A>G	snv	rs	1060503538	rs1060503538
					7	116758616	A>G	snv	rs	1060503539	rs1060503539
					7	116771894	C>T	snv	rs	1060503540	rs1060503540
					7	116759411	G>A,C	snv	rs	1060503541	rs1060503541
					7	116699892	G>C	snv	rs	1060503542	rs1060503542
					7	116795969	A>G	snv	rs	1060503543	rs1060503543
					7	116699349	G>A	snv	rs	1060503544	rs1060503544
					7	116795901	T>A	snv	rs	1159812687	rs1159812687
					7	116699895	G>A	snv	rs	1162540199	rs1162540199
					7	116700067	A>G	snv	rs	1165913241	rs1165913241
					7	116699346	C>G	snv	rs	1169278904	rs1169278904
					7	116775082	T>C	snv	rs	1177400289	rs1177400289
					7	116775001	C>A,G,T	snv	rs	1179812872	rs1179812872
					7	116759485	A>G	snv	rs	1180556775	rs1180556775
					7	116740855	A>G,T	snv	rs	1181927481	rs1181927481
					7	116731770	A>G,T	snv	rs	1186230260	rs1186230260
					7	116778790	G>A	snv	rs	1191752014	rs1191752014
					7	116731757	C>G	snv	rs	1194542748	rs1194542748
					7	116739987	T>A	snv	rs	1197127761	rs1197127761
					7	116759459	A>C	snv	rs	1205392044	rs1205392044
					7	116699924	G>T	snv	rs	1207381066	rs1207381066
					7	116769717	C>A,G	snv	rs	1209392687	rs1209392687
					7	116763084	G>A,T	snv	rs	1209881740	rs1209881740
					7	116699203	A>T	snv	rs	1210616219	rs1210616219
					7	116763186	T>A,C	snv	rs	1215872095	rs1215872095
					7	116755454	A>G	snv	rs	1216005099	rs1216005099
					7	116699764	T>C	snv	rs	1226545782	rs1226545782
					7	116731709	T>A	snv	rs	1230741853	rs1230741853
					7	116700117	G>A,T	snv	rs	1232896056	rs1232896056
					7	116774978	A>G	snv	rs	1237033724	rs1237033724
					7	116700155	G>A,C	snv	rs	1246645896	rs1246645896
					7	116700093	C>A,T	snv	rs	1246936382	rs1246936382
					7	116771537	A>G	snv	rs	1247472138	rs1247472138
					7	116775083	T>A,G	snv	rs	1251215478	rs1251215478
					7	116740053	A>C,G	snv	rs	1253878709	rs1253878709
					7	116771911	G>A,T	snv	rs	1258377870	rs1258377870
					7	116795957	C>T	snv	rs	1258671501	rs1258671501
					7	116699296	A>G	snv	rs	1260635670	rs1260635670
					7	116783311	G>A	snv	rs	1261418076	rs1261418076
					7	116759470	G>A	snv	rs	1262601648	rs1262601648
					7	116795736	G>A	snv	rs	1263785859	rs1263785859
					7	116699787	A>C,G,T	snv	rs	1266863567	rs1266863567
					7	116775009	A>G,T	snv	rs	1278254320	rs1278254320
					7	116700270	C>A,T	snv	rs	1282638781	rs1282638781
					7	116771514	C>T	snv	rs	1288860579	rs1288860579
					7	116731689	G>A	snv	rs	1289461217	rs1289461217
					7	116699353	T>C	snv	rs	1291977283	rs1291977283
					7	116796092	A>C,G	snv	rs	1292389793	rs1292389793
					7	116774949	C>G,T	snv	rs	1294910019	rs1294910019
					7	116699848	G>T	snv	rs	1294994065	rs1294994065
					7	116699186	G>C	snv	rs	1296330997	rs1296330997
					7	116700049	T>C	snv	rs	1306040798	rs1306040798
					7	116699362	C>G,T	snv	rs	1306740707	rs1306740707
					7	116763074	G>A,C	snv	rs	1307693651	rs1307693651
					7	116769771	A>T	snv	rs	1313347428	rs1313347428
					7	116758577	G>A,T	snv	rs	1318406399	rs1318406399
					7	116775004	T>C	snv	rs	1319458719	rs1319458719
					7	116700220	A>G	snv	rs	1320718414	rs1320718414
					7	116700157	A>C	snv	rs	1326405747	rs1326405747
					7	116740904	G>A,C	snv	rs	1328454755	rs1328454755
					7	116778853	C>T	snv	rs	1333930330	rs1333930330
					7	116757677	A>G	snv	rs	1344902873	rs1344902873
					7	116739994	T>G	snv	rs	1346572528	rs1346572528
					7	116782030	G>A	snv	rs	1348453406	rs1348453406
					7	116741002	A>C,G	snv	rs	1351634349	rs1351634349
					7	116759381	G>T	snv	rs	1355716761	rs1355716761
					7	116699110	C>T	snv	rs	1355886011	rs1355886011
					7	116774982	A>T	snv	rs	1357266763	rs1357266763
					7	116771569	G>C	snv	rs	1361155132	rs1361155132
					7	116699358	C>A,G,T	snv	rs	1375872823	rs1375872823
					7	116700207	A>C,G	snv	rs	1375932394	rs1375932394
					7	116769762	C>A,G	snv	rs	1384134548	rs1384134548
					7	116769674	A>C	snv	rs	1385709850	rs1385709850
					7	116795785	A>G,T	snv	rs	1390590380	rs1390590380
					7	116763102	T>C,G	snv	rs	1390958903	rs1390958903
					7	116740022	G>A	snv	rs	1391853762	rs1391853762
					7	116778838	A>T	snv	rs	1394199299	rs1394199299
					7	116769646	G>C	snv	rs	1394626435	rs1394626435
					7	116699100	G>A,T	snv	rs	1395233386	rs1395233386
					7	116795891	G>A	snv	rs	1395763398	rs1395763398
					7	116699958	A>C,G	snv	rs	1395827839	rs1395827839
					7	116699731	T>C	snv	rs	1396083482	rs1396083482
					7	116775056	T>A,G	snv	rs	1397743069	rs1397743069
					7	116759389	A>C,G	snv	rs	1397775000	rs1397775000
					7	116769759	C>A,G	snv	rs	1398243931	rs1398243931
					7	116795937	C>A,G,T	snv	rs	1398543726	rs1398543726
					7	116758559	A>G	snv	rs	1398648043	rs1398648043
					7	116740928	T>C	snv	rs	1402713307	rs1402713307
					7	116771956	G>C	snv	rs	1404824650	rs1404824650
					7	116757658	T>G	snv	rs	1408351682	rs1408351682
					7	116699517	G>A	snv	rs	1410705895	rs1410705895
					7	116763099	C>T	snv	rs	1410859976	rs1410859976
					7	116699091	G>A	snv	rs	1416393044	rs1416393044
					7	116771570	A>G	snv	rs	1420349380	rs1420349380
					7	116755371	C>T	snv	rs	1429917144	rs1429917144
					7	116739985	T>A,C	snv	rs	1432416607	rs1432416607
					7	116795772	G>A	snv	rs	1436537175	rs1436537175
					7	116699532	C>T	snv	rs	1436957498	rs1436957498
					7	116699737	G>A,T	snv	rs	1441045077	rs1441045077
					7	116771926	G>A	snv	rs	1442896663	rs1442896663
					7	116795931	G>A	snv	rs	1443741792	rs1443741792
					7	116741021	A>G	snv	rs	1445578353	rs1445578353
					7	116763156	A>G	snv	rs	1446482547	rs1446482547
					7	116699555	G>A,C	snv	rs	1451799154	rs1451799154
					7	116795967	C>T	snv	rs	1453842331	rs1453842331
					7	116758468	C>A	snv	rs	1458912347	rs1458912347
					7	116771858	G>A,T	snv	rs	1460031754	rs1460031754
					7	116700099	G>A,T	snv	rs	1463245808	rs1463245808
					7	116763157	T>C,G	snv	rs	1463527073	rs1463527073
					7	116700172	G>A	snv	rs	1472858680	rs1472858680
					7	116699214	C>T	snv	rs	1474436542	rs1474436542
					7	116769784	A>G	snv	rs	1478309975	rs1478309975
					7	116739965	T>A	snv	rs	1484724510	rs1484724510
					7	116699212	T>C	snv	rs	1487106127	rs1487106127
					7	116759488	G>A	snv	rs	1489302008	rs1489302008
					7	116699215	C>A	snv	rs	1554378225	rs1554378225
					7	116699258	T>G	snv	rs	1554378291	rs1554378291
					7	116699260	A>G	snv	rs	1554378297	rs1554378297
					7	116699382	G>C,T	snv	rs	1554378400	rs1554378400
					7	116699396	A>T	snv	rs	1554378412	rs1554378412
					7	116699430	A>G	snv	rs	1554378434	rs1554378434
					7	116699467	A>G	snv	rs	1554378477	rs1554378477
					7	116699508	C>G	snv	rs	1554378495	rs1554378495
					7	116699886	A>G	snv	rs	1554378780	rs1554378780
					7	116700069	C>A	snv	rs	1554378983	rs1554378983
					7	116700153	A>G	snv	rs	1554379058	rs1554379058
					7	116700213	A>G	snv	rs	1554379158	rs1554379158
					7	116700241	T>G	snv	rs	1554379180	rs1554379180
					7	116731708	A>C	snv	rs	1554388638	rs1554388638
					7	116739978	C>T	snv	rs	1554390902	rs1554390902
					7	116740869	G>C	snv	rs	1554391227	rs1554391227
					7	116755479	G>A	snv	rs	1554394973	rs1554394973
					7	116757487	T>C	snv	rs	1554395371	rs1554395371
					7	116757491	T>G	snv	rs	1554395373	rs1554395373
					7	116757498	A>G	snv	rs	1554395374	rs1554395374
					7	116757532	C>T	snv	rs	1554395395	rs1554395395
					7	116757535	A>G	snv	rs	1554395399	rs1554395399
					7	116757722	A>G	snv	rs	1554395462	rs1554395462
					7	116758482	G>A	snv	rs	1554395668	rs1554395668
					7	116758500	C>A	snv	rs	1554395680	rs1554395680
					7	116758524	A>C	snv	rs	1554395688	rs1554395688
					7	116759350	G>A	snv	rs	1554395868	rs1554395868
					7	116759419	A>G	snv	rs	1554395889	rs1554395889
					7	116763117	T>A,C	snv	rs	1554396554	rs1554396554
					7	116763129	T>C	snv	rs	1554396571	rs1554396571
					7	116771512	T>G	snv	rs	1554398244	rs1554398244
					7	116771580	T>C	snv	rs	1554398288	rs1554398288
					7	116771849	A>G,T	snv	rs	1554398360	rs1554398360
					7	116771890	A>G	snv	rs	1554398378	rs1554398378
					7	116771907	G>C	snv	rs	1554398390	rs1554398390
					7	116771948	T>C	snv	rs	1554398418	rs1554398418
					7	116774986	C>G	snv	rs	1554398862	rs1554398862
					7	116775052	A>G,T	snv	rs	1554398900	rs1554398900
					7	116778840	T>G	snv	rs	1554399556	rs1554399556
					7	116778913	A>G	snv	rs	1554399597	rs1554399597
					7	116781989	A>C	snv	rs	1554400071	rs1554400071
					7	116782063	T>C	snv	rs	1554400099	rs1554400099
					7	116783330	T>C	snv	rs	1554400274	rs1554400274
					7	116783372	A>G	snv	rs	1554400286	rs1554400286
					7	116796086	G>A	snv	rs	1554402266	rs1554402266
					7	116699166	G>A	snv	rs	1562882876	rs1562882876
					7	116699219	C>G	snv	rs	1562883006	rs1562883006
					7	116699320	A>G	snv	rs	1562883214	rs1562883214
					7	116699438	G>A	snv	rs	1562883374	rs1562883374
					7	116699575	C>T	snv	rs	1562883575	rs1562883575
					7	116699812	A>G	snv	rs	1562883992	rs1562883992
					7	116699828	G>T	snv	rs	1562884016	rs1562884016
					7	116700022	T>C	snv	rs	1562884246	rs1562884246
					7	116700237	T>A	snv	rs	1562884601	rs1562884601
					7	116740065	T>A	snv	rs	1562908826	rs1562908826
					7	116755411	G>T	snv	rs	1562920414	rs1562920414
					7	116757440	G>C	snv	rs	1562921668	rs1562921668
					7	116757731	T>C	snv	rs	1562922167	rs1562922167
					7	116759461	G>A	snv	rs	1562923583	rs1562923583
					7	116763150	T>C	snv	rs	1562925631	rs1562925631
					7	116763223	G>C	snv	rs	1562925732	rs1562925732
					7	116763224	C>T	snv	rs	1562925733	rs1562925733
					7	116769733	C>G,T	snv	rs	1562929174	rs1562929174
					7	116771558	T>A	snv	rs	1562930067	rs1562930067
					7	116775106	G>A	snv	rs	1562931818	rs1562931818
					7	116783384	A>T	snv	rs	1562935856	rs1562935856
					7	116783410	G>A	snv	rs	1562935903	rs1562935903
					7	116795942	T>G	snv	rs	1562941559	rs1562941559
					7	116795992	G>T	snv	rs	1562941622	rs1562941622
					7	116699115	A>G	snv	rs	1584875601	rs1584875601
					7	116699161	G>A	snv	rs	1584875719	rs1584875719
					7	116699329	C>T	snv	rs	1584876240	rs1584876240
					7	116699463	G>C	snv	rs	1584876615	rs1584876615
					7	116699472	C>T	snv	rs	1584876640	rs1584876640
					7	116699484	G>A	snv	rs	1584876675	rs1584876675
					7	116699494	A>G	snv	rs	1584876716	rs1584876716
					7	116699536	C>T	snv	rs	1584876832	rs1584876832
					7	116699561	C>A	snv	rs	1584876898	rs1584876898
					7	116699565	A>G	snv	rs	1584876914	rs1584876914
					7	116699585	A>C	snv	rs	1584876986	rs1584876986
					7	116699608	G>A	snv	rs	1584877055	rs1584877055
					7	116699622	C>G,T	snv	rs	1584877113	rs1584877113
					7	116699946	T>A,C	snv	rs	1584877825	rs1584877825
					7	116699950	A>C,G	snv	rs	1584877845	rs1584877845
					7	116700031	T>A,C	snv	rs	1584877972	rs1584877972
					7	116700092	C>A,G	snv	rs	1584878137	rs1584878137
					7	116700130	G>A	snv	rs	1584878246	rs1584878246
					7	116700256	G>T	snv	rs	1584878602	rs1584878602
					7	116700269	GC>AT	mnv	rs	1584878668	rs1584878668
					7	116731764	C>G	snv	rs	1584914144	rs1584914144
					7	116731776	G>A	snv	rs	1584914185	rs1584914185
					7	116731807	A>G	snv	rs	1584914259	rs1584914259
					7	116731809	G>A	snv	rs	1584914261	rs1584914261
					7	116731848	C>T	snv	rs	1584914359	rs1584914359
					7	116731855	T>A,G	snv	rs	1584914382	rs1584914382
					7	116731857	C>G	snv	rs	1584914402	rs1584914402
					7	116740004	T>C	snv	rs	1584922011	rs1584922011
					7	116740016	T>A	snv	rs	1584922045	rs1584922045
					7	116740070	A>T	snv	rs	1584922200	rs1584922200
					7	116740860	G>T	snv	rs	1584923073	rs1584923073
					7	116740862	T>A,C	snv	rs	1584923080	rs1584923080
					7	116740882	T>C	snv	rs	1584923126	rs1584923126
					7	116740895	A>T	snv	rs	1584923162	rs1584923162
					7	116740901	G>A	snv	rs	1584923176	rs1584923176
					7	116740994	C>T	snv	rs	1584923423	rs1584923423
					7	116741018	T>C	snv	rs	1584923517	rs1584923517
					7	116755385	G>A	snv	rs	1584939128	rs1584939128
					7	116755437	A>C	snv	rs	1584939204	rs1584939204
					7	116757645	T>C	snv	rs	1584941533	rs1584941533
					7	116757651	C>G,T	snv	rs	1584941563	rs1584941563
					7	116757726	G>A	snv	rs	1584941747	rs1584941747
					7	116757734	A>G	snv	rs	1584941772	rs1584941772
					7	116757753	G>A	snv	rs	1584941830	rs1584941830
					7	116758601	C>G	snv	rs	1584942863	rs1584942863
					7	116759345	G>T	snv	rs	1584943653	rs1584943653
					7	116763194	C>T	snv	rs	1584947043	rs1584947043
					7	116763230	A>G	snv	rs	1584947097	rs1584947097
					7	116769651	G>T	snv	rs	1584953171	rs1584953171
					7	116769714	A>G	snv	rs	1584953249	rs1584953249
					7	116769724	A>G	snv	rs	1584953276	rs1584953276
					7	116769758	C>G,T	snv	rs	1584953336	rs1584953336
					7	116771878	G>A	snv	rs	1584955330	rs1584955330
					7	116771896	C>T	snv	rs	1584955347	rs1584955347
					7	116774883	C>G	snv	rs	1584957663	rs1584957663
					7	116774908	G>C	snv	rs	1584957697	rs1584957697
					7	116774922	G>A	snv	rs	1584957724	rs1584957724
					7	116774994	C>A	snv	rs	1584957841	rs1584957841
					7	116775067	G>A,T	snv	rs	1584957937	rs1584957937
					7	116775096	G>C	snv	rs	1584957997	rs1584957997
					7	116777461	C>G	snv	rs	1584960002	rs1584960002
					7	116778901	G>A	snv	rs	1584961300	rs1584961300
					7	116781997	G>A	snv	rs	1584964221	rs1584964221
					7	116783319	C>A	snv	rs	1584965464	rs1584965464
					7	116783363	A>T	snv	rs	1584965536	rs1584965536
					7	116795721	A>T	snv	rs	1584977945	rs1584977945
					7	116795722	C>T	snv	rs	1584977952	rs1584977952
					7	116795763	C>A	snv	rs	1584978029	rs1584978029
					7	116795918	A>G	snv	rs	1584978266	rs1584978266
					7	116796032	T>G	snv	rs	1584978510	rs1584978510
					7	116796066	A>C	snv	rs	1584978594	rs1584978594
					7	116699243	G>C	snv	rs	1791464303	rs1791464303
					7	116699274	C>G,T	snv	rs	1791466070	rs1791466070
					7	116699323	A>G	snv	rs	1791468662	rs1791468662
					7	116699356	A>G	snv	rs	1791471735	rs1791471735
					7	116699376	T>C	snv	rs	1791473262	rs1791473262
					7	116699383	A>G	snv	rs	1791473592	rs1791473592
					7	116699386	G>A	snv	rs	1791473684	rs1791473684
					7	116699403	T>G	snv	rs	1791474714	rs1791474714
					7	116699455	C>T	snv	rs	1791477416	rs1791477416
					7	116699470	A>C	snv	rs	1791478036	rs1791478036
					7	116699471	A>T	snv	rs	1791478119	rs1791478119
					7	116699487	A>T	snv	rs	1791478961	rs1791478961
					7	116699638	T>A,C	snv	rs	1791489495	rs1791489495
					7	116699643	T>A	snv	rs	1791489630	rs1791489630
					7	116699654	C>G	snv	rs	1791490183	rs1791490183
					7	116699694	T>C	snv	rs	1791492133	rs1791492133
					7	116699758	G>T	snv	rs	1791495307	rs1791495307
					7	116699839	C>T	snv	rs	1791500546	rs1791500546
					7	116699870	G>C	snv	rs	1791501952	rs1791501952
					7	116699925	T>G	snv	rs	1791504987	rs1791504987
					7	116699931	T>C	snv	rs	1791505194	rs1791505194
					7	116699975	G>C	snv	rs	1791506647	rs1791506647
					7	116700054	A>G	snv	rs	1791511003	rs1791511003
					7	116700061	G>C	snv	rs	1791511601	rs1791511601
					7	116700075	A>G	snv	rs	1791512225	rs1791512225
					7	116700105	A>G	snv	rs	1791513686	rs1791513686
					7	116700142	C>T	snv	rs	1791516755	rs1791516755
					7	116700168	A>C	snv	rs	1791519202	rs1791519202
					7	116700214	T>G	snv	rs	1791521654	rs1791521654
					7	116700228	A>T	snv	rs	1791522873	rs1791522873
					7	116700244	A>G	snv	rs	1791523699	rs1791523699
					7	116700248	T>A	snv	rs	1791523904	rs1791523904
					7	116731695	G>A	snv	rs	1793009396	rs1793009396
					7	116731732	C>T	snv	rs	1793012257	rs1793012257
					7	116731754	A>C	snv	rs	1793014361	rs1793014361
					7	116731785	A>C	snv	rs	1793016615	rs1793016615
					7	116731798	C>T	snv	rs	1793017472	rs1793017472
					7	116731800	T>G	snv	rs	1793017605	rs1793017605
					7	116731821	A>G	snv	rs	1793018926	rs1793018926
					7	116731824	G>A	snv	rs	1793019219	rs1793019219
					7	116731827	A>C	snv	rs	1793019649	rs1793019649
					7	116731833	G>A	snv	rs	1793020405	rs1793020405
					7	116739960	C>T	snv	rs	1793378040	rs1793378040
					7	116739972	C>T	snv	rs	1793379533	rs1793379533
					7	116739981	C>T	snv	rs	1793380035	rs1793380035
					7	116739993	T>C	snv	rs	1793380587	rs1793380587
					7	116740040	A>C	snv	rs	1793383674	rs1793383674
					7	116740865	C>A	snv	rs	1793418567	rs1793418567
					7	116740892	T>C,G	snv	rs	1793420216	rs1793420216
					7	116740918	G>A	snv	rs	1793421596	rs1793421596
					7	116740921	C>A	snv	rs	1793422040	rs1793422040
					7	116740925	C>T	snv	rs	1793422444	rs1793422444
					7	116740927	T>C	snv	rs	1793422722	rs1793422722
					7	116741025	G>C,T	snv	rs	1793429265	rs1793429265
					7	116755433	A>G	snv	rs	1794141895	rs1794141895
					7	116755497	G>A	snv	rs	1794144964	rs1794144964
					7	116755501	GA>TT	mnv	rs	1794145066	rs1794145066
					7	116757439	T>G	snv	rs	1794220084	rs1794220084
					7	116757445	G>T	snv	rs	1794220294	rs1794220294
					7	116757649	A>G	snv	rs	1794236479	rs1794236479
					7	116757737	C>T	snv	rs	1794244388	rs1794244388
					7	116757764	A>G	snv	rs	1794246284	rs1794246284
					7	116757772	A>C	snv	rs	1794246923	rs1794246923
					7	116758467	A>G	snv	rs	1794272939	rs1794272939
					7	116758484	T>C	snv	rs	1794273981	rs1794273981
					7	116758551	A>C	snv	rs	1794276426	rs1794276426
					7	116758590	A>T	snv	rs	1794278950	rs1794278950
					7	116758602	C>T	snv	rs	1794279427	rs1794279427
					7	116759393	G>A	snv	rs	1794309303	rs1794309303
					7	116759402	C>A	snv	rs	1794309783	rs1794309783
					7	116759410	G>A	snv	rs	1794310272	rs1794310272
					7	116759449	A>G	snv	rs	1794311390	rs1794311390
					7	116759477	G>A	snv	rs	1794313115	rs1794313115
					7	116759483	T>C	snv	rs	1794313226	rs1794313226
					7	116763086	T>C	snv	rs	1794461185	rs1794461185
					7	116763146	T>C	snv	rs	1794465668	rs1794465668
					7	116763173	T>C	snv	rs	1794468017	rs1794468017
					7	116763218	G>A,C	snv	rs	1794470895	rs1794470895
					7	116763219	A>G	snv	rs	1794471154	rs1794471154
					7	116763254	G>A	snv	rs	1794474122	rs1794474122
					7	116763258	T>G	snv	rs	1794474295	rs1794474295
					7	116769675	G>A	snv	rs	1794767589	rs1794767589
					7	116771503	G>C	snv	rs	1794830011	rs1794830011
					7	116771504	C>A	snv	rs	1794830159	rs1794830159
					7	116771534	G>C	snv	rs	1794832354	rs1794832354
					7	116771540	G>A	snv	rs	1794833108	rs1794833108
					7	116771553	A>G	snv	rs	1794833626	rs1794833626
					7	116771573	G>A,T	snv	rs	1794834628	rs1794834628
					7	116771891	C>T	snv	rs	1794847178	rs1794847178
					7	116771902	G>T	snv	rs	1794847447	rs1794847447
					7	116771912	T>C	snv	rs	1794847963	rs1794847963
					7	116771917	G>T	snv	rs	1794848174	rs1794848174
					7	116771944	A>G	snv	rs	1794849768	rs1794849768
					7	116771966	A>G	snv	rs	1794850672	rs1794850672
					7	116771978	C>G	snv	rs	1794851181	rs1794851181
					7	116771989	G>A	snv	rs	1794851612	rs1794851612
					7	116774887	T>C	snv	rs	1794945602	rs1794945602
					7	116774901	C>G	snv	rs	1794946568	rs1794946568
					7	116774926	A>G	snv	rs	1794947477	rs1794947477
					7	116774961	A>G	snv	rs	1794948966	rs1794948966
					7	116774968	A>G	snv	rs	1794949125	rs1794949125
					7	116774992	T>C	snv	rs	1794950215	rs1794950215
					7	116775027	A>C	snv	rs	1794951633	rs1794951633
					7	116775058	T>C	snv	rs	1794953455	rs1794953455
					7	116775091	T>C	snv	rs	1794954978	rs1794954978
					7	116775098	A>T	snv	rs	1794955289	rs1794955289
					7	116775099	G>A	snv	rs	1794955378	rs1794955378
					7	116777413	G>C	snv	rs	1795029105	rs1795029105
					7	116777428	A>G	snv	rs	1795029901	rs1795029901
					7	116777445	C>T	snv	rs	1795030662	rs1795030662
					7	116778779	T>C	snv	rs	1795065701	rs1795065701
					7	116778788	T>C	snv	rs	1795065976	rs1795065976
					7	116778850	G>A	snv	rs	1795069790	rs1795069790
					7	116778863	T>A	snv	rs	1795070394	rs1795070394
					7	116778865	G>A	snv	rs	1795070539	rs1795070539
					7	116778872	G>A	snv	rs	1795070664	rs1795070664
					7	116778881	G>C	snv	rs	1795071435	rs1795071435
					7	116778893	C>T	snv	rs	1795071897	rs1795071897
					7	116778955	C>T	snv	rs	1795074297	rs1795074297
					7	116782009	A>G	snv	rs	1795171767	rs1795171767
					7	116783461	T>C	snv	rs	1795214265	rs1795214265
					7	116795912	C>T	snv	rs	1795655626	rs1795655626
					7	116795951	G>T	snv	rs	1795657629	rs1795657629
					7	116795966	G>C	snv	rs	1795658722	rs1795658722
					7	116796029	A>G	snv	rs	1795661591	rs1795661591
					7	116796047	C>A	snv	rs	1795662723	rs1795662723
					7	116795714	C>G,T	snv	rs	41736	rs41736
					7	116795714	C>G,T	snv	rs	41736	rs41736
					7	116699588	G>A,C,T	snv	rs	55985569	rs55985569
					7	116777410	A>C,G	snv	rs	121913243	rs121913243
					7	116783360	A>G	snv	rs	121913246	rs121913246
					7	116778827	T>C	snv	rs	121913668	rs121913668
					7	116782027	G>A,T	snv	rs	121913669	rs121913669
					7	116783329	G>A	snv	rs	121913670	rs121913670
					7	116783353	G>A,C	snv	rs	121913671	rs121913671
					7	116782048	C>G,T	snv	rs	121913673	rs121913673
					7	116778957	T>C,G	snv	rs	146651797	rs146651797
					7	116700216	G>A	snv	rs	749738523	rs749738523
					7	116699124	C>T	snv	rs	763344951	rs763344951
					7	116763078	T>G	snv	rs	764960693	rs764960693
					7	116757656	A>G	snv	rs	765244598	rs765244598
					7	116763187	T>G	snv	rs	45450897	rs45450897
					7	116783432	G>A	snv	rs	45454696	rs45454696
					7	116771906	G>T	snv	rs	45471794	rs45471794
					7	116759428	A>G	snv	rs	45516592	rs45516592
					7	116758595	A>G	snv	rs	45531032	rs45531032
					7	116783464	G>T	snv	rs	45532942	rs45532942
					7	116782003	G>A	snv	rs	45541232	rs45541232
					7	116775010	T>C	snv	rs	45571834	rs45571834
					7	116777418	T>C,G	snv	rs	45583838	rs45583838
					7	116783452	A>G	snv	rs	45595632	rs45595632
					7	116771564	G>A	snv	rs	45604032	rs45604032
					7	116757520	A>G	snv	rs	45605635	rs45605635
					7	116757655	T>A	snv	rs	56361366	rs56361366
					7	116699218	A>G	snv	rs	77651398	rs77651398
					7	116755482	G>A	snv	rs	144943989	rs144943989
					7	116700226	A>C	snv	rs	148526613	rs148526613
					7	116796080	G>A	snv	rs	189810227	rs189810227
					7	116699526	C>A	snv	rs	199595181	rs199595181
					7	116759396	G>A	snv	rs	199808716	rs199808716
					7	116699284	C>A,T	snv	rs	200023903	rs200023903
					7	116755365	A>C	snv	rs	200269358	rs200269358
					7	116757730	T>A,C	snv	rs	200341323	rs200341323
					7	116757695	C>G	snv	rs	201090828	rs201090828
					7	116778843	T>A,C	snv	rs	202110450	rs202110450
					7	116757712	T>G	snv	rs	202135726	rs202135726
					7	116731674	C>A,T	snv	rs	202236031	rs202236031
					7	116795709	C>T	snv	rs	267601244	rs267601244
					7	116759354	C>T	snv	rs	367649400	rs367649400
					7	116699722	C>T	snv	rs	367722737	rs367722737
					7	116795915	C>G,T	snv	rs	368312290	rs368312290
					7	116699371	T>G	snv	rs	371941340	rs371941340
					7	116699313	G>A	snv	rs	372320153	rs372320153
					7	116763191	G>A	snv	rs	372699296	rs372699296
					7	116796084	A>T	snv	rs	376751279	rs376751279
					7	116763081	T>A	snv	rs	376928397	rs376928397
					7	116731791	A>G	snv	rs	532124885	rs532124885
					7	116731707	G>A,T	snv	rs	540540827	rs540540827
					7	116699967	C>T	snv	rs	542103167	rs542103167
					7	116699461	A>G	snv	rs	542267057	rs542267057
					7	116740058	T>C	snv	rs	546559782	rs546559782
					7	116769729	G>A	snv	rs	547777397	rs547777397
					7	116769829	A>G	snv	rs	550729548	rs550729548
					7	116759365	G>A	snv	rs	552953455	rs552953455
					7	116740972	G>A	snv	rs	561347675	rs561347675
					7	116731854	A>G	snv	rs	562564732	rs562564732
					7	116699730	G>A	snv	rs	571453992	rs571453992
					7	116769837	G>A	snv	rs	571566952	rs571566952
					7	116796014	A>C	snv	rs	574936356	rs574936356
					7	116700088	C>A	snv	rs	745423991	rs745423991
					7	116740945	T>G	snv	rs	745531681	rs745531681
					7	116774984	T>G	snv	rs	746291237	rs746291237
					7	116699701	T>C	snv	rs	746295363	rs746295363
					7	116740013	G>C	snv	rs	746334800	rs746334800
					7	116796067	A>T	snv	rs	746353083	rs746353083
					7	116757686	G>T	snv	rs	746388251	rs746388251
					7	116740907	A>G	snv	rs	746734953	rs746734953
					7	116771519	A>G	snv	rs	746865243	rs746865243
					7	116699661	A>C	snv	rs	747138607	rs747138607
					7	116699541	G>A	snv	rs	747391719	rs747391719
					7	116755364	A>G	snv	rs	747982314	rs747982314
					7	116699122	T>C	snv	rs	748776466	rs748776466
					7	116769818	T>A,C	snv	rs	748818807	rs748818807
					7	116700108	C>G,T	snv	rs	749082043	rs749082043
					7	116740878	G>T	snv	rs	749736139	rs749736139
					7	116757759	C>T	snv	rs	750276956	rs750276956
					7	116758539	T>C	snv	rs	750792697	rs750792697
					7	116759356	C>T	snv	rs	751101285	rs751101285
					7	116699580	A>G	snv	rs	751239059	rs751239059
					7	116700018	G>A,T	snv	rs	751572663	rs751572663
					7	116775100	T>A	snv	rs	751729200	rs751729200
					7	116757771	A>G	snv	rs	751907602	rs751907602
					7	116771588	A>G	snv	rs	751909630	rs751909630
					7	116700238	G>A	snv	rs	752055485	rs752055485
					7	116731698	G>C	snv	rs	752281264	rs752281264
					7	116699842	T>G	snv	rs	752495532	rs752495532
					7	116757748	T>G	snv	rs	752740791	rs752740791
					7	116769775	G>A	snv	rs	753091019	rs753091019
					7	116740047	A>G	snv	rs	753713629	rs753713629
					7	116700159	C>G,T	snv	rs	753762177	rs753762177
					7	116769756	G>A	snv	rs	753911898	rs753911898
					7	116778777	A>C	snv	rs	754106906	rs754106906
					7	116769763	T>C	snv	rs	755194593	rs755194593
					7	116740985	G>C	snv	rs	755487203	rs755487203
					7	116757464	G>T	snv	rs	756209410	rs756209410
					7	116699466	G>A	snv	rs	756856284	rs756856284
					7	116757438	T>G	snv	rs	757111476	rs757111476
					7	116757678	T>C	snv	rs	757759704	rs757759704
					7	116769788	A>G	snv	rs	757811101	rs757811101
					7	116783403	G>C	snv	rs	758123151	rs758123151
					7	116755366	T>A	snv	rs	758299724	rs758299724
					7	116740083	A>T	snv	rs	758565332	rs758565332
					7	116757749	G>A	snv	rs	758616831	rs758616831
					7	116700055	A>G	snv	rs	758862874	rs758862874
					7	116771984	C>T	snv	rs	760153701	rs760153701
					7	116796078	A>C	snv	rs	760339018	rs760339018
					7	116769847	T>C	snv	rs	760663148	rs760663148
					7	116700200	C>A,T	snv	rs	760727137	rs760727137
					7	116731753	T>C	snv	rs	761043122	rs761043122
					7	116699587	A>G	snv	rs	761354855	rs761354855
					7	116757513	A>G	snv	rs	761727097	rs761727097
					7	116758493	G>A	snv	rs	762004763	rs762004763
					7	116699412	G>T	snv	rs	762059386	rs762059386
					7	116699298	G>A,C	snv	rs	762253815	rs762253815
					7	116755474	T>A	snv	rs	762389147	rs762389147
					7	116771574	C>G	snv	rs	764368218	rs764368218
					7	116699118	C>T	snv	rs	764455004	rs764455004
					7	116781991	C>A	snv	rs	764549271	rs764549271
					7	116771628	G>T	snv	rs	764814223	rs764814223
					7	116783392	A>G	snv	rs	764875423	rs764875423
					7	116699169	G>C	snv	rs	765246117	rs765246117
					7	116740055	G>A	snv	rs	765311042	rs765311042
					7	116782017	T>C,G	snv	rs	765771575	rs765771575
					7	116699316	C>T	snv	rs	766815155	rs766815155
					7	116699439	G>A	snv	rs	766874293	rs766874293
					7	116699589	C>T	snv	rs	766944441	rs766944441
					7	116757514	C>G	snv	rs	767232472	rs767232472
					7	116795914	C>A,T	snv	rs	767267441	rs767267441
					7	116796005	G>A	snv	rs	767687478	rs767687478
					7	116777407	A>G,T	snv	rs	767736065	rs767736065
					7	116758536	A>C,G	snv	rs	767770443	rs767770443
					7	116771615	G>A	snv	rs	767931554	rs767931554
					7	116740947	C>G	snv	rs	769649681	rs769649681
					7	116771529	G>T	snv	rs	769721494	rs769721494
					7	116699923	G>C,T	snv	rs	770528254	rs770528254
					7	116795960	A>G,T	snv	rs	771436236	rs771436236
					7	116757698	A>T	snv	rs	771668305	rs771668305
					7	116700276	T>C	snv	rs	771908927	rs771908927
					7	116763050	G>A	snv	rs	772597264	rs772597264
					7	116769844	T>A,C	snv	rs	773160188	rs773160188
					7	116759458	A>C	snv	rs	773370210	rs773370210
					7	116740031	G>A	snv	rs	773830736	rs773830736
					7	116699397	G>A	snv	rs	774585404	rs774585404
					7	116731743	C>T	snv	rs	774779741	rs774779741
					7	116731765	A>G,T	snv	rs	774952152	rs774952152
					7	116757481	T>A	snv	rs	775011117	rs775011117
					7	116782070	A>G	snv	rs	775043661	rs775043661
					7	116740949	A>G	snv	rs	775183859	rs775183859
					7	116699263	A>G,T	snv	rs	776426414	rs776426414
					7	116699076	C>A,T	snv	rs	776640090	rs776640090
					7	116771975	C>T	snv	rs	777214043	rs777214043
					7	116699326	T>C	snv	rs	777473183	rs777473183
					7	116763120	A>C	snv	rs	777833095	rs777833095
					7	116795952	T>C	snv	rs	778282062	rs778282062
					7	116769652	A>G	snv	rs	778309347	rs778309347
					7	116769831	G>A	snv	rs	778375178	rs778375178
					7	116755359	T>C	snv	rs	778626291	rs778626291
					7	116774953	T>C	snv	rs	778970616	rs778970616
					7	116777458	A>G	snv	rs	779339728	rs779339728
					7	116757466	A>G	snv	rs	780287516	rs780287516
					7	116699817	T>C	snv	rs	780411452	rs780411452
					7	116758605	C>A,T	snv	rs	780766198	rs780766198
					7	116771873	A>G	snv	rs	780819058	rs780819058
					7	116757448	C>T	snv	rs	781257931	rs781257931
					7	116796063	C>G,T	snv	rs	781433659	rs781433659
					7	116774971	C>G	snv	rs	781686908	rs781686908
					7	116781995	C>A	snv	rs	866464968	rs866464968
					7	116699960	G>A	snv	rs	866873279	rs866873279
					7	116771983	C>A,T	snv	rs	867064468	rs867064468
					7	116795963	T>G	snv	rs	867769502	rs867769502
					7	116699932	CC>TT	mnv	rs	868003416	rs868003416
					7	116763105	A>C	snv	rs	868437104	rs868437104
					7	116757477	A>G	snv	rs	891634935	rs891634935
					7	116769856	G>A	snv	rs	892289772	rs892289772
					7	116699077	C>A	snv	rs	916004644	rs916004644
					7	116758562	T>A	snv	rs	945915429	rs945915429
					7	116700166	C>T	snv	rs	949765512	rs949765512
					7	116699101	T>G	snv	rs	950885374	rs950885374
					7	116783399	C>A,T	snv	rs	956827205	rs956827205
					7	116699082	A>G	snv	rs	963663507	rs963663507
					7	116699146	G>A	snv	rs	964356368	rs964356368
					7	116757638	G>C	snv	rs	964592234	rs964592234
					7	116782051	G>A	snv	rs	970206545	rs970206545
					7	116700048	G>A	snv	rs	971362676	rs971362676
					7	116731844	G>C	snv	rs	971563069	rs971563069
					7	116758619	A>C	snv	rs	981401332	rs981401332
					7	116769661	C>G	snv	rs	983062105	rs983062105
					7	116740961	T>A	snv	rs	993463693	rs993463693
					7	116699242	A>G	snv	rs	1002286461	rs1002286461
					7	116775031	C>T	snv	rs	1007674490	rs1007674490
					7	116700274	G>A	snv	rs	1018999843	rs1018999843
					7	116757499	A>G	snv	rs	1024506023	rs1024506023
					7	116699973	G>C	snv	rs	1027738818	rs1027738818
					7	116783380	G>A	snv	rs	1031263507	rs1031263507
					7	116763261	A>T	snv	rs	1031650077	rs1031650077
					7	116769810	T>A,C	snv	rs	1052339679	rs1052339679
					7	116695782	C>A	snv	rs	1157251036	rs1157251036
					7	116778814	G>A	snv	rs	1158021755	rs1158021755
					7	116795994	A>G	snv	rs	1158735034	rs1158735034
					7	116740970	A>G	snv	rs	1160821810	rs1160821810
					7	116769814	A>G	snv	rs	1162135733	rs1162135733
					7	116771946	G>C	snv	rs	1162243103	rs1162243103
					7	116757671	G>A	snv	rs	1164546569	rs1164546569
					7	116775014	C>A,T	snv	rs	1166344170	rs1166344170
					7	116783393	C>T	snv	rs	1166652916	rs1166652916
					7	116700192	G>A	snv	rs	1167093562	rs1167093562
					7	116699210	G>A,C	snv	rs	1167851500	rs1167851500
					7	116699900	G>C	snv	rs	1168091854	rs1168091854
					7	116783362	G>T	snv	rs	1168862161	rs1168862161
					7	116795755	G>T	snv	rs	1169629750	rs1169629750
					7	116740885	A>G	snv	rs	1176112251	rs1176112251
					7	116755476	A>C	snv	rs	1179841598	rs1179841598
					7	116778800	C>T	snv	rs	1180415202	rs1180415202
					7	116699901	A>C	snv	rs	1182195735	rs1182195735
					7	116755393	G>C	snv	rs	1182994959	rs1182994959
					7	116757747	T>C	snv	rs	1183432579	rs1183432579
					7	116777411	T>G	snv	rs	1185332869	rs1185332869
					7	116699652	G>A	snv	rs	1186978034	rs1186978034
					7	116769816	G>A	snv	rs	1190312920	rs1190312920
					7	116783324	T>C	snv	rs	1191381216	rs1191381216
					7	116774889	C>A	snv	rs	1191592629	rs1191592629
					7	116783357	T>C	snv	rs	1193542215	rs1193542215
					7	116771918	C>T	snv	rs	1193904916	rs1193904916
					7	116777424	G>A	snv	rs	1196168142	rs1196168142
					7	116759342	G>T	snv	rs	1196543273	rs1196543273
					7	116795999	G>A	snv	rs	1197207766	rs1197207766
					7	116775076	G>A	snv	rs	1199723513	rs1199723513
					7	116699993	G>C	snv	rs	1200423161	rs1200423161
					7	116774947	C>T	snv	rs	1201989602	rs1201989602
					7	116699488	G>A	snv	rs	1203410917	rs1203410917
					7	116769835	G>A	snv	rs	1203469981	rs1203469981
					7	116699697	T>G	snv	rs	1203476400	rs1203476400
					7	116774890	C>G,T	snv	rs	1203610182	rs1203610182
					7	116796117	C>T	snv	rs	1204472220	rs1204472220
					7	116741008	C>G	snv	rs	1204728771	rs1204728771
					7	116739968	G>A	snv	rs	1207715563	rs1207715563
					7	116763161	A>G	snv	rs	1208881531	rs1208881531
					7	116771590	A>G,T	snv	rs	1216931638	rs1216931638
					7	116731856	G>T	snv	rs	1218003906	rs1218003906
					7	116740050	A>G	snv	rs	1219979845	rs1219979845
					7	116699071	A>G	snv	rs	1221637466	rs1221637466
					7	116699360	C>A,T	snv	rs	1224680436	rs1224680436
					7	116695799	G>A	snv	rs	1225594603	rs1225594603
					7	116699556	G>T	snv	rs	1227091238	rs1227091238
					7	116700148	A>C	snv	rs	1229593922	rs1229593922
					7	116777401	G>A	snv	rs	1235755029	rs1235755029
					7	116795913	A>G	snv	rs	1238983700	rs1238983700
					7	116699617	G>A	snv	rs	1239166904	rs1239166904
					7	116758584	T>C	snv	rs	1239464800	rs1239464800
					7	116763172	A>T	snv	rs	1246094460	rs1246094460
					7	116699704	C>G	snv	rs	1246281148	rs1246281148
					7	116700162	T>A	snv	rs	1246861763	rs1246861763
					7	116699434	A>T	snv	rs	1247750099	rs1247750099
					7	116699410	G>A	snv	rs	1249371062	rs1249371062
					7	116758490	C>T	snv	rs	1253894496	rs1253894496
					7	116700057	C>T	snv	rs	1254707965	rs1254707965
					7	116699995	G>A	snv	rs	1254719560	rs1254719560
					7	116774944	T>C	snv	rs	1255185058	rs1255185058
					7	116771879	C>G	snv	rs	1256425988	rs1256425988
					7	116699502	A>C	snv	rs	1256711038	rs1256711038
					7	116759462	T>C	snv	rs	1257647207	rs1257647207
					7	116755491	C>A	snv	rs	1258088041	rs1258088041
					7	116699136	T>G	snv	rs	1260001540	rs1260001540
					7	116774980	C>A	snv	rs	1267419620	rs1267419620
					7	116699674	T>C	snv	rs	1273988011	rs1273988011
					7	116699393	C>A	snv	rs	1275087522	rs1275087522
					7	116771598	C>G	snv	rs	1275124807	rs1275124807
					7	116699191	A>G	snv	rs	1282716584	rs1282716584
					7	116771629	G>C	snv	rs	1283205419	rs1283205419
					7	116774884	A>G	snv	rs	1286754741	rs1286754741
					7	116783407	C>T	snv	rs	1286921734	rs1286921734
					7	116740025	G>A	snv	rs	1287713346	rs1287713346
					7	116763090	C>A	snv	rs	1288477621	rs1288477621
					7	116763080	A>G	snv	rs	1288804179	rs1288804179
					7	116731668	A>G	snv	rs	1288843237	rs1288843237
					7	116755400	A>T	snv	rs	1289697844	rs1289697844
					7	116741001	G>T	snv	rs	1290346524	rs1290346524
					7	116795888	T>C	snv	rs	1290917552	rs1290917552
					7	116731825	C>T	snv	rs	1293619689	rs1293619689
					7	116700184	T>C	snv	rs	1293760543	rs1293760543
					7	116757522	A>G	snv	rs	1294429779	rs1294429779
					7	116699658	T>C	snv	rs	1294769391	rs1294769391
					7	116699564	C>G	snv	rs	1294924754	rs1294924754
					7	116759369	G>A	snv	rs	1296969482	rs1296969482
					7	116771643	A>G	snv	rs	1297472107	rs1297472107
					7	116769681	G>T	snv	rs	1299130122	rs1299130122
					7	116700034	T>C	snv	rs	1300961648	rs1300961648
					7	116740080	A>G	snv	rs	1301750241	rs1301750241
					7	116731795	C>T	snv	rs	1304460497	rs1304460497
					7	116777432	T>A,C	snv	rs	1304765887	rs1304765887
					7	116700056	G>A,C	snv	rs	1305174716	rs1305174716
					7	116741014	G>A	snv	rs	1306081840	rs1306081840
					7	116763159	G>A	snv	rs	1307584609	rs1307584609
					7	116699475	A>G	snv	rs	1309236031	rs1309236031
					7	116769862	A>C	snv	rs	1310619482	rs1310619482
					7	116771506	A>C	snv	rs	1311983597	rs1311983597
					7	116782006	C>A,T	snv	rs	1318638076	rs1318638076
					7	116757739	C>A	snv	rs	1318989606	rs1318989606
					7	116740888	C>T	snv	rs	1322067458	rs1322067458
					7	116700126	C>A	snv	rs	1328110342	rs1328110342
					7	116699841	T>G	snv	rs	1329269227	rs1329269227
					7	116758504	T>G	snv	rs	1329754951	rs1329754951
					7	116740893	C>A,T	snv	rs	1329886933	rs1329886933
					7	116775054	C>A	snv	rs	1330566980	rs1330566980
					7	116755440	T>A	snv	rs	1330648228	rs1330648228
					7	116699680	A>G	snv	rs	1342574948	rs1342574948
					7	116771585	T>G	snv	rs	1343529498	rs1343529498
					7	116699611	T>C	snv	rs	1343674412	rs1343674412
					7	116695793	C>A	snv	rs	1345857520	rs1345857520
					7	116777436	A>G	snv	rs	1347737002	rs1347737002
					7	116740035	A>C	snv	rs	1348841679	rs1348841679
					7	116758611	C>A	snv	rs	1351264833	rs1351264833
					7	116699445	G>A	snv	rs	1357453854	rs1357453854
					7	116783387	A>G	snv	rs	1362733840	rs1362733840
					7	116771623	C>A	snv	rs	1363551867	rs1363551867
					7	116757663	C>T	snv	rs	1367341975	rs1367341975
					7	116782019	G>A	snv	rs	1367445940	rs1367445940
					7	116763243	G>A	snv	rs	1372696396	rs1372696396
					7	116741009	T>G	snv	rs	1374724128	rs1374724128
					7	116700280	A>G	snv	rs	1377758118	rs1377758118
					7	116783447	A>G	snv	rs	1379078529	rs1379078529
					7	116699278	G>A	snv	rs	1381554784	rs1381554784
					7	116740026	T>C	snv	rs	1386580690	rs1386580690
					7	116700037	A>G	snv	rs	1387065415	rs1387065415
					7	116763141	C>T	snv	rs	1390039369	rs1390039369
					7	116695796	T>C	snv	rs	1391680687	rs1391680687
					7	116699837	T>A,C	snv	rs	1392829448	rs1392829448
					7	116740975	T>C	snv	rs	1399798369	rs1399798369
					7	116757690	C>G	snv	rs	1401138460	rs1401138460
					7	116795887	A>T	snv	rs	1402503967	rs1402503967
					7	116755377	T>C	snv	rs	1404157832	rs1404157832
					7	116740886	G>A	snv	rs	1404664878	rs1404664878
					7	116771854	G>C	snv	rs	1413209214	rs1413209214
					7	116740064	C>G	snv	rs	1417433919	rs1417433919
					7	116740874	G>A,T	snv	rs	1417975136	rs1417975136
					7	116783437	C>A	snv	rs	1420240934	rs1420240934
					7	116778938	T>C	snv	rs	1423699789	rs1423699789
					7	116769676	G>T	snv	rs	1427051207	rs1427051207
					7	116755504	C>A	snv	rs	1427239676	rs1427239676
					7	116758542	C>T	snv	rs	1431482280	rs1431482280
					7	116777419	T>C	snv	rs	1431683899	rs1431683899
					7	116795899	G>A	snv	rs	1434248114	rs1434248114
					7	116774938	C>T	snv	rs	1442033161	rs1442033161
					7	116740010	C>A	snv	rs	1451954069	rs1451954069
					7	116774995	A>G	snv	rs	1459375512	rs1459375512
					7	116769843	A>G	snv	rs	1460297952	rs1460297952
					7	116771544	A>C,G	snv	rs	1464316950	rs1464316950
					7	116769822	A>G	snv	rs	1465772712	rs1465772712
					7	116778794	A>G	snv	rs	1466975132	rs1466975132
					7	116699542	A>G	snv	rs	1468459468	rs1468459468
					7	116699503	C>A	snv	rs	1471771231	rs1471771231
					7	116699072	T>A	snv	rs	1475793487	rs1475793487
					7	116775084	G>C	snv	rs	1479922279	rs1479922279
					7	116759339	C>G	snv	rs	1481670311	rs1481670311
					7	116755503	G>A	snv	rs	1481812764	rs1481812764
					7	116699992	A>G	snv	rs	1483850580	rs1483850580
					7	116755458	G>A	snv	rs	1484732727	rs1484732727
					7	116774928	T>C	snv	rs	1484799408	rs1484799408
					7	116795730	A>G	snv	rs	1485105398	rs1485105398
					7	116758460	G>T	snv	rs	1485891606	rs1485891606
					7	116699139	G>C	snv	rs	1486187704	rs1486187704
					7	116769765	A>C	snv	rs	1488211616	rs1488211616
					7	116731690	G>T	snv	rs	1489946351	rs1489946351
					7	116699431	T>A	snv	rs	1490648488	rs1490648488
					7	116796003	A>T	snv	rs	1490801483	rs1490801483
					7	116699137	T>C	snv	rs	1562882830	rs1562882830
					7	116699355	G>C	snv	rs	1562883265	rs1562883265
					7	116757650	A>T	snv	rs	1562922022	rs1562922022
					7	116757770	A>G	snv	rs	1562922253	rs1562922253
					7	116771649	T>G	snv	rs	1562930141	rs1562930141
					7	116777443	T>C	snv	rs	1562933004	rs1562933004
					7	116782034	A>G	snv	rs	1562935219	rs1562935219
					7	116795712	G>C	snv	rs	1562941361	rs1562941361
					7	116699188	T>C	snv	rs	1584875799	rs1584875799
					7	116699427	A>G	snv	rs	1584876483	rs1584876483
					7	116699428	A>G	snv	rs	1584876493	rs1584876493
					7	116699491	T>G	snv	rs	1584876709	rs1584876709
					7	116699571	T>C	snv	rs	1584876931	rs1584876931
					7	116699593	G>A	snv	rs	1584877029	rs1584877029
					7	116700082	T>G	snv	rs	1584878120	rs1584878120
					7	116731751	C>G	snv	rs	1584914083	rs1584914083
					7	116731845	G>A	snv	rs	1584914352	rs1584914352
					7	116757703	A>T	snv	rs	1584941706	rs1584941706
					7	116759353	C>T	snv	rs	1584943661	rs1584943661
					7	116795676	T>G	snv	rs	1584977864	rs1584977864
					7	116795916	C>G	snv	rs	1584978256	rs1584978256
					7	116795978	A>G	snv	rs	1584978380	rs1584978380
					7	116699256	C>A	snv	rs	1791464742	rs1791464742
					7	116699275	T>C	snv	rs	1791466202	rs1791466202
					7	116699295	T>A	snv	rs	1791467122	rs1791467122
					7	116699337	A>G	snv	rs	1791469321	rs1791469321
					7	116699347	C>A	snv	rs	1791469817	rs1791469817
					7	116699374	C>T	snv	rs	1791473061	rs1791473061
					7	116699388	A>C	snv	rs	1791473786	rs1791473786
					7	116699449	T>G	snv	rs	1791476896	rs1791476896
					7	116699479	G>A	snv	rs	1791478666	rs1791478666
					7	116699578	A>G	snv	rs	1791486595	rs1791486595
					7	116699626	G>A	snv	rs	1791489014	rs1791489014
					7	116699682	A>G	snv	rs	1791491463	rs1791491463
					7	116699689	A>C	snv	rs	1791491672	rs1791491672
					7	116699776	A>G	snv	rs	1791496321	rs1791496321
					7	116699893	A>G	snv	rs	1791503359	rs1791503359
					7	116699939	C>A	snv	rs	1791505633	rs1791505633
					7	116700016	A>C	snv	rs	1791508132	rs1791508132
					7	116700040	C>T	snv	rs	1791510135	rs1791510135
					7	116700053	C>A	snv	rs	1791510907	rs1791510907
					7	116700072	G>T	snv	rs	1791512125	rs1791512125
					7	116700078	C>A	snv	rs	1791512313	rs1791512313
					7	116700091	G>C	snv	rs	1791512753	rs1791512753
					7	116700120	T>C	snv	rs	1791514789	rs1791514789
					7	116700139	A>G	snv	rs	1791516586	rs1791516586
					7	116700219	A>C	snv	rs	1791522244	rs1791522244
					7	116700224	A>C	snv	rs	1791522568	rs1791522568
					7	116700252	T>G	snv	rs	1791524001	rs1791524001
					7	116700253	A>C	snv	rs	1791524108	rs1791524108
					7	116731711	A>C	snv	rs	1793011439	rs1793011439
					7	116731741	A>G	snv	rs	1793013042	rs1793013042
					7	116731815	C>T	snv	rs	1793018571	rs1793018571
					7	116731818	A>G	snv	rs	1793018682	rs1793018682
					7	116731858	A>G	snv	rs	1793022221	rs1793022221
					7	116739966	C>T	snv	rs	1793378689	rs1793378689
					7	116739977	A>G	snv	rs	1793379665	rs1793379665
					7	116740019	C>T	snv	rs	1793382118	rs1793382118
					7	116740076	G>A	snv	rs	1793386405	rs1793386405
					7	116740859	A>C	snv	rs	1793417875	rs1793417875
					7	116740871	A>G	snv	rs	1793418893	rs1793418893
					7	116740897	T>G	snv	rs	1793420750	rs1793420750
					7	116740919	C>T	snv	rs	1793421740	rs1793421740
					7	116741024	A>G	snv	rs	1793429138	rs1793429138
					7	116755414	C>A	snv	rs	1794140926	rs1794140926
					7	116755431	A>G	snv	rs	1794141772	rs1794141772
					7	116755449	A>G	snv	rs	1794142537	rs1794142537
					7	116755452	A>C	snv	rs	1794142770	rs1794142770
					7	116755469	G>A	snv	rs	1794143799	rs1794143799
					7	116757462	A>G	snv	rs	1794220984	rs1794220984
					7	116757492	A>C	snv	rs	1794223640	rs1794223640
					7	116757702	T>C	snv	rs	1794241813	rs1794241813
					7	116758508	A>C	snv	rs	1794275099	rs1794275099
					7	116758532	A>G	snv	rs	1794275336	rs1794275336
					7	116758553	A>G	snv	rs	1794276678	rs1794276678
					7	116759366	T>G	snv	rs	1794308172	rs1794308172
					7	116759374	C>G	snv	rs	1794308869	rs1794308869
					7	116763057	A>G	snv	rs	1794457657	rs1794457657
					7	116763077	A>T	snv	rs	1794459560	rs1794459560
					7	116763083	T>A	snv	rs	1794460713	rs1794460713
					7	116763162	T>A	snv	rs	1794467654	rs1794467654
					7	116769649	A>G	snv	rs	1794766796	rs1794766796
					7	116769696	A>G	snv	rs	1794768272	rs1794768272
					7	116769712	A>C	snv	rs	1794768537	rs1794768537
					7	116769715	T>C	snv	rs	1794768724	rs1794768724
					7	116769730	A>C	snv	rs	1794770427	rs1794770427
					7	116769748	T>A	snv	rs	1794771881	rs1794771881
					7	116771533	A>C,G	snv	rs	1794832170	rs1794832170
					7	116771594	A>G	snv	rs	1794835436	rs1794835436
					7	116771637	A>G	snv	rs	1794836962	rs1794836962
					7	116771650	T>G	snv	rs	1794837434	rs1794837434
					7	116771887	C>T	snv	rs	1794846913	rs1794846913
					7	116771888	A>G	snv	rs	1794846997	rs1794846997
					7	116771924	G>A	snv	rs	1794848550	rs1794848550
					7	116771959	T>C	snv	rs	1794850310	rs1794850310
					7	116771960	C>A	snv	rs	1794850395	rs1794850395
					7	116771965	G>T	snv	rs	1794850590	rs1794850590
					7	116774976	A>G	snv	rs	1794949535	rs1794949535
					7	116774985	C>A	snv	rs	1794949971	rs1794949971
					7	116775000	A>G	snv	rs	1794950502	rs1794950502
					7	116775029	T>G	snv	rs	1794951727	rs1794951727
					7	116775057	G>A	snv	rs	1794953165	rs1794953165
					7	116778795	A>T	snv	rs	1795066858	rs1795066858
					7	116778820	A>G	snv	rs	1795068335	rs1795068335
					7	116778833	A>G	snv	rs	1795069074	rs1795069074
					7	116778839	G>A	snv	rs	1795069423	rs1795069423
					7	116778874	C>G	snv	rs	1795070786	rs1795070786
					7	116778890	C>T	snv	rs	1795071709	rs1795071709
					7	116781992	C>T	snv	rs	1795170219	rs1795170219
					7	116782005	T>G	snv	rs	1795171447	rs1795171447
					7	116782010	T>C	snv	rs	1795171887	rs1795171887
					7	116782037	G>A	snv	rs	1795173431	rs1795173431
					7	116782091	A>G	snv	rs	1795175313	rs1795175313
					7	116782097	T>C	snv	rs	1795175502	rs1795175502
					7	116783309	A>T	snv	rs	1795206855	rs1795206855
					7	116783358	G>C	snv	rs	1795208410	rs1795208410
					7	116783453	C>A	snv	rs	1795213844	rs1795213844
					7	116795673	C>T	snv	rs	1795646165	rs1795646165
					7	116795686	T>A	snv	rs	1795646491	rs1795646491
					7	116795703	C>G	snv	rs	1795646988	rs1795646988
					7	116795929	G>A	snv	rs	1795656686	rs1795656686
					7	116795955	C>T	snv	rs	1795657946	rs1795657946
					7	116795979	C>T	snv	rs	1795659339	rs1795659339
					7	116796000	T>C	snv	rs	1795660204	rs1795660204
					7	116796045	A>G	snv	rs	1795662590	rs1795662590
					7	116796083	G>A	snv	rs	1795665686	rs1795665686
					7	116796113	G>C	snv	rs	1795667792	rs1795667792
					7	116695758	T>G	snv	rs	1796940426	rs1796940426
					7	116695777	T>A	snv	rs	1796940635	rs1796940635
					7	116695781	G>A	snv	rs	1796940721	rs1796940721
					7	116699079	C>T	snv	rs	1797063885	rs1797063885
					7	116699092	C>T	snv	rs	1797064164	rs1797064164
					7	116699154	G>A	snv	rs	1797068456	rs1797068456
					7	116699173	T>A	snv	rs	1797069603	rs1797069603

## Sheet: List B
rs80256822
rs35776110			Total Deleterious nsSNP Found from Seven Tools (SIFT, PolyPhen-2, Pmut, MutPred, SNAP2, SNP&GO and PANTHER)
rs34589476								No of Deleterious nsSNP: 58
rs121913243
rs121913244
rs45541232
rs121913246
rs121913247
rs45454696
rs45532942
rs33917957
rs34349517
rs45607832
rs55985569
rs56391007
rs77523018
rs35225896
rs45483396
rs45553236
rs45578433
rs45585831
rs45586239
rs45587940
rs45602940
rs45612435
rs45628136
rs56311081
rs1801762
rs35469582
rs35601148
rs45440991
rs45441497
rs45446492
rs45450897
rs45460604
rs45471794
rs45531032
rs45541232
rs45551737
rs45561544
rs45564937
rs45571834
rs45575240
rs45583838
rs45592846
rs45595632
rs45604032
rs45605635
rs56361366
rs61730997
rs77651398
rs79252026
rs112590484
rs115527371
rs115821778
rs116111155
rs116730904
rs121913245

## Sheet: List C
rs45532942
							Final Deleterious nsSNP
