# Supplementary material for: Investigation of pathogenic germline variants in gastric cancer and development of “GasCanBase” database
Source: Cancer Rep (Hoboken). 2023 Oct 22;6(12):e1906. doi: 10.1002/cnr2.1906 (PMC10728505; doi:10.1002/cnr2.1906)
Supplement: Supplementary file 1 — Data S1 Supporting Information. [file CNR2-6-e1906-s001.zip › Supplementary File/Table S28. Selection of nsSNP of MGMT.xlsx]

## Sheet: List A
Total nsSNP Found from dbSNP Database					#chr	pos	variation	variant_type			snp_id
	Gene : MGMT				10	129536340	G>A,C,T	snv	rs	2020893	rs2020893
	No of SNP: 118563				10	129536340	G>A,C,T	snv	rs	2020893	rs2020893
	No of nsSNP: 204				10	129708019	C>T	snv	rs	12917	rs12917
					10	129707964	G>A,C	snv	rs	2282164	rs2282164
					10	129766851	G>A	snv	rs	2308318	rs2308318
					10	129766871	A>T	snv	rs	2308320	rs2308320
					10	129766800	A>G	snv	rs	2308321	rs2308321
					10	129707941	C>T	snv	rs	2308322	rs2308322
					10	129766906	A>G	snv	rs	2308327	rs2308327
					10	129759310	G>A	snv	rs	3750824	rs3750824
					10	129766899	T>A,C,G	snv	rs	61752719	rs61752719
					10	129707997	C>G,T	snv	rs	112373357	rs112373357
					10	129707989	G>A,C	snv	rs	137981522	rs137981522
					10	129708010	G>A,T	snv	rs	140112379	rs140112379
					10	129536277	C>A,T	snv	rs	141095230	rs141095230
					10	129707992	G>A	snv	rs	143566017	rs143566017
					10	129708007	C>G	snv	rs	147505998	rs147505998
					10	129759309	C>A,G,T	snv	rs	148705827	rs148705827
					10	129708022	C>T	snv	rs	199734815	rs199734815
					10	129766916	G>C,T	snv	rs	200161468	rs200161468
					10	129707959	G>A,C,T	snv	rs	200363326	rs200363326
					10	129536295	C>T	snv	rs	201016048	rs201016048
					10	129536322	T>A,G	snv	rs	368258514	rs368258514
					10	129707969	A>C	snv	rs	369446171	rs369446171
					10	129759205	C>T	snv	rs	371761124	rs371761124
					10	129766826	C>A,T	snv	rs	371993381	rs371993381
					10	129536376	G>A	snv	rs	372458519	rs372458519
					10	129766863	G>A,T	snv	rs	373120552	rs373120552
					10	129707899	G>A,C	snv	rs	373527392	rs373527392
					10	129759280	C>G,T	snv	rs	374717890	rs374717890
					10	129536377	A>C	snv	rs	375192201	rs375192201
					10	129707947	A>C,T	snv	rs	376750435	rs376750435
					10	129766896	C>G,T	snv	rs	376927510	rs376927510
					10	129766815	G>A	snv	rs	528874121	rs528874121
					10	129536266	G>A	snv	rs	536098805	rs536098805
					10	129759207	T>C	snv	rs	543916399	rs543916399
					10	129536278	G>A,C,T	snv	rs	544050191	rs544050191
					10	129766828	G>A	snv	rs	548839205	rs548839205
					10	129759225	T>A,C	snv	rs	573158956	rs573158956
					10	129707993	C>T	snv	rs	746604806	rs746604806
					10	129759223	T>C	snv	rs	747055327	rs747055327
					10	129766861	C>T	snv	rs	747476742	rs747476742
					10	129707949	G>T	snv	rs	747664825	rs747664825
					10	129759307	C>G,T	snv	rs	748040489	rs748040489
					10	129766797	C>A,T	snv	rs	748430786	rs748430786
					10	129766990	G>A	snv	rs	748805413	rs748805413
					10	129759298	C>T	snv	rs	749070988	rs749070988
					10	129708028	C>A,G	snv	rs	749585004	rs749585004
					10	129707975	A>G	snv	rs	749621475	rs749621475
					10	129707921	C>T	snv	rs	749868332	rs749868332
					10	129536273	G>A	snv	rs	750429640	rs750429640
					10	129766987	G>A	snv	rs	750845258	rs750845258
					10	129766830	G>A	snv	rs	751313220	rs751313220
					10	129707953	T>C	snv	rs	751605547	rs751605547
					10	129766971	G>T	snv	rs	751884076	rs751884076
					10	129766911	G>A	snv	rs	752726386	rs752726386
					10	129708031	G>A	snv	rs	753200901	rs753200901
					10	129707897	C>T	snv	rs	753839323	rs753839323
					10	129766836	G>A	snv	rs	753896761	rs753896761
					10	129708027	T>A,C	snv	rs	754184302	rs754184302
					10	129766903	G>A	snv	rs	755037750	rs755037750
					10	129707985	G>T	snv	rs	755473287	rs755473287
					10	129759288	G>T	snv	rs	755684450	rs755684450
					10	129766989	C>G,T	snv	rs	756598334	rs756598334
					10	129536262	G>C	snv	rs	757127526	rs757127526
					10	129766978	C>T	snv	rs	757562187	rs757562187
					10	129766930	G>C	snv	rs	757762502	rs757762502
					10	129759246	A>C	snv	rs	759610626	rs759610626
					10	129708014	C>G,T	snv	rs	761952141	rs761952141
					10	129759331	G>A	snv	rs	762165032	rs762165032
					10	129766969	C>T	snv	rs	762983201	rs762983201
					10	129759319	G>A	snv	rs	763295892	rs763295892
					10	129759270	C>A,G,T	snv	rs	763354641	rs763354641
					10	129536365	C>T	snv	rs	763636757	rs763636757
					10	129759327	A>G	snv	rs	764496900	rs764496900
					10	129707942	C>A,T	snv	rs	766218662	rs766218662
					10	129766965	A>C,G,T	snv	rs	766247777	rs766247777
					10	129708026	A>G	snv	rs	766739852	rs766739852
					10	129766962	G>A	snv	rs	767359461	rs767359461
					10	129766902	G>A,C,T	snv	rs	767414747	rs767414747
					10	129766956	G>A	snv	rs	768335853	rs768335853
					10	129759214	G>A	snv	rs	768667991	rs768667991
					10	129536326	A>G	snv	rs	771392791	rs771392791
					10	129707936	C>T	snv	rs	771707610	rs771707610
					10	129707927	T>C	snv	rs	773846744	rs773846744
					10	129766957	C>T	snv	rs	773919809	rs773919809
					10	129766897	G>A,C,T	snv	rs	774150007	rs774150007
					10	129759328	T>C,G	snv	rs	774714928	rs774714928
					10	129766891	G>T	snv	rs	774873416	rs774873416
					10	129536349	C>T	snv	rs	775096561	rs775096561
					10	129759252	G>A	snv	rs	775782259	rs775782259
					10	129766804	C>G,T	snv	rs	776229993	rs776229993
					10	129707998	G>A	snv	rs	776444084	rs776444084
					10	129766873	G>A,C	snv	rs	777316575	rs777316575
					10	129766915	T>C	snv	rs	777904492	rs777904492
					10	129759306	G>A	snv	rs	778989637	rs778989637
					10	129759289	C>G	snv	rs	779780334	rs779780334
					10	129707971	G>A	snv	rs	780512062	rs780512062
					10	129707917	G>A,T	snv	rs	780706260	rs780706260
					10	129766983	G>A	snv	rs	781633302	rs781633302
					10	129766939	G>A	snv	rs	781760384	rs781760384
					10	129536362	G>C	snv	rs	918303726	rs918303726
					10	129766980	C>T	snv	rs	919093471	rs919093471
					10	129707914	C>G,T	snv	rs	923830226	rs923830226
					10	129759279	G>C	snv	rs	938364024	rs938364024
					10	129536299	T>C	snv	rs	953928301	rs953928301
					10	129759240	G>T	snv	rs	982730092	rs982730092
					10	129759283	C>A	snv	rs	991529261	rs991529261
					10	129759339	C>T	snv	rs	1000782674	rs1000782674
					10	129707954	G>T	snv	rs	1025932781	rs1025932781
					10	129536281	C>T	snv	rs	1029449695	rs1029449695
					10	129766888	A>C,G	snv	rs	1036700765	rs1036700765
					10	129707951	A>G	snv	rs	1047413258	rs1047413258
					10	129759250	T>C	snv	rs	1157452840	rs1157452840
					10	129759315	G>A	snv	rs	1163744182	rs1163744182
					10	129536310	G>A	snv	rs	1165271359	rs1165271359
					10	129536332	G>T	snv	rs	1187625712	rs1187625712
					10	129766936	C>T	snv	rs	1188324184	rs1188324184
					10	129707929	G>A,C	snv	rs	1211030036	rs1211030036
					10	129766824	A>G	snv	rs	1211320450	rs1211320450
					10	129766870	A>G	snv	rs	1211599012	rs1211599012
					10	129766882	C>T	snv	rs	1220134383	rs1220134383
					10	129536307	C>G	snv	rs	1224062330	rs1224062330
					10	129759235	T>C	snv	rs	1228717899	rs1228717899
					10	129766858	T>C	snv	rs	1237068721	rs1237068721
					10	129759216	C>G,T	snv	rs	1246394756	rs1246394756
					10	129536312	G>C	snv	rs	1247292713	rs1247292713
					10	129707932	G>A,T	snv	rs	1248231973	rs1248231973
					10	129708041	A>G	snv	rs	1256798399	rs1256798399
					10	129766885	A>C	snv	rs	1267918510	rs1267918510
					10	129759337	A>G	snv	rs	1276179130	rs1276179130
					10	129707962	T>A	snv	rs	1279473464	rs1279473464
					10	129766941	G>A,T	snv	rs	1288043454	rs1288043454
					10	129759229	A>G	snv	rs	1299086540	rs1299086540
					10	129536364	A>G	snv	rs	1299423070	rs1299423070
					10	129707904	G>T	snv	rs	1310282399	rs1310282399
					10	129707915	C>G,T	snv	rs	1317932653	rs1317932653
					10	129707957	C>T	snv	rs	1321602870	rs1321602870
					10	129759267	T>C	snv	rs	1324563035	rs1324563035
					10	129766792	C>T	snv	rs	1337613297	rs1337613297
					10	129707905	G>A,T	snv	rs	1343221139	rs1343221139
					10	129766791	C>A	snv	rs	1345686595	rs1345686595
					10	129536320	G>A	snv	rs	1362990752	rs1362990752
					10	129536263	A>T	snv	rs	1371989505	rs1371989505
					10	129707924	T>A	snv	rs	1379733653	rs1379733653
					10	129766839	G>A	snv	rs	1388471302	rs1388471302
					10	129766844	C>G	snv	rs	1414794097	rs1414794097
					10	129707912	C>A	snv	rs	1437096089	rs1437096089
					10	129707960	C>G	snv	rs	1437362833	rs1437362833
					10	129766893	C>T	snv	rs	1450516523	rs1450516523
					10	129759321	G>A	snv	rs	1458969796	rs1458969796
					10	129708001	G>C	snv	rs	1461054422	rs1461054422
					10	129759304	C>G	snv	rs	1472497607	rs1472497607
					10	129536330	G>C	snv	rs	1473225094	rs1473225094
					10	129707995	A>G	snv	rs	1473548584	rs1473548584
					10	129759208	T>A	snv	rs	1484093476	rs1484093476
					10	129759295	A>C,G	snv	rs	1487536499	rs1487536499
					10	129759210	A>G	snv	rs	1554884282	rs1554884282
					10	129536291	C>A	snv	rs	1564845409	rs1564845409
					10	129759241	T>G	snv	rs	1589979680	rs1589979680
					10	129536253	A>G	snv	rs	1845982375	rs1845982375
					10	129536308	T>A	snv	rs	1845983346	rs1845983346
					10	129536311	A>G	snv	rs	1845983466	rs1845983466
					10	129536347	A>G	snv	rs	1845984021	rs1845984021
					10	129536361	G>A	snv	rs	1845984190	rs1845984190
					10	129536371	C>T	snv	rs	1845984403	rs1845984403
					10	129707895	T>G	snv	rs	1848183456	rs1848183456
					10	129707896	G>A	snv	rs	1848183503	rs1848183503
					10	129707906	T>C	snv	rs	1848183815	rs1848183815
					10	129707987	C>T	snv	rs	1848185943	rs1848185943
					10	129708038	A>T	snv	rs	1848187746	rs1848187746
					10	129708039	G>A,T	snv	rs	1848187798	rs1848187798
					10	129759258	G>A	snv	rs	1848842432	rs1848842432
					10	129759259	T>C	snv	rs	1848842476	rs1848842476
					10	129759271	A>C	snv	rs	1848842686	rs1848842686
					10	129759292	G>C	snv	rs	1848843217	rs1848843217
					10	129759294	A>C	snv	rs	1848843267	rs1848843267
					10	129759297	C>A	snv	rs	1848843351	rs1848843351
					10	129759324	G>A	snv	rs	1848844006	rs1848844006
					10	129759329	G>A	snv	rs	1848844119	rs1848844119
					10	129759332	A>T	snv	rs	1848844200	rs1848844200
					10	129759333	G>A	snv	rs	1848844244	rs1848844244
					10	129766803	C>G	snv	rs	1848941401	rs1848941401
					10	129766809	C>T	snv	rs	1848941673	rs1848941673
					10	129766854	G>A	snv	rs	1848942632	rs1848942632
					10	129766876	T>C	snv	rs	1848943247	rs1848943247
					10	129766907	G>T	snv	rs	1848944123	rs1848944123
					10	129766917	G>A	snv	rs	1848944390	rs1848944390
					10	129766918	G>A	snv	rs	1848944428	rs1848944428
					10	129766923	A>G	snv	rs	1848944478	rs1848944478
					10	129766938	G>T	snv	rs	1848944618	rs1848944618
					10	129766948	T>C	snv	rs	1848944985	rs1848944985
					10	129766993	A>G	snv	rs	1848946294	rs1848946294
					10	129766994	C>G	snv	rs	1848946344	rs1848946344
					10	129708019	C>T	snv	rs	12917	rs12917
					10	129708019	C>T	snv	rs	12917	rs12917
					10	129708019	C>T	snv	rs	12917	rs12917
					10	129708019	C>T	snv	rs	12917	rs12917
					10	129708019	C>T	snv	rs	12917	rs12917
					10	129708019	C>T	snv	rs	12917	rs12917
					10	129708019	C>T	snv	rs	12917	rs12917
					10	129707964	G>A,C	snv	rs	2282164	rs2282164
					10	129766800	A>G	snv	rs	2308321	rs2308321
					10	129766800	A>G	snv	rs	2308321	rs2308321

## Sheet: List B
rs2282164
rs3750824			Total Deleterious nsSNP Found from Seven Tools (SIFT, PolyPhen-2, Pmut, MutPred, SNAP2, SNP&GO and PANTHER)
rs2308318								No of Deleterious nsSNP: 6
rs2308320
rs2308327
rs2308322

## Sheet: List C
rs3750824
							Final Deleterious nsSNP
