# Supplementary material for: Investigation of pathogenic germline variants in gastric cancer and development of “GasCanBase” database
Source: Cancer Rep (Hoboken). 2023 Oct 22;6(12):e1906. doi: 10.1002/cnr2.1906 (PMC10728505; doi:10.1002/cnr2.1906)
Supplement: Supplementary file 1 — Data S1 Supporting Information. [file CNR2-6-e1906-s001.zip › Supplementary File/Table S29. Selection of nsSNP of MMP2.xlsx]

## Sheet: List A
Total nsSNP Found from dbSNP Database					#chr	pos	variation	variant_type			snp_id
	Gene : MMP2				16	55502815	C>A,T	snv	rs	14070	rs14070
	No of SNP: 11617				16	55489793	T>A,C,G	snv	rs	243849	rs243849
	No of nsSNP: 567				16	55502870	G>A,C	snv	rs	16955280	rs16955280
					16	55493161	C>T	snv	rs	17859943	rs17859943
					16	55496952	G>A,C,T	snv	rs	28730814	rs28730814
					16	55502867	G>A,C	snv	rs	41459945	rs41459945
					16	55491847	G>A,T	snv	rs	59727333	rs59727333
					16	55483099	G>A,T	snv	rs	112710941	rs112710941
					16	55505400	C>G,T	snv	rs	112831239	rs112831239
					16	55491837	G>A	snv	rs	121908741	rs121908741
					16	55483057	G>A	snv	rs	121912953	rs121912953
					16	55491830	G>A	snv	rs	121912955	rs121912955
					16	55497013	T>C,G	snv	rs	137912216	rs137912216
					16	55502811	G>A,T	snv	rs	142010233	rs142010233
					16	55498313	C>T	snv	rs	143247099	rs143247099
					16	55496937	G>A,C	snv	rs	144755357	rs144755357
					16	55484131	G>A	snv	rs	147947052	rs147947052
					16	55485704	C>A,T	snv	rs	148801200	rs148801200
					16	55493265	C>T	snv	rs	151265434	rs151265434
					16	55488597	G>A	snv	rs	200786490	rs200786490
					16	55493293	G>A,C	snv	rs	200852686	rs200852686
					16	55498306	T>C	snv	rs	369441378	rs369441378
					16	55498364	C>T	snv	rs	370764157	rs370764157
					16	55489788	G>A,T	snv	rs	555030156	rs555030156
					16	55485626	C>A,T	snv	rs	558609366	rs558609366
					16	55488642	C>T	snv	rs	572726028	rs572726028
					16	55498437	C>A,G	snv	rs	746772419	rs746772419
					16	55498390	G>A	snv	rs	752981351	rs752981351
					16	55485324	C>G,T	snv	rs	753761872	rs753761872
					16	55497020	G>A,C,T	snv	rs	761833659	rs761833659
					16	55496946	C>T	snv	rs	764961297	rs764961297
					16	55483037	C>G,T	snv	rs	766549688	rs766549688
					16	55488600	T>A	snv	rs	778881275	rs778881275
					16	55485307	G>A	snv	rs	786205497	rs786205497
					16	55485308	A>T	snv	rs	1057518712	rs1057518712
					16	55479517	C>G,T	snv	rs	1183157128	rs1183157128
					16	55485397	G>A,T	snv	rs	1230286710	rs1230286710
					16	55479594	G>A,C	snv	rs	1392610505	rs1392610505
					16	55479480	A>T	snv	rs	1451803374	rs1451803374
					16	55483132	A>G	snv	rs	1596807866	rs1596807866
					16	55482988	A>G	snv	rs	1962143973	rs1962143973
					16	55488630	C>T	snv	rs	1962320231	rs1962320231
					16	55491896	A>C	snv	rs	1962415193	rs1962415193
					16	55502815	C>A,T	snv	rs	14070	rs14070
					16	55502815	C>A,T	snv	rs	14070	rs14070
					16	55502815	C>A,T	snv	rs	14070	rs14070
					16	55502815	C>A,T	snv	rs	14070	rs14070
					16	55502815	C>A,T	snv	rs	14070	rs14070
					16	55502815	C>A,T	snv	rs	14070	rs14070
					16	55489793	T>A,C,G	snv	rs	243849	rs243849
					16	55489793	T>A,C,G	snv	rs	243849	rs243849
					16	55489793	T>A,C,G	snv	rs	243849	rs243849
					16	55489793	T>A,C,G	snv	rs	243849	rs243849
					16	55502870	G>A,C	snv	rs	16955280	rs16955280
					16	55479558	G>A,T	snv	rs	243863	rs243863
					16	55485660	T>C	snv	rs	11542001	rs11542001
					16	55485316	C>T	snv	rs	111590299	rs111590299
					16	55488705	G>T	snv	rs	111609606	rs111609606
					16	55498307	A>G	snv	rs	138709475	rs138709475
					16	55496936	C>A,T	snv	rs	141033596	rs141033596
					16	55493274	A>G,T	snv	rs	141440582	rs141440582
					16	55484134	G>A	snv	rs	141565911	rs141565911
					16	55493253	A>C	snv	rs	142355142	rs142355142
					16	55497041	G>A	snv	rs	143089417	rs143089417
					16	55484092	G>A,T	snv	rs	144334568	rs144334568
					16	55489815	C>T	snv	rs	144793025	rs144793025
					16	55493187	G>A	snv	rs	145192533	rs145192533
					16	55484159	G>A,C,T	snv	rs	145337551	rs145337551
					16	55502885	G>A	snv	rs	146725576	rs146725576
					16	55482958	T>C	snv	rs	146965045	rs146965045
					16	55498379	G>A	snv	rs	147336184	rs147336184
					16	55484095	G>A	snv	rs	148810689	rs148810689
					16	55483017	G>A	snv	rs	150045332	rs150045332
					16	55489765	G>C	snv	rs	150524555	rs150524555
					16	55502807	C>A,T	snv	rs	183330767	rs183330767
					16	55484059	G>A,T	snv	rs	200271857	rs200271857
					16	55491808	C>A,T	snv	rs	200772153	rs200772153
					16	55491907	G>C,T	snv	rs	201083413	rs201083413
					16	55505434	G>A	snv	rs	201300413	rs201300413
					16	55488683	C>T	snv	rs	202049962	rs202049962
					16	55485610	G>A	snv	rs	368282133	rs368282133
					16	55484108	G>A,C	snv	rs	368486758	rs368486758
					16	55484068	G>A	snv	rs	368499410	rs368499410
					16	55483091	C>A,T	snv	rs	368829695	rs368829695
					16	55496951	C>T	snv	rs	371281054	rs371281054
					16	55488686	G>A,T	snv	rs	371671100	rs371671100
					16	55489798	G>A,C,T	snv	rs	371828436	rs371828436
					16	55498328	G>A	snv	rs	373684923	rs373684923
					16	55484107	C>T	snv	rs	375159741	rs375159741
					16	55489740	G>A	snv	rs	377130479	rs377130479
					16	55498353	C>A,G,T	snv	rs	377500874	rs377500874
					16	55505425	G>A,T	snv	rs	377562843	rs377562843
					16	55489668	G>T	snv	rs	537651079	rs537651079
					16	55498388	C>G,T	snv	rs	540892268	rs540892268
					16	55488662	G>A	snv	rs	543222717	rs543222717
					16	55489754	C>A,T	snv	rs	544673695	rs544673695
					16	55488596	C>T	snv	rs	545385578	rs545385578
					16	55505401	G>A,T	snv	rs	557085579	rs557085579
					16	55485672	G>A	snv	rs	577053508	rs577053508
					16	55497008	A>G	snv	rs	745340040	rs745340040
					16	55485700	G>A,C,T	snv	rs	745732650	rs745732650
					16	55484098	A>G,T	snv	rs	745781877	rs745781877
					16	55479627	G>T	snv	rs	746040869	rs746040869
					16	55488644	G>C	snv	rs	746085877	rs746085877
					16	55505399	G>C	snv	rs	746201933	rs746201933
					16	55479499	G>A	snv	rs	746268212	rs746268212
					16	55485418	G>A	snv	rs	746391368	rs746391368
					16	55485696	G>A,C,T	snv	rs	746451802	rs746451802
					16	55484072	G>A	snv	rs	746613090	rs746613090
					16	55491842	G>A,C	snv	rs	746860302	rs746860302
					16	55488687	A>T	snv	rs	746936302	rs746936302
					16	55479484	A>G	snv	rs	747046465	rs747046465
					16	55493277	T>A	snv	rs	747087321	rs747087321
					16	55488639	G>A,T	snv	rs	747149602	rs747149602
					16	55493193	A>C,G	snv	rs	747226416	rs747226416
					16	55505385	C>G,T	snv	rs	747262410	rs747262410
					16	55485415	G>A	snv	rs	747375981	rs747375981
					16	55483012	C>A	snv	rs	747847385	rs747847385
					16	55498369	G>A	snv	rs	747998815	rs747998815
					16	55483087	A>G	snv	rs	748014472	rs748014472
					16	55488550	C>A,T	snv	rs	748099782	rs748099782
					16	55489659	A>G	snv	rs	748523392	rs748523392
					16	55489743	G>A	snv	rs	748528474	rs748528474
					16	55498363	C>G	snv	rs	748726920	rs748726920
					16	55493169	G>A	snv	rs	749044474	rs749044474
					16	55496976	T>C	snv	rs	749684783	rs749684783
					16	55485688	C>G,T	snv	rs	749815676	rs749815676
					16	55493239	T>C	snv	rs	749913403	rs749913403
					16	55488578	C>A	snv	rs	749985567	rs749985567
					16	55489797	C>T	snv	rs	750120667	rs750120667
					16	55484158	C>T	snv	rs	750166751	rs750166751
					16	55502886	G>A	snv	rs	750253534	rs750253534
					16	55489714	G>C	snv	rs	750363005	rs750363005
					16	55496963	A>G,T	snv	rs	750457999	rs750457999
					16	55497023	T>C	snv	rs	750543788	rs750543788
					16	55485724	C>T	snv	rs	750659198	rs750659198
					16	55491905	A>G	snv	rs	750779668	rs750779668
					16	55485667	G>A	snv	rs	750867627	rs750867627
					16	55502798	A>G	snv	rs	751176158	rs751176158
					16	55485647	G>T	snv	rs	751527794	rs751527794
					16	55479586	A>G	snv	rs	751615898	rs751615898
					16	55491878	C>A	snv	rs	751822917	rs751822917
					16	55498403	G>A	snv	rs	751926612	rs751926612
					16	55483072	A>G	snv	rs	752059182	rs752059182
					16	55483038	G>A	snv	rs	752146777	rs752146777
					16	55488684	G>A,T	snv	rs	752576614	rs752576614
					16	55505375	A>C	snv	rs	752775563	rs752775563
					16	55488572	G>A	snv	rs	752997194	rs752997194
					16	55483048	G>A,T	snv	rs	753129923	rs753129923
					16	55488674	G>A,T	snv	rs	753348199	rs753348199
					16	55488566	G>A	snv	rs	753867656	rs753867656
					16	55482915	C>A,G,T	snv	rs	754105793	rs754105793
					16	55498430	C>T	snv	rs	754436553	rs754436553
					16	55483078	C>T	snv	rs	754680792	rs754680792
					16	55485333	C>G,T	snv	rs	754848720	rs754848720
					16	55505366	A>G	snv	rs	755001979	rs755001979
					16	55493172	A>C	snv	rs	755018203	rs755018203
					16	55498324	G>A,C	snv	rs	755274290	rs755274290
					16	55482931	G>A	snv	rs	755351265	rs755351265
					16	55485694	C>A	snv	rs	755373340	rs755373340
					16	55483089	T>C	snv	rs	755418299	rs755418299
					16	55482973	C>T	snv	rs	755591269	rs755591269
					16	55493241	G>A	snv	rs	755747488	rs755747488
					16	55484099	C>A,T	snv	rs	756023538	rs756023538
					16	55502808	C>T	snv	rs	756048527	rs756048527
					16	55496969	C>T	snv	rs	756380886	rs756380886
					16	55483014	G>A	snv	rs	756426654	rs756426654
					16	55485669	A>G	snv	rs	756540789	rs756540789
					16	55502801	A>G	snv	rs	756893685	rs756893685
					16	55488688	C>A,T	snv	rs	757154097	rs757154097
					16	55484144	T>C	snv	rs	757177830	rs757177830
					16	55488653	C>T	snv	rs	757239173	rs757239173
					16	55485663	A>C,G	snv	rs	757584642	rs757584642
					16	55491947	G>A,C	snv	rs	757828574	rs757828574
					16	55502794	G>T	snv	rs	757888862	rs757888862
					16	55498415	A>T	snv	rs	757889297	rs757889297
					16	55493266	G>A	snv	rs	758315277	rs758315277
					16	55488615	A>G	snv	rs	758455676	rs758455676
					16	55505377	C>G	snv	rs	758516313	rs758516313
					16	55498334	A>C	snv	rs	758822649	rs758822649
					16	55489680	G>A	snv	rs	759171371	rs759171371
					16	55496939	A>T	snv	rs	759284481	rs759284481
					16	55485627	G>A	snv	rs	759302357	rs759302357
					16	55483116	A>C,G	snv	rs	759490013	rs759490013
					16	55483047	C>A,T	snv	rs	759812293	rs759812293
					16	55493203	T>C	snv	rs	759862460	rs759862460
					16	55488668	A>C	snv	rs	760292382	rs760292382
					16	55488558	G>A	snv	rs	760811855	rs760811855
					16	55483035	A>G	snv	rs	760902089	rs760902089
					16	55484123	A>G	snv	rs	761086199	rs761086199
					16	55485714	C>T	snv	rs	761965192	rs761965192
					16	55484026	T>C	snv	rs	762142414	rs762142414
					16	55497018	C>A,T	snv	rs	762457388	rs762457388
					16	55489705	C>T	snv	rs	762729209	rs762729209
					16	55491869	C>A	snv	rs	762911486	rs762911486
					16	55498391	C>A,T	snv	rs	763201736	rs763201736
					16	55491801	G>C,T	snv	rs	763222581	rs763222581
					16	55488573	G>A,C	snv	rs	763487025	rs763487025
					16	55502797	G>T	snv	rs	763534430	rs763534430
					16	55484088	G>T	snv	rs	763794026	rs763794026
					16	55498398	C>A	snv	rs	764585211	rs764585211
					16	55483062	G>A	snv	rs	764627590	rs764627590
					16	55484060	A>G	snv	rs	764664272	rs764664272
					16	55479561	G>A	snv	rs	765007075	rs765007075
					16	55489747	G>A,T	snv	rs	765268187	rs765268187
					16	55493208	C>T	snv	rs	765802286	rs765802286
					16	55493242	T>C	snv	rs	766035646	rs766035646
					16	55489811	C>G,T	snv	rs	766277938	rs766277938
					16	55485322	G>C	snv	rs	766292429	rs766292429
					16	55497026	G>A	snv	rs	766384293	rs766384293
					16	55485756	T>C	snv	rs	766771660	rs766771660
					16	55493235	G>A	snv	rs	766941979	rs766941979
					16	55485666	G>A	snv	rs	767801435	rs767801435
					16	55485723	T>C	snv	rs	767893949	rs767893949
					16	55484054	T>C	snv	rs	768050864	rs768050864
					16	55482997	T>C	snv	rs	768136301	rs768136301
					16	55496931	T>C	snv	rs	769086723	rs769086723
					16	55479532	G>T	snv	rs	769217964	rs769217964
					16	55489684	C>A	snv	rs	769438981	rs769438981
					16	55497010	G>T	snv	rs	769635571	rs769635571
					16	55479508	T>A	snv	rs	770252807	rs770252807
					16	55485419	A>T	snv	rs	770359047	rs770359047
					16	55485624	A>G	snv	rs	770527117	rs770527117
					16	55479549	C>G	snv	rs	770535923	rs770535923
					16	55498440	A>T	snv	rs	770967553	rs770967553
					16	55493292	C>T	snv	rs	771097911	rs771097911
					16	55485416	G>A	snv	rs	771327309	rs771327309
					16	55489755	G>A	snv	rs	771526366	rs771526366
					16	55483030	A>G	snv	rs	772094112	rs772094112
					16	55488552	C>T	snv	rs	772094379	rs772094379
					16	55489746	C>G,T	snv	rs	772468270	rs772468270
					16	55489660	C>T	snv	rs	772495314	rs772495314
					16	55497003	C>T	snv	rs	772654963	rs772654963
					16	55498292	A>G	snv	rs	773123311	rs773123311
					16	55484117	G>A,C,T	snv	rs	773564814	rs773564814
					16	55485421	G>A	snv	rs	774031328	rs774031328
					16	55489762	T>C	snv	rs	775163989	rs775163989
					16	55485630	G>A	snv	rs	775496486	rs775496486
					16	55491854	G>C	snv	rs	775690706	rs775690706
					16	55488654	G>A	snv	rs	775859788	rs775859788
					16	55493214	A>C	snv	rs	775964461	rs775964461
					16	55485699	C>T	snv	rs	776232856	rs776232856
					16	55479553	G>A	snv	rs	776312366	rs776312366
					16	55488560	G>A,C	snv	rs	776710534	rs776710534
					16	55483107	A>G	snv	rs	776885195	rs776885195
					16	55498435	G>A	snv	rs	777590984	rs777590984
					16	55505380	G>A	snv	rs	777646432	rs777646432
					16	55493269	G>A	snv	rs	777736644	rs777736644
					16	55488638	C>T	snv	rs	777819097	rs777819097
					16	55482960	G>C,T	snv	rs	778206855	rs778206855
					16	55498337	C>G,T	snv	rs	778224932	rs778224932
					16	55483081	A>G	snv	rs	778405787	rs778405787
					16	55498367	C>T	snv	rs	778428333	rs778428333
					16	55498432	G>A	snv	rs	778432790	rs778432790
					16	55491818	G>A	snv	rs	778518819	rs778518819
					16	55493256	G>A,C	snv	rs	778788986	rs778788986
					16	55493173	T>C	snv	rs	778987177	rs778987177
					16	55496996	G>A	snv	rs	779078235	rs779078235
					16	55485773	T>C,G	snv	rs	779262914	rs779262914
					16	55483074	G>T	snv	rs	779554125	rs779554125
					16	55498349	C>T	snv	rs	779640817	rs779640817
					16	55482979	A>T	snv	rs	779750714	rs779750714
					16	55488606	G>A,T	snv	rs	779865529	rs779865529
					16	55489731	T>G	snv	rs	780136658	rs780136658
					16	55502810	G>A,T	snv	rs	780137926	rs780137926
					16	55496970	C>A,T	snv	rs	780221729	rs780221729
					16	55491915	G>A,C,T	snv	rs	780391868	rs780391868
					16	55479516	C>T	snv	rs	780763772	rs780763772
					16	55493291	C>A	snv	rs	780870415	rs780870415
					16	55502802	T>C	snv	rs	780872502	rs780872502
					16	55488703	C>A,G,T	snv	rs	781165073	rs781165073
					16	55479630	G>C	snv	rs	781310717	rs781310717
					16	55479502	G>A	snv	rs	781581204	rs781581204
					16	55505398	A>G	snv	rs	781586250	rs781586250
					16	55488629	A>C	snv	rs	866490252	rs866490252
					16	55498417	A>C,G	snv	rs	867792427	rs867792427
					16	55483093	T>C	snv	rs	868780100	rs868780100
					16	55485755	G>A,C	snv	rs	895002709	rs895002709
					16	55483105	C>A	snv	rs	896519239	rs896519239
					16	55497029	G>A,T	snv	rs	898803752	rs898803752
					16	55502828	G>A	snv	rs	899343752	rs899343752
					16	55485771	C>T	snv	rs	902146651	rs902146651
					16	55489794	G>A	snv	rs	923027761	rs923027761
					16	55497040	G>T	snv	rs	928973571	rs928973571
					16	55489796	C>G,T	snv	rs	931627279	rs931627279
					16	55502787	A>G	snv	rs	932966591	rs932966591
					16	55497011	A>G	snv	rs	933266798	rs933266798
					16	55485657	T>G	snv	rs	941431292	rs941431292
					16	55489823	A>C	snv	rs	942279531	rs942279531
					16	55488635	G>A	snv	rs	949923746	rs949923746
					16	55491920	T>C	snv	rs	951462867	rs951462867
					16	55481876	A>G	snv	rs	964732343	rs964732343
					16	55485616	A>G	snv	rs	966407548	rs966407548
					16	55496998	G>A,T	snv	rs	966697982	rs966697982
					16	55479567	G>A	snv	rs	998400659	rs998400659
					16	55479603	G>A,T	snv	rs	1016960822	rs1016960822
					16	55488716	G>A	snv	rs	1019194457	rs1019194457
					16	55485759	G>A	snv	rs	1022088103	rs1022088103
					16	55496954	G>T	snv	rs	1022263889	rs1022263889
					16	55502865	C>T	snv	rs	1026799152	rs1026799152
					16	55483069	C>T	snv	rs	1049108896	rs1049108896
					16	55485733	A>C	snv	rs	1055352955	rs1055352955
					16	55493217	C>T	snv	rs	1162477997	rs1162477997
					16	55484126	A>C,T	snv	rs	1165543244	rs1165543244
					16	55485678	A>G	snv	rs	1167437463	rs1167437463
					16	55485636	G>A	snv	rs	1168427805	rs1168427805
					16	55489777	C>A	snv	rs	1173162126	rs1173162126
					16	55489669	G>A	snv	rs	1174474778	rs1174474778
					16	55482954	C>A,G,T	snv	rs	1174993713	rs1174993713
					16	55479523	G>A	snv	rs	1178356898	rs1178356898
					16	55483024	A>G	snv	rs	1178962252	rs1178962252
					16	55485317	C>A	snv	rs	1183305464	rs1183305464
					16	55485402	G>C	snv	rs	1188181251	rs1188181251
					16	55488627	C>A,T	snv	rs	1189875422	rs1189875422
					16	55505357	A>C	snv	rs	1190615039	rs1190615039
					16	55489806	G>A	snv	rs	1191600147	rs1191600147
					16	55479592	C>T	snv	rs	1192301679	rs1192301679
					16	55485691	A>G,T	snv	rs	1193668400	rs1193668400
					16	55491897	C>A,G	snv	rs	1195899819	rs1195899819
					16	55488556	G>A	snv	rs	1196485000	rs1196485000
					16	55479511	C>A,T	snv	rs	1198471919	rs1198471919
					16	55491881	A>T	snv	rs	1199792907	rs1199792907
					16	55493238	A>T	snv	rs	1200429493	rs1200429493
					16	55485619	A>G	snv	rs	1201852945	rs1201852945
					16	55505359	G>A	snv	rs	1203449511	rs1203449511
					16	55496985	C>T	snv	rs	1203473529	rs1203473529
					16	55479568	C>G	snv	rs	1204243562	rs1204243562
					16	55502821	G>A,C	snv	rs	1210113715	rs1210113715
					16	55485609	C>A,T	snv	rs	1215961278	rs1215961278
					16	55488611	T>A	snv	rs	1216060612	rs1216060612
					16	55485334	G>A	snv	rs	1216371810	rs1216371810
					16	55505420	A>C,T	snv	rs	1218963642	rs1218963642
					16	55493215	C>T	snv	rs	1219506017	rs1219506017
					16	55488680	G>A	snv	rs	1219755782	rs1219755782
					16	55482984	A>T	snv	rs	1220307582	rs1220307582
					16	55502844	C>G	snv	rs	1223593870	rs1223593870
					16	55493184	A>T	snv	rs	1226229333	rs1226229333
					16	55484149	A>T	snv	rs	1228421824	rs1228421824
					16	55485367	G>A	snv	rs	1231584616	rs1231584616
					16	55483102	A>G	snv	rs	1232984573	rs1232984573
					16	55493247	G>T	snv	rs	1233066074	rs1233066074
					16	55489801	A>G	snv	rs	1233988938	rs1233988938
					16	55484090	G>A	snv	rs	1235306827	rs1235306827
					16	55485332	A>G	snv	rs	1236438803	rs1236438803
					16	55493175	G>A	snv	rs	1238527222	rs1238527222
					16	55493160	G>T	snv	rs	1238736303	rs1238736303
					16	55479556	A>G,T	snv	rs	1238968510	rs1238968510
					16	55483027	A>G	snv	rs	1247961169	rs1247961169
					16	55488557	G>T	snv	rs	1250346061	rs1250346061
					16	55479514	G>T	snv	rs	1253725162	rs1253725162
					16	55491890	A>G	snv	rs	1258000020	rs1258000020
					16	55497030	C>A	snv	rs	1261841341	rs1261841341
					16	55488682	C>A,T	snv	rs	1262851148	rs1262851148
					16	55483077	G>A	snv	rs	1265143682	rs1265143682
					16	55484102	C>A	snv	rs	1268054694	rs1268054694
					16	55489723	A>G	snv	rs	1270077203	rs1270077203
					16	55489732	G>A	snv	rs	1275027537	rs1275027537
					16	55482982	A>T	snv	rs	1277862559	rs1277862559
					16	55498322	T>A	snv	rs	1278144553	rs1278144553
					16	55482985	T>C	snv	rs	1280326720	rs1280326720
					16	55496990	T>C	snv	rs	1281275762	rs1281275762
					16	55497057	T>A,C	snv	rs	1286748885	rs1286748885
					16	55485374	G>A	snv	rs	1286898396	rs1286898396
					16	55479495	G>A,T	snv	rs	1287389935	rs1287389935
					16	55479618	A>G	snv	rs	1293814333	rs1293814333
					16	55491933	T>A	snv	rs	1293913738	rs1293913738
					16	55485364	A>G	snv	rs	1294210037	rs1294210037
					16	55484128	G>A	snv	rs	1297313059	rs1297313059
					16	55498309	T>C,G	snv	rs	1301362679	rs1301362679
					16	55484075	C>G	snv	rs	1305677271	rs1305677271
					16	55479540	G>A	snv	rs	1306986478	rs1306986478
					16	55489813	G>T	snv	rs	1310941425	rs1310941425
					16	55485697	G>A,C	snv	rs	1316372004	rs1316372004
					16	55485379	G>A	snv	rs	1318080698	rs1318080698
					16	55484116	C>G	snv	rs	1326693368	rs1326693368
					16	55483046	G>A	snv	rs	1327175561	rs1327175561
					16	55485371	T>C	snv	rs	1328674439	rs1328674439
					16	55489761	A>G	snv	rs	1329773523	rs1329773523
					16	55491872	G>T	snv	rs	1331906875	rs1331906875
					16	55489771	C>T	snv	rs	1339250489	rs1339250489
					16	55488603	A>G	snv	rs	1340078697	rs1340078697
					16	55496960	C>G	snv	rs	1341005485	rs1341005485
					16	55491879	T>C	snv	rs	1341607997	rs1341607997
					16	55482990	A>G	snv	rs	1342827063	rs1342827063
					16	55491815	C>G	snv	rs	1345748940	rs1345748940
					16	55482975	C>A	snv	rs	1351364136	rs1351364136
					16	55493206	G>A	snv	rs	1351381966	rs1351381966
					16	55484071	C>T	snv	rs	1351967941	rs1351967941
					16	55479606	C>T	snv	rs	1352361846	rs1352361846
					16	55502780	T>C	snv	rs	1356478865	rs1356478865
					16	55498376	A>G	snv	rs	1362481263	rs1362481263
					16	55505372	T>A	snv	rs	1362690550	rs1362690550
					16	55484038	C>G	snv	rs	1363661296	rs1363661296
					16	55485664	A>G	snv	rs	1367429783	rs1367429783
					16	55483056	C>T	snv	rs	1369454759	rs1369454759
					16	55488585	A>G	snv	rs	1369936015	rs1369936015
					16	55484135	C>G	snv	rs	1370187597	rs1370187597
					16	55488675	A>C	snv	rs	1373259369	rs1373259369
					16	55491858	A>C	snv	rs	1374360537	rs1374360537
					16	55479525	G>A,T	snv	rs	1378680696	rs1378680696
					16	55502888	G>A	snv	rs	1379678251	rs1379678251
					16	55479583	T>G	snv	rs	1382155355	rs1382155355
					16	55493245	T>G	snv	rs	1384905964	rs1384905964
					16	55491937	G>A,C	snv	rs	1389821959	rs1389821959
					16	55483135	G>A	snv	rs	1392832156	rs1392832156
					16	55485705	G>A	snv	rs	1392950040	rs1392950040
					16	55484114	C>T	snv	rs	1396265636	rs1396265636
					16	55496993	C>T	snv	rs	1397002641	rs1397002641
					16	55485637	A>C,G	snv	rs	1397247002	rs1397247002
					16	55489750	G>A	snv	rs	1397358458	rs1397358458
					16	55479487	C>T	snv	rs	1403608377	rs1403608377
					16	55483113	G>A	snv	rs	1405973730	rs1405973730
					16	55502877	T>C,G	snv	rs	1407169656	rs1407169656
					16	55491936	A>G	snv	rs	1407570596	rs1407570596
					16	55483042	C>T	snv	rs	1409626722	rs1409626722
					16	55479493	T>C,G	snv	rs	1410065836	rs1410065836
					16	55491945	A>G	snv	rs	1412312873	rs1412312873
					16	55497012	T>C	snv	rs	1413803169	rs1413803169
					16	55493188	G>A	snv	rs	1416177273	rs1416177273
					16	55497053	T>C	snv	rs	1416931226	rs1416931226
					16	55479520	T>C	snv	rs	1417381110	rs1417381110
					16	55505387	A>C,G	snv	rs	1417392974	rs1417392974
					16	55502854	T>A	snv	rs	1417752927	rs1417752927
					16	55485631	A>C	snv	rs	1420519474	rs1420519474
					16	55502880	A>G	snv	rs	1421021948	rs1421021948
					16	55488699	G>A	snv	rs	1421973725	rs1421973725
					16	55479504	G>C	snv	rs	1424115887	rs1424115887
					16	55493259	C>G	snv	rs	1424516432	rs1424516432
					16	55485347	A>G	snv	rs	1429713514	rs1429713514
					16	55482966	A>G	snv	rs	1431442572	rs1431442572
					16	55485422	G>A	snv	rs	1435149653	rs1435149653
					16	55489727	G>C	snv	rs	1437633507	rs1437633507
					16	55493178	C>T	snv	rs	1438911182	rs1438911182
					16	55491824	G>T	snv	rs	1440074816	rs1440074816
					16	55497000	T>G	snv	rs	1441990978	rs1441990978
					16	55485642	T>G	snv	rs	1442260315	rs1442260315
					16	55496994	C>T	snv	rs	1443486268	rs1443486268
					16	55484044	C>A	snv	rs	1451495407	rs1451495407
					16	55488564	A>G	snv	rs	1454136853	rs1454136853
					16	55496945	A>G	snv	rs	1456430864	rs1456430864
					16	55479571	C>G,T	snv	rs	1457596299	rs1457596299
					16	55479616	A>G	snv	rs	1459124849	rs1459124849
					16	55497039	A>T	snv	rs	1459341411	rs1459341411
					16	55489749	A>G	snv	rs	1463559149	rs1463559149
					16	55493194	C>G,T	snv	rs	1464982873	rs1464982873
					16	55485343	G>A	snv	rs	1466225656	rs1466225656
					16	55485680	C>A	snv	rs	1466432121	rs1466432121
					16	55502820	A>G	snv	rs	1466744909	rs1466744909
					16	55489681	G>C	snv	rs	1468195744	rs1468195744
					16	55489735	C>T	snv	rs	1468714197	rs1468714197
					16	55484140	A>C	snv	rs	1472563325	rs1472563325
					16	55484032	C>A	snv	rs	1473600935	rs1473600935
					16	55491914	C>T	snv	rs	1477890644	rs1477890644
					16	55502852	G>A	snv	rs	1489885740	rs1489885740
					16	55479580	T>A	snv	rs	1567371061	rs1567371061
					16	55482970	A>C	snv	rs	1567372818	rs1567372818
					16	55485355	G>T	snv	rs	1567374263	rs1567374263
					16	55485739	T>C	snv	rs	1567374655	rs1567374655
					16	55488618	A>T	snv	rs	1567376093	rs1567376093
					16	55497014	G>C	snv	rs	1567380391	rs1567380391
					16	55502789	G>A,T	snv	rs	1567383052	rs1567383052
					16	55484065	T>C	snv	rs	1596808816	rs1596808816
					16	55484093	A>T	snv	rs	1596808880	rs1596808880
					16	55484125	G>A	snv	rs	1596808998	rs1596808998
					16	55485726	A>C,G	snv	rs	1596811575	rs1596811575
					16	55485772	A>C,G	snv	rs	1596811650	rs1596811650
					16	55488555	T>C	snv	rs	1596814421	rs1596814421
					16	55488659	T>C,G	snv	rs	1596814659	rs1596814659
					16	55489674	T>A	snv	rs	1596815896	rs1596815896
					16	55493166	C>A	snv	rs	1596819943	rs1596819943
					16	55498318	A>C	snv	rs	1596825034	rs1596825034
					16	55502832	A>G	snv	rs	1596830611	rs1596830611
					16	55502853	A>G	snv	rs	1596830661	rs1596830661
					16	55502874	A>C	snv	rs	1596830739	rs1596830739
					16	55498423	A>G	snv	rs	1658735888	rs1658735888
					16	55493275	T>C	snv	rs	1724778003	rs1724778003
					16	55485692	T>A	snv	rs	1895782031	rs1895782031
					16	55479498	C>T	snv	rs	1962040575	rs1962040575
					16	55479505	C>T	snv	rs	1962040879	rs1962040879
					16	55479552	A>T	snv	rs	1962042365	rs1962042365
					16	55479573	T>C	snv	rs	1962043375	rs1962043375
					16	55479579	A>C,G	snv	rs	1962043610	rs1962043610
					16	55479588	T>A,C	snv	rs	1962044028	rs1962044028
					16	55479591	C>G	snv	rs	1962044237	rs1962044237
					16	55479595	G>A	snv	rs	1962044546	rs1962044546
					16	55479600	G>C	snv	rs	1962044754	rs1962044754
					16	55479604	C>A,T	snv	rs	1962044826	rs1962044826
					16	55479607	C>G	snv	rs	1962044992	rs1962044992
					16	55479609	A>C	snv	rs	1962045152	rs1962045152
					16	55479622	A>G	snv	rs	1962045546	rs1962045546
					16	55482934	G>A	snv	rs	1962141554	rs1962141554
					16	55482948	T>C	snv	rs	1962141819	rs1962141819
					16	55482998	T>G	snv	rs	1962144267	rs1962144267
					16	55483005	C>T	snv	rs	1962144533	rs1962144533
					16	55483011	A>T	snv	rs	1962144769	rs1962144769
					16	55483036	T>C	snv	rs	1962146218	rs1962146218
					16	55483098	C>T	snv	rs	1962149595	rs1962149595
					16	55483101	A>G	snv	rs	1962150035	rs1962150035
					16	55483114	A>G	snv	rs	1962150762	rs1962150762
					16	55484020	A>G	snv	rs	1962174457	rs1962174457
					16	55484074	G>A	snv	rs	1962176107	rs1962176107
					16	55484077	T>C	snv	rs	1962176214	rs1962176214
					16	55484164	G>C,T	snv	rs	1962181218	rs1962181218
					16	55485305	G>T	snv	rs	1962213624	rs1962213624
					16	55485325	G>A	snv	rs	1962214655	rs1962214655
					16	55485328	A>G	snv	rs	1962214769	rs1962214769
					16	55485358	C>T	snv	rs	1962215886	rs1962215886
					16	55485361	G>A	snv	rs	1962216115	rs1962216115
					16	55485377	G>A	snv	rs	1962216750	rs1962216750
					16	55485382	T>C	snv	rs	1962217057	rs1962217057
					16	55485425	A>G	snv	rs	1962218698	rs1962218698
					16	55485633	G>A	snv	rs	1962226438	rs1962226438
					16	55485768	C>T	snv	rs	1962232684	rs1962232684
					16	55488546	T>C	snv	rs	1962315500	rs1962315500
					16	55488576	A>T	snv	rs	1962317607	rs1962317607
					16	55488669	C>T	snv	rs	1962322046	rs1962322046
					16	55488671	G>A	snv	rs	1962322147	rs1962322147
					16	55488681	A>C	snv	rs	1962322897	rs1962322897
					16	55488698	G>A	snv	rs	1962324024	rs1962324024
					16	55488708	C>G	snv	rs	1962324624	rs1962324624
					16	55488714	C>A	snv	rs	1962324832	rs1962324832
					16	55489654	T>G	snv	rs	1962350501	rs1962350501
					16	55489657	C>T	snv	rs	1962350616	rs1962350616
					16	55489663	T>C	snv	rs	1962351061	rs1962351061
					16	55489687	C>T	snv	rs	1962351856	rs1962351856
					16	55489725	G>C,T	snv	rs	1962353336	rs1962353336
					16	55489728	A>G	snv	rs	1962353590	rs1962353590
					16	55489741	C>G	snv	rs	1962354358	rs1962354358
					16	55489769	T>G	snv	rs	1962356104	rs1962356104
					16	55489780	C>G	snv	rs	1962356655	rs1962356655
					16	55489810	T>G	snv	rs	1962358680	rs1962358680
					16	55489818	G>T	snv	rs	1962359194	rs1962359194
					16	55489822	A>G	snv	rs	1962359403	rs1962359403
					16	55491806	A>T	snv	rs	1962411762	rs1962411762
					16	55491860	T>G	snv	rs	1962413761	rs1962413761
					16	55491861	C>T	snv	rs	1962413867	rs1962413867
					16	55491870	C>T	snv	rs	1962414145	rs1962414145
					16	55491883	G>A	snv	rs	1962414780	rs1962414780
					16	55491893	T>C	snv	rs	1962414981	rs1962414981
					16	55491911	T>G	snv	rs	1962415869	rs1962415869
					16	55491950	C>A	snv	rs	1962417397	rs1962417397
					16	55491951	T>A	snv	rs	1962417500	rs1962417500
					16	55493199	A>C	snv	rs	1962456232	rs1962456232
					16	55493227	G>A	snv	rs	1962457280	rs1962457280
					16	55493230	A>T	snv	rs	1962457487	rs1962457487
					16	55493232	C>G	snv	rs	1962457582	rs1962457582
					16	55493287	A>T	snv	rs	1962459731	rs1962459731
					16	55496967	G>A	snv	rs	1962544895	rs1962544895
					16	55496989	C>G	snv	rs	1962545696	rs1962545696
					16	55496997	A>C	snv	rs	1962546158	rs1962546158
					16	55497007	A>T	snv	rs	1962546754	rs1962546754
					16	55497036	A>C	snv	rs	1962548602	rs1962548602
					16	55498303	A>T	snv	rs	1962578854	rs1962578854
					16	55498319	C>T	snv	rs	1962579856	rs1962579856
					16	55498357	G>A	snv	rs	1962581145	rs1962581145
					16	55498358	G>T	snv	rs	1962581234	rs1962581234
					16	55498371	T>A	snv	rs	1962582102	rs1962582102
					16	55498393	T>C	snv	rs	1962583760	rs1962583760
					16	55498410	C>G	snv	rs	1962584170	rs1962584170
					16	55502829	C>T	snv	rs	1962701727	rs1962701727
					16	55502846	A>G	snv	rs	1962702222	rs1962702222
					16	55502855	A>G	snv	rs	1962702910	rs1962702910
					16	55502881	G>C	snv	rs	1962705031	rs1962705031
					16	55505360	G>T	snv	rs	1962773197	rs1962773197
					16	55505376	G>A,T	snv	rs	1962773752	rs1962773752
					16	55505437	T>C	snv	rs	1962776270	rs1962776270
					16	55485660	T>C	snv	rs	11542001	rs11542001

## Sheet: List B
rs112710941
rs11542001			Total Deleterious nsSNP Found from Seven Tools (SIFT, PolyPhen-2, Pmut, MutPred, SNAP2, SNP&GO and PANTHER)
rs111609606								No of Deleterious nsSNP: 6
rs121908741
rs28730814
rs59727333

## Sheet: List C
rs111609606
							Final Deleterious nsSNP
