# Supplementary material for: Investigation of pathogenic germline variants in gastric cancer and development of “GasCanBase” database
Source: Cancer Rep (Hoboken). 2023 Oct 22;6(12):e1906. doi: 10.1002/cnr2.1906 (PMC10728505; doi:10.1002/cnr2.1906)
Supplement: Supplementary file 1 — Data S1 Supporting Information. [file CNR2-6-e1906-s001.zip › Supplementary File/Table S30. Selection of nsSNP of MSH2.xlsx]

## Sheet: List A
Total nsSNP Found from dbSNP Database					#chr	pos	variation	variant_type			snp_id
	Gene : MSH2				2	47476564	A>G	snv	rs	2229061	rs2229061
	No of SNP: 103335				2	47512412	A>C,G,T	snv	rs	2303424	rs2303424
	No of nsSNP: 1893				2	47416318	G>A,T	snv	rs	4987188	rs4987188
					2	47403214	C>A,G,T	snv	rs	17217716	rs17217716
					2	47403319	A>G,T	snv	rs	17217723	rs17217723
					2	47410107	A>C,G,T	snv	rs	17217772	rs17217772
					2	47429833	C>G,T	snv	rs	17224367	rs17224367
					2	47475130	C>A,G,T	snv	rs	28929483	rs28929483
					2	47475180	C>T	snv	rs	28929484	rs28929484
					2	47403329	C>G,T	snv	rs	33946261	rs33946261
					2	47414291	C>T	snv	rs	34136999	rs34136999
					2	47482870	A>G,T	snv	rs	34319539	rs34319539
					2	47463105	C>G,T	snv	rs	35107951	rs35107951
					2	47429908	C>G,T	snv	rs	35717997	rs35717997
					2	47408528	G>A,C	snv	rs	35898375	rs35898375
					2	47476370	C>A,G,T	snv	rs	41294982	rs41294982
					2	47482876	T>C,G	snv	rs	41295182	rs41295182
					2	47408506	G>A,C	snv	rs	41295286	rs41295286
					2	47475052	A>G	snv	rs	41295288	rs41295288
					2	47475202	A>C,G,T	snv	rs	41295290	rs41295290
					2	47478398	G>A	snv	rs	41295292	rs41295292
					2	47478481	C>A,G,T	snv	rs	41295294	rs41295294
					2	47480740	A>C,G	snv	rs	41295296	rs41295296
					2	47463124	T>C	snv	rs	55653533	rs55653533
					2	47470993	A>G	snv	rs	55778204	rs55778204
					2	47482910	T>C,G	snv	rs	55859129	rs55859129
					2	47403205	C>A,G,T	snv	rs	56170584	rs56170584
					2	47412514	A>C,G	snv	rs	61756464	rs61756464
					2	47429840	A>T	snv	rs	61756465	rs61756465
					2	47475151	A>G	snv	rs	61756468	rs61756468
					2	47480812	G>A,T	snv	rs	63749830	rs63749830
					2	47478498	A>G	snv	rs	63749841	rs63749841
					2	47480703	T>A,G	snv	rs	63749846	rs63749846
					2	47416377	G>A	snv	rs	63749879	rs63749879
					2	47403229	G>A,T	snv	rs	63749907	rs63749907
					2	47471033	T>C	snv	rs	63749910	rs63749910
					2	47414381	T>A,C	snv	rs	63749914	rs63749914
					2	47478507	C>G,T	snv	rs	63749917	rs63749917
					2	47476399	C>G,T	snv	rs	63749932	rs63749932
					2	47412414	A>C,G,T	snv	rs	63749936	rs63749936
					2	47412550	T>C	snv	rs	63749969	rs63749969
					2	47475121	A>G	snv	rs	63749982	rs63749982
					2	47410340	G>C,T	snv	rs	63749984	rs63749984
					2	47414318	C>A,G,T	snv	rs	63749991	rs63749991
					2	47476424	T>C,G	snv	rs	63749993	rs63749993
					2	47408476	G>A,T	snv	rs	63750002	rs63750002
					2	47429920	C>A,G,T	snv	rs	63750006	rs63750006
					2	47480753	A>G	snv	rs	63750027	rs63750027
					2	47466747	C>A,G,T	snv	rs	63750029	rs63750029
					2	47410274	C>A,G,T	snv	rs	63750037	rs63750037
					2	47408415	C>G,T	snv	rs	63750042	rs63750042
					2	47414282	C>A,T	snv	rs	63750058	rs63750058
					2	47410245	T>C,G	snv	rs	63750070	rs63750070
					2	47475204	G>C,T	snv	rs	63750078	rs63750078
					2	47414338	C>G,T	snv	rs	63750097	rs63750097
					2	47476484	T>A,C	snv	rs	63750108	rs63750108
					2	47410162	T>C,G	snv	rs	63750124	rs63750124
					2	47410209	T>A,C,G	snv	rs	63750126	rs63750126
					2	47475042	C>G,T	snv	rs	63750200	rs63750200
					2	47475150	C>G,T	snv	rs	63750203	rs63750203
					2	47410215	T>A,C,G	snv	rs	63750214	rs63750214
					2	47429926	C>A,G	snv	rs	63750228	rs63750228
					2	47476435	G>A,C,T	snv	rs	63750232	rs63750232
					2	47476381	G>A,C	snv	rs	63750234	rs63750234
					2	47416383	C>A,T	snv	rs	63750245	rs63750245
					2	47410226	G>C	snv	rs	63750255	rs63750255
					2	47429794	C>G,T	snv	rs	63750267	rs63750267
					2	47414335	G>C,T	snv	rs	63750276	rs63750276
					2	47475172	C>T	snv	rs	63750279	rs63750279
					2	47475129	C>A,G	snv	rs	63750280	rs63750280
					2	47403325	C>A,T	snv	rs	63750285	rs63750285
					2	47480818	C>A,G,T	snv	rs	63750291	rs63750291
					2	47429848	C>G,T	snv	rs	63750302	rs63750302
					2	47408490	G>A,C,T	snv	rs	63750318	rs63750318
					2	47410320	A>G	snv	rs	63750327	rs63750327
					2	47470984	G>A,T	snv	rs	63750328	rs63750328
					2	47403337	A>T	snv	rs	63750335	rs63750335
					2	47412522	C>G,T	snv	rs	63750347	rs63750347
					2	47478354	G>A	snv	rs	63750368	rs63750368
					2	47429888	A>G,T	snv	rs	63750379	rs63750379
					2	47414323	G>C,T	snv	rs	63750381	rs63750381
					2	47410256	G>A,T	snv	rs	63750382	rs63750382
					2	47476451	G>A,C,T	snv	rs	63750398	rs63750398
					2	47482795	T>C,G	snv	rs	63750409	rs63750409
					2	47470972	A>C,G,T	snv	rs	63750432	rs63750432
					2	47403195	G>A	snv	rs	63750466	rs63750466
					2	47416350	T>C	snv	rs	63750468	rs63750468
					2	47480716	G>A,C	snv	rs	63750478	rs63750478
					2	47429825	T>C,G	snv	rs	63750485	rs63750485
					2	47412483	C>G,T	snv	rs	63750488	rs63750488
					2	47416323	C>G,T	snv	rs	63750502	rs63750502
					2	47475126	C>G,T	snv	rs	63750508	rs63750508
					2	47445644	T>C,G	snv	rs	63750521	rs63750521
					2	47466789	G>T	snv	rs	63750538	rs63750538
					2	47480770	A>C,G,T	snv	rs	63750571	rs63750571
					2	47410337	G>A,T	snv	rs	63750574	rs63750574
					2	47410217	G>A,T	snv	rs	63750582	rs63750582
					2	47466808	G>A,C	snv	rs	63750597	rs63750597
					2	47416357	C>G,T	snv	rs	63750602	rs63750602
					2	47429854	C>G,T	snv	rs	63750611	rs63750611
					2	47478395	C>A,G	snv	rs	63750618	rs63750618
					2	47480707	C>G,T	snv	rs	63750623	rs63750623
					2	47410211	G>A	snv	rs	63750624	rs63750624
					2	47475146	A>C,G	snv	rs	63750626	rs63750626
					2	47416342	T>C	snv	rs	63750630	rs63750630
					2	47476492	C>G,T	snv	rs	63750636	rs63750636
					2	47414405	T>C,G	snv	rs	63750640	rs63750640
					2	47475072	G>A,C,T	snv	rs	63750657	rs63750657
					2	47475091	C>G,T	snv	rs	63750665	rs63750665
					2	47475138	T>C,G	snv	rs	63750669	rs63750669
					2	47478369	A>G	snv	rs	63750684	rs63750684
					2	47445629	T>A,C	snv	rs	63750697	rs63750697
					2	47480846	C>G,T	snv	rs	63750709	rs63750709
					2	47410232	A>G	snv	rs	63750716	rs63750716
					2	47416321	C>A,G,T	snv	rs	63750732	rs63750732
					2	47480737	G>A	snv	rs	63750757	rs63750757
					2	47410212	G>C	snv	rs	63750773	rs63750773
					2	47416362	C>G,T	snv	rs	63750778	rs63750778
					2	47476425	G>A	snv	rs	63750790	rs63750790
					2	47476529	C>G,T	snv	rs	63750794	rs63750794
					2	47480795	A>C,G	snv	rs	63750797	rs63750797
					2	47476515	A>C,G,T	snv	rs	63750810	rs63750810
					2	47410292	G>A,T	snv	rs	63750821	rs63750821
					2	47416351	G>A,T	snv	rs	63750828	rs63750828
					2	47466801	A>C,G	snv	rs	63750838	rs63750838
					2	47410235	C>G,T	snv	rs	63750843	rs63750843
					2	47480816	C>A,T	snv	rs	63750849	rs63750849
					2	47475171	G>A,C	snv	rs	63750875	rs63750875
					2	47412504	A>C,G,T	snv	rs	63750881	rs63750881
					2	47408482	A>G,T	snv	rs	63750887	rs63750887
					2	47410239	G>A,T	snv	rs	63750902	rs63750902
					2	47410346	G>A,C,T	snv	rs	63750913	rs63750913
					2	47403372	C>G,T	snv	rs	63750951	rs63750951
					2	47476450	T>C	snv	rs	63750961	rs63750961
					2	47403240	G>A,C,T	snv	rs	63750966	rs63750966
					2	47408478	C>G,T	snv	rs	63750970	rs63750970
					2	47470988	A>T	snv	rs	63750997	rs63750997
					2	47416365	G>A,C	snv	rs	63751004	rs63751004
					2	47478493	T>C,G	snv	rs	63751018	rs63751018
					2	47470991	A>C,G,T	snv	rs	63751054	rs63751054
					2	47416359	C>A,G,T	snv	rs	63751062	rs63751062
					2	47403219	C>A,T	snv	rs	63751099	rs63751099
					2	47478353	G>A,C	snv	rs	63751105	rs63751105
					2	47403288	A>C,G	snv	rs	63751107	rs63751107
					2	47410322	T>C,G	snv	rs	63751110	rs63751110
					2	47478312	G>A,C	snv	rs	63751119	rs63751119
					2	47476532	C>A,G,T	snv	rs	63751125	rs63751125
					2	47410323	G>A	snv	rs	63751136	rs63751136
					2	47471062	G>A,C,T	snv	rs	63751140	rs63751140
					2	47416375	T>C,G	snv	rs	63751147	rs63751147
					2	47471002	A>G,T	snv	rs	63751149	rs63751149
					2	47478289	C>A,G,T	snv	rs	63751155	rs63751155
					2	47478468	A>G	snv	rs	63751168	rs63751168
					2	47408497	A>G,T	snv	rs	63751173	rs63751173
					2	47466718	G>A,C,T	snv	rs	63751207	rs63751207
					2	47445610	T>G	snv	rs	63751217	rs63751217
					2	47476502	C>T	snv	rs	63751224	rs63751224
					2	47410199	C>G,T	snv	rs	63751226	rs63751226
					2	47476372	A>C,G,T	snv	rs	63751232	rs63751232
					2	47475064	C>G,T	snv	rs	63751236	rs63751236
					2	47403273	G>A,T	snv	rs	63751246	rs63751246
					2	47403309	G>A	snv	rs	63751260	rs63751260
					2	47410251	T>C	snv	rs	63751291	rs63751291
					2	47412477	A>G,T	snv	rs	63751307	rs63751307
					2	47445563	T>A,C	snv	rs	63751315	rs63751315
					2	47463062	C>G,T	snv	rs	63751403	rs63751403
					2	47476441	T>A,C	snv	rs	63751409	rs63751409
					2	47471041	G>A,T	snv	rs	63751411	rs63751411
					2	47429869	C>A,G,T	snv	rs	63751412	rs63751412
					2	47410205	C>A,T	snv	rs	63751426	rs63751426
					2	47408466	C>T	snv	rs	63751429	rs63751429
					2	47476436	G>A,T	snv	rs	63751432	rs63751432
					2	47410287	T>C,G	snv	rs	63751444	rs63751444
					2	47414389	G>A	snv	rs	63751454	rs63751454
					2	47412496	G>A	snv	rs	63751455	rs63751455
					2	47482779	C>A,T	snv	rs	63751469	rs63751469
					2	47478306	G>A,T	snv	rs	63751477	rs63751477
					2	47463154	G>A,C,T	snv	rs	63751600	rs63751600
					2	47416429	G>A,C,T	snv	rs	63751604	rs63751604
					2	47429742	A>G,T	snv	rs	63751617	rs63751617
					2	47480871	G>A,C	snv	rs	63751624	rs63751624
					2	47476367	G>A,C,T	snv	rs	63751640	rs63751640
					2	47429940	A>C,G	snv	rs	63751650	rs63751650
					2	47466807	A>C,G,T	snv	rs	63751656	rs63751656
					2	47475270	G>A,C,T	snv	rs	63751668	rs63751668
					2	47445556	C>G,T	snv	rs	63751693	rs63751693
					2	47429929	G>A,T	snv	rs	63751712	rs63751712
					2	47512385	C>T	snv	rs	72888274	rs72888274
					2	47429764	G>A,T	snv	rs	80285180	rs80285180
					2	47414350	A>C,G,T	snv	rs	104895022	rs104895022
					2	47476540	G>C,T	snv	rs	104895026	rs104895026
					2	47512394	G>A	snv	rs	116117580	rs116117580
					2	47416404	A>G	snv	rs	138026880	rs138026880
					2	47476493	G>A,C,T	snv	rs	138465383	rs138465383
					2	47412495	C>A,T	snv	rs	138857091	rs138857091
					2	47429774	C>G,T	snv	rs	139652783	rs139652783
					2	47414288	C>A,G,T	snv	rs	139891783	rs139891783
					2	47470973	C>G,T	snv	rs	139920308	rs139920308
					2	47480774	A>G	snv	rs	140754514	rs140754514
					2	47410293	C>G	snv	rs	141021599	rs141021599
					2	47466768	A>G,T	snv	rs	141150847	rs141150847
					2	47403246	T>C,G	snv	rs	141711342	rs141711342
					2	47414294	T>C	snv	rs	144288433	rs144288433
					2	47478349	C>T	snv	rs	144412585	rs144412585
					2	47410109	C>G	snv	rs	145649774	rs145649774
					2	47403209	G>A,C	snv	rs	146017810	rs146017810
					2	47482912	T>A	snv	rs	146421227	rs146421227
					2	47429882	G>A,T	snv	rs	146567853	rs146567853
					2	47412519	G>A	snv	rs	147389443	rs147389443
					2	47463149	A>G,T	snv	rs	148192104	rs148192104
					2	47410208	G>A,C	snv	rs	149511545	rs149511545
					2	47416423	A>C	snv	rs	150503781	rs150503781
					2	47408409	A>C,T	snv	rs	150548839	rs150548839
					2	47475090	G>C,T	snv	rs	150980616	rs150980616
					2	47410284	A>G	snv	rs	151129360	rs151129360
					2	47429890	C>A,G,T	snv	rs	151244108	rs151244108
					2	47475232	A>C,G	snv	rs	185356145	rs185356145
					2	47410130	C>A,G,T	snv	rs	193096019	rs193096019
					2	47408493	G>A	snv	rs	193922373	rs193922373
					2	47410148	A>G	snv	rs	193922374	rs193922374
					2	47412484	A>C,G	snv	rs	199676483	rs199676483
					2	47466729	A>C	snv	rs	199744440	rs199744440
					2	47482921	T>A	snv	rs	199747712	rs199747712
					2	47475102	A>C,T	snv	rs	200147804	rs200147804
					2	47478415	A>C,G	snv	rs	200252727	rs200252727
					2	47412450	A>G	snv	rs	200313142	rs200313142
					2	47429936	A>G	snv	rs	200429136	rs200429136
					2	47482893	G>A,C	snv	rs	200581817	rs200581817
					2	47403257	C>G,T	snv	rs	200632093	rs200632093
					2	47471020	G>A	snv	rs	200766962	rs200766962
					2	47475238	A>G,T	snv	rs	200827721	rs200827721
					2	47429932	A>G	snv	rs	201059765	rs201059765
					2	47471051	A>C,G,T	snv	rs	201118107	rs201118107
					2	47414361	C>G,T	snv	rs	201334592	rs201334592
					2	47466754	A>G,T	snv	rs	201722703	rs201722703
					2	47416297	G>A,T	snv	rs	202026056	rs202026056
					2	47478486	G>A,T	snv	rs	202145681	rs202145681
					2	47403192	A>C,G,T	snv	rs	267607911	rs267607911
					2	47416344	A>G	snv	rs	267607938	rs267607938
					2	47416398	C>A,G,T	snv	rs	267607939	rs267607939
					2	47429810	G>A	snv	rs	267607947	rs267607947
					2	47445625	G>A,T	snv	rs	267607954	rs267607954
					2	47466787	A>G	snv	rs	267607967	rs267607967
					2	47475093	C>A,G,T	snv	rs	267607980	rs267607980
					2	47475198	C>G,T	snv	rs	267607982	rs267607982
					2	47475220	C>A,G	snv	rs	267607983	rs267607983
					2	47475073	A>C,G,T	snv	rs	267607985	rs267607985
					2	47476448	C>T	snv	rs	267607994	rs267607994
					2	47476408	G>A,T	snv	rs	267607995	rs267607995
					2	47476382	G>A,C	snv	rs	267607996	rs267607996
					2	47476571	G>A,C	snv	rs	267607997	rs267607997
					2	47414369	A>C,G	snv	rs	267607998	rs267607998
					2	47476469	C>A,G,T	snv	rs	267607999	rs267607999
					2	47478303	G>A,C,T	snv	rs	267608007	rs267608007
					2	47480788	C>A,G	snv	rs	267608015	rs267608015
					2	47480754	T>A	snv	rs	267608016	rs267608016
					2	47482858	C>G,T	snv	rs	267608022	rs267608022
					2	47416311	A>C,G	snv	rs	368982417	rs368982417
					2	47478458	T>A,C	snv	rs	368988823	rs368988823
					2	47475096	G>A,C,T	snv	rs	369385048	rs369385048
					2	47410321	A>G,T	snv	rs	369685768	rs369685768
					2	47471027	A>G,T	snv	rs	370330868	rs370330868
					2	47429787	G>C,T	snv	rs	370378607	rs370378607
					2	47412523	A>C,G	snv	rs	370906735	rs370906735
					2	47463125	C>G,T	snv	rs	370970617	rs370970617
					2	47475039	A>G	snv	rs	371614039	rs371614039
					2	47478370	T>C	snv	rs	371718349	rs371718349
					2	47475147	G>A,C,T	snv	rs	371776176	rs371776176
					2	47414296	A>C,G	snv	rs	371944271	rs371944271
					2	47403365	C>A,G,T	snv	rs	372189599	rs372189599
					2	47466785	G>A,C	snv	rs	372350768	rs372350768
					2	47478328	C>G	snv	rs	372383829	rs372383829
					2	47403258	T>C	snv	rs	372619120	rs372619120
					2	47408501	G>A,C,T	snv	rs	372972328	rs372972328
					2	47416406	G>C,T	snv	rs	373122667	rs373122667
					2	47476481	G>A,C	snv	rs	373226409	rs373226409
					2	47480762	A>G,T	snv	rs	373393954	rs373393954
					2	47466694	G>A,C,T	snv	rs	373564353	rs373564353
					2	47476490	C>A,G,T	snv	rs	373717132	rs373717132
					2	47408553	A>C,G	snv	rs	374127044	rs374127044
					2	47429847	T>G	snv	rs	374135434	rs374135434
					2	47478357	A>G	snv	rs	374399939	rs374399939
					2	47475192	G>A	snv	rs	374840361	rs374840361
					2	47414311	C>G,T	snv	rs	375351205	rs375351205
					2	47403210	G>A,C,T	snv	rs	375561490	rs375561490
					2	47416385	G>A,C	snv	rs	375799148	rs375799148
					2	47475082	T>A,C	snv	rs	376044376	rs376044376
					2	47463146	G>A	snv	rs	376677710	rs376677710
					2	47429813	G>A,C,T	snv	rs	376934727	rs376934727
					2	47463122	A>C,T	snv	rs	376990143	rs376990143
					2	47429752	G>A,T	snv	rs	377345366	rs377345366
					2	47412534	G>A	snv	rs	377403073	rs377403073
					2	47478337	G>A,T	snv	rs	386833406	rs386833406
					2	47403211	A>C,G,T	snv	rs	530071578	rs530071578
					2	47414293	G>A	snv	rs	530814648	rs530814648
					2	47475183	G>A,T	snv	rs	531276135	rs531276135
					2	47463041	A>G	snv	rs	544265737	rs544265737
					2	47476447	C>G,T	snv	rs	546201898	rs546201898
					2	47475055	A>C,G,T	snv	rs	548407418	rs548407418
					2	47475228	G>A	snv	rs	549467183	rs549467183
					2	47480831	T>C	snv	rs	549759248	rs549759248
					2	47414367	C>G	snv	rs	551236465	rs551236465
					2	47403286	C>A,G	snv	rs	552361923	rs552361923
					2	47445602	G>A,C,T	snv	rs	557339938	rs557339938
					2	47414279	C>A,T	snv	rs	563410947	rs563410947
					2	47476472	T>C	snv	rs	564657106	rs564657106
					2	47429819	C>G,T	snv	rs	564736113	rs564736113
					2	47445649	A>G	snv	rs	575905950	rs575905950
					2	47403196	C>A,T	snv	rs	587778521	rs587778521
					2	47403399	G>A,T	snv	rs	587778522	rs587778522
					2	47466748	G>A,C,T	snv	rs	587778523	rs587778523
					2	47466778	T>C	snv	rs	587778524	rs587778524
					2	47470965	C>G,T	snv	rs	587778525	rs587778525
					2	47475063	G>A,C,T	snv	rs	587778526	rs587778526
					2	47480782	C>A,G,T	snv	rs	587778527	rs587778527
					2	47416353	A>G,T	snv	rs	587779063	rs587779063
					2	47416366	G>A,C,T	snv	rs	587779065	rs587779065
					2	47416399	C>G,T	snv	rs	587779067	rs587779067
					2	47416422	G>C	snv	rs	587779069	rs587779069
					2	47429747	A>C,G	snv	rs	587779072	rs587779072
					2	47403305	C>G	snv	rs	587779074	rs587779074
					2	47429906	T>C,G	snv	rs	587779078	rs587779078
					2	47429927	T>C	snv	rs	587779080	rs587779080
					2	47445590	T>C	snv	rs	587779084	rs587779084
					2	47403322	C>A,T	snv	rs	587779085	rs587779085
					2	47445592	A>C,G,T	snv	rs	587779086	rs587779086
					2	47463088	A>G,T	snv	rs	587779092	rs587779092
					2	47463131	T>A,C	snv	rs	587779093	rs587779093
					2	47463152	T>A,C	snv	rs	587779095	rs587779095
					2	47466752	C>G,T	snv	rs	587779098	rs587779098
					2	47470970	T>A,C,G	snv	rs	587779101	rs587779101
					2	47403357	G>A,C,T	snv	rs	587779102	rs587779102
					2	47471029	G>C	snv	rs	587779107	rs587779107
					2	47403373	A>C,T	snv	rs	587779113	rs587779113
					2	47475181	A>G	snv	rs	587779116	rs587779116
					2	47476374	T>A	snv	rs	587779127	rs587779127
					2	47476406	C>T	snv	rs	587779130	rs587779130
					2	47476421	T>C	snv	rs	587779133	rs587779133
					2	47476457	C>G,T	snv	rs	587779136	rs587779136
					2	47476466	T>A,G	snv	rs	587779137	rs587779137
					2	47476513	C>G,T	snv	rs	587779139	rs587779139
					2	47476548	G>A,T	snv	rs	587779141	rs587779141
					2	47408433	A>G,T	snv	rs	587779145	rs587779145
					2	47480804	A>G,T	snv	rs	587779150	rs587779150
					2	47408463	C>A,G,T	snv	rs	587779154	rs587779154
					2	47482934	A>C,G	snv	rs	587779155	rs587779155
					2	47408508	G>C	snv	rs	587779158	rs587779158
					2	47410173	G>A,C,T	snv	rs	587779162	rs587779162
					2	47410220	T>G	snv	rs	587779163	rs587779163
					2	47410319	G>A,T	snv	rs	587779166	rs587779166
					2	47410326	T>A	snv	rs	587779167	rs587779167
					2	47412440	C>G,T	snv	rs	587779171	rs587779171
					2	47412510	A>C,G	snv	rs	587779178	rs587779178
					2	47412560	G>A,C	snv	rs	587779183	rs587779183
					2	47414344	G>C,T	snv	rs	587779190	rs587779190
					2	47414418	G>A,T	snv	rs	587779197	rs587779197
					2	47416380	A>G	snv	rs	587779961	rs587779961
					2	47429903	A>C	snv	rs	587779962	rs587779962
					2	47471012	A>C,G	snv	rs	587779963	rs587779963
					2	47475112	C>G	snv	rs	587779965	rs587779965
					2	47480791	G>A,C	snv	rs	587779966	rs587779966
					2	47482930	G>A,C,T	snv	rs	587779967	rs587779967
					2	47482942	C>G,T	snv	rs	587779968	rs587779968
					2	47482945	C>A,T	snv	rs	587779969	rs587779969
					2	47408517	A>C	snv	rs	587779970	rs587779970
					2	47408551	A>G	snv	rs	587779971	rs587779971
					2	47410113	C>G,T	snv	rs	587779972	rs587779972
					2	47410334	G>A	snv	rs	587779973	rs587779973
					2	47403261	C>G,T	snv	rs	587779976	rs587779976
					2	47414317	T>A,C	snv	rs	587779977	rs587779977
					2	47414321	A>C,G	snv	rs	587779978	rs587779978
					2	47475200	A>C,G	snv	rs	587780684	rs587780684
					2	47475251	G>A,C	snv	rs	587780685	rs587780685
					2	47480852	A>C,G	snv	rs	587780686	rs587780686
					2	47482861	T>C,G	snv	rs	587780687	rs587780687
					2	47408496	T>C	snv	rs	587780688	rs587780688
					2	47410358	G>A	snv	rs	587780689	rs587780689
					2	47412543	C>T	snv	rs	587781294	rs587781294
					2	47463106	T>G	snv	rs	587781314	rs587781314
					2	47445618	G>C	snv	rs	587781331	rs587781331
					2	47463073	A>C,G,T	snv	rs	587781346	rs587781346
					2	47445612	C>G,T	snv	rs	587781373	rs587781373
					2	47414370	G>A,C	snv	rs	587781397	rs587781397
					2	47408449	C>A,G,T	snv	rs	587781447	rs587781447
					2	47480793	G>A,C	snv	rs	587781453	rs587781453
					2	47416314	A>C,G,T	snv	rs	587781550	rs587781550
					2	47478409	A>G	snv	rs	587781594	rs587781594
					2	47416424	G>A,C	snv	rs	587781617	rs587781617
					2	47445631	A>G,T	snv	rs	587781627	rs587781627
					2	47478500	G>A,C,T	snv	rs	587781678	rs587781678
					2	47412466	C>G,T	snv	rs	587781724	rs587781724
					2	47414273	C>A,T	snv	rs	587781745	rs587781745
					2	47416426	A>C	snv	rs	587781775	rs587781775
					2	47410136	G>C	snv	rs	587781795	rs587781795
					2	47482926	T>C,G	snv	rs	587781852	rs587781852
					2	47476525	G>A,T	snv	rs	587781996	rs587781996
					2	47445657	G>A,C	snv	rs	587781997	rs587781997
					2	47403358	A>T	snv	rs	587782004	rs587782004
					2	47480849	A>G	snv	rs	587782214	rs587782214
					2	47429893	G>T	snv	rs	587782242	rs587782242
					2	47480801	A>G	snv	rs	587782256	rs587782256
					2	47429935	C>T	snv	rs	587782278	rs587782278
					2	47408486	A>G,T	snv	rs	587782283	rs587782283
					2	47403354	C>A,G,T	snv	rs	587782354	rs587782354
					2	47466677	G>A,C,T	snv	rs	587782355	rs587782355
					2	47476539	G>A,C,T	snv	rs	587782396	rs587782396
					2	47403400	C>A,T	snv	rs	587782481	rs587782481
					2	47445614	C>G	snv	rs	587782524	rs587782524
					2	47414376	G>A,T	snv	rs	587782530	rs587782530
					2	47414336	G>A,C	snv	rs	587782567	rs587782567
					2	47408454	G>A,C	snv	rs	587782586	rs587782586
					2	47466715	T>C	snv	rs	587782587	rs587782587
					2	47475111	C>A,G,T	snv	rs	587782627	rs587782627
					2	47475037	C>T	snv	rs	587782643	rs587782643
					2	47403402	G>A,C	snv	rs	587782659	rs587782659
					2	47403307	G>A,C,T	snv	rs	587782759	rs587782759
					2	47410313	C>T	snv	rs	587782804	rs587782804
					2	47408417	G>C,T	snv	rs	587782857	rs587782857
					2	47478436	A>G,T	snv	rs	587782891	rs587782891
					2	47482933	T>A,C	snv	rs	587783054	rs587783054
					2	47414374	A>G	snv	rs	730881753	rs730881753
					2	47416417	G>T	snv	rs	730881754	rs730881754
					2	47429804	T>C,G	snv	rs	730881755	rs730881755
					2	47445653	A>C,G	snv	rs	730881756	rs730881756
					2	47463127	A>G	snv	rs	730881757	rs730881757
					2	47466764	T>A,C	snv	rs	730881759	rs730881759
					2	47403253	G>A,C,T	snv	rs	730881760	rs730881760
					2	47403303	G>C,T	snv	rs	730881761	rs730881761
					2	47476402	C>G,T	snv	rs	730881762	rs730881762
					2	47476404	A>C,G,T	snv	rs	730881763	rs730881763
					2	47476471	A>G	snv	rs	730881764	rs730881764
					2	47476556	C>G,T	snv	rs	730881765	rs730881765
					2	47403317	C>A,G	snv	rs	730881766	rs730881766
					2	47410095	C>G,T	snv	rs	730881767	rs730881767
					2	47410110	T>G	snv	rs	730881768	rs730881768
					2	47478438	C>A,G,T	snv	rs	730881769	rs730881769
					2	47410271	G>A,T	snv	rs	730881770	rs730881770
					2	47403338	C>A,G,T	snv	rs	730881771	rs730881771
					2	47480843	C>A,T	snv	rs	730881772	rs730881772
					2	47412469	C>G,T	snv	rs	730881773	rs730881773
					2	47475078	G>A,C,T	snv	rs	730881777	rs730881777
					2	47410308	T>C	snv	rs	730881778	rs730881778
					2	47412517	G>A,T	snv	rs	730881779	rs730881779
					2	47412559	A>C,G	snv	rs	730881780	rs730881780
					2	47478380	G>C,T	snv	rs	745528772	rs745528772
					2	47403238	A>C	snv	rs	745771647	rs745771647
					2	47463057	A>C,G	snv	rs	745874745	rs745874745
					2	47410352	G>C,T	snv	rs	746013810	rs746013810
					2	47403264	G>A,T	snv	rs	746259256	rs746259256
					2	47466779	C>A,G,T	snv	rs	746286801	rs746286801
					2	47403283	C>G,T	snv	rs	746635262	rs746635262
					2	47480779	G>A,T	snv	rs	746972142	rs746972142
					2	47466757	A>C,G	snv	rs	747074044	rs747074044
					2	47476519	A>G	snv	rs	747265823	rs747265823
					2	47475061	T>C	snv	rs	747504492	rs747504492
					2	47480765	G>A,C	snv	rs	747700106	rs747700106
					2	47475158	A>T	snv	rs	747805096	rs747805096
					2	47416374	C>G,T	snv	rs	748115066	rs748115066
					2	47403355	G>A,C	snv	rs	748196422	rs748196422
					2	47412494	C>G,T	snv	rs	748427458	rs748427458
					2	47410234	A>G	snv	rs	748762580	rs748762580
					2	47475069	C>G	snv	rs	748797209	rs748797209
					2	47403351	G>A,C,T	snv	rs	749212640	rs749212640
					2	47412471	A>G	snv	rs	749442037	rs749442037
					2	47480869	G>A,C,T	snv	rs	749543152	rs749543152
					2	47408515	A>G	snv	rs	749545338	rs749545338
					2	47429786	A>C,G	snv	rs	749660228	rs749660228
					2	47476483	A>C,G	snv	rs	750084297	rs750084297
					2	47478455	T>A,G	snv	rs	750498919	rs750498919
					2	47478327	A>C,G,T	snv	rs	750646335	rs750646335
					2	47403271	C>G,T	snv	rs	750746034	rs750746034
					2	47414404	C>G,T	snv	rs	750866402	rs750866402
					2	47403374	G>A,C,T	snv	rs	751082926	rs751082926
					2	47482890	A>C,G,T	snv	rs	751216225	rs751216225
					2	47429824	C>G,T	snv	rs	751249745	rs751249745
					2	47471043	A>C,G	snv	rs	751336185	rs751336185
					2	47429919	A>G	snv	rs	751431238	rs751431238
					2	47414390	C>A,T	snv	rs	751600874	rs751600874
					2	47512393	C>T	snv	rs	751759383	rs751759383
					2	47475227	C>G,T	snv	rs	751939698	rs751939698
					2	47445605	C>A,G,T	snv	rs	752067883	rs752067883
					2	47475252	A>G,T	snv	rs	752241362	rs752241362
					2	47429809	C>A,G,T	snv	rs	752373431	rs752373431
					2	47476511	G>A	snv	rs	752883472	rs752883472
					2	47480720	T>G	snv	rs	753067992	rs753067992
					2	47416420	T>A,C,G	snv	rs	753075410	rs753075410
					2	47416335	G>A,C,T	snv	rs	753237286	rs753237286
					2	47480806	A>G	snv	rs	753459308	rs753459308
					2	47476499	G>A,T	snv	rs	753555602	rs753555602
					2	47475045	A>C,G	snv	rs	753897195	rs753897195
					2	47410314	C>A,T	snv	rs	754478179	rs754478179
					2	47480809	G>A,T	snv	rs	754533481	rs754533481
					2	47403202	A>C,G,T	snv	rs	754562075	rs754562075
					2	47466742	T>A,C	snv	rs	754778750	rs754778750
					2	47412554	G>A,C,T	snv	rs	754820584	rs754820584
					2	47476433	T>C	snv	rs	754824872	rs754824872
					2	47410118	T>G	snv	rs	755423698	rs755423698
					2	47463133	A>G	snv	rs	755501968	rs755501968
					2	47466730	A>G,T	snv	rs	755799226	rs755799226
					2	47466717	C>T	snv	rs	755818010	rs755818010
					2	47476409	G>A,C,T	snv	rs	755920849	rs755920849
					2	47403348	G>A,T	snv	rs	755931648	rs755931648
					2	47412542	G>A,T	snv	rs	755965129	rs755965129
					2	47414410	C>A,G	snv	rs	756398636	rs756398636
					2	47463128	C>T	snv	rs	756516114	rs756516114
					2	47412447	A>G	snv	rs	756809051	rs756809051
					2	47478321	A>G,T	snv	rs	757268664	rs757268664
					2	47429831	G>A,T	snv	rs	757276241	rs757276241
					2	47445651	G>A,C	snv	rs	757534022	rs757534022
					2	47410228	T>C,G	snv	rs	757733033	rs757733033
					2	47403280	C>A,G,T	snv	rs	757892928	rs757892928
					2	47414284	C>G	snv	rs	758403441	rs758403441
					2	47512382	C>G,T	snv	rs	758564047	rs758564047
					2	47445637	A>G	snv	rs	758636279	rs758636279
					2	47478478	C>G,T	snv	rs	758889557	rs758889557
					2	47414331	C>G,T	snv	rs	759242666	rs759242666
					2	47475127	G>A,C,T	snv	rs	759263820	rs759263820
					2	47512372	G>A,T	snv	rs	759589138	rs759589138
					2	47410286	C>A,G,T	snv	rs	759603999	rs759603999
					2	47410187	G>A,C,T	snv	rs	759712763	rs759712763
					2	47512367	G>A,T	snv	rs	760339460	rs760339460
					2	47414320	G>A,C	snv	rs	760432160	rs760432160
					2	47475035	A>C,G	snv	rs	760619442	rs760619442
					2	47410167	T>G	snv	rs	760851623	rs760851623
					2	47412531	A>C,G	snv	rs	761529282	rs761529282
					2	47410100	C>A,T	snv	rs	761767467	rs761767467
					2	47471044	A>G	snv	rs	761859271	rs761859271
					2	47403314	C>G,T	snv	rs	761960690	rs761960690
					2	47429792	T>C	snv	rs	762385137	rs762385137
					2	47475208	T>A,C	snv	rs	763100088	rs763100088
					2	47412532	G>A,C	snv	rs	763184168	rs763184168
					2	47410368	G>A,T	snv	rs	763298811	rs763298811
					2	47466700	A>C,T	snv	rs	763323368	rs763323368
					2	47480733	G>T	snv	rs	763361583	rs763361583
					2	47410295	C>G,T	snv	rs	763459034	rs763459034
					2	47403330	G>A,C	snv	rs	763573151	rs763573151
					2	47429917	A>G,T	snv	rs	763600083	rs763600083
					2	47412524	G>C,T	snv	rs	763639520	rs763639520
					2	47476375	A>G	snv	rs	763690339	rs763690339
					2	47412432	A>G,T	snv	rs	763720908	rs763720908
					2	47429818	C>A,G,T	snv	rs	763985746	rs763985746
					2	47429896	A>G,T	snv	rs	764825558	rs764825558
					2	47429800	G>T	snv	rs	764911657	rs764911657
					2	47475054	G>A	snv	rs	765442101	rs765442101
					2	47410197	G>C,T	snv	rs	765489269	rs765489269
					2	47475109	C>T	snv	rs	765493709	rs765493709
					2	47408436	A>C,G	snv	rs	766196837	rs766196837
					2	47475095	C>A,G,T	snv	rs	766326295	rs766326295
					2	47410185	C>G,T	snv	rs	766349734	rs766349734
					2	47410283	A>C,G	snv	rs	766497093	rs766497093
					2	47478459	C>G,T	snv	rs	766586857	rs766586857
					2	47403375	G>A,C	snv	rs	767140240	rs767140240
					2	47410103	G>A,C	snv	rs	767371843	rs767371843
					2	47478440	G>C,T	snv	rs	767520406	rs767520406
					2	47429923	G>C,T	snv	rs	767609290	rs767609290
					2	47403265	G>A	snv	rs	767747378	rs767747378
					2	47410301	A>T	snv	rs	768006988	rs768006988
					2	47445572	C>T	snv	rs	768070717	rs768070717
					2	47410149	T>C	snv	rs	768313658	rs768313658
					2	47410094	G>A	snv	rs	768313992	rs768313992
					2	47478508	A>G	snv	rs	768572053	rs768572053
					2	47403352	C>T	snv	rs	768661914	rs768661914
					2	47429856	A>G,T	snv	rs	768694189	rs768694189
					2	47403390	A>G	snv	rs	768824654	rs768824654
					2	47482793	T>G	snv	rs	768983827	rs768983827
					2	47410140	A>G	snv	rs	769154205	rs769154205
					2	47408524	C>G,T	snv	rs	769215192	rs769215192
					2	47403289	C>G,T	snv	rs	769631146	rs769631146
					2	47410357	G>A	snv	rs	769971586	rs769971586
					2	47408406	A>G,T	snv	rs	770110491	rs770110491
					2	47429779	T>C,G	snv	rs	770201760	rs770201760
					2	47463079	A>C	snv	rs	770550720	rs770550720
					2	47414324	A>G,T	snv	rs	770643326	rs770643326
					2	47410338	G>A,C	snv	rs	770787472	rs770787472
					2	47429765	T>C	snv	rs	770956016	rs770956016
					2	47416401	C>G,T	snv	rs	771126636	rs771126636
					2	47403366	A>G,T	snv	rs	771255106	rs771255106
					2	47512363	C>G	snv	rs	771516448	rs771516448
					2	47475162	A>G,T	snv	rs	771695599	rs771695599
					2	47445587	C>T	snv	rs	771789692	rs771789692
					2	47410164	G>T	snv	rs	772052262	rs772052262
					2	47476444	G>A,C	snv	rs	772491283	rs772491283
					2	47476558	G>A	snv	rs	772662439	rs772662439
					2	47466804	A>G,T	snv	rs	772772789	rs772772789
					2	47408421	G>A	snv	rs	772779997	rs772779997
					2	47475084	A>G,T	snv	rs	772991620	rs772991620
					2	47410166	G>A	snv	rs	773125415	rs773125415
					2	47416396	A>G	snv	rs	773177076	rs773177076
					2	47416317	G>A	snv	rs	773301485	rs773301485
					2	47476479	C>A,T	snv	rs	773949031	rs773949031
					2	47445580	G>A,C,T	snv	rs	773956144	rs773956144
					2	47410161	T>C	snv	rs	774132884	rs774132884
					2	47463118	A>T	snv	rs	774419666	rs774419666
					2	47478423	A>C	snv	rs	774440277	rs774440277
					2	47429789	C>A,G,T	snv	rs	774539871	rs774539871
					2	47403252	C>G,T	snv	rs	774708147	rs774708147
					2	47482794	A>T	snv	rs	774732579	rs774732579
					2	47471032	A>C,G	snv	rs	774985655	rs774985655
					2	47482872	C>A,G	snv	rs	775130557	rs775130557
					2	47463097	A>C,G	snv	rs	775377647	rs775377647
					2	47480858	A>G	snv	rs	775390721	rs775390721
					2	47478381	A>G,T	snv	rs	775464903	rs775464903
					2	47475203	T>A,C	snv	rs	775484022	rs775484022
					2	47445555	C>A,G	snv	rs	776034412	rs776034412
					2	47429795	A>G	snv	rs	776174711	rs776174711
					2	47471018	A>C	snv	rs	776263190	rs776263190
					2	47414327	C>A	snv	rs	776501892	rs776501892
					2	47475189	G>A,T	snv	rs	776528054	rs776528054
					2	47403235	C>G,T	snv	rs	776671839	rs776671839
					2	47403367	A>G	snv	rs	777174093	rs777174093
					2	47403207	A>G	snv	rs	777351049	rs777351049
					2	47475257	C>G,T	snv	rs	777450803	rs777450803
					2	47476517	T>G	snv	rs	777933557	rs777933557
					2	47445638	C>T	snv	rs	777963115	rs777963115
					2	47475057	G>A	snv	rs	778152746	rs778152746
					2	47410316	A>C,G	snv	rs	778573140	rs778573140
					2	47476510	A>G	snv	rs	778712654	rs778712654
					2	47412493	A>G	snv	rs	779051492	rs779051492
					2	47476434	T>G	snv	rs	779101144	rs779101144
					2	47478474	C>G,T	snv	rs	779182536	rs779182536
					2	47475067	A>G	snv	rs	779447213	rs779447213
					2	47416345	A>G	snv	rs	779673318	rs779673318
					2	47480741	A>G	snv	rs	779729016	rs779729016
					2	47482915	A>G	snv	rs	779846182	rs779846182
					2	47429849	A>G	snv	rs	779944676	rs779944676
					2	47478331	A>C,G,T	snv	rs	780448421	rs780448421
					2	47416336	C>T	snv	rs	780602406	rs780602406
					2	47414414	T>C	snv	rs	780656204	rs780656204
					2	47463049	C>G	snv	rs	780702096	rs780702096
					2	47414401	G>A,C	snv	rs	781257094	rs781257094
					2	47414298	C>G	snv	rs	781569442	rs781569442
					2	47475133	C>G,T	snv	rs	781698416	rs781698416
					2	47471009	A>G	snv	rs	786201077	rs786201077
					2	47412515	G>A,C	snv	rs	786201568	rs786201568
					2	47475049	T>C,G	snv	rs	786201590	rs786201590
					2	47475210	G>A	snv	rs	786201822	rs786201822
					2	47412549	A>G,T	snv	rs	786201941	rs786201941
					2	47408539	G>A,C,T	snv	rs	786202083	rs786202083
					2	47410279	C>A,T	snv	rs	786202238	rs786202238
					2	47429918	T>C	snv	rs	786202303	rs786202303
					2	47403306	C>A,T	snv	rs	786202334	rs786202334
					2	47403345	C>A,G,T	snv	rs	786202335	rs786202335
					2	47478469	C>T	snv	rs	786202362	rs786202362
					2	47466670	G>C	snv	rs	786202710	rs786202710
					2	47403318	T>C,G	snv	rs	786202731	rs786202731
					2	47410203	G>T	snv	rs	786202921	rs786202921
					2	47414382	G>A,C	snv	rs	786202947	rs786202947
					2	47466744	C>G,T	snv	rs	786202987	rs786202987
					2	47478453	A>G	snv	rs	786203105	rs786203105
					2	47412415	T>C	snv	rs	786203108	rs786203108
					2	47445586	C>G,T	snv	rs	786203116	rs786203116
					2	47476376	T>C,G	snv	rs	786203126	rs786203126
					2	47403221	G>A,T	snv	rs	786203228	rs786203228
					2	47482828	C>G,T	snv	rs	786203553	rs786203553
					2	47482944	A>G,T	snv	rs	786203590	rs786203590
					2	47410257	A>G,T	snv	rs	786203795	rs786203795
					2	47480803	T>C	snv	rs	786203818	rs786203818
					2	47403279	C>A	snv	rs	786203822	rs786203822
					2	47470989	G>A,C	snv	rs	786203850	rs786203850
					2	47478454	A>C,G	snv	rs	786204073	rs786204073
					2	47410218	G>A	snv	rs	786204082	rs786204082
					2	47475187	G>A,T	snv	rs	786204110	rs786204110
					2	47416309	A>G,T	snv	rs	786204185	rs786204185
					2	47475249	C>G,T	snv	rs	786204321	rs786204321
					2	47480696	G>A,C	snv	rs	794729229	rs794729229
					2	47475254	G>A,T	snv	rs	863224640	rs863224640
					2	47478448	C>A,G,T	snv	rs	863224641	rs863224641
					2	47480828	A>C,G	snv	rs	863224642	rs863224642
					2	47408554	A>T	snv	rs	863224643	rs863224643
					2	47429842	A>C,G,T	snv	rs	863225386	rs863225386
					2	47429902	C>G,T	snv	rs	863225387	rs863225387
					2	47480731	G>A,T	snv	rs	863225396	rs863225396
					2	47466769	C>T	snv	rs	864622079	rs864622079
					2	47475163	T>C	snv	rs	864622093	rs864622093
					2	47412516	G>A,T	snv	rs	864622183	rs864622183
					2	47429783	G>A,T	snv	rs	864622254	rs864622254
					2	47412503	G>C,T	snv	rs	864622271	rs864622271
					2	47476551	G>A,T	snv	rs	864622370	rs864622370
					2	47410303	C>G,T	snv	rs	864622381	rs864622381
					2	47429837	C>A,T	snv	rs	864622674	rs864622674
					2	47475154	G>T	snv	rs	866809097	rs866809097
					2	47412544	C>A,T	snv	rs	866818044	rs866818044
					2	47466806	C>G,T	snv	rs	869312796	rs869312796
					2	47445655	C>G,T	snv	rs	876657701	rs876657701
					2	47463109	G>A,T	snv	rs	876658187	rs876658187
					2	47410191	T>A,C,G	snv	rs	876658188	rs876658188
					2	47463034	G>A,T	snv	rs	876658223	rs876658223
					2	47445574	G>A,C,T	snv	rs	876658240	rs876658240
					2	47476460	C>A	snv	rs	876658251	rs876658251
					2	47478333	G>A,C,T	snv	rs	876658254	rs876658254
					2	47403231	G>A	snv	rs	876658277	rs876658277
					2	47482852	A>C,G	snv	rs	876658389	rs876658389
					2	47463040	C>T	snv	rs	876658457	rs876658457
					2	47403340	C>A,G,T	snv	rs	876658582	rs876658582
					2	47482860	A>G	snv	rs	876658598	rs876658598
					2	47410344	C>G,T	snv	rs	876658623	rs876658623
					2	47403310	G>A,T	snv	rs	876658719	rs876658719
					2	47476567	C>G,T	snv	rs	876658727	rs876658727
					2	47403193	T>C,G	snv	rs	876658825	rs876658825
					2	47408509	C>A,G,T	snv	rs	876658935	rs876658935
					2	47412449	A>C,T	snv	rs	876658956	rs876658956
					2	47476393	T>C	snv	rs	876659093	rs876659093
					2	47410101	C>T	snv	rs	876659113	rs876659113
					2	47476463	A>C,G	snv	rs	876659187	rs876659187
					2	47410160	A>G	snv	rs	876659264	rs876659264
					2	47414278	T>G	snv	rs	876659298	rs876659298
					2	47412537	G>A	snv	rs	876659357	rs876659357
					2	47429798	A>C	snv	rs	876659404	rs876659404
					2	47480752	C>G	snv	rs	876659466	rs876659466
					2	47463099	G>A	snv	rs	876659702	rs876659702
					2	47408455	T>C	snv	rs	876659747	rs876659747
					2	47475211	C>T	snv	rs	876659816	rs876659816
					2	47482862	A>G	snv	rs	876659835	rs876659835
					2	47429915	T>G	snv	rs	876659846	rs876659846
					2	47412555	A>C,T	snv	rs	876659858	rs876659858
					2	47466792	G>A,T	snv	rs	876659905	rs876659905
					2	47445598	C>A,G	snv	rs	876659906	rs876659906
					2	47414364	C>G	snv	rs	876659918	rs876659918
					2	47478343	G>C,T	snv	rs	876659937	rs876659937
					2	47403391	T>A,C	snv	rs	876660001	rs876660001
					2	47414380	T>A,C	snv	rs	876660115	rs876660115
					2	47416300	C>A,T	snv	rs	876660241	rs876660241
					2	47478439	A>C,G	snv	rs	876660291	rs876660291
					2	47478427	C>G,T	snv	rs	876660292	rs876660292
					2	47480821	G>A,T	snv	rs	876660297	rs876660297
					2	47403213	A>T	snv	rs	876660332	rs876660332
					2	47403267	A>C,G	snv	rs	876660371	rs876660371
					2	47482785	G>A,C	snv	rs	876660450	rs876660450
					2	47412475	A>G	snv	rs	876660490	rs876660490
					2	47475264	A>G	snv	rs	876660585	rs876660585
					2	47416308	G>A,T	snv	rs	876660605	rs876660605
					2	47466800	T>A	snv	rs	876660635	rs876660635
					2	47476391	C>G	snv	rs	876660711	rs876660711
					2	47478447	A>C,G,T	snv	rs	876660738	rs876660738
					2	47482850	A>C	snv	rs	876660824	rs876660824
					2	47475219	C>A,G	snv	rs	876660900	rs876660900
					2	47408461	A>G,T	snv	rs	876660914	rs876660914
					2	47403201	C>A,T	snv	rs	878853797	rs878853797
					2	47429836	G>A,C	snv	rs	878853798	rs878853798
					2	47403312	G>T	snv	rs	878853799	rs878853799
					2	47403203	G>A,T	snv	rs	878853800	rs878853800
					2	47445623	A>G	snv	rs	878853801	rs878853801
					2	47466693	A>G	snv	rs	878853803	rs878853803
					2	47475216	A>C,G	snv	rs	878853806	rs878853806
					2	47478382	T>C,G	snv	rs	878853811	rs878853811
					2	47480755	G>A	snv	rs	878853812	rs878853812
					2	47482841	G>T	snv	rs	878853813	rs878853813
					2	47408550	T>A	snv	rs	878853816	rs878853816
					2	47410154	G>A,T	snv	rs	878853817	rs878853817
					2	47410158	C>G	snv	rs	878853818	rs878853818
					2	47410281	C>G,T	snv	rs	878853819	rs878853819
					2	47412424	G>C	snv	rs	878853821	rs878853821
					2	47412487	A>C,G	snv	rs	878853822	rs878853822
					2	47412557	T>G	snv	rs	878853823	rs878853823
					2	47403270	C>A,G,T	snv	rs	878853826	rs878853826
					2	47414347	C>G	snv	rs	878853827	rs878853827
					2	47466709	A>G,T	snv	rs	879254040	rs879254040
					2	47475148	G>A,C,T	snv	rs	879254044	rs879254044
					2	47478351	T>C,G	snv	rs	879254058	rs879254058
					2	47445617	A>G	snv	rs	879254064	rs879254064
					2	47480857	T>G	snv	rs	879254152	rs879254152
					2	47478285	G>A,T	snv	rs	879254183	rs879254183
					2	47403376	G>A,C	snv	rs	879254195	rs879254195
					2	47476531	A>G	snv	rs	879254203	rs879254203
					2	47429941	G>A,C	snv	rs	879254234	rs879254234
					2	47482869	A>C,G	snv	rs	879254253	rs879254253
					2	47482838	A>C	snv	rs	890670494	rs890670494
					2	47408422	T>C	snv	rs	892915951	rs892915951
					2	47410263	C>T	snv	rs	902336078	rs902336078
					2	47476426	G>A,C,T	snv	rs	914610419	rs914610419
					2	47403225	G>C,T	snv	rs	917968387	rs917968387
					2	47480760	A>C,G	snv	rs	922747063	rs922747063
					2	47416340	G>C	snv	rs	933434691	rs933434691
					2	47445565	T>A,C	snv	rs	937218360	rs937218360
					2	47478519	G>A,T	snv	rs	940042059	rs940042059
					2	47480744	T>C	snv	rs	942412988	rs942412988
					2	47475036	C>A,G	snv	rs	951988481	rs951988481
					2	47414415	T>A,C	snv	rs	970103452	rs970103452
					2	47416395	C>G,T	snv	rs	979212552	rs979212552
					2	47466756	A>G,T	snv	rs	980244810	rs980244810
					2	47403397	C>G,T	snv	rs	983555044	rs983555044
					2	47410125	A>G	snv	rs	984353312	rs984353312
					2	47429857	G>A	snv	rs	988252817	rs988252817
					2	47476416	A>G	snv	rs	989001878	rs989001878
					2	47480724	T>C,G	snv	rs	989510855	rs989510855
					2	47482920	A>G	snv	rs	995312903	rs995312903
					2	47403339	G>T	snv	rs	1001100094	rs1001100094
					2	47480830	A>G	snv	rs	1013401625	rs1013401625
					2	47414387	T>C	snv	rs	1021303606	rs1021303606
					2	47414312	T>A,C	snv	rs	1024743168	rs1024743168
					2	47416324	A>C	snv	rs	1028144634	rs1028144634
					2	47429850	A>C,G	snv	rs	1032873228	rs1032873228
					2	47408536	A>T	snv	rs	1035655051	rs1035655051
					2	47463076	C>G,T	snv	rs	1051194508	rs1051194508
					2	47476388	C>G,T	snv	rs	1057520735	rs1057520735
					2	47482799	G>A,C,T	snv	rs	1057521018	rs1057521018
					2	47476439	G>A	snv	rs	1057524909	rs1057524909
					2	47476414	A>G	snv	rs	1060499876	rs1060499876
					2	47412480	T>G	snv	rs	1060501987	rs1060501987
					2	47475245	T>A	snv	rs	1060501988	rs1060501988
					2	47410115	C>G,T	snv	rs	1060501989	rs1060501989
					2	47476384	A>G	snv	rs	1060501990	rs1060501990
					2	47412436	T>C	snv	rs	1060501992	rs1060501992
					2	47429776	G>A,C,T	snv	rs	1060501994	rs1060501994
					2	47416382	C>A	snv	rs	1060501995	rs1060501995
					2	47403253	GC>TT	mnv	rs	1060501996	rs1060501996
					2	47466697	C>A,T	snv	rs	1060501997	rs1060501997
					2	47482878	A>C,G	snv	rs	1060501998	rs1060501998
					2	47403276	A>G,T	snv	rs	1060502001	rs1060502001
					2	47410332	C>G,T	snv	rs	1060502002	rs1060502002
					2	47414341	T>C	snv	rs	1060502003	rs1060502003
					2	47478471	G>A	snv	rs	1060502005	rs1060502005
					2	47416369	A>C	snv	rs	1060502006	rs1060502006
					2	47463113	A>G	snv	rs	1060502008	rs1060502008
					2	47463139	G>C	snv	rs	1060502010	rs1060502010
					2	47410233	T>C	snv	rs	1060502011	rs1060502011
					2	47403295	G>A,T	snv	rs	1060502012	rs1060502012
					2	47403230	C>A,G,T	snv	rs	1060502015	rs1060502015
					2	47429858	C>G,T	snv	rs	1060502019	rs1060502019
					2	47476427	C>A,T	snv	rs	1060502020	rs1060502020
					2	47412527	G>A	snv	rs	1060502021	rs1060502021
					2	47412512	A>C	snv	rs	1060502022	rs1060502022
					2	47445632	T>C,G	snv	rs	1060502025	rs1060502025
					2	47482882	C>G,T	snv	rs	1060502026	rs1060502026
					2	47476486	T>G	snv	rs	1060502030	rs1060502030
					2	47414330	A>C,G	snv	rs	1060502031	rs1060502031
					2	47403285	A>C,G,T	snv	rs	1060502033	rs1060502033
					2	47403294	C>G,T	snv	rs	1060502034	rs1060502034
					2	47403239	G>A,C	snv	rs	1060502036	rs1060502036
					2	47482837	A>C	snv	rs	1060502037	rs1060502037
					2	47478342	G>A,C	snv	rs	1060502038	rs1060502038
					2	47476411	G>T	snv	rs	1060502041	rs1060502041
					2	47445624	G>A,T	snv	rs	1060504415	rs1060504415
					2	47410258	A>G,T	snv	rs	1060504416	rs1060504416
					2	47414409	C>A,T	snv	rs	1060504424	rs1060504424
					2	47408431	G>A,C,T	snv	rs	1064793491	rs1064793491
					2	47403291	G>A,T	snv	rs	1064793541	rs1064793541
					2	47414383	G>A,C	snv	rs	1064793654	rs1064793654
					2	47412474	G>C	snv	rs	1064793655	rs1064793655
					2	47408401	G>A,T	snv	rs	1064793802	rs1064793802
					2	47482780	A>C	snv	rs	1064793822	rs1064793822
					2	47463031	G>A	snv	rs	1064793825	rs1064793825
					2	47475030	G>A	snv	rs	1064793981	rs1064793981
					2	47416312	C>A,G,T	snv	rs	1064794010	rs1064794010
					2	47429773	G>A	snv	rs	1064794109	rs1064794109
					2	47480756	T>C	snv	rs	1064794561	rs1064794561
					2	47475267	A>C	snv	rs	1064794678	rs1064794678
					2	47412511	A>G	snv	rs	1064794704	rs1064794704
					2	47408480	G>A,T	snv	rs	1064794792	rs1064794792
					2	47475079	T>C	snv	rs	1064794881	rs1064794881
					2	47475051	A>C	snv	rs	1064794906	rs1064794906
					2	47403263	G>A,C	snv	rs	1064794928	rs1064794928
					2	47463117	G>T	snv	rs	1064795039	rs1064795039
					2	47429938	G>A,T	snv	rs	1064795063	rs1064795063
					2	47478359	A>G	snv	rs	1064795116	rs1064795116
					2	47480835	G>A	snv	rs	1064795368	rs1064795368
					2	47410289	G>A,C	snv	rs	1064795622	rs1064795622
					2	47410151	T>G	snv	rs	1064795714	rs1064795714
					2	47412433	T>C	snv	rs	1064795747	rs1064795747
					2	47403394	G>A,C,T	snv	rs	1064795914	rs1064795914
					2	47475175	C>G	snv	rs	1064795992	rs1064795992
					2	47482792	T>C	snv	rs	1064796682	rs1064796682
					2	47475244	A>G	snv	rs	1085308057	rs1085308057
					2	47470987	G>C,T	snv	rs	1114167816	rs1114167816
					2	47478396	A>C,G	snv	rs	1114167843	rs1114167843
					2	47414416	C>A,T	snv	rs	1114167845	rs1114167845
					2	47475132	G>A,T	snv	rs	1114167846	rs1114167846
					2	47476537	A>C,G,T	snv	rs	1114167847	rs1114167847
					2	47466799	T>A	snv	rs	1114167849	rs1114167849
					2	47471060	C>G,T	snv	rs	1114167854	rs1114167854
					2	47476442	T>C	snv	rs	1114167857	rs1114167857
					2	47478366	T>C	snv	rs	1114167859	rs1114167859
					2	47410236	A>G	snv	rs	1114167865	rs1114167865
					2	47475153	G>C,T	snv	rs	1114167866	rs1114167866
					2	47408410	A>C,G,T	snv	rs	1114167869	rs1114167869
					2	47475136	T>G	snv	rs	1114167870	rs1114167870
					2	47478463	A>C,G,T	snv	rs	1114167875	rs1114167875
					2	47410296	T>C	snv	rs	1114167878	rs1114167878
					2	47482812	A>G,T	snv	rs	1114167880	rs1114167880
					2	47445654	T>A,C	snv	rs	1114167881	rs1114167881
					2	47414272	G>A	snv	rs	1114167887	rs1114167887
					2	47480850	G>T	snv	rs	1156823520	rs1156823520
					2	47412486	G>A	snv	rs	1157156506	rs1157156506
					2	47403381	A>G	snv	rs	1166747167	rs1166747167
					2	47482938	G>A	snv	rs	1172428337	rs1172428337
					2	47410244	C>G	snv	rs	1176822890	rs1176822890
					2	47480723	A>G,T	snv	rs	1180659446	rs1180659446
					2	47408512	G>A,T	snv	rs	1183145967	rs1183145967
					2	47403234	G>A	snv	rs	1183892581	rs1183892581
					2	47463140	C>T	snv	rs	1186764263	rs1186764263
					2	47482827	C>T	snv	rs	1186801216	rs1186801216
					2	47403255	T>A,C	snv	rs	1189127007	rs1189127007
					2	47466658	G>A,T	snv	rs	1191742655	rs1191742655
					2	47403249	G>A,C,T	snv	rs	1198168331	rs1198168331
					2	47480746	C>T	snv	rs	1198289499	rs1198289499
					2	47403244	G>A	snv	rs	1200418561	rs1200418561
					2	47476400	G>A,C,T	snv	rs	1203462814	rs1203462814
					2	47429822	A>G	snv	rs	1203515094	rs1203515094
					2	47445597	T>A,C	snv	rs	1204241808	rs1204241808
					2	47466724	C>A,G,T	snv	rs	1204369578	rs1204369578
					2	47412468	A>G,T	snv	rs	1212577306	rs1212577306
					2	47480822	G>A,T	snv	rs	1216558739	rs1216558739
					2	47403363	T>C	snv	rs	1219748334	rs1219748334
					2	47478272	G>A,C	snv	rs	1222434906	rs1222434906
					2	47475108	G>A,C	snv	rs	1223047169	rs1223047169
					2	47475114	G>C	snv	rs	1224364754	rs1224364754
					2	47466703	T>A,G	snv	rs	1225503418	rs1225503418
					2	47412551	G>A	snv	rs	1226778440	rs1226778440
					2	47482800	G>A,C,T	snv	rs	1230083633	rs1230083633
					2	47416315	C>G	snv	rs	1233448699	rs1233448699
					2	47475028	A>G	snv	rs	1236199597	rs1236199597
					2	47471053	A>G	snv	rs	1236208777	rs1236208777
					2	47482816	T>G	snv	rs	1239791741	rs1239791741
					2	47429759	C>A,G,T	snv	rs	1242235025	rs1242235025
					2	47410230	C>T	snv	rs	1244537662	rs1244537662
					2	47414322	T>G	snv	rs	1254906246	rs1254906246
					2	47463048	C>G,T	snv	rs	1255961940	rs1255961940
					2	47403198	G>A,T	snv	rs	1257347271	rs1257347271
					2	47410242	A>G	snv	rs	1260033060	rs1260033060
					2	47475115	T>C,G	snv	rs	1260310695	rs1260310695
					2	47478355	C>G,T	snv	rs	1261458082	rs1261458082
					2	47478376	C>G	snv	rs	1263286428	rs1263286428
					2	47476504	G>A,C	snv	rs	1268745538	rs1268745538
					2	47466765	A>C	snv	rs	1268933712	rs1268933712
					2	47480865	A>C	snv	rs	1271303836	rs1271303836
					2	47480759	T>C	snv	rs	1275767178	rs1275767178
					2	47471057	C>T	snv	rs	1280971849	rs1280971849
					2	47408416	A>C,G	snv	rs	1281311713	rs1281311713
					2	47478437	T>A	snv	rs	1281667531	rs1281667531
					2	47482789	A>C	snv	rs	1284087975	rs1284087975
					2	47476431	A>C,T	snv	rs	1285666422	rs1285666422
					2	47471006	C>G,T	snv	rs	1285862035	rs1285862035
					2	47482805	C>G,T	snv	rs	1290935051	rs1290935051
					2	47408542	A>G	snv	rs	1291162195	rs1291162195
					2	47414353	A>G	snv	rs	1296650088	rs1296650088
					2	47475106	G>A,C	snv	rs	1298430398	rs1298430398
					2	47429865	C>G	snv	rs	1301023135	rs1301023135
					2	47475159	A>G	snv	rs	1301770111	rs1301770111
					2	47416394	G>A,C,T	snv	rs	1302487476	rs1302487476
					2	47480819	A>C,G,T	snv	rs	1313098392	rs1313098392
					2	47480783	T>G	snv	rs	1316766241	rs1316766241
					2	47463069	T>A	snv	rs	1318535736	rs1318535736
					2	47478348	G>A	snv	rs	1318630651	rs1318630651
					2	47403247	T>C	snv	rs	1320061495	rs1320061495
					2	47408472	G>A,C	snv	rs	1323488764	rs1323488764
					2	47410275	A>G	snv	rs	1327382646	rs1327382646
					2	47408469	C>G,T	snv	rs	1330621664	rs1330621664
					2	47478510	G>A	snv	rs	1334775360	rs1334775360
					2	47478432	G>A,C,T	snv	rs	1341247425	rs1341247425
					2	47466691	C>G	snv	rs	1348895710	rs1348895710
					2	47463068	A>G,T	snv	rs	1349765126	rs1349765126
					2	47429894	G>T	snv	rs	1354753753	rs1354753753
					2	47463119	T>C	snv	rs	1357803103	rs1357803103
					2	47475157	G>A,T	snv	rs	1361816581	rs1361816581
					2	47478516	A>G	snv	rs	1369739730	rs1369739730
					2	47410190	G>A,T	snv	rs	1372639847	rs1372639847
					2	47478487	A>C,G	snv	rs	1374788237	rs1374788237
					2	47475105	G>A,T	snv	rs	1380847972	rs1380847972
					2	47412459	G>A,C,T	snv	rs	1384841612	rs1384841612
					2	47429912	A>G	snv	rs	1386630417	rs1386630417
					2	47408464	T>A	snv	rs	1387584638	rs1387584638
					2	47463052	G>A,C,T	snv	rs	1391167729	rs1391167729
					2	47403383	C>A,G,T	snv	rs	1395172053	rs1395172053
					2	47429870	A>G	snv	rs	1396150679	rs1396150679
					2	47466720	G>A,C	snv	rs	1396878326	rs1396878326
					2	47482888	T>C,G	snv	rs	1399941088	rs1399941088
					2	47480808	T>G	snv	rs	1400051085	rs1400051085
					2	47412489	C>A,G,T	snv	rs	1410859610	rs1410859610
					2	47429821	G>A	snv	rs	1419725521	rs1419725521
					2	47445553	C>G	snv	rs	1421473851	rs1421473851
					2	47429750	T>A,C	snv	rs	1422479161	rs1422479161
					2	47476456	T>A,C,G	snv	rs	1428704795	rs1428704795
					2	47470982	A>T	snv	rs	1429353441	rs1429353441
					2	47403302	C>G	snv	rs	1433060674	rs1433060674
					2	47475025	G>A,C,T	snv	rs	1436608214	rs1436608214
					2	47403392	G>C	snv	rs	1442557180	rs1442557180
					2	47408475	C>T	snv	rs	1443234544	rs1443234544
					2	47408407	A>G	snv	rs	1444672793	rs1444672793
					2	47445640	A>C,G	snv	rs	1445965781	rs1445965781
					2	47403368	G>C	snv	rs	1449905909	rs1449905909
					2	47475263	C>G,T	snv	rs	1450475535	rs1450475535
					2	47410306	G>A,T	snv	rs	1453901558	rs1453901558
					2	47403349	C>G,T	snv	rs	1456393710	rs1456393710
					2	47482854	A>G,T	snv	rs	1463743654	rs1463743654
					2	47429909	C>G	snv	rs	1463763476	rs1463763476
					2	47403384	A>G	snv	rs	1465016316	rs1465016316
					2	47463100	A>G,T	snv	rs	1472536680	rs1472536680
					2	47482935	A>G	snv	rs	1476533863	rs1476533863
					2	47416427	G>A,C	snv	rs	1477257356	rs1477257356
					2	47445608	A>C,G	snv	rs	1484032641	rs1484032641
					2	47475118	C>T	snv	rs	1486519909	rs1486519909
					2	47410122	A>T	snv	rs	1486720679	rs1486720679
					2	47463038	A>G	snv	rs	1487094949	rs1487094949
					2	47403336	G>A,T	snv	rs	1488461123	rs1488461123
					2	47403202	AG>CC	mnv	rs	1553348689	rs1553348689
					2	47403226	A>C	snv	rs	1553348722	rs1553348722
					2	47403297	C>G	snv	rs	1553348786	rs1553348786
					2	47403315	T>C	snv	rs	1553348804	rs1553348804
					2	47403327	C>T	snv	rs	1553348821	rs1553348821
					2	47403328	A>C	snv	rs	1553348822	rs1553348822
					2	47403378	G>A,T	snv	rs	1553348889	rs1553348889
					2	47408411	T>A,C	snv	rs	1553350075	rs1553350075
					2	47408420	T>G	snv	rs	1553350080	rs1553350080
					2	47408435	A>T	snv	rs	1553350100	rs1553350100
					2	47408485	G>A	snv	rs	1553350175	rs1553350175
					2	47408500	A>C	snv	rs	1553350191	rs1553350191
					2	47408520	G>A,T	snv	rs	1553350215	rs1553350215
					2	47408532	A>T	snv	rs	1553350228	rs1553350228
					2	47408538	T>G	snv	rs	1553350243	rs1553350243
					2	47410098	C>G	snv	rs	1553350635	rs1553350635
					2	47410139	A>G	snv	rs	1553350673	rs1553350673
					2	47410143	A>G	snv	rs	1553350676	rs1553350676
					2	47410155	C>G,T	snv	rs	1553350694	rs1553350694
					2	47410170	T>A,C	snv	rs	1553350714	rs1553350714
					2	47410221	A>G	snv	rs	1553350772	rs1553350772
					2	47410254	G>T	snv	rs	1553350829	rs1553350829
					2	47410261	C>G	snv	rs	1553350837	rs1553350837
					2	47410298	C>G,T	snv	rs	1553350898	rs1553350898
					2	47410342	G>C	snv	rs	1553350951	rs1553350951
					2	47410365	T>A,G	snv	rs	1553350974	rs1553350974
					2	47410367	A>G	snv	rs	1553350980	rs1553350980
					2	47412442	C>G,T	snv	rs	1553351576	rs1553351576
					2	47412457	C>A,G,T	snv	rs	1553351592	rs1553351592
					2	47412476	C>A	snv	rs	1553351613	rs1553351613
					2	47412481	A>G,T	snv	rs	1553351618	rs1553351618
					2	47412492	A>C	snv	rs	1553351634	rs1553351634
					2	47412499	T>C	snv	rs	1553351657	rs1553351657
					2	47412552	G>C	snv	rs	1553351739	rs1553351739
					2	47412556	A>G,T	snv	rs	1553351743	rs1553351743
					2	47414269	G>A,T	snv	rs	1553352377	rs1553352377
					2	47414300	A>C	snv	rs	1553352435	rs1553352435
					2	47414357	T>C,G	snv	rs	1553352511	rs1553352511
					2	47414393	C>T	snv	rs	1553352536	rs1553352536
					2	47414399	G>C	snv	rs	1553352545	rs1553352545
					2	47414408	A>G	snv	rs	1553352559	rs1553352559
					2	47416299	T>C	snv	rs	1553353101	rs1553353101
					2	47416333	C>A,T	snv	rs	1553353141	rs1553353141
					2	47416341	C>A,G	snv	rs	1553353157	rs1553353157
					2	47416352	T>G	snv	rs	1553353167	rs1553353167
					2	47416363	A>G	snv	rs	1553353190	rs1553353190
					2	47416371	A>G	snv	rs	1553353205	rs1553353205
					2	47416405	T>C,G	snv	rs	1553353246	rs1553353246
					2	47429756	A>T	snv	rs	1553356538	rs1553356538
					2	47429768	A>G,T	snv	rs	1553356552	rs1553356552
					2	47429784	G>T	snv	rs	1553356567	rs1553356567
					2	47429817	C>G,T	snv	rs	1553356612	rs1553356612
					2	47429855	A>G	snv	rs	1553356658	rs1553356658
					2	47429871	A>C,G,T	snv	rs	1553356673	rs1553356673
					2	47429876	G>T	snv	rs	1553356682	rs1553356682
					2	47429937	T>G	snv	rs	1553356754	rs1553356754
					2	47445552	A>T	snv	rs	1553361147	rs1553361147
					2	47445584	C>G,T	snv	rs	1553361185	rs1553361185
					2	47445589	C>T	snv	rs	1553361201	rs1553361201
					2	47445593	C>G,T	snv	rs	1553361210	rs1553361210
					2	47445599	T>C	snv	rs	1553361220	rs1553361220
					2	47445604	T>G	snv	rs	1553361224	rs1553361224
					2	47445626	A>T	snv	rs	1553361274	rs1553361274
					2	47445646	G>A,C	snv	rs	1553361295	rs1553361295
					2	47445650	T>C	snv	rs	1553361303	rs1553361303
					2	47463059	C>T	snv	rs	1553365723	rs1553365723
					2	47463089	G>C	snv	rs	1553365747	rs1553365747
					2	47463090	A>C,G	snv	rs	1553365751	rs1553365751
					2	47463098	T>C	snv	rs	1553365763	rs1553365763
					2	47463111	A>C	snv	rs	1553365781	rs1553365781
					2	47463120	G>A	snv	rs	1553365792	rs1553365792
					2	47463137	G>A	snv	rs	1553365810	rs1553365810
					2	47463151	C>G,T	snv	rs	1553365825	rs1553365825
					2	47466665	C>A	snv	rs	1553366508	rs1553366508
					2	47466666	C>A	snv	rs	1553366511	rs1553366511
					2	47466680	T>G	snv	rs	1553366529	rs1553366529
					2	47466684	C>G	snv	rs	1553366533	rs1553366533
					2	47466696	G>A	snv	rs	1553366545	rs1553366545
					2	47466708	T>A,G	snv	rs	1553366562	rs1553366562
					2	47466711	T>C	snv	rs	1553366567	rs1553366567
					2	47466727	G>C	snv	rs	1553366585	rs1553366585
					2	47466740	A>C	snv	rs	1553366599	rs1553366599
					2	47466759	A>G	snv	rs	1553366615	rs1553366615
					2	47466760	A>G,T	snv	rs	1553366617	rs1553366617
					2	47466766	G>A,C	snv	rs	1553366622	rs1553366622
					2	47466772	T>C	snv	rs	1553366630	rs1553366630
					2	47466776	T>G	snv	rs	1553366639	rs1553366639
					2	47466797	A>C	snv	rs	1553366663	rs1553366663
					2	47470966	A>C	snv	rs	1553367573	rs1553367573
					2	47470976	C>A,T	snv	rs	1553367602	rs1553367602
					2	47470990	T>A	snv	rs	1553367622	rs1553367622
					2	47470994	C>A,G	snv	rs	1553367632	rs1553367632
					2	47471011	T>C	snv	rs	1553367656	rs1553367656
					2	47475044	G>A,C	snv	rs	1553368505	rs1553368505
					2	47475046	C>A,T	snv	rs	1553368510	rs1553368510
					2	47475048	C>G,T	snv	rs	1553368514	rs1553368514
					2	47475068	G>A,C,T	snv	rs	1553368556	rs1553368556
					2	47475070	T>C	snv	rs	1553368561	rs1553368561
					2	47475075	G>A	snv	rs	1553368568	rs1553368568
					2	47475097	T>A	snv	rs	1553368590	rs1553368590
					2	47475103	A>T	snv	rs	1553368595	rs1553368595
					2	47475135	A>G	snv	rs	1553368626	rs1553368626
					2	47475246	A>G	snv	rs	1553368707	rs1553368707
					2	47476390	A>G	snv	rs	1553369013	rs1553369013
					2	47476394	A>G	snv	rs	1553369025	rs1553369025
					2	47476474	G>A,C	snv	rs	1553369128	rs1553369128
					2	47476480	T>G	snv	rs	1553369135	rs1553369135
					2	47476562	C>A,G	snv	rs	1553369204	rs1553369204
					2	47478276	G>A,C	snv	rs	1553369624	rs1553369624
					2	47478279	A>G	snv	rs	1553369627	rs1553369627
					2	47478280	C>G,T	snv	rs	1553369628	rs1553369628
					2	47478300	A>G	snv	rs	1553369652	rs1553369652
					2	47478322	C>G,T	snv	rs	1553369680	rs1553369680
					2	47478330	T>G	snv	rs	1553369693	rs1553369693
					2	47478364	A>T	snv	rs	1553369720	rs1553369720
					2	47478399	T>G	snv	rs	1553369737	rs1553369737
					2	47478402	G>A	snv	rs	1553369742	rs1553369742
					2	47478408	C>G,T	snv	rs	1553369748	rs1553369748
					2	47478411	T>C	snv	rs	1553369750	rs1553369750
					2	47478412	T>G	snv	rs	1553369756	rs1553369756
					2	47478414	C>T	snv	rs	1553369759	rs1553369759
					2	47478426	G>T	snv	rs	1553369769	rs1553369769
					2	47478441	A>C,G,T	snv	rs	1553369778	rs1553369778
					2	47478442	T>A	snv	rs	1553369781	rs1553369781
					2	47478496	C>G	snv	rs	1553369826	rs1553369826
					2	47480710	A>G	snv	rs	1553370314	rs1553370314
					2	47480726	T>C	snv	rs	1553370328	rs1553370328
					2	47480732	A>T	snv	rs	1553370334	rs1553370334
					2	47480743	T>A	snv	rs	1553370345	rs1553370345
					2	47480800	C>G,T	snv	rs	1553370404	rs1553370404
					2	47480802	G>T	snv	rs	1553370408	rs1553370408
					2	47480813	A>C,G	snv	rs	1553370422	rs1553370422
					2	47480827	G>A,T	snv	rs	1553370439	rs1553370439
					2	47480833	A>G,T	snv	rs	1553370453	rs1553370453
					2	47480845	G>T	snv	rs	1553370462	rs1553370462
					2	47480845	GC>TT	mnv	rs	1553370464	rs1553370464
					2	47480864	A>G	snv	rs	1553370474	rs1553370474
					2	47482810	C>T	snv	rs	1553370845	rs1553370845
					2	47482849	A>G	snv	rs	1553370856	rs1553370856
					2	47482873	A>G	snv	rs	1553370878	rs1553370878
					2	47482887	G>C	snv	rs	1553370884	rs1553370884
					2	47482898	G>C,T	snv	rs	1553370893	rs1553370893
					2	47482902	A>G	snv	rs	1553370894	rs1553370894
					2	47482923	A>C	snv	rs	1553370905	rs1553370905
					2	47403227	G>C	snv	rs	1558451303	rs1558451303
					2	47403361	T>G	snv	rs	1558451971	rs1558451971
					2	47403364	T>C	snv	rs	1558451983	rs1558451983
					2	47403379	T>A,C	snv	rs	1558452054	rs1558452054
					2	47408403	G>A,T	snv	rs	1558456993	rs1558456993
					2	47408404	C>G	snv	rs	1558457009	rs1558457009
					2	47408460	G>A,C	snv	rs	1558457163	rs1558457163
					2	47408479	A>C,G	snv	rs	1558457235	rs1558457235
					2	47408503	A>G	snv	rs	1558457336	rs1558457336
					2	47408519	G>A,C	snv	rs	1558457410	rs1558457410
					2	47410117	G>C	snv	rs	1558458954	rs1558458954
					2	47410135	T>C,G	snv	rs	1558458996	rs1558458996
					2	47410163	G>C	snv	rs	1558459089	rs1558459089
					2	47410175	G>A,C,T	snv	rs	1558459157	rs1558459157
					2	47410179	A>C	snv	rs	1558459171	rs1558459171
					2	47410188	C>T	snv	rs	1558459194	rs1558459194
					2	47410207	G>T	snv	rs	1558459273	rs1558459273
					2	47410260	T>A	snv	rs	1558459478	rs1558459478
					2	47410325	G>A	snv	rs	1558459684	rs1558459684
					2	47410355	A>C,G	snv	rs	1558459826	rs1558459826
					2	47412429	G>C	snv	rs	1558461638	rs1558461638
					2	47412435	C>G,T	snv	rs	1558461660	rs1558461660
					2	47412529	A>G	snv	rs	1558462016	rs1558462016
					2	47412553	A>T	snv	rs	1558462101	rs1558462101
					2	47414290	G>A	snv	rs	1558463956	rs1558463956
					2	47414308	G>A,T	snv	rs	1558464008	rs1558464008
					2	47414365	A>G	snv	rs	1558464271	rs1558464271
					2	47414372	A>G	snv	rs	1558464315	rs1558464315
					2	47414386	A>G	snv	rs	1558464351	rs1558464351
					2	47416332	G>A	snv	rs	1558466437	rs1558466437
					2	47416386	T>G	snv	rs	1558466616	rs1558466616
					2	47416399	CT>GC	mnv	rs	1558466685	rs1558466685
					2	47429744	T>G	snv	rs	1558478097	rs1558478097
					2	47429755	G>A,T	snv	rs	1558478136	rs1558478136
					2	47429803	T>A,G	snv	rs	1558478310	rs1558478310
					2	47429843	A>T	snv	rs	1558478490	rs1558478490
					2	47445557	A>C	snv	rs	1558493372	rs1558493372
					2	47445628	A>C	snv	rs	1558493602	rs1558493602
					2	47463058	C>G	snv	rs	1558508137	rs1558508137
					2	47463074	A>G	snv	rs	1558508152	rs1558508152
					2	47463083	A>G	snv	rs	1558508167	rs1558508167
					2	47463135	A>G	snv	rs	1558508340	rs1558508340
					2	47466762	T>C	snv	rs	1558511106	rs1558511106
					2	47466795	A>G,T	snv	rs	1558511191	rs1558511191
					2	47470980	A>C	snv	rs	1558514500	rs1558514500
					2	47471017	GA>AT	mnv	rs	1558514635	rs1558514635
					2	47475043	A>G,T	snv	rs	1558517711	rs1558517711
					2	47475144	A>G	snv	rs	1558518146	rs1558518146
					2	47475237	G>C	snv	rs	1558518517	rs1558518517
					2	47475247	A>G	snv	rs	1558518553	rs1558518553
					2	47476369	C>A,T	snv	rs	1558519495	rs1558519495
					2	47476373	A>G	snv	rs	1558519505	rs1558519505
					2	47476378	G>A	snv	rs	1558519543	rs1558519543
					2	47476438	T>C	snv	rs	1558519728	rs1558519728
					2	47476459	GCA>AAG	mnv	rs	1558519789	rs1558519789
					2	47476489	G>C,T	snv	rs	1558519878	rs1558519878
					2	47476505	G>C	snv	rs	1558519942	rs1558519942
					2	47476546	A>G	snv	rs	1558520059	rs1558520059
					2	47478304	A>T	snv	rs	1558521518	rs1558521518
					2	47478346	T>C	snv	rs	1558521698	rs1558521698
					2	47478378	A>G	snv	rs	1558521813	rs1558521813
					2	47478387	G>A	snv	rs	1558521842	rs1558521842
					2	47478413	T>G	snv	rs	1558521908	rs1558521908
					2	47478420	C>A,G	snv	rs	1558521925	rs1558521925
					2	47478421	T>G	snv	rs	1558521929	rs1558521929
					2	47478433	C>T	snv	rs	1558521964	rs1558521964
					2	47478445	C>A	snv	rs	1558521999	rs1558521999
					2	47480855	G>C	snv	rs	1558524553	rs1558524553
					2	47482824	A>C,T	snv	rs	1558526023	rs1558526023
					2	47482825	T>C,G	snv	rs	1558526026	rs1558526026
					2	47482830	T>G	snv	rs	1558526036	rs1558526036
					2	47482832	T>A,C	snv	rs	1558526040	rs1558526040
					2	47482885	A>G	snv	rs	1558526149	rs1558526149
					2	47482906	G>A	snv	rs	1558526183	rs1558526183
					2	47482939	T>G	snv	rs	1558526261	rs1558526261
					2	47403204	C>T	snv	rs	1573422612	rs1573422612
					2	47403217	T>G	snv	rs	1573422744	rs1573422744
					2	47403220	A>C	snv	rs	1573422771	rs1573422771
					2	47403268	T>C	snv	rs	1573423213	rs1573423213
					2	47403278	G>T	snv	rs	1573423284	rs1573423284
					2	47403342	C>G	snv	rs	1573423801	rs1573423801
					2	47403369	A>G	snv	rs	1573424088	rs1573424088
					2	47408424	G>A	snv	rs	1573436327	rs1573436327
					2	47408437	T>C	snv	rs	1573436408	rs1573436408
					2	47408439	A>C,T	snv	rs	1573436418	rs1573436418
					2	47408446	A>G	snv	rs	1573436455	rs1573436455
					2	47408487	G>A	snv	rs	1573436784	rs1573436784
					2	47408491	A>G	snv	rs	1573436801	rs1573436801
					2	47408526	A>G,T	snv	rs	1573437064	rs1573437064
					2	47410127	A>G,T	snv	rs	1573440435	rs1573440435
					2	47410183	G>A,C	snv	rs	1573440792	rs1573440792
					2	47410206	A>C,G	snv	rs	1573440972	rs1573440972
					2	47410305	A>C	snv	rs	1573441665	rs1573441665
					2	47410324	T>C,G	snv	rs	1573441776	rs1573441776
					2	47410335	G>C	snv	rs	1573441851	rs1573441851
					2	47410350	G>C	snv	rs	1573441967	rs1573441967
					2	47412426	G>C	snv	rs	1573446496	rs1573446496
					2	47414285	T>C	snv	rs	1573451078	rs1573451078
					2	47414315	T>C	snv	rs	1573451339	rs1573451339
					2	47414363	T>A	snv	rs	1573451658	rs1573451658
					2	47416326	T>G	snv	rs	1573456278	rs1573456278
					2	47429743	T>A,C	snv	rs	1573484125	rs1573484125
					2	47429757	A>C	snv	rs	1573484215	rs1573484215
					2	47429770	G>A	snv	rs	1573484275	rs1573484275
					2	47429780	T>C	snv	rs	1573484336	rs1573484336
					2	47429806	C>A	snv	rs	1573484556	rs1573484556
					2	47429911	A>G	snv	rs	1573485356	rs1573485356
					2	47445570	G>A,C	snv	rs	1573519281	rs1573519281
					2	47445578	T>C	snv	rs	1573519324	rs1573519324
					2	47445643	T>G	snv	rs	1573519744	rs1573519744
					2	47463039	C>G	snv	rs	1573547634	rs1573547634
					2	47463056	A>G	snv	rs	1573547722	rs1573547722
					2	47463085	T>A,C	snv	rs	1573547857	rs1573547857
					2	47466664	A>G	snv	rs	1573553079	rs1573553079
					2	47466679	T>G	snv	rs	1573553170	rs1573553170
					2	47466704	T>C,G	snv	rs	1573553312	rs1573553312
					2	47466712	A>G	snv	rs	1573553370	rs1573553370
					2	47466784	A>G	snv	rs	1573553723	rs1573553723
					2	47466790	G>A	snv	rs	1573553753	rs1573553753
					2	47470971	G>C	snv	rs	1573560244	rs1573560244
					2	47471021	C>T	snv	rs	1573560525	rs1573560525
					2	47471038	A>G	snv	rs	1573560604	rs1573560604
					2	47471054	T>C	snv	rs	1573560689	rs1573560689
					2	47475117	C>G,T	snv	rs	1573566801	rs1573566801
					2	47475199	A>C	snv	rs	1573567208	rs1573567208
					2	47475201	G>T	snv	rs	1573567223	rs1573567223
					2	47475231	T>C	snv	rs	1573567393	rs1573567393
					2	47475258	C>T	snv	rs	1573567600	rs1573567600
					2	47476423	A>C,G	snv	rs	1573569964	rs1573569964
					2	47476495	G>A	snv	rs	1573570391	rs1573570391
					2	47476554	A>C	snv	rs	1573570670	rs1573570670
					2	47476570	A>G	snv	rs	1573570754	rs1573570754
					2	47478289	CA>TC	mnv	rs	1573573646	rs1573573646
					2	47478294	A>G	snv	rs	1573573674	rs1573573674
					2	47478313	G>A	snv	rs	1573573774	rs1573573774
					2	47478319	G>A	snv	rs	1573573787	rs1573573787
					2	47478340	T>C	snv	rs	1573573888	rs1573573888
					2	47478375	A>G	snv	rs	1573574121	rs1573574121
					2	47478462	C>T	snv	rs	1573574512	rs1573574512
					2	47478488	G>C	snv	rs	1573574641	rs1573574641
					2	47478492	T>G	snv	rs	1573574654	rs1573574654
					2	47478511	T>G	snv	rs	1573574730	rs1573574730
					2	47480698	G>A,C	snv	rs	1573578366	rs1573578366
					2	47480699	T>C	snv	rs	1573578373	rs1573578373
					2	47480728	G>C,T	snv	rs	1573578511	rs1573578511
					2	47480735	T>A	snv	rs	1573578539	rs1573578539
					2	47480747	C>G	snv	rs	1573578602	rs1573578602
					2	47480758	A>C,G	snv	rs	1573578666	rs1573578666
					2	47480824	T>G	snv	rs	1573579032	rs1573579032
					2	47480867	G>A	snv	rs	1573579234	rs1573579234
					2	47480870	A>G	snv	rs	1573579250	rs1573579250
					2	47482826	G>A	snv	rs	1573582532	rs1573582532
					2	47482840	T>C	snv	rs	1573582582	rs1573582582
					2	47482855	T>A	snv	rs	1573582638	rs1573582638
					2	47482857	A>C	snv	rs	1573582647	rs1573582647
					2	47482899	A>G	snv	rs	1573582795	rs1573582795
					2	47482941	A>G,T	snv	rs	1573582957	rs1573582957
					2	47463047	T>G	snv	rs	1666725141	rs1666725141
					2	47463064	T>C	snv	rs	1666726837	rs1666726837
					2	47463115	A>C,T	snv	rs	1666730991	rs1666730991
					2	47463142	G>C	snv	rs	1666733944	rs1666733944
					2	47463145	A>G	snv	rs	1666734097	rs1666734097
					2	47466678	A>T	snv	rs	1666893567	rs1666893567
					2	47466706	G>A	snv	rs	1666896237	rs1666896237
					2	47466736	A>C,G	snv	rs	1666901220	rs1666901220
					2	47466750	A>G	snv	rs	1666902628	rs1666902628
					2	47466798	T>C	snv	rs	1666906629	rs1666906629
					2	47466802	C>G,T	snv	rs	1666906992	rs1666906992
					2	47470979	T>C	snv	rs	1667073440	rs1667073440
					2	47470998	A>C	snv	rs	1667075835	rs1667075835
					2	47471003	A>C	snv	rs	1667076297	rs1667076297
					2	47471005	A>G	snv	rs	1667076382	rs1667076382
					2	47471014	G>C	snv	rs	1667077650	rs1667077650
					2	47471015	A>G	snv	rs	1667077799	rs1667077799
					2	47471024	A>C,G	snv	rs	1667078647	rs1667078647
					2	47471025	G>T	snv	rs	1667078764	rs1667078764
					2	47471035	G>A	snv	rs	1667082140	rs1667082140
					2	47475040	T>C	snv	rs	1667230405	rs1667230405
					2	47475141	G>C	snv	rs	1667240403	rs1667240403
					2	47475145	A>T	snv	rs	1667240539	rs1667240539
					2	47475184	C>G	snv	rs	1667244869	rs1667244869
					2	47475217	T>C	snv	rs	1667248028	rs1667248028
					2	47475235	T>G	snv	rs	1667249809	rs1667249809
					2	47475240	A>G	snv	rs	1667250097	rs1667250097
					2	47475242	A>C	snv	rs	1667250253	rs1667250253
					2	47475261	A>G	snv	rs	1667252115	rs1667252115
					2	47475268	C>G	snv	rs	1667252681	rs1667252681
					2	47476379	G>T	snv	rs	1667299945	rs1667299945
					2	47476403	A>C	snv	rs	1667302018	rs1667302018
					2	47476415	T>C	snv	rs	1667303602	rs1667303602
					2	47476432	A>G	snv	rs	1667305232	rs1667305232
					2	47476445	T>C	snv	rs	1667306822	rs1667306822
					2	47476514	A>G,T	snv	rs	1667312654	rs1667312654
					2	47476538	T>C	snv	rs	1667314656	rs1667314656
					2	47476541	C>G	snv	rs	1667315336	rs1667315336
					2	47476559	C>A	snv	rs	1667316325	rs1667316325
					2	47478282	A>C,G	snv	rs	1667386150	rs1667386150
					2	47478372	G>A	snv	rs	1667393512	rs1667393512
					2	47478394	G>A	snv	rs	1667394664	rs1667394664
					2	47478475	T>G	snv	rs	1667400871	rs1667400871
					2	47478480	A>G	snv	rs	1667401329	rs1667401329
					2	47478490	C>T	snv	rs	1667402259	rs1667402259
					2	47478495	A>C	snv	rs	1667402575	rs1667402575
					2	47478501	C>A	snv	rs	1667403044	rs1667403044
					2	47478505	A>G,T	snv	rs	1667403267	rs1667403267
					2	47480706	T>G	snv	rs	1667490450	rs1667490450
					2	47480734	C>T	snv	rs	1667492746	rs1667492746
					2	47480764	T>C	snv	rs	1667495338	rs1667495338
					2	47480780	C>T	snv	rs	1667496559	rs1667496559
					2	47480786	A>G	snv	rs	1667497027	rs1667497027
					2	47480837	A>C	snv	rs	1667502467	rs1667502467
					2	47480861	T>G	snv	rs	1667504304	rs1667504304
					2	47482806	C>G	snv	rs	1667578174	rs1667578174
					2	47482891	T>A	snv	rs	1667582593	rs1667582593
					2	47482900	A>T	snv	rs	1667583110	rs1667583110
					2	47482903	A>G	snv	rs	1667583292	rs1667583292
					2	47482909	T>C	snv	rs	1667583417	rs1667583417
					2	47482924	T>C	snv	rs	1667584347	rs1667584347
					2	47482925	T>G	snv	rs	1667584495	rs1667584495
					2	47403216	C>A,G	snv	rs	1672231681	rs1672231681
					2	47403262	A>G	snv	rs	1672236653	rs1672236653
					2	47403316	T>A	snv	rs	1672243629	rs1672243629
					2	47403386	G>C	snv	rs	1672253554	rs1672253554
					2	47408427	C>G	snv	rs	1672550932	rs1672550932
					2	47408434	A>G	snv	rs	1672551774	rs1672551774
					2	47408438	G>C	snv	rs	1672552199	rs1672552199
					2	47408444	T>G	snv	rs	1672552627	rs1672552627
					2	47408452	T>C	snv	rs	1672553516	rs1672553516
					2	47408521	C>A,G,T	snv	rs	1672561306	rs1672561306
					2	47408527	A>G	snv	rs	1672561938	rs1672561938
					2	47410104	G>A	snv	rs	1672655495	rs1672655495
					2	47410142	A>G	snv	rs	1672659022	rs1672659022
					2	47410146	A>C,G	snv	rs	1672659515	rs1672659515
					2	47410150	G>A	snv	rs	1672660061	rs1672660061
					2	47410157	T>G	snv	rs	1672660930	rs1672660930
					2	47410169	G>A,C	snv	rs	1672662905	rs1672662905
					2	47410193	G>C	snv	rs	1672665230	rs1672665230
					2	47410194	A>T	snv	rs	1672665378	rs1672665378
					2	47410200	A>G	snv	rs	1672665988	rs1672665988
					2	47410223	G>A	snv	rs	1672668358	rs1672668358
					2	47410272	A>T	snv	rs	1672672975	rs1672672975
					2	47410307	A>G	snv	rs	1672676776	rs1672676776
					2	47410331	C>T	snv	rs	1672678723	rs1672678723
					2	47412430	G>A	snv	rs	1672816231	rs1672816231
					2	47412439	T>G	snv	rs	1672817021	rs1672817021
					2	47412445	A>G	snv	rs	1672817581	rs1672817581
					2	47412456	G>C	snv	rs	1672818590	rs1672818590
					2	47412502	T>C,G	snv	rs	1672823951	rs1672823951
					2	47412506	A>C,G	snv	rs	1672824851	rs1672824851
					2	47412525	A>G,T	snv	rs	1672827889	rs1672827889
					2	47412546	G>A	snv	rs	1672830765	rs1672830765
					2	47414299	A>C	snv	rs	1672946564	rs1672946564
					2	47414302	T>A	snv	rs	1672946845	rs1672946845
					2	47414309	A>G	snv	rs	1672947364	rs1672947364
					2	47414316	A>C	snv	rs	1672948461	rs1672948461
					2	47414333	T>C	snv	rs	1672950637	rs1672950637
					2	47414354	C>T	snv	rs	1672952916	rs1672952916
					2	47414366	G>A	snv	rs	1672953801	rs1672953801
					2	47414395	G>C	snv	rs	1672956447	rs1672956447
					2	47416348	A>T	snv	rs	1673074249	rs1673074249
					2	47416355	A>C	snv	rs	1673075031	rs1673075031
					2	47416372	G>C	snv	rs	1673077413	rs1673077413
					2	47416384	A>C	snv	rs	1673078633	rs1673078633
					2	47416389	A>G	snv	rs	1673079391	rs1673079391
					2	47429762	T>C	snv	rs	1673930437	rs1673930437
					2	47429781	G>T	snv	rs	1673933288	rs1673933288
					2	47429799	A>G,T	snv	rs	1673935850	rs1673935850
					2	47429839	A>C	snv	rs	1673940784	rs1673940784
					2	47429860	G>A	snv	rs	1673943931	rs1673943931
					2	47429900	A>G	snv	rs	1673948297	rs1673948297
					2	47429914	G>A	snv	rs	1673949938	rs1673949938
					2	47429924	C>T	snv	rs	1673951633	rs1673951633
					2	47445583	A>C	snv	rs	1675067825	rs1675067825
					2	47445601	C>T	snv	rs	1675070099	rs1675070099
					2	47445607	G>A	snv	rs	1675070779	rs1675070779
					2	47445634	G>C	snv	rs	1675074360	rs1675074360
					2	47445641	C>T	snv	rs	1675074892	rs1675074892
					2	47512412	A>C,G,T	snv	rs	2303424	rs2303424
					2	47416318	G>A,T	snv	rs	4987188	rs4987188
					2	47416318	G>A,T	snv	rs	4987188	rs4987188
					2	47410107	A>C,G,T	snv	rs	17217772	rs17217772
					2	47475180	C>T	snv	rs	28929484	rs28929484
					2	47408528	G>A,C	snv	rs	35898375	rs35898375
					2	47475052	A>G	snv	rs	41295288	rs41295288
					2	47482910	T>C,G	snv	rs	55859129	rs55859129
					2	47478498	A>G	snv	rs	63749841	rs63749841
					2	47471033	T>C	snv	rs	63749910	rs63749910
					2	47412414	A>C,G,T	snv	rs	63749936	rs63749936
					2	47410340	G>C,T	snv	rs	63749984	rs63749984
					2	47429920	C>A,G,T	snv	rs	63750006	rs63750006
					2	47416383	C>A,T	snv	rs	63750245	rs63750245
					2	47410346	G>A,C,T	snv	rs	63750913	rs63750913
					2	47482779	C>A,T	snv	rs	63751469	rs63751469
					2	47429940	A>C,G	snv	rs	63751650	rs63751650
					2	47463057	A>C,G	snv	rs	745874745	rs745874745
					2	47403264	G>A,T	snv	rs	746259256	rs746259256
					2	47480765	G>A,C	snv	rs	747700106	rs747700106
					2	47403351	G>A,C,T	snv	rs	749212640	rs749212640
					2	47403271	C>G,T	snv	rs	750746034	rs750746034
					2	47463128	C>T	snv	rs	756516114	rs756516114
					2	47429831	G>A,T	snv	rs	757276241	rs757276241
					2	47403280	C>A,G,T	snv	rs	757892928	rs757892928
					2	47475035	A>C,G	snv	rs	760619442	rs760619442
					2	47403314	C>G,T	snv	rs	761960690	rs761960690
					2	47410103	G>A,C	snv	rs	767371843	rs767371843
					2	47403265	G>A	snv	rs	767747378	rs767747378
					2	47475162	A>G,T	snv	rs	771695599	rs771695599
					2	47410164	G>T	snv	rs	772052262	rs772052262
					2	47416396	A>G	snv	rs	773177076	rs773177076
					2	47416317	G>A	snv	rs	773301485	rs773301485
					2	47416312	C>A,G,T	snv	rs	1064794010	rs1064794010
					2	47408408	G>A,T	snv	rs	1800150	rs1800150
					2	47475182	T>A,G	snv	rs	1800152	rs1800152
					2	47478405	A>G	snv	rs	35784190	rs35784190
					2	47414293	GT>AA	mnv	rs	63749840	rs63749840
					2	47475186	T>G	snv	rs	63749946	rs63749946
					2	47482801	A>G	snv	rs	63750350	rs63750350
					2	47466663	G>T	snv	rs	63750492	rs63750492
					2	47480854	T>G	snv	rs	63750795	rs63750795
					2	47476405	A>G	snv	rs	63751002	rs63751002
					2	47408518	A>G	snv	rs	63751040	rs63751040
					2	47476387	T>C	snv	rs	63751089	rs63751089
					2	47482807	T>G	snv	rs	63751205	rs63751205
					2	47480839	C>G,T	snv	rs	63751400	rs63751400
					2	47403292	T>A	snv	rs	63751424	rs63751424
					2	47476385	A>G	snv	rs	63751445	rs63751445
					2	47408467	T>C	snv	rs	63751456	rs63751456
					2	47429751	A>C,T	snv	rs	63751699	rs63751699
					2	47475060	T>G	snv	rs	112457919	rs112457919
					2	47570037	C>T	snv	rs	113677367	rs113677367
					2	47410248	G>A	snv	rs	147346837	rs147346837
					2	47521602	G>A	snv	rs	200300645	rs200300645
					2	47521331	C>G	snv	rs	201730263	rs201730263
					2	47403360	G>A	snv	rs	267607913	rs267607913
					2	47410296	TC>CT	mnv	rs	267607927	rs267607927
					2	47463053	T>A,C	snv	rs	267607959	rs267607959
					2	47466714	T>A,G	snv	rs	267607966	rs267607966
					2	47466669	G>A	snv	rs	267607968	rs267607968
					2	47475177	A>G	snv	rs	267607981	rs267607981
					2	47482936	A>C	snv	rs	267608023	rs267608023
					2	47521614	G>C,T	snv	rs	372184641	rs372184641
					2	47521386	T>A	snv	rs	372320513	rs372320513
					2	47475207	A>G	snv	rs	373475495	rs373475495
					2	47521399	G>A,T	snv	rs	376341506	rs376341506
					2	47570053	G>A,T	snv	rs	377567787	rs377567787
					2	47535013	C>A,G,T	snv	rs	529635204	rs529635204
					2	47570253	A>G	snv	rs	544771897	rs544771897
					2	47463080	G>A	snv	rs	555986369	rs555986369
					2	47482911	G>C	snv	rs	561565629	rs561565629
					2	47535027	G>A	snv	rs	562697118	rs562697118
					2	47534899	T>A,C	snv	rs	573141290	rs573141290
					2	47476384	AAA>GCC	mnv	rs	587779128	rs587779128
					2	47476429	C>G	snv	rs	587779134	rs587779134
					2	47414290	GC>AT	mnv	rs	587779186	rs587779186
					2	47521334	C>T	snv	rs	745537617	rs745537617
					2	47463081	T>G	snv	rs	745666037	rs745666037
					2	47429777	A>G	snv	rs	745889191	rs745889191
					2	47512319	A>G	snv	rs	746392433	rs746392433
					2	47521208	C>T	snv	rs	746526492	rs746526492
					2	47521605	C>A	snv	rs	747078542	rs747078542
					2	47512332	G>C	snv	rs	747649356	rs747649356
					2	47570019	C>T	snv	rs	748021435	rs748021435
					2	47521588	G>C	snv	rs	748169850	rs748169850
					2	47482851	A>T	snv	rs	748318462	rs748318462
					2	47521494	T>A	snv	rs	749917249	rs749917249
					2	47521644	G>A,T	snv	rs	750008802	rs750008802
					2	47570267	C>G,T	snv	rs	750316275	rs750316275
					2	47470978	T>A	snv	rs	750453437	rs750453437
					2	47521250	C>T	snv	rs	750678006	rs750678006
					2	47463035	A>G	snv	rs	750737783	rs750737783
					2	47570247	G>A,C	snv	rs	751320502	rs751320502
					2	47512376	A>T	snv	rs	752881266	rs752881266
					2	47403324	G>T	snv	rs	754341095	rs754341095
					2	47482922	C>G	snv	rs	755118317	rs755118317
					2	47429933	A>G	snv	rs	756071499	rs756071499
					2	47570297	C>T	snv	rs	756151354	rs756151354
					2	47512415	G>A	snv	rs	756677305	rs756677305
					2	47521325	T>A	snv	rs	756793667	rs756793667
					2	47521022	G>A	snv	rs	757457647	rs757457647
					2	47521001	A>T	snv	rs	758026166	rs758026166
					2	47521277	C>G	snv	rs	760841753	rs760841753
					2	47534890	A>G	snv	rs	761633439	rs761633439
					2	47412417	A>C,G	snv	rs	762436663	rs762436663
					2	47521232	G>A,T	snv	rs	762843777	rs762843777
					2	47521635	G>A,T	snv	rs	763595352	rs763595352
					2	47570232	C>T	snv	rs	763922305	rs763922305
					2	47521442	G>C	snv	rs	765451897	rs765451897
					2	47521659	C>G,T	snv	rs	765738423	rs765738423
					2	47416327	C>T	snv	rs	765886157	rs765886157
					2	47512353	G>T	snv	rs	766146978	rs766146978
					2	47445609	C>G	snv	rs	766379227	rs766379227
					2	47521278	A>G	snv	rs	766783161	rs766783161
					2	47482894	C>T	snv	rs	767318526	rs767318526
					2	47403241	T>G	snv	rs	769731040	rs769731040
					2	47521229	G>A	snv	rs	769742639	rs769742639
					2	47512322	C>T	snv	rs	770259515	rs770259515
					2	47408534	T>G	snv	rs	770536851	rs770536851
					2	47512316	C>T	snv	rs	771204332	rs771204332
					2	47534938	T>A	snv	rs	771829625	rs771829625
					2	47512366	C>T	snv	rs	772746618	rs772746618
					2	47521398	C>T	snv	rs	773257874	rs773257874
					2	47512327	G>C,T	snv	rs	773888271	rs773888271
					2	47521239	A>G	snv	rs	774359044	rs774359044
					2	47480798	T>G	snv	rs	774804216	rs774804216
					2	47521788	C>T	snv	rs	775985336	rs775985336
					2	47408445	G>C	snv	rs	776423120	rs776423120
					2	47476462	G>A	snv	rs	776820509	rs776820509
					2	47521622	G>T	snv	rs	776918420	rs776918420
					2	47521201	A>T	snv	rs	777188960	rs777188960
					2	47521701	G>A	snv	rs	778812884	rs778812884
					2	47521307	A>C,G	snv	rs	779463124	rs779463124
					2	47410145	G>T	snv	rs	779803074	rs779803074
					2	47570300	C>T	snv	rs	780240172	rs780240172
					2	47408514	A>G	snv	rs	780496649	rs780496649
					2	47521329	T>C	snv	rs	780808345	rs780808345
					2	47403346	T>C	snv	rs	780840040	rs780840040
					2	47521485	C>T	snv	rs	780898451	rs780898451
					2	47410347	C>T	snv	rs	781178004	rs781178004
					2	47512409	A>G	snv	rs	781454177	rs781454177
					2	47521116	G>A	snv	rs	866530164	rs866530164
					2	47521142	G>T	snv	rs	867477495	rs867477495
					2	47521023	C>T	snv	rs	867541666	rs867541666
					2	47463070	C>T	snv	rs	867579502	rs867579502
					2	47475213	T>C	snv	rs	868745991	rs868745991
					2	47521008	G>A	snv	rs	879529261	rs879529261
					2	47562089	C>T	snv	rs	888265269	rs888265269
					2	47570285	C>T	snv	rs	892994135	rs892994135
					2	47535040	G>T	snv	rs	895336243	rs895336243
					2	47521184	G>A	snv	rs	896618025	rs896618025
					2	47534972	C>A,T	snv	rs	903290322	rs903290322
					2	47471028	T>A	snv	rs	906877196	rs906877196
					2	47569943	A>G	snv	rs	907146468	rs907146468
					2	47521063	C>G,T	snv	rs	912211047	rs912211047
					2	47521557	G>A	snv	rs	912324681	rs912324681
					2	47570177	G>A	snv	rs	916693209	rs916693209
					2	47410172	G>A	snv	rs	929758799	rs929758799
					2	47521643	C>T	snv	rs	931543152	rs931543152
					2	47570036	G>A	snv	rs	938998104	rs938998104
					2	47475053	T>A	snv	rs	944599279	rs944599279
					2	47512413	G>C	snv	rs	945596538	rs945596538
					2	47562106	G>A	snv	rs	961396442	rs961396442
					2	47570108	G>C	snv	rs	964715945	rs964715945
					2	47429879	A>G	snv	rs	971476198	rs971476198
					2	47534901	G>A,T	snv	rs	973460529	rs973460529
					2	47520960	C>A	snv	rs	979674308	rs979674308
					2	47521554	C>T	snv	rs	986510787	rs986510787
					2	47534991	G>A	snv	rs	987834176	rs987834176
					2	47520914	G>C	snv	rs	988051078	rs988051078
					2	47521014	A>G,T	snv	rs	988712286	rs988712286
					2	47521510	G>C	snv	rs	989154692	rs989154692
					2	47570082	C>A,G	snv	rs	994384511	rs994384511
					2	47476549	T>A	snv	rs	1001847791	rs1001847791
					2	47535009	C>A	snv	rs	1006884817	rs1006884817
					2	47463094	A>G	snv	rs	1008774957	rs1008774957
					2	47512369	G>A,C,T	snv	rs	1019838095	rs1019838095
					2	47534946	C>T	snv	rs	1020364793	rs1020364793
					2	47512370	G>A	snv	rs	1026086964	rs1026086964
					2	47535019	C>G,T	snv	rs	1041379647	rs1041379647
					2	47521120	C>G	snv	rs	1042855113	rs1042855113
					2	47521230	C>T	snv	rs	1044522881	rs1044522881
					2	47570234	T>C	snv	rs	1046425851	rs1046425851
					2	47535037	C>G	snv	rs	1055537837	rs1055537837
					2	47521758	C>G	snv	rs	1056843289	rs1056843289
					2	47482866	T>A	snv	rs	1085308059	rs1085308059
					2	47570133	C>G	snv	rs	1156310670	rs1156310670
					2	47570040	C>G	snv	rs	1156565600	rs1156565600
					2	47410266	A>T	snv	rs	1159514085	rs1159514085
					2	47521263	G>C	snv	rs	1162125261	rs1162125261
					2	47534998	C>G	snv	rs	1164257029	rs1164257029
					2	47570231	T>A,C	snv	rs	1167564308	rs1167564308
					2	47480729	C>T	snv	rs	1169809892	rs1169809892
					2	47480785	G>A	snv	rs	1171704794	rs1171704794
					2	47521481	C>T	snv	rs	1172556473	rs1172556473
					2	47521311	C>G	snv	rs	1173705403	rs1173705403
					2	47521782	C>G	snv	rs	1179410682	rs1179410682
					2	47570204	G>A,T	snv	rs	1179513801	rs1179513801
					2	47466745	T>A,G	snv	rs	1179845590	rs1179845590
					2	47521259	C>T	snv	rs	1181030809	rs1181030809
					2	47512384	G>A	snv	rs	1181094278	rs1181094278
					2	47570315	G>A	snv	rs	1182039226	rs1182039226
					2	47416408	A>G	snv	rs	1184524306	rs1184524306
					2	47478291	T>A,C	snv	rs	1188205467	rs1188205467
					2	47521672	C>T	snv	rs	1194854920	rs1194854920
					2	47570124	C>T	snv	rs	1195474675	rs1195474675
					2	47534913	A>G	snv	rs	1196642693	rs1196642693
					2	47521601	A>G	snv	rs	1198593175	rs1198593175
					2	47480702	G>C	snv	rs	1198818428	rs1198818428
					2	47408419	G>T	snv	rs	1203185481	rs1203185481
					2	47445611	T>C	snv	rs	1205789078	rs1205789078
					2	47512309	A>G	snv	rs	1207735581	rs1207735581
					2	47416425	G>A,C	snv	rs	1208014123	rs1208014123
					2	47570280	G>A,C	snv	rs	1209531045	rs1209531045
					2	47429793	A>C	snv	rs	1213103139	rs1213103139
					2	47521770	C>T	snv	rs	1214696939	rs1214696939
					2	47445548	G>A	snv	rs	1221492320	rs1221492320
					2	47570076	C>A,T	snv	rs	1223286089	rs1223286089
					2	47463095	T>C	snv	rs	1225132374	rs1225132374
					2	47512391	G>C	snv	rs	1227888114	rs1227888114
					2	47521352	A>G	snv	rs	1231516947	rs1231516947
					2	47412505	A>G	snv	rs	1231844538	rs1231844538
					2	47570006	G>A	snv	rs	1232672007	rs1232672007
					2	47521253	C>A,T	snv	rs	1234511570	rs1234511570
					2	47521529	G>A	snv	rs	1234857227	rs1234857227
					2	47534875	G>A	snv	rs	1235537544	rs1235537544
					2	47570310	G>A	snv	rs	1243894907	rs1243894907
					2	47512420	G>A,T	snv	rs	1247535400	rs1247535400
					2	47414339	A>G	snv	rs	1248694149	rs1248694149
					2	47412535	C>G	snv	rs	1249423454	rs1249423454
					2	47521322	G>A	snv	rs	1249592873	rs1249592873
					2	47521668	C>A	snv	rs	1251553522	rs1251553522
					2	47521245	C>A,T	snv	rs	1253421739	rs1253421739
					2	47570126	C>T	snv	rs	1253537027	rs1253537027
					2	47534957	A>C,G	snv	rs	1253882749	rs1253882749
					2	47570291	C>T	snv	rs	1254694381	rs1254694381
					2	47512310	G>T	snv	rs	1268991651	rs1268991651
					2	47521427	C>T	snv	rs	1271735973	rs1271735973
					2	47570187	A>G	snv	rs	1272756023	rs1272756023
					2	47570199	G>T	snv	rs	1273509582	rs1273509582
					2	47520969	C>T	snv	rs	1274169600	rs1274169600
					2	47520973	G>T	snv	rs	1279862217	rs1279862217
					2	47570007	C>A,T	snv	rs	1282594413	rs1282594413
					2	47521169	C>T	snv	rs	1284001060	rs1284001060
					2	47521220	G>A	snv	rs	1293341670	rs1293341670
					2	47414402	C>T	snv	rs	1294936198	rs1294936198
					2	47410262	C>G	snv	rs	1299036002	rs1299036002
					2	47569968	A>C	snv	rs	1303589760	rs1303589760
					2	47521737	C>A	snv	rs	1307106064	rs1307106064
					2	47416303	T>C	snv	rs	1307482567	rs1307482567
					2	47480767	G>C	snv	rs	1312020921	rs1312020921
					2	47570327	G>T	snv	rs	1312366518	rs1312366518
					2	47521241	C>T	snv	rs	1320149749	rs1320149749
					2	47521218	G>A	snv	rs	1322536131	rs1322536131
					2	47520996	C>T	snv	rs	1325106471	rs1325106471
					2	47570292	G>T	snv	rs	1325164722	rs1325164722
					2	47475234	T>G	snv	rs	1326883188	rs1326883188
					2	47570168	G>A	snv	rs	1328595295	rs1328595295
					2	47570016	G>C	snv	rs	1330616215	rs1330616215
					2	47570190	G>C	snv	rs	1332486826	rs1332486826
					2	47520991	G>C	snv	rs	1334617911	rs1334617911
					2	47520942	T>A	snv	rs	1334886593	rs1334886593
					2	47521761	T>C	snv	rs	1337474514	rs1337474514
					2	47570069	G>C	snv	rs	1338077689	rs1338077689
					2	47429873	A>G	snv	rs	1344783415	rs1344783415
					2	47521122	C>T	snv	rs	1345447230	rs1345447230
					2	47521610	C>T	snv	rs	1346455511	rs1346455511
					2	47570048	C>A,G	snv	rs	1346592393	rs1346592393
					2	47475223	A>T	snv	rs	1346762892	rs1346762892
					2	47570075	G>A,T	snv	rs	1348760283	rs1348760283
					2	47521149	C>T	snv	rs	1349237269	rs1349237269
					2	47521527	C>G	snv	rs	1349966124	rs1349966124
					2	47570111	G>T	snv	rs	1361098686	rs1361098686
					2	47408505	A>G	snv	rs	1363957627	rs1363957627
					2	47521131	T>C	snv	rs	1367394855	rs1367394855
					2	47570057	G>T	snv	rs	1370659309	rs1370659309
					2	47521733	C>A,G	snv	rs	1371093284	rs1371093284
					2	47466702	T>A,C	snv	rs	1371291280	rs1371291280
					2	47475241	A>G	snv	rs	1371534730	rs1371534730
					2	47521482	C>T	snv	rs	1374161368	rs1374161368
					2	47521470	C>T	snv	rs	1375177805	rs1375177805
					2	47403396	C>T	snv	rs	1376434666	rs1376434666
					2	47403335	G>T	snv	rs	1377091956	rs1377091956
					2	47521616	C>A	snv	rs	1379802760	rs1379802760
					2	47521212	C>T	snv	rs	1381659350	rs1381659350
					2	47521013	T>C	snv	rs	1382027902	rs1382027902
					2	47410112	T>C	snv	rs	1383819080	rs1383819080
					2	47475041	G>A	snv	rs	1384503379	rs1384503379
					2	47478419	A>T	snv	rs	1384620238	rs1384620238
					2	47570115	C>T	snv	rs	1388041717	rs1388041717
					2	47521736	G>A	snv	rs	1392999684	rs1392999684
					2	47521680	A>G	snv	rs	1393031266	rs1393031266
					2	47570156	G>A,T	snv	rs	1394260951	rs1394260951
					2	47512411	C>G,T	snv	rs	1397887500	rs1397887500
					2	47521373	T>C	snv	rs	1399016750	rs1399016750
					2	47570142	C>T	snv	rs	1399544002	rs1399544002
					2	47410178	A>G	snv	rs	1404136347	rs1404136347
					2	47521288	C>A	snv	rs	1408890030	rs1408890030
					2	47534937	G>A	snv	rs	1409422748	rs1409422748
					2	47521767	A>G	snv	rs	1410135990	rs1410135990
					2	47570325	A>T	snv	rs	1410955543	rs1410955543
					2	47480789	T>C	snv	rs	1412599352	rs1412599352
					2	47570223	C>A,T	snv	rs	1415201552	rs1415201552
					2	47521395	C>T	snv	rs	1417064375	rs1417064375
					2	47521686	G>T	snv	rs	1417476112	rs1417476112
					2	47570038	C>G	snv	rs	1418539795	rs1418539795
					2	47521087	C>T	snv	rs	1418638420	rs1418638420
					2	47521744	G>C	snv	rs	1419423266	rs1419423266
					2	47478286	A>G	snv	rs	1420354168	rs1420354168
					2	47570324	G>A	snv	rs	1422268267	rs1422268267
					2	47521344	G>A	snv	rs	1422451031	rs1422451031
					2	47478504	T>C	snv	rs	1424156408	rs1424156408
					2	47535022	G>T	snv	rs	1424977635	rs1424977635
					2	47521143	C>T	snv	rs	1430084416	rs1430084416
					2	47534919	C>A	snv	rs	1433655355	rs1433655355
					2	47570279	G>A	snv	rs	1437970740	rs1437970740
					2	47521209	G>A,C	snv	rs	1439027337	rs1439027337
					2	47570061	G>A	snv	rs	1439384063	rs1439384063
					2	47512355	A>G	snv	rs	1441458941	rs1441458941
					2	47521637	C>T	snv	rs	1441590046	rs1441590046
					2	47521235	C>A	snv	rs	1442399860	rs1442399860
					2	47535015	A>C	snv	rs	1442593914	rs1442593914
					2	47570249	C>T	snv	rs	1443001682	rs1443001682
					2	47416302	G>A	snv	rs	1446446614	rs1446446614
					2	47521294	G>A,C	snv	rs	1446476262	rs1446476262
					2	47429852	G>C	snv	rs	1447862897	rs1447862897
					2	47521590	C>G,T	snv	rs	1447996540	rs1447996540
					2	47521170	G>A	snv	rs	1448766872	rs1448766872
					2	47471008	G>A	snv	rs	1449130671	rs1449130671
					2	47521617	G>A,T	snv	rs	1451690834	rs1451690834
					2	47570025	C>T	snv	rs	1452526666	rs1452526666
					2	47480840	C>G,T	snv	rs	1458784088	rs1458784088
					2	47534910	G>A	snv	rs	1459087838	rs1459087838
					2	47429788	A>T	snv	rs	1459450047	rs1459450047
					2	47521151	G>A	snv	rs	1461437860	rs1461437860
					2	47534935	T>G	snv	rs	1462828982	rs1462828982
					2	47416407	G>T	snv	rs	1465121242	rs1465121242
					2	47570114	C>T	snv	rs	1466945046	rs1466945046
					2	47521793	G>C	snv	rs	1468119728	rs1468119728
					2	47570288	C>A,T	snv	rs	1470801861	rs1470801861
					2	47471026	G>T	snv	rs	1472272075	rs1472272075
					2	47478301	T>C	snv	rs	1474166605	rs1474166605
					2	47521197	T>C	snv	rs	1474776954	rs1474776954
					2	47570309	G>A	snv	rs	1475277413	rs1475277413
					2	47570306	G>A	snv	rs	1475803855	rs1475803855
					2	47521472	T>C	snv	rs	1475930571	rs1475930571
					2	47521031	G>A	snv	rs	1478932712	rs1478932712
					2	47521560	A>G	snv	rs	1480884259	rs1480884259
					2	47521652	T>A	snv	rs	1483143179	rs1483143179
					2	47520995	A>T	snv	rs	1486068512	rs1486068512
					2	47570015	C>T	snv	rs	1486761543	rs1486761543
					2	47521199	G>A,T	snv	rs	1487415194	rs1487415194
					2	47512306	C>T	snv	rs	1487846717	rs1487846717
					2	47534949	C>T	snv	rs	1488160816	rs1488160816
					2	47408540	G>C	snv	rs	1558457486	rs1558457486
					2	47463103	G>T	snv	rs	1558508227	rs1558508227
					2	47482932	A>G	snv	rs	1558526240	rs1558526240
					2	47512315	A>G	snv	rs	1558541830	rs1558541830
					2	47521638	C>T	snv	rs	1558546311	rs1558546311
					2	47562101	C>G,T	snv	rs	1558565991	rs1558565991
					2	47562092	C>T	snv	rs	1572611334	rs1572611334
					2	47570135	G>A,T	snv	rs	1572616058	rs1572616058
					2	47570215	G>A,T	snv	rs	1572616144	rs1572616144
					2	47403199	T>G	snv	rs	1573422534	rs1573422534
					2	47412427	G>A,T	snv	rs	1573446509	rs1573446509
					2	47416356	A>C	snv	rs	1573456437	rs1573456437
					2	47521155	C>A,G,T	snv	rs	1573621319	rs1573621319
					2	47534907	A>G	snv	rs	1573636734	rs1573636734
					2	47534971	A>C	snv	rs	1573636803	rs1573636803
					2	47463107	T>C	snv	rs	1666730460	rs1666730460
					2	47466667	C>G	snv	rs	1666892785	rs1666892785
					2	47466788	T>G	snv	rs	1666905748	rs1666905748
					2	47470975	T>A	snv	rs	1667073007	rs1667073007
					2	47470985	A>G	snv	rs	1667074301	rs1667074301
					2	47470997	A>G	snv	rs	1667075755	rs1667075755
					2	47475094	A>G	snv	rs	1667236175	rs1667236175
					2	47475195	G>A	snv	rs	1667246068	rs1667246068
					2	47475262	T>A	snv	rs	1667252310	rs1667252310
					2	47476430	A>T	snv	rs	1667304987	rs1667304987
					2	47476528	T>G	snv	rs	1667313879	rs1667313879
					2	47476555	A>T	snv	rs	1667315990	rs1667315990
					2	47478513	A>G	snv	rs	1667403870	rs1667403870
					2	47480714	T>C	snv	rs	1667490969	rs1667490969
					2	47480848	A>G	snv	rs	1667503359	rs1667503359
					2	47480851	A>G	snv	rs	1667503600	rs1667503600
					2	47482783	G>A	snv	rs	1667576915	rs1667576915
					2	47512321	C>G	snv	rs	1668422455	rs1668422455
					2	47512329	C>G,T	snv	rs	1668422752	rs1668422752
					2	47512377	G>C	snv	rs	1668424650	rs1668424650
					2	47512389	C>G	snv	rs	1668425024	rs1668425024
					2	47512414	G>A	snv	rs	1668426376	rs1668426376
					2	47520911	C>T	snv	rs	1668637885	rs1668637885
					2	47520917	G>A	snv	rs	1668638072	rs1668638072
					2	47520918	C>G,T	snv	rs	1668638134	rs1668638134
					2	47520950	C>A	snv	rs	1668639116	rs1668639116
					2	47520968	C>T	snv	rs	1668639536	rs1668639536
					2	47520978	C>T	snv	rs	1668639782	rs1668639782
					2	47520992	T>C	snv	rs	1668640154	rs1668640154
					2	47521002	C>T	snv	rs	1668640726	rs1668640726
					2	47521038	G>C	snv	rs	1668641379	rs1668641379
					2	47521067	T>C	snv	rs	1668641671	rs1668641671
					2	47521076	G>A	snv	rs	1668641877	rs1668641877
					2	47521077	T>G	snv	rs	1668641949	rs1668641949
					2	47521082	T>C	snv	rs	1668642015	rs1668642015
					2	47521119	C>A	snv	rs	1668642632	rs1668642632
					2	47521125	C>A	snv	rs	1668642891	rs1668642891
					2	47521137	G>C	snv	rs	1668643116	rs1668643116
					2	47521140	C>T	snv	rs	1668643173	rs1668643173
					2	47521200	C>T	snv	rs	1668644793	rs1668644793
					2	47521223	C>T	snv	rs	1668647537	rs1668647537
					2	47521238	C>T	snv	rs	1668648343	rs1668648343
					2	47521246	G>C	snv	rs	1668648797	rs1668648797
					2	47521254	G>A	snv	rs	1668649189	rs1668649189
					2	47521269	G>A	snv	rs	1668649581	rs1668649581
					2	47521275	T>C	snv	rs	1668649717	rs1668649717
					2	47521392	A>C	snv	rs	1668652132	rs1668652132
					2	47521397	G>A	snv	rs	1668652288	rs1668652288
					2	47521408	G>T	snv	rs	1668652616	rs1668652616
					2	47521538	C>G	snv	rs	1668655242	rs1668655242
					2	47521607	G>C	snv	rs	1668656345	rs1668656345
					2	47521613	C>T	snv	rs	1668656485	rs1668656485
					2	47521618	G>T	snv	rs	1668656852	rs1668656852
					2	47521619	A>G	snv	rs	1668657108	rs1668657108
					2	47521657	C>G	snv	rs	1668658156	rs1668658156
					2	47521661	C>A	snv	rs	1668658392	rs1668658392
					2	47521749	G>T	snv	rs	1668660060	rs1668660060
					2	47521755	A>G	snv	rs	1668660134	rs1668660134
					2	47521760	A>T	snv	rs	1668660330	rs1668660330
					2	47521778	C>G	snv	rs	1668660903	rs1668660903
					2	47521781	A>G	snv	rs	1668661048	rs1668661048
					2	47534902	T>C	snv	rs	1669028332	rs1669028332
					2	47534925	C>T	snv	rs	1669028684	rs1669028684
					2	47534988	C>T	snv	rs	1669030979	rs1669030979
					2	47535000	A>G	snv	rs	1669031389	rs1669031389
					2	47535010	A>G	snv	rs	1669031636	rs1669031636
					2	47535021	G>A	snv	rs	1669031916	rs1669031916
					2	47535034	G>A	snv	rs	1669032219	rs1669032219
					2	47562097	A>G	snv	rs	1669685108	rs1669685108
					2	47569977	C>A	snv	rs	1669855314	rs1669855314
					2	47569988	T>C	snv	rs	1669855612	rs1669855612
					2	47569997	G>C	snv	rs	1669856000	rs1669856000
					2	47570021	C>T	snv	rs	1669856803	rs1669856803
					2	47570045	T>C	snv	rs	1669857638	rs1669857638
					2	47570055	A>G	snv	rs	1669857909	rs1669857909
					2	47570064	G>C	snv	rs	1669858078	rs1669858078
					2	47570070	G>C	snv	rs	1669858183	rs1669858183
					2	47570073	C>G	snv	rs	1669858263	rs1669858263
					2	47570090	G>A,C	snv	rs	1669858656	rs1669858656
					2	47570099	T>C	snv	rs	1669858921	rs1669858921
					2	47570100	T>A	snv	rs	1669858955	rs1669858955
					2	47570144	G>C	snv	rs	1669860100	rs1669860100
					2	47570193	C>A	snv	rs	1669860963	rs1669860963
					2	47570196	T>G	snv	rs	1669861094	rs1669861094
					2	47570255	C>T	snv	rs	1669863034	rs1669863034
					2	47570276	C>T	snv	rs	1669864350	rs1669864350
					2	47570289	G>A,T	snv	rs	1669865071	rs1669865071
					2	47570298	G>A,C	snv	rs	1669865482	rs1669865482
					2	47570313	G>A	snv	rs	1669865940	rs1669865940
					2	47403208	A>G	snv	rs	1672230236	rs1672230236
					2	47403232	C>T	snv	rs	1672233353	rs1672233353
					2	47403269	G>C	snv	rs	1672237717	rs1672237717
					2	47403370	C>G	snv	rs	1672251122	rs1672251122
					2	47403388	A>C	snv	rs	1672253637	rs1672253637
					2	47408462	T>G	snv	rs	1672554454	rs1672554454
					2	47408546	G>T	snv	rs	1672563724	rs1672563724
					2	47410133	T>A	snv	rs	1672658123	rs1672658123
					2	47410137	G>C	snv	rs	1672658589	rs1672658589
					2	47410141	C>G	snv	rs	1672658909	rs1672658909
					2	47410214	G>A	snv	rs	1672667472	rs1672667472
					2	47410359	G>A	snv	rs	1672682495	rs1672682495
					2	47412547	A>T	snv	rs	1672830851	rs1672830851
					2	47414340	G>C	snv	rs	1672951524	rs1672951524
					2	47414413	T>A	snv	rs	1672958025	rs1672958025
					2	47416378	T>C	snv	rs	1673078053	rs1673078053
					2	47416381	A>G	snv	rs	1673078325	rs1673078325
					2	47416418	A>C	snv	rs	1673082258	rs1673082258
					2	47429801	A>C	snv	rs	1673936067	rs1673936067

## Sheet: List B
rs4987188
rs17217723			Total Deleterious nsSNP Found from Seven Tools (SIFT, PolyPhen-2, Pmut, MutPred, SNAP2, SNP&GO and PANTHER)
rs17217772								No of Deleterious nsSNP: 80
rs17224367
rs33946261
rs34136999
rs34319539
rs41294982
rs41295182
rs41295290
rs1800152
rs2229061
rs28929483
rs41295292
rs56170584
rs63749946
rs63749982
rs63749993
rs63750002
rs63750029
rs63750058
rs63750070
rs63750070
rs63750108
rs63750124
rs63750126
rs63750214
rs63750232
rs63750255
rs63750280
rs63750327
rs63750335
rs63750368
rs63750379
rs63750381
rs63750398
rs63750466
rs63750571
rs63750582
rs63750582
rs63750602
rs63750623
rs63750624
rs63750626
rs63750630
rs63750640
rs63750657
rs63750657
rs63750665
rs63750757
rs63750773
rs63750790
rs63750794
rs63750797
rs63750881
rs63750887
rs63750961
rs63751107
rs63751107
rs63751110
rs63751119
rs63751125
rs63751136
rs63751173
rs63751207
rs63751224
rs63751236
rs63751291
rs63751429
rs63751432
rs63751444
rs63751444
rs63751455
rs35717997
rs35784190
rs61756465
rs63750485
rs63751409
rs63751424
rs63751456

## Sheet: List C
rs63751207
							Final Deleterious nsSNP
