# Supplementary material for: Investigation of pathogenic germline variants in gastric cancer and development of “GasCanBase” database
Source: Cancer Rep (Hoboken). 2023 Oct 22;6(12):e1906. doi: 10.1002/cnr2.1906 (PMC10728505; doi:10.1002/cnr2.1906)
Supplement: Supplementary file 1 — Data S1 Supporting Information. [file CNR2-6-e1906-s001.zip › Supplementary File/Table S31. Selection of nsSNP of MTHFR.xlsx]

## Sheet: List A
Total nsSNP Found from dbSNP Database					#chr	pos	variation	variant_type			snp_id
	Gene : MTHFR				1	11794419	T>G	snv	rs	1801131	rs1801131
	No of SNP: 9239				1	11796321	G>A,C	snv	rs	1801133	rs1801133
	No of nsSNP: 1142				1	11794839	G>A,T	snv	rs	2066462	rs2066462
					1	11790870	C>T	snv	rs	2274976	rs2274976
					1	11794400	G>A,C,T	snv	rs	4846051	rs4846051
					1	11796278	G>A,C,T	snv	rs	34279942	rs34279942
					1	11790693	G>A	snv	rs	35737219	rs35737219
					1	11792354	C>A,T	snv	rs	45449298	rs45449298
					1	11792355	G>A	snv	rs	45496998	rs45496998
					1	11801236	G>A	snv	rs	45550133	rs45550133
					1	11794441	C>G,T	snv	rs	45571736	rs45571736
					1	11790692	C>T	snv	rs	45572531	rs45572531
					1	11796286	C>T	snv	rs	45589033	rs45589033
					1	11791216	C>T	snv	rs	45590836	rs45590836
					1	11801166	C>T	snv	rs	121434295	rs121434295
					1	11794766	G>A	snv	rs	121434296	rs121434296
					1	11795161	A>G	snv	rs	121434297	rs121434297
					1	11802981	G>A	snv	rs	138189536	rs138189536
					1	11794372	G>A	snv	rs	138469955	rs138469955
					1	11790710	G>T	snv	rs	139586522	rs139586522
					1	11794029	C>A,G	snv	rs	139645527	rs139645527
					1	11795341	T>C,G	snv	rs	142612062	rs142612062
					1	11794028	T>A,C	snv	rs	142617551	rs142617551
					1	11792285	T>C,G	snv	rs	145641996	rs145641996
					1	11801299	C>A,G,T	snv	rs	147257424	rs147257424
					1	11796319	C>T	snv	rs	150847674	rs150847674
					1	11796313	T>C,G	snv	rs	200100285	rs200100285
					1	11794443	C>A,G,T	snv	rs	200137991	rs200137991
					1	11794733	G>A	snv	rs	200138092	rs200138092
					1	11794442	C>G,T	snv	rs	200688214	rs200688214
					1	11790719	G>T	snv	rs	200947520	rs200947520
					1	11801254	T>C	snv	rs	202095816	rs202095816
					1	11791239	C>T	snv	rs	202153689	rs202153689
					1	11795114	A>C	snv	rs	267606886	rs267606886
					1	11795158	T>C	snv	rs	267606887	rs267606887
					1	11795116	A>G	snv	rs	368321176	rs368321176
					1	11795156	G>A	snv	rs	371085894	rs371085894
					1	11788023	G>A,C	snv	rs	371188005	rs371188005
					1	11795276	C>G,T	snv	rs	372258648	rs372258648
					1	11803114	C>G	snv	rs	373076763	rs373076763
					1	11796219	A>T	snv	rs	373398993	rs373398993
					1	11801396	A>C	snv	rs	541505625	rs541505625
					1	11795125	C>G,T	snv	rs	543016186	rs543016186
					1	11790673	C>T	snv	rs	547574100	rs547574100
					1	11803433	C>T	snv	rs	564397537	rs564397537
					1	11800250	C>T	snv	rs	574132670	rs574132670
					1	11795347	C>A,G	snv	rs	747665983	rs747665983
					1	11791292	G>A	snv	rs	747712448	rs747712448
					1	11796306	G>A	snv	rs	748571395	rs748571395
					1	11790681	C>G	snv	rs	749490263	rs749490263
					1	11794765	C>T	snv	rs	750323424	rs750323424
					1	11794861	C>T	snv	rs	753278299	rs753278299
					1	11802962	C>G,T	snv	rs	754980119	rs754980119
					1	11790819	T>A,C	snv	rs	756615138	rs756615138
					1	11794011	G>A	snv	rs	757784497	rs757784497
					1	11790843	G>A,C	snv	rs	758206023	rs758206023
					1	11794862	G>A	snv	rs	759031330	rs759031330
					1	11802915	G>A,C	snv	rs	763539350	rs763539350
					1	11802966	G>A	snv	rs	764131110	rs764131110
					1	11793920	T>C	snv	rs	764650203	rs764650203
					1	11795115	C>T	snv	rs	766683363	rs766683363
					1	11802940	C>A,G	snv	rs	767789270	rs767789270
					1	11801177	G>C	snv	rs	767890671	rs767890671
					1	11790682	A>G	snv	rs	768434408	rs768434408
					1	11801257	G>A	snv	rs	769381688	rs769381688
					1	11794732	C>T	snv	rs	769953411	rs769953411
					1	11792339	G>A,C,T	snv	rs	774934088	rs774934088
					1	11795101	G>A	snv	rs	775190420	rs775190420
					1	11801167	G>A,T	snv	rs	776195746	rs776195746
					1	11802980	C>G,T	snv	rs	776483190	rs776483190
					1	11803116	T>C	snv	rs	776734688	rs776734688
					1	11802884	G>A,C	snv	rs	776969786	rs776969786
					1	11792288	A>G	snv	rs	779726227	rs779726227
					1	11801306	C>G	snv	rs	781158269	rs781158269
					1	11802941	C>G,T	snv	rs	786204007	rs786204007
					1	11801392	G>A	snv	rs	786204009	rs786204009
					1	11801248	A>G	snv	rs	786204012	rs786204012
					1	11801196	T>A,G	snv	rs	786204013	rs786204013
					1	11796399	C>T	snv	rs	786204014	rs786204014
					1	11796226	G>A,C	snv	rs	786204017	rs786204017
					1	11796222	C>A,G	snv	rs	786204018	rs786204018
					1	11796217	A>C	snv	rs	786204019	rs786204019
					1	11794853	G>A	snv	rs	786204021	rs786204021
					1	11794835	G>A	snv	rs	786204022	rs786204022
					1	11794807	C>T	snv	rs	786204023	rs786204023
					1	11794781	T>C	snv	rs	786204024	rs786204024
					1	11793921	A>C	snv	rs	786204026	rs786204026
					1	11792304	C>A,G,T	snv	rs	786204028	rs786204028
					1	11791235	A>C,G	snv	rs	786204031	rs786204031
					1	11790858	A>G	snv	rs	786204034	rs786204034
					1	11790768	A>G,T	snv	rs	786204037	rs786204037
					1	11794831	G>A	snv	rs	794727869	rs794727869
					1	11792299	A>T	snv	rs	796064511	rs796064511
					1	11802920	G>A	snv	rs	796064512	rs796064512
					1	11794028	TC>AG	mnv	rs	886043349	rs886043349
					1	11803028	G>A	snv	rs	886043815	rs886043815
					1	11801371	G>C	snv	rs	1042792109	rs1042792109
					1	11801220	G>A	snv	rs	1057519360	rs1057519360
					1	11796382	G>T	snv	rs	1057519361	rs1057519361
					1	11795314	G>A	snv	rs	1160573823	rs1160573823
					1	11791274	C>G,T	snv	rs	1161759917	rs1161759917
					1	11795120	C>T	snv	rs	1214062050	rs1214062050
					1	11793975	T>C	snv	rs	1235405305	rs1235405305
					1	11801388	A>G	snv	rs	1426036757	rs1426036757
					1	11796213	G>C	snv	rs	1553186124	rs1553186124
					1	11801399	C>A	snv	rs	1553187509	rs1553187509
					1	11794778	T>A	snv	rs	1570474242	rs1570474242
					1	11796210	A>G	snv	rs	1570478057	rs1570478057
					1	11802972	T>C	snv	rs	1570498105	rs1570498105
					1	11792289	C>A	snv	rs	1644131560	rs1644131560
					1	11796334	C>A	snv	rs	1644255161	rs1644255161
					1	11796384	T>G	snv	rs	1644256586	rs1644256586
					1	11800322	T>C	snv	rs	1644355976	rs1644355976
					1	11801189	GC>AA	mnv	rs	1644375837	rs1644375837
					1	11802918	G>A	snv	rs	1644422806	rs1644422806
					1	11794419	T>G	snv	rs	1801131	rs1801131
					1	11794419	T>G	snv	rs	1801131	rs1801131
					1	11794419	T>G	snv	rs	1801131	rs1801131
					1	11796321	G>A,C	snv	rs	1801133	rs1801133
					1	11796321	G>A,C	snv	rs	1801133	rs1801133
					1	11796321	G>A,C	snv	rs	1801133	rs1801133
					1	11794839	G>A,T	snv	rs	2066462	rs2066462
					1	11790870	C>T	snv	rs	2274976	rs2274976
					1	11790870	C>T	snv	rs	2274976	rs2274976
					1	11790870	C>T	snv	rs	2274976	rs2274976
					1	11790870	C>T	snv	rs	2274976	rs2274976
					1	11794400	G>A,C,T	snv	rs	4846051	rs4846051
					1	11794400	G>A,C,T	snv	rs	4846051	rs4846051
					1	11790843	G>A,C	snv	rs	758206023	rs758206023
					1	11802915	G>A,C	snv	rs	763539350	rs763539350
					1	11790682	A>G	snv	rs	768434408	rs768434408
					1	11801257	G>A	snv	rs	769381688	rs769381688
					1	11802980	C>G,T	snv	rs	776483190	rs776483190
					1	11789390	A>C,G	snv	rs	868014	rs868014
					1	11789412	T>C	snv	rs	915014	rs915014
					1	11788011	G>C	snv	rs	1537514	rs1537514
					1	11802914	C>T	snv	rs	2066472	rs2066472
					1	11788822	A>G,T	snv	rs	2077360	rs2077360
					1	11791262	C>T	snv	rs	2274974	rs2274974
					1	11787392	G>A	snv	rs	3737967	rs3737967
					1	11794436	C>A	snv	rs	3927589	rs3927589
					1	11803509	G>A,T	snv	rs	13306558	rs13306558
					1	11803454	A>G	snv	rs	13306559	rs13306559
					1	11796325	C>T	snv	rs	45438591	rs45438591
					1	11789313	G>A	snv	rs	45445997	rs45445997
					1	11795155	C>T	snv	rs	56182143	rs56182143
					1	11794417	T>G	snv	rs	72552099	rs72552099
					1	11788915	G>A	snv	rs	72640221	rs72640221
					1	11806300	G>A	snv	rs	77130610	rs77130610
					1	11785233	C>T	snv	rs	111375163	rs111375163
					1	11789301	C>G,T	snv	rs	112233669	rs112233669
					1	11785263	C>A,T	snv	rs	112976388	rs112976388
					1	11789302	C>G	snv	rs	113875188	rs113875188
					1	11788828	C>G,T	snv	rs	114290429	rs114290429
					1	11787879	G>A	snv	rs	116013353	rs116013353
					1	11793937	C>G	snv	rs	116620395	rs116620395
					1	11787875	T>C	snv	rs	116698217	rs116698217
					1	11787929	C>A,G,T	snv	rs	138288803	rs138288803
					1	11801161	C>T	snv	rs	138524217	rs138524217
					1	11796273	C>T	snv	rs	138760604	rs138760604
					1	11795262	G>T	snv	rs	139786244	rs139786244
					1	11796249	A>G,T	snv	rs	140241283	rs140241283
					1	11791308	C>T	snv	rs	140565495	rs140565495
					1	11795242	T>A,C	snv	rs	141237767	rs141237767
					1	11795259	G>A,C	snv	rs	141769179	rs141769179
					1	11803088	C>G,T	snv	rs	143428827	rs143428827
					1	11795222	C>T	snv	rs	143466425	rs143466425
					1	11791244	G>A	snv	rs	144508139	rs144508139
					1	11794019	C>T	snv	rs	144594875	rs144594875
					1	11796327	G>A	snv	rs	144920629	rs144920629
					1	11801376	C>A,T	snv	rs	145302631	rs145302631
					1	11790702	G>A,C	snv	rs	145544233	rs145544233
					1	11790898	C>T	snv	rs	149278646	rs149278646
					1	11801241	C>T	snv	rs	149514973	rs149514973
					1	11806284	C>G,T	snv	rs	150143694	rs150143694
					1	11787460	C>T	snv	rs	150449128	rs150449128
					1	11793945	C>T	snv	rs	150870770	rs150870770
					1	11803046	T>C	snv	rs	184902174	rs184902174
					1	11788856	G>A	snv	rs	188149872	rs188149872
					1	11789387	G>A,T	snv	rs	188657034	rs188657034
					1	11790748	C>A	snv	rs	190087897	rs190087897
					1	11796271	A>G	snv	rs	190090719	rs190090719
					1	11789321	G>C	snv	rs	191876689	rs191876689
					1	11787876	G>A	snv	rs	193231767	rs193231767
					1	11790773	G>A,T	snv	rs	199707466	rs199707466
					1	11790812	G>A,C	snv	rs	199730437	rs199730437
					1	11796229	C>T	snv	rs	200056619	rs200056619
					1	11790838	A>G	snv	rs	200379144	rs200379144
					1	11807176	A>G	snv	rs	200859486	rs200859486
					1	11795191	C>A,G	snv	rs	200890679	rs200890679
					1	11790853	C>A,T	snv	rs	201095365	rs201095365
					1	11802965	C>A,G,T	snv	rs	201618781	rs201618781
					1	11792373	A>T	snv	rs	201888750	rs201888750
					1	11790654	C>A	snv	rs	368049152	rs368049152
					1	11788367	G>C,T	snv	rs	368230034	rs368230034
					1	11795261	T>C,G	snv	rs	368735885	rs368735885
					1	11789397	C>A,G,T	snv	rs	369053847	rs369053847
					1	11794432	G>C	snv	rs	369897291	rs369897291
					1	11794736	C>T	snv	rs	370007225	rs370007225
					1	11790765	T>C	snv	rs	370272345	rs370272345
					1	11801235	C>A,T	snv	rs	370713424	rs370713424
					1	11794068	C>G	snv	rs	371829068	rs371829068
					1	11803055	C>A,T	snv	rs	372125653	rs372125653
					1	11788994	A>G	snv	rs	372358914	rs372358914
					1	11801370	A>T	snv	rs	373609128	rs373609128
					1	11790835	G>A	snv	rs	373747884	rs373747884
					1	11788293	G>A	snv	rs	374047798	rs374047798
					1	11790658	C>T	snv	rs	374747214	rs374747214
					1	11789386	C>T	snv	rs	375481053	rs375481053
					1	11803445	G>T	snv	rs	375487601	rs375487601
					1	11790599	T>A,C,G	snv	rs	375798255	rs375798255
					1	11803010	C>A,G	snv	rs	376266183	rs376266183
					1	11790659	G>A,C	snv	rs	376616918	rs376616918
					1	11796274	G>A	snv	rs	377571071	rs377571071
					1	11807163	T>C,G	snv	rs	377627467	rs377627467
					1	11790638	C>T	snv	rs	377635370	rs377635370
					1	11794407	T>G	snv	rs	397507444	rs397507444
					1	11790559	G>C,T	snv	rs	531577946	rs531577946
					1	11790605	T>A	snv	rs	532267156	rs532267156
					1	11788697	C>T	snv	rs	533425321	rs533425321
					1	11788776	C>G	snv	rs	533874353	rs533874353
					1	11788202	T>G	snv	rs	534045485	rs534045485
					1	11788829	G>A	snv	rs	537668565	rs537668565
					1	11788316	C>T	snv	rs	543936102	rs543936102
					1	11800272	C>T	snv	rs	544825026	rs544825026
					1	11793982	C>A,T	snv	rs	545002537	rs545002537
					1	11794389	A>G	snv	rs	545086633	rs545086633
					1	11803426	G>A,C	snv	rs	546298964	rs546298964
					1	11787431	C>T	snv	rs	547557995	rs547557995
					1	11795282	C>T	snv	rs	547583387	rs547583387
					1	11785242	C>A,G,T	snv	rs	548412009	rs548412009
					1	11789363	G>T	snv	rs	549710861	rs549710861
					1	11788713	G>A,C	snv	rs	551486571	rs551486571
					1	11785264	G>A	snv	rs	552288811	rs552288811
					1	11788887	G>C	snv	rs	553529153	rs553529153
					1	11789415	G>C	snv	rs	553811159	rs553811159
					1	11787998	G>A,C	snv	rs	555402822	rs555402822
					1	11788371	G>A,T	snv	rs	555815683	rs555815683
					1	11800232	T>G	snv	rs	555964132	rs555964132
					1	11788855	C>T	snv	rs	556288170	rs556288170
					1	11801198	C>G	snv	rs	559073730	rs559073730
					1	11795327	G>A	snv	rs	559501574	rs559501574
					1	11789403	G>A	snv	rs	559850818	rs559850818
					1	11788292	C>G,T	snv	rs	561769924	rs561769924
					1	11788686	C>T	snv	rs	562859148	rs562859148
					1	11790589	C>T	snv	rs	565200419	rs565200419
					1	11790674	G>A,C,T	snv	rs	565879486	rs565879486
					1	11787461	G>A,T	snv	rs	566155977	rs566155977
					1	11788724	C>G	snv	rs	566853939	rs566853939
					1	11785261	T>C,G	snv	rs	569819222	rs569819222
					1	11795332	C>T	snv	rs	571238208	rs571238208
					1	11789430	C>T	snv	rs	572143295	rs572143295
					1	11801276	A>C	snv	rs	576446829	rs576446829
					1	11801303	C>G	snv	rs	577135269	rs577135269
					1	11795237	C>T	snv	rs	745716822	rs745716822
					1	11801310	G>A	snv	rs	745779146	rs745779146
					1	11807186	A>G	snv	rs	745834239	rs745834239
					1	11789399	C>A,T	snv	rs	746048298	rs746048298
					1	11803439	C>T	snv	rs	746072230	rs746072230
					1	11802911	G>A	snv	rs	746177570	rs746177570
					1	11791218	T>C	snv	rs	746327818	rs746327818
					1	11789388	C>T	snv	rs	747078351	rs747078351
					1	11795224	G>A,C	snv	rs	747207640	rs747207640
					1	11794499	G>T	snv	rs	747447307	rs747447307
					1	11796391	T>G	snv	rs	747554082	rs747554082
					1	11790840	G>A	snv	rs	747938592	rs747938592
					1	11790775	A>G	snv	rs	747993832	rs747993832
					1	11793960	A>T	snv	rs	748104181	rs748104181
					1	11795126	G>A	snv	rs	748289202	rs748289202
					1	11796373	C>G	snv	rs	748601308	rs748601308
					1	11803099	T>C,G	snv	rs	748686763	rs748686763
					1	11788190	A>T	snv	rs	748705522	rs748705522
					1	11793954	C>T	snv	rs	749165790	rs749165790
					1	11795248	A>G	snv	rs	749267753	rs749267753
					1	11803079	G>A	snv	rs	749606539	rs749606539
					1	11802996	G>A	snv	rs	749729349	rs749729349
					1	11789291	C>T	snv	rs	750033466	rs750033466
					1	11796355	G>A,C	snv	rs	750053102	rs750053102
					1	11791259	C>T	snv	rs	750272108	rs750272108
					1	11794020	G>A	snv	rs	750510348	rs750510348
					1	11788004	A>G	snv	rs	750555459	rs750555459
					1	11787948	G>T	snv	rs	750623408	rs750623408
					1	11795318	G>A,C	snv	rs	750661990	rs750661990
					1	11802945	T>G	snv	rs	750677509	rs750677509
					1	11803457	T>C	snv	rs	751044729	rs751044729
					1	11788375	C>T	snv	rs	751130740	rs751130740
					1	11795110	G>C	snv	rs	751268792	rs751268792
					1	11807165	A>G	snv	rs	751462670	rs751462670
					1	11796330	G>C	snv	rs	751512280	rs751512280
					1	11794010	C>G,T	snv	rs	751995483	rs751995483
					1	11800247	C>A	snv	rs	752039471	rs752039471
					1	11788729	A>G	snv	rs	752100185	rs752100185
					1	11792327	A>G	snv	rs	752143951	rs752143951
					1	11794814	C>A,G	snv	rs	752303359	rs752303359
					1	11788299	C>A	snv	rs	752517980	rs752517980
					1	11803045	C>G	snv	rs	752585350	rs752585350
					1	11793908	T>G	snv	rs	753049408	rs753049408
					1	11791314	T>A,C,G	snv	rs	753143363	rs753143363
					1	11789380	G>A	snv	rs	753152096	rs753152096
					1	11803418	G>A,T	snv	rs	753167474	rs753167474
					1	11794777	C>G	snv	rs	753424131	rs753424131
					1	11803505	G>A,C	snv	rs	753547326	rs753547326
					1	11787485	G>A,C	snv	rs	753706728	rs753706728
					1	11803016	G>A	snv	rs	753730796	rs753730796
					1	11790834	C>T	snv	rs	753917964	rs753917964
					1	11794401	A>G	snv	rs	754015864	rs754015864
					1	11796262	C>A	snv	rs	754122249	rs754122249
					1	11794386	G>A,C	snv	rs	754554624	rs754554624
					1	11790769	G>C	snv	rs	755181257	rs755181257
					1	11806282	C>G,T	snv	rs	755256371	rs755256371
					1	11803406	T>A	snv	rs	755757932	rs755757932
					1	11796368	G>T	snv	rs	755829023	rs755829023
					1	11789310	C>T	snv	rs	755865052	rs755865052
					1	11787479	C>A,G,T	snv	rs	755921837	rs755921837
					1	11802948	C>T	snv	rs	755932641	rs755932641
					1	11790759	C>T	snv	rs	756165045	rs756165045
					1	11789424	A>G	snv	rs	756296504	rs756296504
					1	11788271	G>A	snv	rs	756848662	rs756848662
					1	11801319	T>A	snv	rs	756875135	rs756875135
					1	11801304	A>G	snv	rs	756962297	rs756962297
					1	11792352	C>G,T	snv	rs	756994487	rs756994487
					1	11807174	C>G	snv	rs	757134976	rs757134976
					1	11794438	C>T	snv	rs	757268352	rs757268352
					1	11794817	C>T	snv	rs	757627437	rs757627437
					1	11788328	T>C	snv	rs	758358400	rs758358400
					1	11796275	G>A,C	snv	rs	758413827	rs758413827
					1	11788853	C>A,T	snv	rs	758483138	rs758483138
					1	11787990	C>T	snv	rs	758532960	rs758532960
					1	11787873	G>A	snv	rs	758990799	rs758990799
					1	11794085	G>A	snv	rs	759193051	rs759193051
					1	11806324	G>C	snv	rs	759262209	rs759262209
					1	11803017	T>A,G	snv	rs	759381630	rs759381630
					1	11794536	C>A	snv	rs	759745583	rs759745583
					1	11788707	G>A	snv	rs	759766598	rs759766598
					1	11794405	C>G	snv	rs	759796920	rs759796920
					1	11800214	G>A,C	snv	rs	760161369	rs760161369
					1	11793969	C>T	snv	rs	760349899	rs760349899
					1	11803499	C>A,T	snv	rs	760359639	rs760359639
					1	11790646	G>A	snv	rs	760378726	rs760378726
					1	11794846	G>C,T	snv	rs	760570032	rs760570032
					1	11790620	C>T	snv	rs	760582696	rs760582696
					1	11788225	G>A,C	snv	rs	760756415	rs760756415
					1	11792307	G>A	snv	rs	760886915	rs760886915
					1	11803113	C>T	snv	rs	760971509	rs760971509
					1	11796259	A>C	snv	rs	760971789	rs760971789
					1	11787412	A>G	snv	rs	760997163	rs760997163
					1	11806339	C>A,G	snv	rs	761207554	rs761207554
					1	11790891	G>A,C,T	snv	rs	761226286	rs761226286
					1	11801211	A>C,G	snv	rs	761230732	rs761230732
					1	11795176	A>T	snv	rs	761392430	rs761392430
					1	11801365	T>C	snv	rs	761545364	rs761545364
					1	11803465	G>A	snv	rs	761705206	rs761705206
					1	11790687	G>A	snv	rs	761795803	rs761795803
					1	11787987	A>G	snv	rs	761866671	rs761866671
					1	11803005	C>G,T	snv	rs	761916311	rs761916311
					1	11803024	T>A	snv	rs	762296846	rs762296846
					1	11796244	T>C,G	snv	rs	762403278	rs762403278
					1	11792330	T>C	snv	rs	762581197	rs762581197
					1	11790876	A>G	snv	rs	762599135	rs762599135
					1	11795102	G>A,C	snv	rs	762663885	rs762663885
					1	11788153	C>A,T	snv	rs	762678203	rs762678203
					1	11801263	T>C	snv	rs	762688654	rs762688654
					1	11801175	A>G	snv	rs	762719063	rs762719063
					1	11791227	C>T	snv	rs	763185082	rs763185082
					1	11788334	C>T	snv	rs	763465988	rs763465988
					1	11795278	A>G	snv	rs	763476837	rs763476837
					1	11795103	G>A,T	snv	rs	763896620	rs763896620
					1	11794428	G>A	snv	rs	763953323	rs763953323
					1	11787430	G>A	snv	rs	764231951	rs764231951
					1	11794004	C>A	snv	rs	764455987	rs764455987
					1	11800241	A>G	snv	rs	764524250	rs764524250
					1	11788296	G>A,C	snv	rs	765145709	rs765145709
					1	11807158	G>A	snv	rs	765379751	rs765379751
					1	11803417	G>A	snv	rs	765625943	rs765625943
					1	11794768	T>C	snv	rs	765787903	rs765787903
					1	11795197	G>T	snv	rs	765794603	rs765794603
					1	11800223	A>G	snv	rs	765834557	rs765834557
					1	11803455	T>C	snv	rs	765899301	rs765899301
					1	11790706	T>C	snv	rs	765930342	rs765930342
					1	11803504	C>G,T	snv	rs	766069149	rs766069149
					1	11790648	G>A,C	snv	rs	766092654	rs766092654
					1	11803013	G>A	snv	rs	766242179	rs766242179
					1	11802950	C>G	snv	rs	766295185	rs766295185
					1	11794858	G>A,C	snv	rs	766410193	rs766410193
					1	11795182	G>A	snv	rs	766741086	rs766741086
					1	11803472	A>G	snv	rs	767023152	rs767023152
					1	11789271	C>T	snv	rs	767153383	rs767153383
					1	11806332	C>T	snv	rs	767943876	rs767943876
					1	11790738	T>A	snv	rs	768081446	rs768081446
					1	11801265	G>A,C	snv	rs	768248826	rs768248826
					1	11794832	G>A,T	snv	rs	768630799	rs768630799
					1	11794822	C>G,T	snv	rs	768873896	rs768873896
					1	11803086	G>A	snv	rs	768905024	rs768905024
					1	11800291	C>G	snv	rs	768932563	rs768932563
					1	11792278	C>G	snv	rs	769258023	rs769258023
					1	11806330	C>T	snv	rs	769631586	rs769631586
					1	11789400	G>A,T	snv	rs	770052934	rs770052934
					1	11802912	T>C	snv	rs	770151367	rs770151367
					1	11790790	G>C,T	snv	rs	770407631	rs770407631
					1	11791221	A>G	snv	rs	770471347	rs770471347
					1	11806312	G>A,T	snv	rs	770543299	rs770543299
					1	11792313	C>G,T	snv	rs	770670302	rs770670302
					1	11796396	T>A	snv	rs	771090648	rs771090648
					1	11795258	C>T	snv	rs	771684838	rs771684838
					1	11794838	C>T	snv	rs	771802611	rs771802611
					1	11790780	T>C	snv	rs	772127190	rs772127190
					1	11803107	C>G,T	snv	rs	772252042	rs772252042
					1	11793962	G>A,T	snv	rs	772615731	rs772615731
					1	11803483	G>C	snv	rs	772660718	rs772660718
					1	11801163	C>T	snv	rs	772932189	rs772932189
					1	11790781	T>C	snv	rs	773336859	rs773336859
					1	11792306	C>T	snv	rs	773360881	rs773360881
					1	11796310	T>C	snv	rs	773410203	rs773410203
					1	11794492	G>A	snv	rs	773652460	rs773652460
					1	11788262	C>T	snv	rs	773668262	rs773668262
					1	11795254	G>A	snv	rs	774051572	rs774051572
					1	11801277	C>T	snv	rs	774066396	rs774066396
					1	11795174	G>A	snv	rs	774104819	rs774104819
					1	11789443	G>A	snv	rs	774290705	rs774290705
					1	11790683	T>C	snv	rs	774321998	rs774321998
					1	11802930	C>T	snv	rs	774531580	rs774531580
					1	11795340	G>A,C	snv	rs	774637461	rs774637461
					1	11796235	G>A	snv	rs	774681018	rs774681018
					1	11794371	C>T	snv	rs	774694621	rs774694621
					1	11796253	C>T	snv	rs	774725107	rs774725107
					1	11790871	G>A,C,T	snv	rs	775066323	rs775066323
					1	11789409	G>C	snv	rs	775118437	rs775118437
					1	11801172	G>A	snv	rs	775245791	rs775245791
					1	11807134	A>G	snv	rs	775251730	rs775251730
					1	11803451	C>T	snv	rs	775254308	rs775254308
					1	11788748	T>C	snv	rs	775380089	rs775380089
					1	11790562	G>C	snv	rs	775426360	rs775426360
					1	11796223	C>T	snv	rs	775829502	rs775829502
					1	11793971	T>C	snv	rs	775917722	rs775917722
					1	11802995	C>T	snv	rs	775972969	rs775972969
					1	11790792	T>C	snv	rs	776034726	rs776034726
					1	11787454	G>A	snv	rs	776116281	rs776116281
					1	11790707	C>G,T	snv	rs	776289670	rs776289670
					1	11806323	C>A	snv	rs	776321884	rs776321884
					1	11794833	G>A,T	snv	rs	776606131	rs776606131
					1	11794530	G>A	snv	rs	776842392	rs776842392
					1	11796397	A>C	snv	rs	776901659	rs776901659
					1	11791217	A>G	snv	rs	777084035	rs777084035
					1	11807147	C>T	snv	rs	777127139	rs777127139
					1	11803049	C>A,T	snv	rs	777286995	rs777286995
					1	11785267	T>C	snv	rs	777302581	rs777302581
					1	11794055	G>A	snv	rs	777304472	rs777304472
					1	11795153	C>A,T	snv	rs	777918196	rs777918196
					1	11790656	A>C,G	snv	rs	778011870	rs778011870
					1	11796388	C>T	snv	rs	778353903	rs778353903
					1	11801391	C>T	snv	rs	778417385	rs778417385
					1	11794808	G>A	snv	rs	778682219	rs778682219
					1	11794044	T>G	snv	rs	778887074	rs778887074
					1	11801226	T>C	snv	rs	778983789	rs778983789
					1	11794470	G>C,T	snv	rs	779627394	rs779627394
					1	11801322	T>C	snv	rs	779696019	rs779696019
					1	11794826	G>A	snv	rs	779993607	rs779993607
					1	11806279	G>A,C	snv	rs	780153104	rs780153104
					1	11788891	C>T	snv	rs	780200493	rs780200493
					1	11803070	T>C	snv	rs	780279740	rs780279740
					1	11790679	G>A	snv	rs	780382245	rs780382245
					1	11796348	T>C	snv	rs	780701935	rs780701935
					1	11796282	G>A	snv	rs	780767010	rs780767010
					1	11803435	C>G	snv	rs	781183389	rs781183389
					1	11807183	A>G	snv	rs	781211840	rs781211840
					1	11791310	T>C	snv	rs	781388555	rs781388555
					1	11789312	A>T	snv	rs	781559834	rs781559834
					1	11800254	T>C	snv	rs	781742574	rs781742574
					1	11788732	G>A	snv	rs	866589477	rs866589477
					1	11788235	G>A,T	snv	rs	868543358	rs868543358
					1	11803474	T>C	snv	rs	868603246	rs868603246
					1	11790811	C>G,T	snv	rs	879406669	rs879406669
					1	11789039	C>T	snv	rs	879523777	rs879523777
					1	11787491	A>C	snv	rs	886045176	rs886045176
					1	11788154	G>A	snv	rs	886045179	rs886045179
					1	11788687	G>A	snv	rs	886045182	rs886045182
					1	11788820	C>T	snv	rs	886045183	rs886045183
					1	11789395	A>C,T	snv	rs	886045185	rs886045185
					1	11789446	A>C,G	snv	rs	886045186	rs886045186
					1	11790571	G>A	snv	rs	886045192	rs886045192
					1	11788823	C>G,T	snv	rs	887720880	rs887720880
					1	11788806	A>C	snv	rs	889620156	rs889620156
					1	11789410	G>A	snv	rs	891661059	rs891661059
					1	11788274	G>A,T	snv	rs	894010474	rs894010474
					1	11788322	G>A	snv	rs	897762184	rs897762184
					1	11790846	T>G	snv	rs	903649610	rs903649610
					1	11790643	C>G	snv	rs	904227645	rs904227645
					1	11790851	C>A	snv	rs	904238175	rs904238175
					1	11790616	G>A	snv	rs	904977673	rs904977673
					1	11790574	G>A,C	snv	rs	906099494	rs906099494
					1	11788180	G>A	snv	rs	906992952	rs906992952
					1	11790688	C>T	snv	rs	907946954	rs907946954
					1	11788712	C>T	snv	rs	910680005	rs910680005
					1	11788695	A>G	snv	rs	915502191	rs915502191
					1	11787984	C>T	snv	rs	916557063	rs916557063
					1	11789379	A>G	snv	rs	918426637	rs918426637
					1	11788982	A>G	snv	rs	919010061	rs919010061
					1	11788306	G>A,C	snv	rs	919982559	rs919982559
					1	11803097	C>T	snv	rs	925247064	rs925247064
					1	11795212	C>T	snv	rs	925312071	rs925312071
					1	11790791	G>A,C	snv	rs	926280775	rs926280775
					1	11800320	G>C	snv	rs	926606154	rs926606154
					1	11788198	G>A	snv	rs	928204979	rs928204979
					1	11789360	A>G	snv	rs	928541992	rs928541992
					1	11788816	A>C	snv	rs	929008236	rs929008236
					1	11788999	G>A	snv	rs	929036016	rs929036016
					1	11787963	C>G,T	snv	rs	931355611	rs931355611
					1	11788008	C>G,T	snv	rs	935494859	rs935494859
					1	11790575	G>A	snv	rs	937500668	rs937500668
					1	11790565	G>A	snv	rs	942005282	rs942005282
					1	11790778	C>T	snv	rs	942252307	rs942252307
					1	11788285	C>T	snv	rs	946857648	rs946857648
					1	11789002	T>C	snv	rs	947035266	rs947035266
					1	11794380	T>C,G	snv	rs	950431686	rs950431686
					1	11785243	G>A,T	snv	rs	951294837	rs951294837
					1	11788364	C>G	snv	rs	951935644	rs951935644
					1	11803495	C>T	snv	rs	952160991	rs952160991
					1	11788332	A>G	snv	rs	952924708	rs952924708
					1	11788273	G>C	snv	rs	953945921	rs953945921
					1	11788684	G>A	snv	rs	956732405	rs956732405
					1	11795117	T>G	snv	rs	959908870	rs959908870
					1	11785234	G>A	snv	rs	960484648	rs960484648
					1	11806275	A>G	snv	rs	962654026	rs962654026
					1	11790664	G>A,C	snv	rs	963892319	rs963892319
					1	11789368	C>G,T	snv	rs	965098573	rs965098573
					1	11795289	G>A,C	snv	rs	965263063	rs965263063
					1	11801206	T>C	snv	rs	965403404	rs965403404
					1	11788964	C>A,G,T	snv	rs	966221316	rs966221316
					1	11788660	G>A	snv	rs	969513926	rs969513926
					1	11788372	G>C	snv	rs	969839016	rs969839016
					1	11787413	C>T	snv	rs	970469280	rs970469280
					1	11787938	T>C	snv	rs	971861508	rs971861508
					1	11790703	C>A	snv	rs	976155115	rs976155115
					1	11785240	T>A	snv	rs	976443396	rs976443396
					1	11790665	C>T	snv	rs	976575492	rs976575492
					1	11789378	C>G,T	snv	rs	976591820	rs976591820
					1	11794825	C>T	snv	rs	977038830	rs977038830
					1	11795192	C>T	snv	rs	979474762	rs979474762
					1	11789341	C>T	snv	rs	979760459	rs979760459
					1	11788919	G>A	snv	rs	982261367	rs982261367
					1	11790895	C>A,T	snv	rs	983672500	rs983672500
					1	11789024	A>G	snv	rs	984487446	rs984487446
					1	11789311	A>G	snv	rs	985079783	rs985079783
					1	11788709	C>T	snv	rs	986332098	rs986332098
					1	11788693	G>A	snv	rs	988133856	rs988133856
					1	11788706	C>A,T	snv	rs	988863619	rs988863619
					1	11787410	C>T	snv	rs	990998939	rs990998939
					1	11787476	G>T	snv	rs	991360809	rs991360809
					1	11802974	T>C	snv	rs	992117198	rs992117198
					1	11788325	G>A	snv	rs	993346072	rs993346072
					1	11792298	A>G,T	snv	rs	995289143	rs995289143
					1	11788205	T>G	snv	rs	998611792	rs998611792
					1	11787986	C>T	snv	rs	998713484	rs998713484
					1	11795330	G>T	snv	rs	1001575872	rs1001575872
					1	11788661	T>C	snv	rs	1003659962	rs1003659962
					1	11801179	T>A	snv	rs	1006833485	rs1006833485
					1	11788286	G>A	snv	rs	1008221306	rs1008221306
					1	11806266	G>A	snv	rs	1010248218	rs1010248218
					1	11788263	G>A,C	snv	rs	1011793802	rs1011793802
					1	11787934	T>A	snv	rs	1012566280	rs1012566280
					1	11788877	G>A,T	snv	rs	1012746896	rs1012746896
					1	11792286	T>G	snv	rs	1015732802	rs1015732802
					1	11788937	G>A	snv	rs	1017836334	rs1017836334
					1	11801190	C>A,T	snv	rs	1018189670	rs1018189670
					1	11796379	C>T	snv	rs	1018203291	rs1018203291
					1	11788880	G>A	snv	rs	1022692379	rs1022692379
					1	11788656	G>A	snv	rs	1023196280	rs1023196280
					1	11788370	C>A,T	snv	rs	1023729715	rs1023729715
					1	11787947	G>C	snv	rs	1024076688	rs1024076688
					1	11788347	C>A	snv	rs	1027515586	rs1027515586
					1	11790888	A>G	snv	rs	1030439905	rs1030439905
					1	11788666	C>A,T	snv	rs	1035087113	rs1035087113
					1	11785284	G>A	snv	rs	1037777339	rs1037777339
					1	11788786	C>T	snv	rs	1040123339	rs1040123339
					1	11794373	G>C	snv	rs	1041048235	rs1041048235
					1	11789389	C>T	snv	rs	1045085128	rs1045085128
					1	11803081	G>A,T	snv	rs	1046343781	rs1046343781
					1	11806348	T>C	snv	rs	1047400266	rs1047400266
					1	11794840	C>A,T	snv	rs	1048531030	rs1048531030
					1	11789381	G>A	snv	rs	1048801080	rs1048801080
					1	11791323	C>G	snv	rs	1051649397	rs1051649397
					1	11795231	C>T	snv	rs	1052666226	rs1052666226
					1	11807132	C>A	snv	rs	1055584413	rs1055584413
					1	11787905	C>G,T	snv	rs	1055751313	rs1055751313
					1	11801290	C>T	snv	rs	1056919085	rs1056919085
					1	11790742	C>T	snv	rs	1057334427	rs1057334427
					1	11788041	G>A	snv	rs	1157444821	rs1157444821
					1	11789373	G>A	snv	rs	1157944661	rs1157944661
					1	11789406	G>A	snv	rs	1159769329	rs1159769329
					1	11788704	T>C	snv	rs	1161277151	rs1161277151
					1	11794501	C>T	snv	rs	1161806284	rs1161806284
					1	11788799	T>G	snv	rs	1162212420	rs1162212420
					1	11790577	G>A	snv	rs	1163060650	rs1163060650
					1	11801286	A>G	snv	rs	1163498568	rs1163498568
					1	11795277	A>C,G	snv	rs	1163792757	rs1163792757
					1	11788769	C>T	snv	rs	1164154431	rs1164154431
					1	11800290	C>G	snv	rs	1164755333	rs1164755333
					1	11788691	T>C	snv	rs	1164801007	rs1164801007
					1	11794828	T>A,C	snv	rs	1165346530	rs1165346530
					1	11789339	C>A	snv	rs	1165906434	rs1165906434
					1	11788185	G>C	snv	rs	1166977246	rs1166977246
					1	11788265	T>C	snv	rs	1168011343	rs1168011343
					1	11806336	C>A,T	snv	rs	1168074088	rs1168074088
					1	11788012	C>G,T	snv	rs	1169374875	rs1169374875
					1	11788910	T>C	snv	rs	1169439796	rs1169439796
					1	11788355	G>A	snv	rs	1169531942	rs1169531942
					1	11787951	T>C	snv	rs	1169942613	rs1169942613
					1	11788778	C>T	snv	rs	1170059304	rs1170059304
					1	11789292	G>A	snv	rs	1170244907	rs1170244907
					1	11800269	C>G	snv	rs	1172158928	rs1172158928
					1	11788342	G>A,T	snv	rs	1176444757	rs1176444757
					1	11788665	A>C	snv	rs	1176625917	rs1176625917
					1	11796283	T>C	snv	rs	1177716874	rs1177716874
					1	11788369	G>A,C	snv	rs	1178272337	rs1178272337
					1	11788796	G>C	snv	rs	1178810966	rs1178810966
					1	11788676	G>A,C	snv	rs	1180056472	rs1180056472
					1	11795344	T>C	snv	rs	1180379572	rs1180379572
					1	11789402	G>A	snv	rs	1180419010	rs1180419010
					1	11790640	G>A	snv	rs	1180560519	rs1180560519
					1	11794395	A>T	snv	rs	1181242383	rs1181242383
					1	11788178	A>G	snv	rs	1182181357	rs1182181357
					1	11800275	C>T	snv	rs	1182635980	rs1182635980
					1	11788340	G>T	snv	rs	1184689015	rs1184689015
					1	11803447	G>A	snv	rs	1185939452	rs1185939452
					1	11790735	G>A	snv	rs	1187304768	rs1187304768
					1	11788759	C>T	snv	rs	1187946911	rs1187946911
					1	11796381	G>C	snv	rs	1188522801	rs1188522801
					1	11787930	A>G	snv	rs	1188928167	rs1188928167
					1	11788260	G>A	snv	rs	1190055104	rs1190055104
					1	11789275	T>C	snv	rs	1190172385	rs1190172385
					1	11787398	G>A	snv	rs	1192796130	rs1192796130
					1	11803508	G>A	snv	rs	1193360306	rs1193360306
					1	11796276	A>G	snv	rs	1194897557	rs1194897557
					1	11788171	G>A	snv	rs	1194936727	rs1194936727
					1	11802957	C>T	snv	rs	1196257926	rs1196257926
					1	11794374	T>G	snv	rs	1197193333	rs1197193333
					1	11803442	C>A,T	snv	rs	1198110651	rs1198110651
					1	11801296	T>C	snv	rs	1199277582	rs1199277582
					1	11790625	T>A	snv	rs	1199462848	rs1199462848
					1	11801287	C>T	snv	rs	1200746244	rs1200746244
					1	11789355	G>T	snv	rs	1201595765	rs1201595765
					1	11800236	C>T	snv	rs	1202625373	rs1202625373
					1	11795135	C>A	snv	rs	1202644044	rs1202644044
					1	11792279	T>C	snv	rs	1203757587	rs1203757587
					1	11794458	T>C	snv	rs	1204340996	rs1204340996
					1	11792349	T>C	snv	rs	1205287921	rs1205287921
					1	11788867	G>A	snv	rs	1206392920	rs1206392920
					1	11794368	T>C	snv	rs	1206497521	rs1206497521
					1	11790716	C>A,T	snv	rs	1206548887	rs1206548887
					1	11787923	C>T	snv	rs	1210288730	rs1210288730
					1	11790563	G>C,T	snv	rs	1210705941	rs1210705941
					1	11807179	A>G	snv	rs	1211406468	rs1211406468
					1	11787391	C>T	snv	rs	1212967399	rs1212967399
					1	11787458	G>A,C,T	snv	rs	1213029369	rs1213029369
					1	11803498	G>C	snv	rs	1214212729	rs1214212729
					1	11803054	A>C	snv	rs	1215184376	rs1215184376
					1	11788976	T>C	snv	rs	1215424981	rs1215424981
					1	11787907	G>C	snv	rs	1216051782	rs1216051782
					1	11787434	C>T	snv	rs	1217231804	rs1217231804
					1	11796309	A>G	snv	rs	1217691063	rs1217691063
					1	11794076	G>T	snv	rs	1219122595	rs1219122595
					1	11794399	C>T	snv	rs	1220885178	rs1220885178
					1	11787445	T>C	snv	rs	1221610889	rs1221610889
					1	11790623	T>C	snv	rs	1222202438	rs1222202438
					1	11806338	C>T	snv	rs	1224733745	rs1224733745
					1	11795270	T>C	snv	rs	1224922440	rs1224922440
					1	11806313	C>G	snv	rs	1225435362	rs1225435362
					1	11803463	G>C	snv	rs	1225486813	rs1225486813
					1	11788229	C>T	snv	rs	1227072884	rs1227072884
					1	11790699	C>T	snv	rs	1228526408	rs1228526408
					1	11788725	A>C	snv	rs	1228615756	rs1228615756
					1	11793950	G>C	snv	rs	1229245584	rs1229245584
					1	11787983	G>A	snv	rs	1229384819	rs1229384819
					1	11803481	C>T	snv	rs	1229764475	rs1229764475
					1	11789434	G>A	snv	rs	1230843958	rs1230843958
					1	11788780	G>A	snv	rs	1232078051	rs1232078051
					1	11790652	C>T	snv	rs	1233112958	rs1233112958
					1	11787996	C>T	snv	rs	1233225772	rs1233225772
					1	11789344	G>A	snv	rs	1233683830	rs1233683830
					1	11787995	C>T	snv	rs	1233893119	rs1233893119
					1	11789391	G>A	snv	rs	1233984284	rs1233984284
					1	11790551	T>C	snv	rs	1234559144	rs1234559144
					1	11787425	C>G	snv	rs	1235518781	rs1235518781
					1	11788239	T>G	snv	rs	1235677246	rs1235677246
					1	11803032	T>C	snv	rs	1235705216	rs1235705216
					1	11788760	C>G	snv	rs	1236175569	rs1236175569
					1	11785275	C>T	snv	rs	1237461188	rs1237461188
					1	11801359	C>T	snv	rs	1239688333	rs1239688333
					1	11803428	C>A	snv	rs	1242406101	rs1242406101
					1	11788669	G>A	snv	rs	1242758216	rs1242758216
					1	11788904	A>T	snv	rs	1244329069	rs1244329069
					1	11788668	T>C	snv	rs	1247494978	rs1247494978
					1	11787474	G>C	snv	rs	1247513298	rs1247513298
					1	11794467	G>T	snv	rs	1248218813	rs1248218813
					1	11789361	A>G	snv	rs	1248292215	rs1248292215
					1	11793993	T>C	snv	rs	1248420915	rs1248420915
					1	11788024	C>G	snv	rs	1249080051	rs1249080051
					1	11788344	A>G	snv	rs	1249708816	rs1249708816
					1	11787401	G>C	snv	rs	1250960105	rs1250960105
					1	11803444	T>C	snv	rs	1251919379	rs1251919379
					1	11788359	A>G	snv	rs	1253083387	rs1253083387
					1	11789352	C>A	snv	rs	1254385959	rs1254385959
					1	11792345	G>A	snv	rs	1255283120	rs1255283120
					1	11787926	G>A	snv	rs	1255551955	rs1255551955
					1	11788249	G>T	snv	rs	1256251584	rs1256251584
					1	11800224	T>C	snv	rs	1258318951	rs1258318951
					1	11801394	T>C	snv	rs	1261482213	rs1261482213
					1	11787437	C>T	snv	rs	1266668022	rs1266668022
					1	11789455	C>T	snv	rs	1266877819	rs1266877819
					1	11788159	T>C	snv	rs	1267659628	rs1267659628
					1	11790560	G>T	snv	rs	1269066794	rs1269066794
					1	11788658	G>T	snv	rs	1271087445	rs1271087445
					1	11790650	G>A	snv	rs	1272021637	rs1272021637
					1	11788339	G>A	snv	rs	1273376300	rs1273376300
					1	11788013	A>G,T	snv	rs	1273714236	rs1273714236
					1	11785227	C>T	snv	rs	1275852765	rs1275852765
					1	11801280	T>A,G	snv	rs	1276034428	rs1276034428
					1	11787419	T>C	snv	rs	1283269529	rs1283269529
					1	11789356	C>G	snv	rs	1284164587	rs1284164587
					1	11800218	C>A,T	snv	rs	1285236808	rs1285236808
					1	11795119	C>T	snv	rs	1285327482	rs1285327482
					1	11787449	G>A	snv	rs	1285684202	rs1285684202
					1	11795273	G>T	snv	rs	1286086809	rs1286086809
					1	11789392	A>G	snv	rs	1288274419	rs1288274419
					1	11788871	T>C	snv	rs	1289473569	rs1289473569
					1	11788728	T>C	snv	rs	1290900701	rs1290900701
					1	11788718	G>A	snv	rs	1291356629	rs1291356629
					1	11796394	G>C	snv	rs	1291640722	rs1291640722
					1	11789287	C>T	snv	rs	1292078740	rs1292078740
					1	11796369	C>T	snv	rs	1293871926	rs1293871926
					1	11801338	C>T	snv	rs	1296179669	rs1296179669
					1	11788199	C>T	snv	rs	1297835928	rs1297835928
					1	11794522	G>A	snv	rs	1298093435	rs1298093435
					1	11795306	C>T	snv	rs	1299393149	rs1299393149
					1	11800317	T>C	snv	rs	1300017706	rs1300017706
					1	11790701	C>A,T	snv	rs	1300052327	rs1300052327
					1	11789326	C>T	snv	rs	1300106413	rs1300106413
					1	11796358	C>G	snv	rs	1302392264	rs1302392264
					1	11807144	A>C	snv	rs	1303363057	rs1303363057
					1	11807150	A>G	snv	rs	1303558451	rs1303558451
					1	11801314	A>T	snv	rs	1304056030	rs1304056030
					1	11802924	A>G	snv	rs	1305385953	rs1305385953
					1	11790553	T>C,G	snv	rs	1306306134	rs1306306134
					1	11789432	C>A	snv	rs	1307444965	rs1307444965
					1	11806278	G>A,T	snv	rs	1307720597	rs1307720597
					1	11806267	C>T	snv	rs	1307955579	rs1307955579
					1	11790668	C>A,T	snv	rs	1308658426	rs1308658426
					1	11788217	A>C	snv	rs	1308666880	rs1308666880
					1	11790632	G>A	snv	rs	1309180549	rs1309180549
					1	11785287	A>G	snv	rs	1309697220	rs1309697220
					1	11794071	T>G	snv	rs	1310876112	rs1310876112
					1	11801308	T>C,G	snv	rs	1314255798	rs1314255798
					1	11803469	G>A	snv	rs	1314498183	rs1314498183
					1	11801267	C>G	snv	rs	1314724398	rs1314724398
					1	11788882	G>A	snv	rs	1314957688	rs1314957688
					1	11787455	G>A,T	snv	rs	1316960664	rs1316960664
					1	11787978	C>G,T	snv	rs	1317575018	rs1317575018
					1	11796209	G>C	snv	rs	1317859869	rs1317859869
					1	11806269	G>A	snv	rs	1319057021	rs1319057021
					1	11788047	G>A	snv	rs	1321102822	rs1321102822
					1	11788757	T>C	snv	rs	1321135225	rs1321135225
					1	11788883	G>C	snv	rs	1322466017	rs1322466017
					1	11788228	G>A	snv	rs	1322756460	rs1322756460
					1	11788232	T>C	snv	rs	1322935423	rs1322935423
					1	11788705	G>A,T	snv	rs	1323828407	rs1323828407
					1	11787981	G>A	snv	rs	1324552013	rs1324552013
					1	11788302	A>G	snv	rs	1326759984	rs1326759984
					1	11788763	G>A,T	snv	rs	1327423953	rs1327423953
					1	11789394	C>A	snv	rs	1327650792	rs1327650792
					1	11787421	G>A	snv	rs	1329410145	rs1329410145
					1	11788916	C>A,T	snv	rs	1329925951	rs1329925951
					1	11803411	G>A	snv	rs	1330173990	rs1330173990
					1	11787874	G>T	snv	rs	1330541909	rs1330541909
					1	11803112	A>G	snv	rs	1332859061	rs1332859061
					1	11803061	G>A	snv	rs	1333552513	rs1333552513
					1	11794847	C>T	snv	rs	1333598161	rs1333598161
					1	11795333	G>A	snv	rs	1333673915	rs1333673915
					1	11790604	T>C	snv	rs	1334384587	rs1334384587
					1	11800280	T>C	snv	rs	1334889051	rs1334889051
					1	11789270	G>A	snv	rs	1337506151	rs1337506151
					1	11801351	C>G	snv	rs	1338194007	rs1338194007
					1	11800286	C>G	snv	rs	1341453283	rs1341453283
					1	11788157	C>T	snv	rs	1343169999	rs1343169999
					1	11803486	G>A	snv	rs	1345004878	rs1345004878
					1	11801350	G>A	snv	rs	1345151194	rs1345151194
					1	11787415	G>A	snv	rs	1347488619	rs1347488619
					1	11802888	T>C	snv	rs	1347839321	rs1347839321
					1	11788259	C>T	snv	rs	1348244931	rs1348244931
					1	11789433	A>G	snv	rs	1348675103	rs1348675103
					1	11790590	G>A	snv	rs	1348686136	rs1348686136
					1	11787443	A>G	snv	rs	1349427500	rs1349427500
					1	11788186	G>T	snv	rs	1350292196	rs1350292196
					1	11788874	G>A	snv	rs	1350451115	rs1350451115
					1	11790587	C>T	snv	rs	1351994145	rs1351994145
					1	11788219	G>C,T	snv	rs	1354882280	rs1354882280
					1	11785260	G>A,T	snv	rs	1356103611	rs1356103611
					1	11785281	G>A,C	snv	rs	1356682506	rs1356682506
					1	11787884	C>G	snv	rs	1356794432	rs1356794432
					1	11793939	A>C	snv	rs	1357376759	rs1357376759
					1	11788723	G>C,T	snv	rs	1358274015	rs1358274015
					1	11787999	A>G	snv	rs	1361589617	rs1361589617
					1	11807161	G>C	snv	rs	1361981884	rs1361981884
					1	11796300	A>G	snv	rs	1362436529	rs1362436529
					1	11789316	G>C	snv	rs	1362841867	rs1362841867
					1	11796364	C>T	snv	rs	1363516407	rs1363516407
					1	11789342	T>C	snv	rs	1366157701	rs1366157701
					1	11788255	G>C	snv	rs	1366344414	rs1366344414
					1	11790697	C>T	snv	rs	1366865284	rs1366865284
					1	11794508	C>A,T	snv	rs	1367495674	rs1367495674
					1	11793966	T>G	snv	rs	1369366243	rs1369366243
					1	11803459	C>T	snv	rs	1371242457	rs1371242457
					1	11807152	G>A,C	snv	rs	1372498907	rs1372498907
					1	11800310	T>C	snv	rs	1373074715	rs1373074715
					1	11793927	C>T	snv	rs	1373785177	rs1373785177
					1	11787937	C>G	snv	rs	1374221374	rs1374221374
					1	11788275	C>A	snv	rs	1374999629	rs1374999629
					1	11787968	G>A	snv	rs	1376818698	rs1376818698
					1	11789369	G>A	snv	rs	1378927213	rs1378927213
					1	11790633	G>C	snv	rs	1379035680	rs1379035680
					1	11788701	T>C	snv	rs	1379497353	rs1379497353
					1	11789440	G>C	snv	rs	1380104907	rs1380104907
					1	11788043	C>A	snv	rs	1382731496	rs1382731496
					1	11788046	C>A,T	snv	rs	1383903827	rs1383903827
					1	11790671	G>A	snv	rs	1384498611	rs1384498611
					1	11788859	G>T	snv	rs	1388983011	rs1388983011
					1	11789282	T>C	snv	rs	1390341794	rs1390341794
					1	11787957	T>C	snv	rs	1390437162	rs1390437162
					1	11796372	C>T	snv	rs	1391033297	rs1391033297
					1	11795324	C>G,T	snv	rs	1393335339	rs1393335339
					1	11788913	A>G	snv	rs	1393903129	rs1393903129
					1	11803468	G>A	snv	rs	1394216114	rs1394216114
					1	11788356	C>T	snv	rs	1394640865	rs1394640865
					1	11806287	T>C,G	snv	rs	1395215831	rs1395215831
					1	11802986	C>T	snv	rs	1395556961	rs1395556961
					1	11787974	G>A	snv	rs	1396095501	rs1396095501
					1	11788037	C>T	snv	rs	1396449150	rs1396449150
					1	11793948	T>A,C	snv	rs	1397197928	rs1397197928
					1	11800283	A>G	snv	rs	1398686840	rs1398686840
					1	11788702	C>T	snv	rs	1398858412	rs1398858412
					1	11795246	G>A,T	snv	rs	1398982560	rs1398982560
					1	11788798	C>T	snv	rs	1404195226	rs1404195226
					1	11791311	T>A	snv	rs	1405669115	rs1405669115
					1	11794754	A>G	snv	rs	1406297300	rs1406297300
					1	11788698	G>A	snv	rs	1407427278	rs1407427278
					1	11787906	A>T	snv	rs	1408576089	rs1408576089
					1	11790700	T>C	snv	rs	1409161468	rs1409161468
					1	11787481	G>T	snv	rs	1410311443	rs1410311443
					1	11803059	T>C	snv	rs	1410562479	rs1410562479
					1	11788279	G>A	snv	rs	1412996728	rs1412996728
					1	11794053	C>A	snv	rs	1413722522	rs1413722522
					1	11790822	T>C	snv	rs	1414726290	rs1414726290
					1	11789322	C>A	snv	rs	1415684985	rs1415684985
					1	11788007	G>A	snv	rs	1415888606	rs1415888606
					1	11789429	G>A	snv	rs	1416582776	rs1416582776
					1	11789407	G>A	snv	rs	1416976507	rs1416976507
					1	11803073	A>G	snv	rs	1417143049	rs1417143049
					1	11796333	A>G	snv	rs	1418131798	rs1418131798
					1	11794052	G>A,T	snv	rs	1420094265	rs1420094265
					1	11788366	G>T	snv	rs	1420122956	rs1420122956
					1	11788238	A>T	snv	rs	1420861758	rs1420861758
					1	11801302	T>C	snv	rs	1421914910	rs1421914910
					1	11788040	A>T	snv	rs	1423262555	rs1423262555
					1	11801242	G>A,C	snv	rs	1423805621	rs1423805621
					1	11800263	C>A,T	snv	rs	1424071829	rs1424071829
					1	11793909	T>C	snv	rs	1425929014	rs1425929014
					1	11787407	A>G	snv	rs	1426113534	rs1426113534
					1	11795177	G>A,C	snv	rs	1429249641	rs1429249641
					1	11803511	C>A	snv	rs	1429916303	rs1429916303
					1	11794735	C>T	snv	rs	1430872491	rs1430872491
					1	11787452	T>C	snv	rs	1430888696	rs1430888696
					1	11788797	C>A,T	snv	rs	1431297397	rs1431297397
					1	11791226	A>G	snv	rs	1433249020	rs1433249020
					1	11807151	G>C	snv	rs	1437010892	rs1437010892
					1	11788730	C>T	snv	rs	1437412753	rs1437412753
					1	11787932	A>G	snv	rs	1441005901	rs1441005901
					1	11795297	G>A,C	snv	rs	1443866504	rs1443866504
					1	11788308	C>T	snv	rs	1445721047	rs1445721047
					1	11788016	G>C,T	snv	rs	1445735349	rs1445735349
					1	11790711	G>A	snv	rs	1445911397	rs1445911397
					1	11801379	C>A	snv	rs	1446205816	rs1446205816
					1	11793977	T>C,G	snv	rs	1446936545	rs1446936545
					1	11787941	G>T	snv	rs	1449405739	rs1449405739
					1	11788352	G>A	snv	rs	1449845822	rs1449845822
					1	11789401	G>A	snv	rs	1451682809	rs1451682809
					1	11794760	G>C,T	snv	rs	1452582304	rs1452582304
					1	11788663	G>A	snv	rs	1453082525	rs1453082525
					1	11789367	C>T	snv	rs	1453472244	rs1453472244
					1	11787404	C>T	snv	rs	1455396442	rs1455396442
					1	11789408	G>A	snv	rs	1456184029	rs1456184029
					1	11800311	C>A,T	snv	rs	1460500942	rs1460500942
					1	11788807	G>A	snv	rs	1461622344	rs1461622344
					1	11803462	A>C	snv	rs	1463108966	rs1463108966
					1	11787487	G>A	snv	rs	1463351945	rs1463351945
					1	11789357	C>T	snv	rs	1463833804	rs1463833804
					1	11794359	T>C	snv	rs	1463970820	rs1463970820
					1	11792375	T>C	snv	rs	1464875135	rs1464875135
					1	11788038	G>A	snv	rs	1466111457	rs1466111457
					1	11790823	G>A,T	snv	rs	1466575883	rs1466575883
					1	11789398	G>A	snv	rs	1468316345	rs1468316345
					1	11788674	G>A	snv	rs	1469703877	rs1469703877
					1	11789404	T>C,G	snv	rs	1473557663	rs1473557663
					1	11789324	G>A	snv	rs	1476267198	rs1476267198
					1	11794435	C>G	snv	rs	1476689323	rs1476689323
					1	11788187	C>T	snv	rs	1476820456	rs1476820456
					1	11789371	G>A	snv	rs	1478063884	rs1478063884
					1	11795240	A>G	snv	rs	1479160387	rs1479160387
					1	11789307	G>A	snv	rs	1480500800	rs1480500800
					1	11792348	G>A	snv	rs	1482156613	rs1482156613
					1	11803038	T>C	snv	rs	1484182630	rs1484182630
					1	11788258	G>A	snv	rs	1484385637	rs1484385637
					1	11788338	G>A,T	snv	rs	1485475867	rs1485475867
					1	11790572	C>T	snv	rs	1485672010	rs1485672010
					1	11788167	C>G	snv	rs	1485908930	rs1485908930
					1	11790808	T>C	snv	rs	1487547746	rs1487547746
					1	11788671	G>A	snv	rs	1488233746	rs1488233746
					1	11788907	G>A	snv	rs	1489772400	rs1489772400
					1	11794445	C>T	snv	rs	1490503885	rs1490503885
					1	11787482	C>T	snv	rs	1557748569	rs1557748569
					1	11788192	G>A	snv	rs	1557750533	rs1557750533
					1	11789428	G>A	snv	rs	1557753668	rs1557753668
					1	11791266	G>A	snv	rs	1557757837	rs1557757837
					1	11794012	G>A,T	snv	rs	1557760892	rs1557760892
					1	11794396	G>C	snv	rs	1557761518	rs1557761518
					1	11795162	G>A	snv	rs	1557762844	rs1557762844
					1	11795239	T>C	snv	rs	1557763043	rs1557763043
					1	11796261	G>A	snv	rs	1557764179	rs1557764179
					1	11801324	G>C	snv	rs	1557769192	rs1557769192
					1	11801343	G>A	snv	rs	1557769229	rs1557769229
					1	11802939	A>G	snv	rs	1557771026	rs1557771026
					1	11803071	C>G	snv	rs	1557771398	rs1557771398
					1	11785249	T>C	snv	rs	1570437495	rs1570437495
					1	11787908	C>T	snv	rs	1570450314	rs1570450314
					1	11787940	G>A,C	snv	rs	1570450479	rs1570450479
					1	11787942	T>G	snv	rs	1570450504	rs1570450504
					1	11787945	C>T	snv	rs	1570450529	rs1570450529
					1	11787993	G>A	snv	rs	1570450831	rs1570450831
					1	11788303	G>T	snv	rs	1570452680	rs1570452680
					1	11788341	T>G	snv	rs	1570452834	rs1570452834
					1	11788368	T>G	snv	rs	1570452986	rs1570452986
					1	11788754	C>A	snv	rs	1570455086	rs1570455086
					1	11788787	A>C	snv	rs	1570455334	rs1570455334
					1	11788978	G>A	snv	rs	1570455957	rs1570455957
					1	11789018	T>C	snv	rs	1570456111	rs1570456111
					1	11789038	T>G	snv	rs	1570456161	rs1570456161
					1	11790566	T>G	snv	rs	1570461041	rs1570461041
					1	11790578	T>G	snv	rs	1570461140	rs1570461140
					1	11790581	G>A	snv	rs	1570461152	rs1570461152
					1	11790667	T>G	snv	rs	1570461634	rs1570461634
					1	11790680	T>G	snv	rs	1570461701	rs1570461701
					1	11790744	A>C	snv	rs	1570462039	rs1570462039
					1	11790832	T>G	snv	rs	1570462415	rs1570462415
					1	11790844	A>C	snv	rs	1570462503	rs1570462503
					1	11791242	T>G	snv	rs	1570464291	rs1570464291
					1	11794007	T>G	snv	rs	1570472208	rs1570472208
					1	11794013	T>G	snv	rs	1570472253	rs1570472253
					1	11794016	A>C	snv	rs	1570472261	rs1570472261
					1	11794483	G>T	snv	rs	1570473465	rs1570473465
					1	11795099	T>C	snv	rs	1570475054	rs1570475054
					1	11795173	T>G	snv	rs	1570475358	rs1570475358
					1	11795179	C>G	snv	rs	1570475400	rs1570475400
					1	11795185	A>C	snv	rs	1570475422	rs1570475422
					1	11796292	C>G	snv	rs	1570478420	rs1570478420
					1	11796357	T>G	snv	rs	1570478657	rs1570478657
					1	11801251	T>G	snv	rs	1570492189	rs1570492189
					1	11801266	T>G	snv	rs	1570492288	rs1570492288
					1	11801283	T>G	snv	rs	1570492369	rs1570492369
					1	11801293	T>G	snv	rs	1570492449	rs1570492449
					1	11801317	T>G	snv	rs	1570492613	rs1570492613
					1	11801336	G>T	snv	rs	1570492659	rs1570492659
					1	11801349	T>G	snv	rs	1570492723	rs1570492723
					1	11803067	C>T	snv	rs	1570498463	rs1570498463
					1	11803124	T>G	snv	rs	1570498661	rs1570498661
					1	11806272	T>G	snv	rs	1570507296	rs1570507296
					1	11785257	A>G	snv	rs	1643801839	rs1643801839
					1	11785269	G>C	snv	rs	1643803391	rs1643803391
					1	11785272	C>A	snv	rs	1643803505	rs1643803505
					1	11785276	C>G,T	snv	rs	1643803707	rs1643803707
					1	11787389	C>T	snv	rs	1643906762	rs1643906762
					1	11787395	G>A	snv	rs	1643907148	rs1643907148
					1	11787402	G>C	snv	rs	1643907460	rs1643907460
					1	11787470	C>T	snv	rs	1643910064	rs1643910064
					1	11787475	G>A	snv	rs	1643910298	rs1643910298
					1	11787484	T>C	snv	rs	1643911034	rs1643911034
					1	11787880	G>T	snv	rs	1643932875	rs1643932875
					1	11787894	G>A	snv	rs	1643933177	rs1643933177
					1	11787915	C>A	snv	rs	1643934032	rs1643934032
					1	11787935	A>T	snv	rs	1643935976	rs1643935976
					1	11787953	C>T	snv	rs	1643937080	rs1643937080
					1	11787959	T>G	snv	rs	1643937352	rs1643937352
					1	11787962	A>G	snv	rs	1643937436	rs1643937436
					1	11787975	G>T	snv	rs	1643938082	rs1643938082
					1	11787992	A>G	snv	rs	1643938898	rs1643938898
					1	11788014	A>G	snv	rs	1643940706	rs1643940706
					1	11788029	C>T	snv	rs	1643941342	rs1643941342
					1	11788151	C>T	snv	rs	1643949461	rs1643949461
					1	11788176	G>C	snv	rs	1643950457	rs1643950457
					1	11788220	G>C	snv	rs	1643952666	rs1643952666
					1	11788252	C>T	snv	rs	1643954027	rs1643954027
					1	11788261	C>T	snv	rs	1643954484	rs1643954484
					1	11788284	A>G	snv	rs	1643956779	rs1643956779
					1	11788287	G>A	snv	rs	1643957144	rs1643957144
					1	11788289	C>T	snv	rs	1643957214	rs1643957214
					1	11788291	G>T	snv	rs	1643957288	rs1643957288
					1	11788307	G>A	snv	rs	1643958304	rs1643958304
					1	11788312	G>A	snv	rs	1643958498	rs1643958498
					1	11788323	T>C	snv	rs	1643958819	rs1643958819
					1	11788329	G>A	snv	rs	1643959202	rs1643959202
					1	11788333	G>C	snv	rs	1643959421	rs1643959421
					1	11788345	T>A	snv	rs	1643960475	rs1643960475
					1	11788350	A>G	snv	rs	1643960684	rs1643960684
					1	11788358	G>C	snv	rs	1643961078	rs1643961078
					1	11788361	C>T	snv	rs	1643961278	rs1643961278
					1	11788377	T>C	snv	rs	1643962427	rs1643962427
					1	11788667	C>T	snv	rs	1643978656	rs1643978656
					1	11788721	C>T	snv	rs	1643981578	rs1643981578
					1	11788739	G>A	snv	rs	1643982715	rs1643982715
					1	11788747	G>C	snv	rs	1643982945	rs1643982945
					1	11788750	G>A	snv	rs	1643983261	rs1643983261
					1	11788751	G>C	snv	rs	1643983353	rs1643983353
					1	11788758	C>A	snv	rs	1643983808	rs1643983808
					1	11788781	C>T	snv	rs	1643985343	rs1643985343
					1	11788793	C>G	snv	rs	1643986051	rs1643986051
					1	11788832	G>A	snv	rs	1643988088	rs1643988088
					1	11788843	G>A	snv	rs	1643988279	rs1643988279
					1	11788852	C>T	snv	rs	1643988517	rs1643988517
					1	11788901	C>T	snv	rs	1643990864	rs1643990864
					1	11788932	G>C	snv	rs	1643992066	rs1643992066
					1	11788945	A>G	snv	rs	1643992874	rs1643992874
					1	11788946	G>C	snv	rs	1643992974	rs1643992974
					1	11788951	G>C	snv	rs	1643993063	rs1643993063
					1	11788971	T>G	snv	rs	1643993874	rs1643993874
					1	11788979	C>T	snv	rs	1643994256	rs1643994256
					1	11788993	C>T	snv	rs	1643994760	rs1643994760
					1	11789009	C>T	snv	rs	1643995934	rs1643995934
					1	11789296	G>T	snv	rs	1644008328	rs1644008328
					1	11789299	A>T	snv	rs	1644008470	rs1644008470
					1	11789305	G>T	snv	rs	1644008802	rs1644008802
					1	11789337	G>T	snv	rs	1644009837	rs1644009837
					1	11789365	C>T	snv	rs	1644013549	rs1644013549
					1	11789374	T>G	snv	rs	1644014138	rs1644014138
					1	11789375	G>A	snv	rs	1644014221	rs1644014221
					1	11789411	C>T	snv	rs	1644016997	rs1644016997
					1	11789414	G>A	snv	rs	1644017157	rs1644017157
					1	11789437	G>A	snv	rs	1644017919	rs1644017919
					1	11789439	A>G	snv	rs	1644018069	rs1644018069
					1	11789450	G>C,T	snv	rs	1644018417	rs1644018417
					1	11790548	C>T	snv	rs	1644058297	rs1644058297
					1	11790670	G>A	snv	rs	1644064563	rs1644064563
					1	11790684	G>A	snv	rs	1644065544	rs1644065544
					1	11790689	C>T	snv	rs	1644065878	rs1644065878
					1	11790804	T>C	snv	rs	1644070309	rs1644070309
					1	11790805	A>G	snv	rs	1644070386	rs1644070386
					1	11790806	G>T	snv	rs	1644070450	rs1644070450
					1	11790828	A>T	snv	rs	1644071318	rs1644071318
					1	11790831	G>A	snv	rs	1644071513	rs1644071513
					1	11790848	C>G	snv	rs	1644072699	rs1644072699
					1	11790886	C>A	snv	rs	1644073980	rs1644073980
					1	11791238	A>C	snv	rs	1644093932	rs1644093932
					1	11791255	C>A	snv	rs	1644094379	rs1644094379
					1	11791271	A>G	snv	rs	1644094900	rs1644094900
					1	11791307	G>C	snv	rs	1644095646	rs1644095646
					1	11791317	T>G	snv	rs	1644096186	rs1644096186
					1	11791326	C>T	snv	rs	1644096413	rs1644096413
					1	11792309	A>G	snv	rs	1644132164	rs1644132164
					1	11792333	A>G	snv	rs	1644133138	rs1644133138
					1	11792343	C>T	snv	rs	1644133573	rs1644133573
					1	11792358	A>C	snv	rs	1644134297	rs1644134297
					1	11793911	T>C	snv	rs	1644185833	rs1644185833
					1	11793923	C>A	snv	rs	1644186145	rs1644186145
					1	11793930	T>C	snv	rs	1644186336	rs1644186336
					1	11793978	T>G	snv	rs	1644188028	rs1644188028
					1	11793987	A>G	snv	rs	1644188241	rs1644188241
					1	11794001	A>G	snv	rs	1644188607	rs1644188607
					1	11794061	G>A	snv	rs	1644190657	rs1644190657
					1	11794082	C>A	snv	rs	1644192522	rs1644192522
					1	11794089	C>T	snv	rs	1644192732	rs1644192732
					1	11794362	T>C	snv	rs	1644200286	rs1644200286
					1	11794369	T>G	snv	rs	1644200467	rs1644200467
					1	11794464	T>C	snv	rs	1644203926	rs1644203926
					1	11794482	A>C	snv	rs	1644204223	rs1644204223
					1	11794509	T>C	snv	rs	1644205003	rs1644205003
					1	11794753	C>G	snv	rs	1644212098	rs1644212098
					1	11794762	G>A	snv	rs	1644212373	rs1644212373
					1	11794790	A>G	snv	rs	1644213042	rs1644213042
					1	11795098	C>T	snv	rs	1644221146	rs1644221146
					1	11795143	G>A	snv	rs	1644222661	rs1644222661
					1	11795167	T>C	snv	rs	1644223579	rs1644223579
					1	11795233	A>G	snv	rs	1644225724	rs1644225724
					1	11795234	T>A	snv	rs	1644225779	rs1644225779
					1	11795245	C>T	snv	rs	1644226324	rs1644226324
					1	11795260	T>A	snv	rs	1644226872	rs1644226872
					1	11795267	T>C	snv	rs	1644227234	rs1644227234
					1	11795275	T>C	snv	rs	1644227387	rs1644227387
					1	11795311	T>C	snv	rs	1644228256	rs1644228256
					1	11795312	T>C	snv	rs	1644228362	rs1644228362
					1	11795338	G>C	snv	rs	1644229088	rs1644229088
					1	11795339	A>G	snv	rs	1644229138	rs1644229138
					1	11796232	T>A	snv	rs	1644251614	rs1644251614
					1	11796234	G>A	snv	rs	1644251762	rs1644251762
					1	11796255	G>A	snv	rs	1644252452	rs1644252452
					1	11796307	T>C	snv	rs	1644254008	rs1644254008
					1	11796375	G>C	snv	rs	1644256133	rs1644256133
					1	11796376	C>T	snv	rs	1644256205	rs1644256205
					1	11796387	C>T	snv	rs	1644256652	rs1644256652
					1	11800222	G>C	snv	rs	1644353547	rs1644353547
					1	11800238	C>A	snv	rs	1644353937	rs1644353937
					1	11800302	C>T	snv	rs	1644355491	rs1644355491
					1	11800316	A>T	snv	rs	1644355837	rs1644355837
					1	11801164	C>G	snv	rs	1644375057	rs1644375057
					1	11801170	G>C	snv	rs	1644375296	rs1644375296
					1	11801244	C>T	snv	rs	1644377314	rs1644377314
					1	11801292	G>C	snv	rs	1644378826	rs1644378826
					1	11801307	A>G	snv	rs	1644379394	rs1644379394
					1	11801325	T>A	snv	rs	1644379939	rs1644379939
					1	11801328	G>A,C	snv	rs	1644380045	rs1644380045
					1	11801329	A>G	snv	rs	1644380115	rs1644380115
					1	11801358	A>G	snv	rs	1644380829	rs1644380829
					1	11801364	A>G	snv	rs	1644381008	rs1644381008
					1	11802891	G>A	snv	rs	1644422349	rs1644422349
					1	11802902	C>T	snv	rs	1644422409	rs1644422409
					1	11802999	C>G	snv	rs	1644425771	rs1644425771
					1	11803076	C>A	snv	rs	1644428085	rs1644428085
					1	11803083	T>C	snv	rs	1644428324	rs1644428324
					1	11803115	A>G	snv	rs	1644429362	rs1644429362
					1	11803122	G>C	snv	rs	1644429512	rs1644429512
					1	11803456	A>G	snv	rs	1644438857	rs1644438857
					1	11803478	G>A	snv	rs	1644439575	rs1644439575
					1	11806285	T>A,C	snv	rs	1644506818	rs1644506818
					1	11806308	T>C	snv	rs	1644507624	rs1644507624
					1	11806318	G>C	snv	rs	1644507807	rs1644507807
					1	11806333	G>T	snv	rs	1644508167	rs1644508167
					1	11807167	A>G	snv	rs	1644526904	rs1644526904
					1	11807173	C>T	snv	rs	1644526951	rs1644526951
					1	11802914	C>T	snv	rs	2066472	rs2066472
					1	11791262	C>T	snv	rs	2274974	rs2274974
					1	11791262	C>T	snv	rs	2274974	rs2274974
					1	11787392	G>A	snv	rs	3737967	rs3737967
					1	11794436	C>A	snv	rs	3927589	rs3927589
					1	11803454	A>G	snv	rs	13306559	rs13306559
					1	11787879	G>A	snv	rs	116013353	rs116013353
					1	11787491	A>C	snv	rs	886045176	rs886045176
					1	11788687	G>A	snv	rs	886045182	rs886045182

## Sheet: List B
rs121434295
rs45438591			Total Deleterious nsSNP Found from Seven Tools (SIFT, PolyPhen-2, Pmut, MutPred, SNAP2, SNP&GO and PANTHER)
rs1801133								No of Deleterious nsSNP: 15
rs121434297
rs121434296
rs116620395
rs2274974
rs45449298
rs2066472
rs45496998
rs45550133
rs45571736
rs45589033
rs56182143
rs72552099

## Sheet: List C
rs121434295
							Final Deleterious nsSNP
