# Supplementary material for: Investigation of pathogenic germline variants in gastric cancer and development of “GasCanBase” database
Source: Cancer Rep (Hoboken). 2023 Oct 22;6(12):e1906. doi: 10.1002/cnr2.1906 (PMC10728505; doi:10.1002/cnr2.1906)
Supplement: Supplementary file 1 — Data S1 Supporting Information. [file CNR2-6-e1906-s001.zip › Supplementary File/Table S32. Selection of nsSNP of MUC1.xlsx]

## Sheet: List A
Total nsSNP Found from dbSNP Database					#chr	pos	variation	variant_type			snp_id
	Gene : MUC1				1	155187515	G>A	snv	rs	375090196	rs375090196
	No of SNP: 3325				1	155188612	C>A,T	snv	rs	1131772	rs1131772
	No of nsSNP: 897				1	155187794	C>A,T	snv	rs	1611770	rs1611770
					1	155188465	C>A,T	snv	rs	11465205	rs11465205
					1	155187573	C>T	snv	rs	11465207	rs11465207
					1	155188632	G>A,C,T	snv	rs	12737963	rs12737963
					1	155188848	G>T	snv	rs	12742111	rs12742111
					1	155188692	C>A,G,T	snv	rs	12743084	rs12743084
					1	155188222	A>T	snv	rs	35819649	rs35819649
					1	155187777	A>T	snv	rs	41264913	rs41264913
					1	155188758	G>C,T	snv	rs	61811943	rs61811943
					1	155188760	G>C	snv	rs	61811944	rs61811944
					1	155188622	G>C	snv	rs	112060257	rs112060257
					1	155191911	G>C,T	snv	rs	112431868	rs112431868
					1	155188620	G>A,C,T	snv	rs	112713938	rs112713938
					1	155191942	G>C,T	snv	rs	113445744	rs113445744
					1	155192277	G>A,T	snv	rs	139437006	rs139437006
					1	155188040	C>A,T	snv	rs	140871200	rs140871200
					1	155187479	C>A	snv	rs	141460657	rs141460657
					1	155192293	G>C	snv	rs	143297835	rs143297835
					1	155187797	C>A,T	snv	rs	144273480	rs144273480
					1	155192259	C>A	snv	rs	145108039	rs145108039
					1	155187853	C>A	snv	rs	145224844	rs145224844
					1	155192256	G>A	snv	rs	145667707	rs145667707
					1	155192201	G>A,T	snv	rs	145691584	rs145691584
					1	155187739	G>A	snv	rs	146141676	rs146141676
					1	155188210	G>A	snv	rs	146950322	rs146950322
					1	155192289	G>C	snv	rs	147388624	rs147388624
					1	155187232	T>A,C,G	snv	rs	148332231	rs148332231
					1	155192143	C>A,T	snv	rs	149173724	rs149173724
					1	155188337	G>A,C	snv	rs	149945265	rs149945265
					1	155187468	T>C	snv	rs	183700327	rs183700327
					1	155191852	T>A,C	snv	rs	186302521	rs186302521
					1	155187241	C>A,T	snv	rs	191544901	rs191544901
					1	155187456	A>G	snv	rs	199768496	rs199768496
					1	155187543	G>C	snv	rs	199840128	rs199840128
					1	155186158	C>G	snv	rs	199968990	rs199968990
					1	155192310	G>A,T	snv	rs	200001039	rs200001039
					1	155187778	T>C	snv	rs	200411609	rs200411609
					1	155191791	G>A,C	snv	rs	200553564	rs200553564
					1	155187297	G>A,C	snv	rs	200639498	rs200639498
					1	155187483	G>A	snv	rs	200788986	rs200788986
					1	155188560	T>C,G	snv	rs	200919062	rs200919062
					1	155192232	G>A	snv	rs	201186912	rs201186912
					1	155188311	G>A,C	snv	rs	201308716	rs201308716
					1	155188789	G>C	snv	rs	201443032	rs201443032
					1	155192244	C>T	snv	rs	201761107	rs201761107
					1	155191913	G>A,C	snv	rs	201767428	rs201767428
					1	155187722	C>T	snv	rs	201815857	rs201815857
					1	155192824	G>C	snv	rs	368800613	rs368800613
					1	155187534	C>T	snv	rs	369608212	rs369608212
					1	155187540	C>T	snv	rs	369649894	rs369649894
					1	155192154	C>T	snv	rs	369747755	rs369747755
					1	155188019	A>G	snv	rs	370819310	rs370819310
					1	155187242	G>A,C,T	snv	rs	372682991	rs372682991
					1	155187514	C>A,T	snv	rs	373081136	rs373081136
					1	155187851	A>T	snv	rs	373382247	rs373382247
					1	155192150	G>C	snv	rs	375294990	rs375294990
					1	155188591	G>C,T	snv	rs	376048300	rs376048300
					1	155191881	T>C,G	snv	rs	376266587	rs376266587
					1	155192836	G>A	snv	rs	376608767	rs376608767
					1	155188521	T>A,C,G	snv	rs	528549236	rs528549236
					1	155188654	G>A	snv	rs	528556996	rs528556996
					1	155188329	G>A,C	snv	rs	529196978	rs529196978
					1	155191948	C>A,T	snv	rs	530392267	rs530392267
					1	155187802	A>G,T	snv	rs	532835613	rs532835613
					1	155188254	G>A	snv	rs	534337862	rs534337862
					1	155188608	G>A	snv	rs	534391658	rs534391658
					1	155191853	G>C	snv	rs	536576326	rs536576326
					1	155188548	A>G	snv	rs	540649449	rs540649449
					1	155188698	G>C,T	snv	rs	542470348	rs542470348
					1	155188466	G>A,C,T	snv	rs	542758718	rs542758718
					1	155191923	G>A	snv	rs	544579074	rs544579074
					1	155188593	G>T	snv	rs	548729751	rs548729751
					1	155191752	C>A,T	snv	rs	550912199	rs550912199
					1	155188611	G>A,T	snv	rs	552583305	rs552583305
					1	155188704	G>A	snv	rs	554718088	rs554718088
					1	155188434	G>A	snv	rs	556778160	rs556778160
					1	155188674	G>A,C	snv	rs	556839489	rs556839489
					1	155187322	G>C	snv	rs	557552446	rs557552446
					1	155188286	C>A	snv	rs	563563693	rs563563693
					1	155188549	A>C,G	snv	rs	565266661	rs565266661
					1	155191905	G>A	snv	rs	565328260	rs565328260
					1	155188605	C>A,T	snv	rs	567272694	rs567272694
					1	155191788	C>T	snv	rs	567923809	rs567923809
					1	155188566	G>A,C	snv	rs	569489529	rs569489529
					1	155192058	C>A	snv	rs	570961786	rs570961786
					1	155187269	G>A	snv	rs	572153326	rs572153326
					1	155192164	C>A,G,T	snv	rs	573074227	rs573074227
					1	155192251	G>A,T	snv	rs	575065522	rs575065522
					1	155192229	G>A,C	snv	rs	577380147	rs577380147
					1	155187832	G>A,C	snv	rs	745467701	rs745467701
					1	155192023	C>G,T	snv	rs	745632761	rs745632761
					1	155191977	G>A,C	snv	rs	745778552	rs745778552
					1	155188052	A>C	snv	rs	745924162	rs745924162
					1	155192238	T>C	snv	rs	745939858	rs745939858
					1	155192178	C>T	snv	rs	746039202	rs746039202
					1	155187499	C>G	snv	rs	746119110	rs746119110
					1	155188462	T>A,G	snv	rs	746313723	rs746313723
					1	155188383	G>A	snv	rs	746421166	rs746421166
					1	155192095	C>A,T	snv	rs	746850676	rs746850676
					1	155187513	G>A	snv	rs	747711729	rs747711729
					1	155188650	G>A,T	snv	rs	747768989	rs747768989
					1	155186157	G>C	snv	rs	747879087	rs747879087
					1	155192158	A>G	snv	rs	748161372	rs748161372
					1	155188356	G>A,T	snv	rs	748311438	rs748311438
					1	155188270	A>G	snv	rs	748436056	rs748436056
					1	155192017	C>G,T	snv	rs	748873557	rs748873557
					1	155191968	T>C	snv	rs	749000330	rs749000330
					1	155186163	G>T	snv	rs	749183591	rs749183591
					1	155192097	G>A,C	snv	rs	749356163	rs749356163
					1	155188446	G>C	snv	rs	749541505	rs749541505
					1	155187317	C>A,T	snv	rs	749581526	rs749581526
					1	155188279	T>A,C,G	snv	rs	749690550	rs749690550
					1	155192142	C>T	snv	rs	749982120	rs749982120
					1	155187284	A>C	snv	rs	750312588	rs750312588
					1	155188425	C>T	snv	rs	750357078	rs750357078
					1	155187475	T>C	snv	rs	751488017	rs751488017
					1	155192292	G>A	snv	rs	752564558	rs752564558
					1	155192046	G>A	snv	rs	753088468	rs753088468
					1	155192008	T>C,G	snv	rs	753286956	rs753286956
					1	155187350	T>C	snv	rs	753535070	rs753535070
					1	155191932	C>T	snv	rs	753899787	rs753899787
					1	155192130	G>A,T	snv	rs	754388111	rs754388111
					1	155187728	C>T	snv	rs	755359583	rs755359583
					1	155191950	G>A	snv	rs	755440928	rs755440928
					1	155192005	G>C	snv	rs	755464333	rs755464333
					1	155188232	C>G,T	snv	rs	755973313	rs755973313
					1	155187820	C>A,T	snv	rs	756756401	rs756756401
					1	155187274	T>A	snv	rs	757088101	rs757088101
					1	155188312	A>C	snv	rs	757095335	rs757095335
					1	155187493	C>T	snv	rs	757373880	rs757373880
					1	155187287	T>G	snv	rs	758368648	rs758368648
					1	155187814	C>G	snv	rs	758430992	rs758430992
					1	155192241	T>C	snv	rs	758452127	rs758452127
					1	155192305	T>G	snv	rs	758495827	rs758495827
					1	155187500	C>T	snv	rs	758786611	rs758786611
					1	155192816	A>G	snv	rs	759009730	rs759009730
					1	155188291	G>T	snv	rs	759057639	rs759057639
					1	155192122	G>C	snv	rs	759820018	rs759820018
					1	155187245	C>T	snv	rs	760149442	rs760149442
					1	155187250	C>T	snv	rs	760364466	rs760364466
					1	155188390	T>A	snv	rs	760366647	rs760366647
					1	155188309	A>G	snv	rs	760421618	rs760421618
					1	155192199	G>A,T	snv	rs	761000946	rs761000946
					1	155192133	G>A,T	snv	rs	761311662	rs761311662
					1	155188545	C>T	snv	rs	761427185	rs761427185
					1	155187356	G>A	snv	rs	761613959	rs761613959
					1	155188405	T>C	snv	rs	761635265	rs761635265
					1	155191986	G>T	snv	rs	761770618	rs761770618
					1	155191933	C>G,T	snv	rs	762050210	rs762050210
					1	155186193	C>A	snv	rs	762162139	rs762162139
					1	155188557	C>T	snv	rs	762836300	rs762836300
					1	155192037	G>A	snv	rs	763223154	rs763223154
					1	155188197	T>C	snv	rs	763569821	rs763569821
					1	155187348	G>C	snv	rs	763738651	rs763738651
					1	155187268	C>G,T	snv	rs	763861742	rs763861742
					1	155192295	T>A	snv	rs	764061775	rs764061775
					1	155187482	C>T	snv	rs	764097944	rs764097944
					1	155188590	G>A,C,T	snv	rs	764138953	rs764138953
					1	155192209	C>A,G	snv	rs	764582269	rs764582269
					1	155192134	A>G	snv	rs	764862472	rs764862472
					1	155187358	C>T	snv	rs	764882391	rs764882391
					1	155188414	A>C,G	snv	rs	765005265	rs765005265
					1	155188320	G>A,T	snv	rs	765196106	rs765196106
					1	155191990	C>T	snv	rs	765422271	rs765422271
					1	155186194	C>A	snv	rs	765571435	rs765571435
					1	155188201	C>T	snv	rs	765746637	rs765746637
					1	155192223	G>T	snv	rs	766031544	rs766031544
					1	155187472	C>T	snv	rs	766124835	rs766124835
					1	155187517	T>C	snv	rs	766143764	rs766143764
					1	155187757	G>T	snv	rs	766169396	rs766169396
					1	155192274	C>T	snv	rs	766333007	rs766333007
					1	155192041	C>T	snv	rs	766729527	rs766729527
					1	155188293	G>A,C	snv	rs	767204590	rs767204590
					1	155192290	C>G,T	snv	rs	767382557	rs767382557
					1	155188429	T>C,G	snv	rs	767518733	rs767518733
					1	155192043	G>A,C,T	snv	rs	767990583	rs767990583
					1	155188626	G>A,C	snv	rs	768195241	rs768195241
					1	155187296	C>T	snv	rs	768456378	rs768456378
					1	155187770	T>C	snv	rs	768505970	rs768505970
					1	155188260	A>C	snv	rs	768665660	rs768665660
					1	155186179	A>G	snv	rs	768830740	rs768830740
					1	155187511	G>T	snv	rs	769289843	rs769289843
					1	155192031	G>A,T	snv	rs	769934858	rs769934858
					1	155188273	C>A,T	snv	rs	770126594	rs770126594
					1	155188189	C>G	snv	rs	770183823	rs770183823
					1	155187751	C>A	snv	rs	770482054	rs770482054
					1	155191971	T>C,G	snv	rs	770656176	rs770656176
					1	155186167	G>T	snv	rs	770998731	rs770998731
					1	155192098	G>A,C	snv	rs	771172793	rs771172793
					1	155188375	C>A	snv	rs	771241325	rs771241325
					1	155187319	C>G,T	snv	rs	771275191	rs771275191
					1	155188283	C>A	snv	rs	771498973	rs771498973
					1	155188387	G>C	snv	rs	771654907	rs771654907
					1	155192245	C>T	snv	rs	771925604	rs771925604
					1	155192026	G>A	snv	rs	771944732	rs771944732
					1	155187332	T>C	snv	rs	772667594	rs772667594
					1	155187467	A>G	snv	rs	772830298	rs772830298
					1	155188552	C>A,G,T	snv	rs	772887466	rs772887466
					1	155188656	G>A	snv	rs	772941143	rs772941143
					1	155187772	T>C	snv	rs	773293207	rs773293207
					1	155191993	C>A,G,T	snv	rs	773551439	rs773551439
					1	155186202	G>A	snv	rs	773579272	rs773579272
					1	155192269	C>T	snv	rs	773637715	rs773637715
					1	155188192	G>C	snv	rs	773704188	rs773704188
					1	155187345	G>A	snv	rs	773917931	rs773917931
					1	155187533	C>T	snv	rs	774139080	rs774139080
					1	155192118	C>T	snv	rs	774430804	rs774430804
					1	155187320	G>A	snv	rs	774796958	rs774796958
					1	155187344	C>T	snv	rs	774814129	rs774814129
					1	155188380	G>C,T	snv	rs	774919577	rs774919577
					1	155187766	G>A,C	snv	rs	775163504	rs775163504
					1	155188305	T>C	snv	rs	775268792	rs775268792
					1	155186169	T>G	snv	rs	775673556	rs775673556
					1	155192127	G>A,T	snv	rs	775954658	rs775954658
					1	155188404	C>G,T	snv	rs	776192852	rs776192852
					1	155187512	C>A,T	snv	rs	776240199	rs776240199
					1	155186181	A>G	snv	rs	776685788	rs776685788
					1	155192254	T>A	snv	rs	776982023	rs776982023
					1	155192010	G>T	snv	rs	777280584	rs777280584
					1	155186160	A>C,G	snv	rs	777772044	rs777772044
					1	155187299	T>G	snv	rs	777946901	rs777946901
					1	155188370	G>A,T	snv	rs	778070113	rs778070113
					1	155192085	G>T	snv	rs	778509723	rs778509723
					1	155192019	A>G	snv	rs	778634253	rs778634253
					1	155187275	G>A	snv	rs	778833490	rs778833490
					1	155192169	C>T	snv	rs	779056324	rs779056324
					1	155188458	G>T	snv	rs	779160336	rs779160336
					1	155187494	A>G	snv	rs	779173931	rs779173931
					1	155192091	G>A	snv	rs	779909381	rs779909381
					1	155188449	G>C,T	snv	rs	779962710	rs779962710
					1	155187505	C>A,G,T	snv	rs	780622331	rs780622331
					1	155188020	T>C,G	snv	rs	780669552	rs780669552
					1	155192839	G>A	snv	rs	780700800	rs780700800
					1	155191951	T>C	snv	rs	780713416	rs780713416
					1	155186148	G>C	snv	rs	780727289	rs780727289
					1	155187292	T>G	snv	rs	781066358	rs781066358
					1	155188017	A>C	snv	rs	781095660	rs781095660
					1	155192157	G>A	snv	rs	781244387	rs781244387
					1	155188269	G>A	snv	rs	781359601	rs781359601
					1	155187729	G>A,T	snv	rs	781731301	rs781731301
					1	155187466	G>A	snv	rs	865904770	rs865904770
					1	155188181	C>T	snv	rs	865948050	rs865948050
					1	155188909	G>C	snv	rs	865971973	rs865971973
					1	155191980	G>T	snv	rs	866066934	rs866066934
					1	155188849	G>C,T	snv	rs	866527046	rs866527046
					1	155188781	G>A,T	snv	rs	867507334	rs867507334
					1	155191761	G>T	snv	rs	867886919	rs867886919
					1	155188657	C>G,T	snv	rs	893495144	rs893495144
					1	155187538	C>T	snv	rs	898697248	rs898697248
					1	155192106	G>C	snv	rs	906258774	rs906258774
					1	155192272	A>G,T	snv	rs	928664087	rs928664087
					1	155192053	C>A	snv	rs	928670026	rs928670026
					1	155188584	T>C,G	snv	rs	935608218	rs935608218
					1	155188512	G>A	snv	rs	952814325	rs952814325
					1	155187308	G>A	snv	rs	953774611	rs953774611
					1	155188525	G>A	snv	rs	957606713	rs957606713
					1	155187355	C>T	snv	rs	957938526	rs957938526
					1	155187544	A>C	snv	rs	959097740	rs959097740
					1	155188492	C>A,T	snv	rs	965826184	rs965826184
					1	155188539	G>A	snv	rs	967816747	rs967816747
					1	155187539	C>A,T	snv	rs	971053361	rs971053361
					1	155188530	G>A	snv	rs	985982876	rs985982876
					1	155187372	A>G	snv	rs	988044105	rs988044105
					1	155188378	G>C	snv	rs	990081457	rs990081457
					1	155192059	C>T	snv	rs	990177077	rs990177077
					1	155188536	G>A	snv	rs	990384938	rs990384938
					1	155187289	G>C,T	snv	rs	995801499	rs995801499
					1	155186166	G>C	snv	rs	996768746	rs996768746
					1	155186187	C>G,T	snv	rs	1008824544	rs1008824544
					1	155191899	G>A,C	snv	rs	1011992945	rs1011992945
					1	155188422	G>A,C	snv	rs	1014814856	rs1014814856
					1	155192788	G>A	snv	rs	1015170261	rs1015170261
					1	155192215	T>A	snv	rs	1018296169	rs1018296169
					1	155187528	G>C	snv	rs	1020837437	rs1020837437
					1	155187547	G>C	snv	rs	1028533331	rs1028533331
					1	155192202	C>G	snv	rs	1029098710	rs1029098710
					1	155187351	C>A	snv	rs	1032150970	rs1032150970
					1	155187519	C>T	snv	rs	1037189404	rs1037189404
					1	155188384	T>C	snv	rs	1046273305	rs1046273305
					1	155192119	C>G	snv	rs	1049043137	rs1049043137
					1	155192086	G>T	snv	rs	1054935399	rs1054935399
					1	155188435	C>A	snv	rs	1054966625	rs1054966625
					1	155192124	G>T	snv	rs	1158193425	rs1158193425
					1	155192165	G>A,T	snv	rs	1159286029	rs1159286029
					1	155188581	C>A	snv	rs	1159471753	rs1159471753
					1	155192817	G>A,T	snv	rs	1161669312	rs1161669312
					1	155192833	C>T	snv	rs	1161969105	rs1161969105
					1	155188451	C>A	snv	rs	1163410940	rs1163410940
					1	155191854	T>A,G	snv	rs	1163468641	rs1163468641
					1	155191839	G>A	snv	rs	1164144354	rs1164144354
					1	155188729	G>C	snv	rs	1164810557	rs1164810557
					1	155188177	C>A	snv	rs	1165571518	rs1165571518
					1	155186209	C>A	snv	rs	1166514351	rs1166514351
					1	155188318	G>A	snv	rs	1167360626	rs1167360626
					1	155188402	G>A	snv	rs	1168062654	rs1168062654
					1	155191803	G>A	snv	rs	1168428659	rs1168428659
					1	155191813	C>G,T	snv	rs	1169174669	rs1169174669
					1	155188477	G>A,C	snv	rs	1170209604	rs1170209604
					1	155187476	G>A	snv	rs	1170571084	rs1170571084
					1	155190072	G>T	snv	rs	1170593468	rs1170593468
					1	155191960	G>A,T	snv	rs	1171152927	rs1171152927
					1	155192286	G>A	snv	rs	1171341960	rs1171341960
					1	155188818	G>C,T	snv	rs	1171414901	rs1171414901
					1	155191737	G>A	snv	rs	1171790977	rs1171790977
					1	155188039	C>A,G	snv	rs	1175983256	rs1175983256
					1	155188572	G>A,C	snv	rs	1177138889	rs1177138889
					1	155191860	G>A,T	snv	rs	1177197997	rs1177197997
					1	155188618	T>C,G	snv	rs	1178119647	rs1178119647
					1	155191900	G>A	snv	rs	1179398343	rs1179398343
					1	155192227	C>G	snv	rs	1179513323	rs1179513323
					1	155186182	G>A	snv	rs	1180490899	rs1180490899
					1	155192160	A>G	snv	rs	1181587315	rs1181587315
					1	155191719	ACCTGGTGTCCGGGGCCGAGGTGACACCGTGGGCTGGGGGGGCGG>-	delins	rs	1183030485	rs1183030485
					1	155188308	G>A	snv	rs	1183944090	rs1183944090
					1	155187471	A>G	snv	rs	1184510764	rs1184510764
					1	155187251	T>C	snv	rs	1186311109	rs1186311109
					1	155191821	G>A,T	snv	rs	1187866808	rs1187866808
					1	155186196	T>C	snv	rs	1188962508	rs1188962508
					1	155187839	G>T	snv	rs	1189531845	rs1189531845
					1	155188296	G>A	snv	rs	1192145910	rs1192145910
					1	155191762	G>A,C,T	snv	rs	1195320491	rs1195320491
					1	155192797	G>A	snv	rs	1196251475	rs1196251475
					1	155188695	C>G	snv	rs	1201005200	rs1201005200
					1	155188609	G>A	snv	rs	1201896346	rs1201896346
					1	155192248	C>G	snv	rs	1203524148	rs1203524148
					1	155188515	G>A,T	snv	rs	1205388585	rs1205388585
					1	155192185	C>A,G,T	snv	rs	1206058126	rs1206058126
					1	155191989	A>G	snv	rs	1206334815	rs1206334815
					1	155187775	T>C	snv	rs	1206874514	rs1206874514
					1	155188413	G>A	snv	rs	1208856108	rs1208856108
					1	155191941	G>T	snv	rs	1210221988	rs1210221988
					1	155187458	G>A	snv	rs	1211115244	rs1211115244
					1	155192214	C>A,G	snv	rs	1212480752	rs1212480752
					1	155191666	A>G	snv	rs	1213851031	rs1213851031
					1	155191896	C>A,G,T	snv	rs	1213910574	rs1213910574
					1	155192109	A>C	snv	rs	1214067852	rs1214067852
					1	155191878	G>T	snv	rs	1215613736	rs1215613736
					1	155187249	A>C	snv	rs	1216174443	rs1216174443
					1	155189991	T>C	snv	rs	1219244986	rs1219244986
					1	155189532	G>T	snv	rs	1220807663	rs1220807663
					1	155188752	G>A	snv	rs	1222998005	rs1222998005
					1	155188614	G>A,C,T	snv	rs	1226999770	rs1226999770
					1	155188504	C>T	snv	rs	1228298697	rs1228298697
					1	155187349	T>G	snv	rs	1228389505	rs1228389505
					1	155191876	G>C,T	snv	rs	1229037504	rs1229037504
					1	155188424	G>A,C	snv	rs	1229663271	rs1229663271
					1	155192065	T>G	snv	rs	1229772541	rs1229772541
					1	155192268	C>A	snv	rs	1229971156	rs1229971156
					1	155188771	A>G	snv	rs	1231839287	rs1231839287
					1	155191867	T>C	snv	rs	1233930602	rs1233930602
					1	155188353	T>A,G	snv	rs	1235329347	rs1235329347
					1	155188202	G>A,C	snv	rs	1235616827	rs1235616827
					1	155188426	T>C	snv	rs	1235743833	rs1235743833
					1	155188410	A>C	snv	rs	1236408309	rs1236408309
					1	155191815	T>A	snv	rs	1236512861	rs1236512861
					1	155190145	C>G	snv	rs	1237401753	rs1237401753
					1	155191882	G>A,C,T	snv	rs	1239132109	rs1239132109
					1	155188694	C>G,T	snv	rs	1239229391	rs1239229391
					1	155192004	G>A	snv	rs	1239303413	rs1239303413
					1	155190621	G>C	snv	rs	1241294226	rs1241294226
					1	155192795	C>A	snv	rs	1242023711	rs1242023711
					1	155187282	G>A	snv	rs	1244855363	rs1244855363
					1	155191822	G>C,T	snv	rs	1245419910	rs1245419910
					1	155191831	T>A,G	snv	rs	1245873436	rs1245873436
					1	155187520	C>T	snv	rs	1252688154	rs1252688154
					1	155187829	A>G	snv	rs	1255241938	rs1255241938
					1	155189885	T>G	snv	rs	1256326671	rs1256326671
					1	155192001	G>A,T	snv	rs	1256827294	rs1256827294
					1	155188570	C>T	snv	rs	1257624364	rs1257624364
					1	155191771	T>A,G	snv	rs	1265510032	rs1265510032
					1	155189725	G>C	snv	rs	1265519638	rs1265519638
					1	155190503	G>C	snv	rs	1266762126	rs1266762126
					1	155187744	G>A,C	snv	rs	1267349003	rs1267349003
					1	155191662	A>G	snv	rs	1268787292	rs1268787292
					1	155191984	A>C	snv	rs	1272202931	rs1272202931
					1	155188167	T>C	snv	rs	1273022487	rs1273022487
					1	155191708	C>G,T	snv	rs	1273456656	rs1273456656
					1	155188431	C>A	snv	rs	1274741669	rs1274741669
					1	155188290	G>A	snv	rs	1276757360	rs1276757360
					1	155188701	T>C	snv	rs	1277971471	rs1277971471
					1	155188354	C>T	snv	rs	1278433120	rs1278433120
					1	155192834	C>A,T	snv	rs	1278536833	rs1278536833
					1	155188663	A>G	snv	rs	1281091790	rs1281091790
					1	155188200	T>C	snv	rs	1281876137	rs1281876137
					1	155192843	T>C	snv	rs	1283299208	rs1283299208
					1	155191828	C>T	snv	rs	1283811146	rs1283811146
					1	155191917	G>A	snv	rs	1286088872	rs1286088872
					1	155188218	A>T	snv	rs	1286839140	rs1286839140
					1	155188900	C>T	snv	rs	1288401960	rs1288401960
					1	155191873	C>G,T	snv	rs	1290075326	rs1290075326
					1	155191879	C>G	snv	rs	1293200814	rs1293200814
					1	155187265	T>C,G	snv	rs	1294052732	rs1294052732
					1	155191927	T>G	snv	rs	1294213352	rs1294213352
					1	155188668	G>A	snv	rs	1297162803	rs1297162803
					1	155191731	G>C	snv	rs	1299030895	rs1299030895
					1	155188597	C>G,T	snv	rs	1300386096	rs1300386096
					1	155187341	G>T	snv	rs	1300991630	rs1300991630
					1	155188341	G>A,C	snv	rs	1301749517	rs1301749517
					1	155190054	G>C	snv	rs	1303742470	rs1303742470
					1	155188561	T>C	snv	rs	1304548690	rs1304548690
					1	155192068	C>T	snv	rs	1306894567	rs1306894567
					1	155190591	T>G	snv	rs	1308917838	rs1308917838
					1	155188686	G>A	snv	rs	1309729836	rs1309729836
					1	155190023	G>C	snv	rs	1309971785	rs1309971785
					1	155191920	G>A	snv	rs	1310590494	rs1310590494
					1	155188761	T>C	snv	rs	1311135133	rs1311135133
					1	155189514	G>C	snv	rs	1311389094	rs1311389094
					1	155191959	G>A,T	snv	rs	1311428792	rs1311428792
					1	155192262	G>C	snv	rs	1313255826	rs1313255826
					1	155187470	G>C	snv	rs	1314106351	rs1314106351
					1	155187812	T>C,G	snv	rs	1314885474	rs1314885474
					1	155188554	G>A	snv	rs	1314890552	rs1314890552
					1	155189959	A>C,T	snv	rs	1315887428	rs1315887428
					1	155192825	A>C	snv	rs	1317745358	rs1317745358
					1	155188562	G>C	snv	rs	1318509690	rs1318509690
					1	155188488	G>A,T	snv	rs	1319016202	rs1319016202
					1	155187815	C>A,T	snv	rs	1319531831	rs1319531831
					1	155188194	T>C	snv	rs	1320121100	rs1320121100
					1	155188205	G>C	snv	rs	1324043814	rs1324043814
					1	155192064	G>T	snv	rs	1324774081	rs1324774081
					1	155192250	G>C	snv	rs	1324793523	rs1324793523
					1	155191857	G>A	snv	rs	1326377733	rs1326377733
					1	155188678	T>C	snv	rs	1326552442	rs1326552442
					1	155188209	G>C	snv	rs	1329148083	rs1329148083
					1	155188495	A>T	snv	rs	1330137585	rs1330137585
					1	155191722	G>T	snv	rs	1332210121	rs1332210121
					1	155188710	G>A	snv	rs	1333135905	rs1333135905
					1	155192083	C>T	snv	rs	1334118426	rs1334118426
					1	155188335	T>C	snv	rs	1336935434	rs1336935434
					1	155188321	G>A	snv	rs	1337020311	rs1337020311
					1	155188368	T>A,C	snv	rs	1337544509	rs1337544509
					1	155191930	C>G,T	snv	rs	1337854855	rs1337854855
					1	155192826	C>G	snv	rs	1338280215	rs1338280215
					1	155188491	C>A	snv	rs	1339947505	rs1339947505
					1	155191726	A>G,T	snv	rs	1339995011	rs1339995011
					1	155188627	G>T	snv	rs	1340460467	rs1340460467
					1	155187279	G>A	snv	rs	1342398129	rs1342398129
					1	155188677	G>A,C	snv	rs	1342517919	rs1342517919
					1	155188782	T>G	snv	rs	1342865587	rs1342865587
					1	155191863	G>A	snv	rs	1344217350	rs1344217350
					1	155188567	G>A	snv	rs	1345343353	rs1345343353
					1	155191918	G>A,C	snv	rs	1345481988	rs1345481988
					1	155191768	C>T	snv	rs	1346212789	rs1346212789
					1	155188323	G>A	snv	rs	1347448805	rs1347448805
					1	155192814	G>T	snv	rs	1347905953	rs1347905953
					1	155188722	T>G	snv	rs	1349260992	rs1349260992
					1	155191981	C>T	snv	rs	1350162581	rs1350162581
					1	155188284	A>G	snv	rs	1351857327	rs1351857327
					1	155190563	G>A,C	snv	rs	1352563662	rs1352563662
					1	155191707	G>A	snv	rs	1353268152	rs1353268152
					1	155191921	C>T	snv	rs	1354056887	rs1354056887
					1	155191827	G>A,C	snv	rs	1354378302	rs1354378302
					1	155186184	C>G,T	snv	rs	1357176382	rs1357176382
					1	155191793	G>C	snv	rs	1359804140	rs1359804140
					1	155191040	T>G	snv	rs	1360157786	rs1360157786
					1	155189577	T>G	snv	rs	1361942226	rs1361942226
					1	155191874	G>A,C	snv	rs	1362052716	rs1362052716
					1	155192163	A>G	snv	rs	1362254767	rs1362254767
					1	155187343	C>T	snv	rs	1365691168	rs1365691168
					1	155188780	C>G,T	snv	rs	1366713006	rs1366713006
					1	155188447	T>C	snv	rs	1367406505	rs1367406505
					1	155186139	A>G	snv	rs	1371085679	rs1371085679
					1	155188063	A>G	snv	rs	1372520590	rs1372520590
					1	155188347	C>A,G	snv	rs	1373441256	rs1373441256
					1	155187826	G>T	snv	rs	1373694139	rs1373694139
					1	155188633	A>C,G	snv	rs	1373748205	rs1373748205
					1	155190197	G>A	snv	rs	1375135971	rs1375135971
					1	155192060	C>G,T	snv	rs	1375205778	rs1375205778
					1	155191280	T>G	snv	rs	1375789318	rs1375789318
					1	155190471	G>T	snv	rs	1379382574	rs1379382574
					1	155188237	G>A	snv	rs	1379693121	rs1379693121
					1	155188473	A>G	snv	rs	1384153920	rs1384153920
					1	155188569	G>A	snv	rs	1386638540	rs1386638540
					1	155188395	G>A,C	snv	rs	1387726389	rs1387726389
					1	155187323	C>A	snv	rs	1387815442	rs1387815442
					1	155187562	A>G	snv	rs	1387936727	rs1387936727
					1	155192193	T>C	snv	rs	1390574962	rs1390574962
					1	155188596	G>A,C,T	snv	rs	1391725482	rs1391725482
					1	155188651	G>C,T	snv	rs	1392023856	rs1392023856
					1	155192821	G>T	snv	rs	1393236232	rs1393236232
					1	155187809	T>C	snv	rs	1394562611	rs1394562611
					1	155188585	G>A,C	snv	rs	1394672644	rs1394672644
					1	155191999	C>A,T	snv	rs	1396567212	rs1396567212
					1	155188408	G>A,C	snv	rs	1397185072	rs1397185072
					1	155191914	T>A,G	snv	rs	1398527055	rs1398527055
					1	155192079	G>A,C	snv	rs	1398659644	rs1398659644
					1	155189576	C>G	snv	rs	1400056106	rs1400056106
					1	155191845	G>A	snv	rs	1400968439	rs1400968439
					1	155187805	T>C	snv	rs	1401734879	rs1401734879
					1	155188551	G>A	snv	rs	1401841164	rs1401841164
					1	155191733	G>A,C	snv	rs	1402721322	rs1402721322
					1	155188644	T>G	snv	rs	1404010980	rs1404010980
					1	155188732	G>T	snv	rs	1406581893	rs1406581893
					1	155191912	T>A	snv	rs	1407021047	rs1407021047
					1	155191957	C>T	snv	rs	1408229683	rs1408229683
					1	155188240	T>C,G	snv	rs	1411142722	rs1411142722
					1	155188806	G>A	snv	rs	1419882910	rs1419882910
					1	155188522	T>C,G	snv	rs	1420609979	rs1420609979
					1	155188575	G>T	snv	rs	1421235984	rs1421235984
					1	155191812	C>G,T	snv	rs	1423639361	rs1423639361
					1	155192172	G>T	snv	rs	1424821825	rs1424821825
					1	155187478	C>T	snv	rs	1427032064	rs1427032064
					1	155191872	C>A,G,T	snv	rs	1428242367	rs1428242367
					1	155188042	C>T	snv	rs	1429396038	rs1429396038
					1	155192280	A>G	snv	rs	1430552793	rs1430552793
					1	155191743	G>A	snv	rs	1431318748	rs1431318748
					1	155188820	G>C	snv	rs	1431773497	rs1431773497
					1	155192176	T>C	snv	rs	1432724783	rs1432724783
					1	155188588	C>T	snv	rs	1433149618	rs1433149618
					1	155187261	C>G	snv	rs	1438466692	rs1438466692
					1	155188735	C>A,T	snv	rs	1439928995	rs1439928995
					1	155191973	G>C,T	snv	rs	1440428285	rs1440428285
					1	155191161	G>T	snv	rs	1441283707	rs1441283707
					1	155186205	G>A,C	snv	rs	1442342463	rs1442342463
					1	155192302	C>T	snv	rs	1442688060	rs1442688060
					1	155188199	G>A	snv	rs	1446900564	rs1446900564
					1	155186140	A>G,T	snv	rs	1451101059	rs1451101059
					1	155191992	T>C	snv	rs	1453347591	rs1453347591
					1	155192002	G>A,C,T	snv	rs	1454328441	rs1454328441
					1	155188547	C>A,G	snv	rs	1455477601	rs1455477601
					1	155187326	G>A	snv	rs	1455615705	rs1455615705
					1	155188527	A>C,G	snv	rs	1456235108	rs1456235108
					1	155192239	T>C	snv	rs	1456885482	rs1456885482
					1	155192080	A>T	snv	rs	1457560751	rs1457560751
					1	155188693	G>A	snv	rs	1457593459	rs1457593459
					1	155188540	T>A,G	snv	rs	1461430802	rs1461430802
					1	155191851	G>C,T	snv	rs	1462813454	rs1462813454
					1	155188400	G>A,C	snv	rs	1463061232	rs1463061232
					1	155187294	C>T	snv	rs	1464894231	rs1464894231
					1	155191807	T>A	snv	rs	1465050100	rs1465050100
					1	155192242	C>T	snv	rs	1466393484	rs1466393484
					1	155191738	G>C	snv	rs	1466437453	rs1466437453
					1	155188700	G>A,C	snv	rs	1467429388	rs1467429388
					1	155192034	A>T	snv	rs	1468680515	rs1468680515
					1	155188246	T>C	snv	rs	1471592463	rs1471592463
					1	155188025	G>A	snv	rs	1473481445	rs1473481445
					1	155192101	C>G	snv	rs	1475196945	rs1475196945
					1	155188537	C>A,T	snv	rs	1475848302	rs1475848302
					1	155191753	C>T	snv	rs	1477206081	rs1477206081
					1	155189665	G>C	snv	rs	1478173846	rs1478173846
					1	155192170	T>C	snv	rs	1480468324	rs1480468324
					1	155187541	C>T	snv	rs	1481777377	rs1481777377
					1	155192218	T>C	snv	rs	1483892188	rs1483892188
					1	155188520	A>C,G	snv	rs	1484413341	rs1484413341
					1	155191683	G>A	snv	rs	1487702528	rs1487702528
					1	155190501	G>C	snv	rs	1488521485	rs1488521485
					1	155189634	G>C	snv	rs	1553198992	rs1553198992
					1	155189813	T>G	snv	rs	1553199037	rs1553199037
					1	155190025	G>C	snv	rs	1553199077	rs1553199077
					1	155190071	G>A	snv	rs	1553199089	rs1553199089
					1	155190083	C>G	snv	rs	1553199094	rs1553199094
					1	155190085	C>G	snv	rs	1553199096	rs1553199096
					1	155190095	G>A	snv	rs	1553199101	rs1553199101
					1	155190114	C>A,G	snv	rs	1553199104	rs1553199104
					1	155190120	C>A,T	snv	rs	1553199111	rs1553199111
					1	155190143	C>G	snv	rs	1553199118	rs1553199118
					1	155190174	C>G,T	snv	rs	1553199132	rs1553199132
					1	155188420	G>C	snv	rs	1557833295	rs1557833295
					1	155188482	G>C	snv	rs	1557833546	rs1557833546
					1	155188615	G>A	snv	rs	1557834363	rs1557834363
					1	155190409	->G	delins	rs	1557835541	rs1557835541
					1	155191962	G>C,T	snv	rs	1557837168	rs1557837168
					1	155191963	C>A	snv	rs	1557837183	rs1557837183
					1	155191972	T>A	snv	rs	1557837252	rs1557837252
					1	155191996	G>C	snv	rs	1557837436	rs1557837436
					1	155186152	T>G	snv	rs	1571773933	rs1571773933
					1	155187310	T>G	snv	rs	1571791988	rs1571791988
					1	155187498	A>C	snv	rs	1571795241	rs1571795241
					1	155188018	T>C	snv	rs	1571802875	rs1571802875
					1	155188050	T>C	snv	rs	1571803184	rs1571803184
					1	155188170	G>A	snv	rs	1571805921	rs1571805921
					1	155188600	T>G	snv	rs	1571815336	rs1571815336
					1	155188603	A>G	snv	rs	1571815415	rs1571815415
					1	155188621	T>G	snv	rs	1571816271	rs1571816271
					1	155188623	T>C	snv	rs	1571816351	rs1571816351
					1	155188636	T>A,G	snv	rs	1571816882	rs1571816882
					1	155188638	A>C,T	snv	rs	1571816922	rs1571816922
					1	155188642	C>G,T	snv	rs	1571817053	rs1571817053
					1	155188660	T>G	snv	rs	1571817781	rs1571817781
					1	155188759	T>G	snv	rs	1571819988	rs1571819988
					1	155188774	T>G	snv	rs	1571820246	rs1571820246
					1	155188779	C>A	snv	rs	1571820297	rs1571820297
					1	155188795	C>T	snv	rs	1571820664	rs1571820664
					1	155188798	T>G	snv	rs	1571820720	rs1571820720
					1	155188821	T>G	snv	rs	1571820997	rs1571820997
					1	155188839	C>T	snv	rs	1571821150	rs1571821150
					1	155188858	T>G	snv	rs	1571821440	rs1571821440
					1	155191701	G>T	snv	rs	1571824024	rs1571824024
					1	155191747	T>G	snv	rs	1571824776	rs1571824776
					1	155191816	G>C	snv	rs	1571825940	rs1571825940
					1	155191834	A>C	snv	rs	1571826285	rs1571826285
					1	155191924	A>G	snv	rs	1571828849	rs1571828849
					1	155191995	T>G	snv	rs	1571830945	rs1571830945
					1	155191998	G>C	snv	rs	1571831059	rs1571831059
					1	155192011	T>G	snv	rs	1571831692	rs1571831692
					1	155192125	T>A,C	snv	rs	1571834028	rs1571834028
					1	155192173	T>G	snv	rs	1571835248	rs1571835248
					1	155192275	C>G	snv	rs	1571836837	rs1571836837
					1	155192308	T>G	snv	rs	1571837534	rs1571837534
					1	155186146	C>G	snv	rs	1666562388	rs1666562388
					1	155186172	G>T	snv	rs	1666567914	rs1666567914
					1	155187258	G>A	snv	rs	1666992633	rs1666992633
					1	155187270	C>T	snv	rs	1666995444	rs1666995444
					1	155187286	G>A	snv	rs	1666999274	rs1666999274
					1	155187290	G>A	snv	rs	1667000908	rs1667000908
					1	155187309	G>T	snv	rs	1667004879	rs1667004879
					1	155187313	G>C	snv	rs	1667005810	rs1667005810
					1	155187359	G>A	snv	rs	1667015648	rs1667015648
					1	155187367	C>G	snv	rs	1667016598	rs1667016598
					1	155187481	G>T	snv	rs	1667058952	rs1667058952
					1	155187486	A>G	snv	rs	1667060771	rs1667060771
					1	155187546	T>C	snv	rs	1667079728	rs1667079728
					1	155187558	G>A,C	snv	rs	1667081573	rs1667081573
					1	155187784	T>A	snv	rs	1667146079	rs1667146079
					1	155187791	C>G	snv	rs	1667146558	rs1667146558
					1	155187845	C>A	snv	rs	1667160232	rs1667160232
					1	155187857	G>T	snv	rs	1667162916	rs1667162916
					1	155188015	T>C	snv	rs	1667210481	rs1667210481
					1	155188027	G>A	snv	rs	1667214325	rs1667214325
					1	155188028	G>A,T	snv	rs	1667214919	rs1667214919
					1	155188029	C>G	snv	rs	1667215769	rs1667215769
					1	155188031	C>G	snv	rs	1667216459	rs1667216459
					1	155188185	A>C	snv	rs	1667273616	rs1667273616
					1	155188187	C>T	snv	rs	1667274149	rs1667274149
					1	155188224	G>A	snv	rs	1667285453	rs1667285453
					1	155188233	T>C	snv	rs	1667286766	rs1667286766
					1	155188242	G>A	snv	rs	1667289787	rs1667289787
					1	155188250	A>C	snv	rs	1667291872	rs1667291872
					1	155188257	A>C	snv	rs	1667295386	rs1667295386
					1	155188314	G>A	snv	rs	1667315292	rs1667315292
					1	155188315	T>C	snv	rs	1667315999	rs1667315999
					1	155188333	T>C	snv	rs	1667323168	rs1667323168
					1	155188339	G>A	snv	rs	1667325574	rs1667325574
					1	155188358	C>A	snv	rs	1667331456	rs1667331456
					1	155188367	A>C	snv	rs	1667333169	rs1667333169
					1	155188369	G>A	snv	rs	1667334979	rs1667334979
					1	155188386	G>C	snv	rs	1667343432	rs1667343432
					1	155188396	A>T	snv	rs	1667347546	rs1667347546
					1	155188399	G>C	snv	rs	1667348277	rs1667348277
					1	155188417	A>G	snv	rs	1667360028	rs1667360028
					1	155188423	T>G	snv	rs	1667363606	rs1667363606
					1	155188437	G>A	snv	rs	1667375644	rs1667375644
					1	155188456	C>T	snv	rs	1667381578	rs1667381578
					1	155188461	G>A	snv	rs	1667382945	rs1667382945
					1	155188468	T>C	snv	rs	1667387662	rs1667387662
					1	155188470	T>C	snv	rs	1667388445	rs1667388445
					1	155188479	G>A	snv	rs	1667391583	rs1667391583
					1	155188509	G>A	snv	rs	1667398716	rs1667398716
					1	155188524	T>C	snv	rs	1667407404	rs1667407404
					1	155188533	G>A	snv	rs	1667412426	rs1667412426
					1	155188579	C>T	snv	rs	1667447163	rs1667447163
					1	155188587	G>C	snv	rs	1667452270	rs1667452270
					1	155188594	G>A,T	snv	rs	1667459676	rs1667459676
					1	155188629	G>A	snv	rs	1667488172	rs1667488172
					1	155188648	C>T	snv	rs	1667500575	rs1667500575
					1	155188653	G>A	snv	rs	1667504952	rs1667504952
					1	155188671	G>A	snv	rs	1667513894	rs1667513894
					1	155188672	C>A	snv	rs	1667514547	rs1667514547
					1	155188680	G>A	snv	rs	1667522144	rs1667522144
					1	155188681	A>T	snv	rs	1667522797	rs1667522797
					1	155188687	G>A	snv	rs	1667526086	rs1667526086
					1	155188689	G>A	snv	rs	1667527454	rs1667527454
					1	155188690	C>A	snv	rs	1667528140	rs1667528140
					1	155188699	T>A	snv	rs	1667535599	rs1667535599
					1	155188707	G>A	snv	rs	1667539526	rs1667539526
					1	155188714	T>G	snv	rs	1667541530	rs1667541530
					1	155188717	C>T	snv	rs	1667542930	rs1667542930
					1	155188720	C>T	snv	rs	1667544248	rs1667544248
					1	155188728	G>A	snv	rs	1667548301	rs1667548301
					1	155188731	G>T	snv	rs	1667550380	rs1667550380
					1	155188738	T>G	snv	rs	1667555152	rs1667555152
					1	155188746	G>A	snv	rs	1667557446	rs1667557446
					1	155188747	G>A	snv	rs	1667558238	rs1667558238
					1	155188770	G>A	snv	rs	1667568235	rs1667568235
					1	155188824	G>A	snv	rs	1667583385	rs1667583385
					1	155188830	G>A	snv	rs	1667584945	rs1667584945
					1	155188899	C>T	snv	rs	1667592528	rs1667592528
					1	155188905	A>G	snv	rs	1667594160	rs1667594160
					1	155189243	G>C	snv	rs	1667602642	rs1667602642
					1	155189245	G>C	snv	rs	1667602940	rs1667602940
					1	155189303	G>C	snv	rs	1667603499	rs1667603499
					1	155189305	G>C	snv	rs	1667603800	rs1667603800
					1	155189363	G>C	snv	rs	1667604107	rs1667604107
					1	155189365	G>C	snv	rs	1667604361	rs1667604361
					1	155189454	G>C,T	snv	rs	1667604665	rs1667604665
					1	155189483	G>C	snv	rs	1667605274	rs1667605274
					1	155189485	G>C	snv	rs	1667605586	rs1667605586
					1	155189490	G>T	snv	rs	1667605865	rs1667605865
					1	155189534	GCCGGCCTGCTCTCCGGGGCCGAGGTGACACCGTGGGCTGCTCT>-	del	rs	1667607086	rs1667607086
					1	155189575	TCTCGCGGTGGAGCCCG>-	del	rs	1667608039	rs1667608039
					1	155189580	C>T	snv	rs	1667609202	rs1667609202
					1	155189591	G>A	snv	rs	1667610428	rs1667610428
					1	155189597	G>A,C	snv	rs	1667610699	rs1667610699
					1	155189600	C>T	snv	rs	1667611057	rs1667611057
					1	155189609	G>A,C	snv	rs	1667611799	rs1667611799
					1	155189663	G>C	snv	rs	1667615970	rs1667615970
					1	155189669	G>A	snv	rs	1667616556	rs1667616556
					1	155189675	G>A	snv	rs	1667617163	rs1667617163
					1	155189687	T>A	snv	rs	1667617434	rs1667617434
					1	155189693	G>T	snv	rs	1667617733	rs1667617733
					1	155189694	G>C	snv	rs	1667618338	rs1667618338
					1	155189697	G>C	snv	rs	1667618597	rs1667618597
					1	155189711	G>A	snv	rs	1667619243	rs1667619243
					1	155189723	G>C	snv	rs	1667619786	rs1667619786
					1	155189783	G>C	snv	rs	1667621459	rs1667621459
					1	155189785	G>C	snv	rs	1667621722	rs1667621722
					1	155189817	G>C	snv	rs	1667622242	rs1667622242
					1	155189957	ACTGGTGTCCGGGGCCGAGGTGACACCGTGGGTTGGGGGGGCGGTGGAGCCCGGGGCCGG>-	delins	rs	1667623296	rs1667623296
					1	155189994	G>A,C	snv	rs	1667624149	rs1667624149
					1	155190017	G>A	snv	rs	1667625747	rs1667625747
					1	155190026	T>G	snv	rs	1667626576	rs1667626576
					1	155190030	G>A,T	snv	rs	1667627026	rs1667627026
					1	155190032	G>A	snv	rs	1667627643	rs1667627643
					1	155190036	A>G	snv	rs	1667628061	rs1667628061
					1	155190053	G>T	snv	rs	1667628932	rs1667628932
					1	155190060	C>G	snv	rs	1667629773	rs1667629773
					1	155190077	G>A	snv	rs	1667630961	rs1667630961
					1	155190089	G>A	snv	rs	1667631708	rs1667631708
					1	155190102	C>T	snv	rs	1667632731	rs1667632731
					1	155190105	C>T	snv	rs	1667633009	rs1667633009
					1	155190106	G>A,C	snv	rs	1667633262	rs1667633262
					1	155190119	G>A	snv	rs	1667634997	rs1667634997
					1	155190122	G>A	snv	rs	1667636104	rs1667636104
					1	155190131	G>A	snv	rs	1667636705	rs1667636705
					1	155190137	G>A	snv	rs	1667637327	rs1667637327
					1	155190153	C>A	snv	rs	1667639157	rs1667639157
					1	155190155	G>A	snv	rs	1667639722	rs1667639722
					1	155190159	T>A	snv	rs	1667640032	rs1667640032
					1	155190162	C>A,T	snv	rs	1667640332	rs1667640332
					1	155190165	C>G,T	snv	rs	1667640746	rs1667640746
					1	155190170	G>A	snv	rs	1667641423	rs1667641423
					1	155190173	G>T	snv	rs	1667642047	rs1667642047
					1	155190179	G>A	snv	rs	1667643932	rs1667643932
					1	155190183	T>G	snv	rs	1667644521	rs1667644521
					1	155190191	G>A	snv	rs	1667645119	rs1667645119
					1	155190192	G>C	snv	rs	1667645679	rs1667645679
					1	155190200	C>T	snv	rs	1667646983	rs1667646983
					1	155190201	T>C	snv	rs	1667647476	rs1667647476
					1	155190417	G>C	snv	rs	1667654049	rs1667654049
					1	155190420	G>T	snv	rs	1667654431	rs1667654431
					1	155190442	G>C	snv	rs	1667654687	rs1667654687
					1	155190532	G>T	snv	rs	1667657598	rs1667657598
					1	155190561	G>C	snv	rs	1667658533	rs1667658533
					1	155190595	G>C	snv	rs	1667659479	rs1667659479
					1	155190623	G>C	snv	rs	1667660316	rs1667660316
					1	155191122	C>T	snv	rs	1667666388	rs1667666388
					1	155191136	G>A	snv	rs	1667667477	rs1667667477
					1	155191221	G>T	snv	rs	1667668271	rs1667668271
					1	155191250	G>C	snv	rs	1667668554	rs1667668554
					1	155191252	G>C	snv	rs	1667668822	rs1667668822
					1	155191582	G>T	snv	rs	1667670171	rs1667670171
					1	155191673	G>C	snv	rs	1667673228	rs1667673228
					1	155191686	G>A	snv	rs	1667674683	rs1667674683
					1	155191689	A>T	snv	rs	1667676187	rs1667676187
					1	155191690	C>G,T	snv	rs	1667676915	rs1667676915
					1	155191693	C>T	snv	rs	1667677946	rs1667677946
					1	155191702	C>T	snv	rs	1667680519	rs1667680519
					1	155191723	C>T	snv	rs	1667690313	rs1667690313
					1	155191726	A>-	del	rs	1667693909	rs1667693909
					1	155191744	A>T	snv	rs	1667702470	rs1667702470
					1	155191750	C>T	snv	rs	1667704686	rs1667704686
					1	155191756	G>C	snv	rs	1667707988	rs1667707988
					1	155191758	G>A	snv	rs	1667708706	rs1667708706
					1	155191765	G>A,C,T	snv	rs	1667712868	rs1667712868
					1	155191776	C>T	snv	rs	1667718368	rs1667718368
					1	155191779	G>A	snv	rs	1667720125	rs1667720125
					1	155191783	C>T	snv	rs	1667722359	rs1667722359
					1	155191794	T>C	snv	rs	1667728954	rs1667728954
					1	155191795	C>T	snv	rs	1667730038	rs1667730038
					1	155191797	G>A	snv	rs	1667732119	rs1667732119
					1	155191798	G>T	snv	rs	1667733040	rs1667733040
					1	155191806	G>T	snv	rs	1667739504	rs1667739504
					1	155191825	G>C	snv	rs	1667752023	rs1667752023
					1	155191830	G>A	snv	rs	1667755064	rs1667755064
					1	155191833	G>A	snv	rs	1667757158	rs1667757158
					1	155191840	G>A	snv	rs	1667761503	rs1667761503
					1	155191842	G>A	snv	rs	1667762430	rs1667762430
					1	155191848	C>T	snv	rs	1667765540	rs1667765540
					1	155191866	G>T	snv	rs	1667778640	rs1667778640
					1	155191884	G>T	snv	rs	1667793502	rs1667793502
					1	155191891	T>G	snv	rs	1667796785	rs1667796785
					1	155191893	G>A,T	snv	rs	1667800527	rs1667800527
					1	155191926	G>T	snv	rs	1667827002	rs1667827002
					1	155191939	C>T	snv	rs	1667834222	rs1667834222
					1	155191944	G>C	snv	rs	1667839722	rs1667839722
					1	155191945	G>T	snv	rs	1667840474	rs1667840474
					1	155191947	G>A	snv	rs	1667842311	rs1667842311
					1	155191956	C>T	snv	rs	1667847523	rs1667847523
					1	155191987	T>C	snv	rs	1667870149	rs1667870149
					1	155192016	C>G	snv	rs	1667893076	rs1667893076
					1	155192040	A>G	snv	rs	1667905623	rs1667905623
					1	155192071	C>T	snv	rs	1667919096	rs1667919096
					1	155192073	G>A	snv	rs	1667919873	rs1667919873
					1	155192094	G>T	snv	rs	1667927203	rs1667927203
					1	155192110	C>T	snv	rs	1667936900	rs1667936900
					1	155192111	A>T	snv	rs	1667937694	rs1667937694
					1	155192114	C>G	snv	rs	1667938434	rs1667938434
					1	155192128	T>C	snv	rs	1667947247	rs1667947247
					1	155192131	A>C	snv	rs	1667950919	rs1667950919
					1	155192175	A>T	snv	rs	1667970502	rs1667970502
					1	155192186	A>T	snv	rs	1667974348	rs1667974348
					1	155192203	T>C	snv	rs	1667977750	rs1667977750
					1	155192206	G>A	snv	rs	1667978744	rs1667978744
					1	155192226	G>A	snv	rs	1667982890	rs1667982890
					1	155192234	C>G	snv	rs	1667985704	rs1667985704
					1	155192235	T>C	snv	rs	1667986072	rs1667986072
					1	155192247	C>T	snv	rs	1667989938	rs1667989938
					1	155192281	C>A	snv	rs	1668000199	rs1668000199
					1	155192301	G>A	snv	rs	1668009141	rs1668009141
					1	155192794	A>T	snv	rs	1668177964	rs1668177964
					1	155192830	G>A	snv	rs	1668185050	rs1668185050
					1	155188612	C>A,T	snv	rs	1131772	rs1131772
					1	155188465	C>A,T	snv	rs	11465205	rs11465205
					1	155187573	C>T	snv	rs	11465207	rs11465207
					1	155188632	G>A,C,T	snv	rs	12737963	rs12737963
					1	155188632	G>A,C,T	snv	rs	12737963	rs12737963
					1	155188692	C>A,G,T	snv	rs	12743084	rs12743084
					1	155188758	G>C,T	snv	rs	61811943	rs61811943
					1	155188760	G>C	snv	rs	61811944	rs61811944
					1	155188622	G>C	snv	rs	112060257	rs112060257
					1	155191911	G>C,T	snv	rs	112431868	rs112431868
					1	155188620	G>A,C,T	snv	rs	112713938	rs112713938
					1	155191942	G>C,T	snv	rs	113445744	rs113445744
					1	155191942	G>C,T	snv	rs	113445744	rs113445744
					1	155191852	T>A,C	snv	rs	186302521	rs186302521
					1	155191791	G>A,C	snv	rs	200553564	rs200553564
					1	155188560	T>C,G	snv	rs	200919062	rs200919062
					1	155191913	G>A,C	snv	rs	201767428	rs201767428
					1	155188591	G>C,T	snv	rs	376048300	rs376048300
					1	155191881	T>C,G	snv	rs	376266587	rs376266587
					1	155191881	T>C,G	snv	rs	376266587	rs376266587
					1	155188521	T>A,C,G	snv	rs	528549236	rs528549236
					1	155188521	T>A,C,G	snv	rs	528549236	rs528549236
					1	155188654	G>A	snv	rs	528556996	rs528556996
					1	155188654	G>A	snv	rs	528556996	rs528556996
					1	155191948	C>A,T	snv	rs	530392267	rs530392267
					1	155188608	G>A	snv	rs	534391658	rs534391658
					1	155188608	G>A	snv	rs	534391658	rs534391658
					1	155191853	G>C	snv	rs	536576326	rs536576326
					1	155188548	A>G	snv	rs	540649449	rs540649449
					1	155188698	G>C,T	snv	rs	542470348	rs542470348
					1	155191923	G>A	snv	rs	544579074	rs544579074
					1	155191923	G>A	snv	rs	544579074	rs544579074
					1	155188593	G>T	snv	rs	548729751	rs548729751
					1	155188593	G>T	snv	rs	548729751	rs548729751
					1	155191752	C>A,T	snv	rs	550912199	rs550912199
					1	155188611	G>A,T	snv	rs	552583305	rs552583305
					1	155188611	G>A,T	snv	rs	552583305	rs552583305
					1	155188704	G>A	snv	rs	554718088	rs554718088
					1	155188674	G>A,C	snv	rs	556839489	rs556839489
					1	155188549	A>C,G	snv	rs	565266661	rs565266661
					1	155188549	A>C,G	snv	rs	565266661	rs565266661
					1	155191905	G>A	snv	rs	565328260	rs565328260
					1	155188605	C>A,T	snv	rs	567272694	rs567272694
					1	155188605	C>A,T	snv	rs	567272694	rs567272694
					1	155191788	C>T	snv	rs	567923809	rs567923809
					1	155188566	G>A,C	snv	rs	569489529	rs569489529
					1	155188566	G>A,C	snv	rs	569489529	rs569489529
					1	155192023	C>G,T	snv	rs	745632761	rs745632761
					1	155191977	G>A,C	snv	rs	745778552	rs745778552
					1	155188650	G>A,T	snv	rs	747768989	rs747768989
					1	155192017	C>G,T	snv	rs	748873557	rs748873557
					1	155191968	T>C	snv	rs	749000330	rs749000330
					1	155192046	G>A	snv	rs	753088468	rs753088468
					1	155192008	T>C,G	snv	rs	753286956	rs753286956
					1	155191932	C>T	snv	rs	753899787	rs753899787
					1	155191950	G>A	snv	rs	755440928	rs755440928
					1	155192005	G>C	snv	rs	755464333	rs755464333
					1	155188545	C>T	snv	rs	761427185	rs761427185
					1	155191986	G>T	snv	rs	761770618	rs761770618
					1	155191933	C>G,T	snv	rs	762050210	rs762050210
					1	155188557	C>T	snv	rs	762836300	rs762836300
					1	155192037	G>A	snv	rs	763223154	rs763223154
					1	155188590	G>A,C,T	snv	rs	764138953	rs764138953
					1	155191990	C>T	snv	rs	765422271	rs765422271
					1	155192041	C>T	snv	rs	766729527	rs766729527
					1	155192043	G>A,C,T	snv	rs	767990583	rs767990583
					1	155188626	G>A,C	snv	rs	768195241	rs768195241
					1	155192031	G>A,T	snv	rs	769934858	rs769934858
					1	155191971	T>C,G	snv	rs	770656176	rs770656176
					1	155192026	G>A	snv	rs	771944732	rs771944732
					1	155188552	C>A,G,T	snv	rs	772887466	rs772887466
					1	155188656	G>A	snv	rs	772941143	rs772941143
					1	155191993	C>A,G,T	snv	rs	773551439	rs773551439
					1	155192010	G>T	snv	rs	777280584	rs777280584
					1	155192019	A>G	snv	rs	778634253	rs778634253
					1	155191980	G>T	snv	rs	866066934	rs866066934
					1	155188849	G>C,T	snv	rs	866527046	rs866527046
					1	155188781	G>A,T	snv	rs	867507334	rs867507334
					1	155191761	G>T	snv	rs	867886919	rs867886919
					1	155188657	C>G,T	snv	rs	893495144	rs893495144
					1	155188584	T>C,G	snv	rs	935608218	rs935608218
					1	155188512	G>A	snv	rs	952814325	rs952814325
					1	155188530	G>A	snv	rs	985982876	rs985982876
					1	155191899	G>A,C	snv	rs	1011992945	rs1011992945

## Sheet: List B
rs1611770
			Total Deleterious nsSNP Found from Seven Tools (SIFT, PolyPhen-2, Pmut, MutPred, SNAP2, SNP&GO and PANTHER)
								No of Deleterious nsSNP: 1

## Sheet: List C
rs1611770
							Final Deleterious nsSNP
