# Supplementary material for: Investigation of pathogenic germline variants in gastric cancer and development of “GasCanBase” database
Source: Cancer Rep (Hoboken). 2023 Oct 22;6(12):e1906. doi: 10.1002/cnr2.1906 (PMC10728505; doi:10.1002/cnr2.1906)
Supplement: Supplementary file 1 — Data S1 Supporting Information. [file CNR2-6-e1906-s001.zip › Supplementary File/Table S33. Selection of nsSNP of MYC.xlsx]

## Sheet: List A
Total nsSNP Found from dbSNP Database					#chr	pos	variation	variant_type			snp_id
	Gene : MYC				8	127738431	C>T	snv	rs	28933407	rs28933407
	No of SNP: 4152				8	127738361	G>A,C	snv	rs	61752959	rs61752959
	No of nsSNP: 376				8	127738519	A>C	snv	rs	121918683	rs121918683
					8	127738379	G>C	snv	rs	121918684	rs121918684
					8	127738437	C>G	snv	rs	121918685	rs121918685
					8	127738281	T>C,G	snv	rs	146505192	rs146505192
					8	127740678	C>G,T	snv	rs	200431478	rs200431478
					8	127738434	A>C,G	snv	rs	750664148	rs750664148
					8	127738435	C>G,T	snv	rs	756091827	rs756091827
					8	127738393	C>G,T	snv	rs	775522201	rs775522201
					8	127738386	C>T	snv	rs	1057519849	rs1057519849
					8	127738447	C>T	snv	rs	1057519850	rs1057519850
					8	127738995	C>G	snv	rs	1057519851	rs1057519851
					8	127738390	C>T	snv	rs	1057519918	rs1057519918
					8	127738695	G>A	snv	rs	1813651626	rs1813651626
					8	127738294	A>C,G	snv	rs	4645959	rs4645959
					8	127738740	G>A,C,T	snv	rs	4645960	rs4645960
					8	127738770	G>A	snv	rs	4645961	rs4645961
					8	127740603	C>T	snv	rs	4645968	rs4645968
					8	127738721	G>T	snv	rs	61755060	rs61755060
					8	127738875	C>T	snv	rs	112602073	rs112602073
					8	127738356	T>C	snv	rs	114570780	rs114570780
					8	127738692	C>A	snv	rs	137906262	rs137906262
					8	127738252	C>G	snv	rs	139294902	rs139294902
					8	127740499	C>A	snv	rs	139697494	rs139697494
					8	127740783	C>T	snv	rs	141095253	rs141095253
					8	127740954	C>A,T	snv	rs	143501729	rs143501729
					8	127740895	G>A,C,T	snv	rs	145561065	rs145561065
					8	127740553	T>A	snv	rs	146971340	rs146971340
					8	127738914	C>A,G,T	snv	rs	147506213	rs147506213
					8	127738489	C>A,G	snv	rs	148228388	rs148228388
					8	127740909	G>A,T	snv	rs	148863193	rs148863193
					8	127738288	A>G	snv	rs	148915481	rs148915481
					8	127738274	C>A,T	snv	rs	149992096	rs149992096
					8	127738660	G>A	snv	rs	150308400	rs150308400
					8	127740483	C>A	snv	rs	150629172	rs150629172
					8	127740584	C>A,G,T	snv	rs	184271012	rs184271012
					8	127738939	C>T	snv	rs	186663828	rs186663828
					8	127738527	G>A,C	snv	rs	199561469	rs199561469
					8	127740950	T>G	snv	rs	201337668	rs201337668
					8	127738900	C>T	snv	rs	370338821	rs370338821
					8	127740923	C>T	snv	rs	370767192	rs370767192
					8	127740495	G>A	snv	rs	372210680	rs372210680
					8	127738626	G>C	snv	rs	374225230	rs374225230
					8	127738946	G>A,C	snv	rs	374701735	rs374701735
					8	127738458	C>A,G,T	snv	rs	375402667	rs375402667
					8	127738302	C>G	snv	rs	375812644	rs375812644
					8	127740951	G>C,T	snv	rs	536396530	rs536396530
					8	127738906	C>T	snv	rs	544792311	rs544792311
					8	127738954	C>A,G,T	snv	rs	545330879	rs545330879
					8	127740891	A>G	snv	rs	553965730	rs553965730
					8	127740480	C>T	snv	rs	562953156	rs562953156
					8	127738863	G>A	snv	rs	577698378	rs577698378
					8	127738472	C>G	snv	rs	745545434	rs745545434
					8	127738349	G>A,C	snv	rs	745993896	rs745993896
					8	127740684	A>T	snv	rs	746333391	rs746333391
					8	127740581	A>C,G	snv	rs	746409847	rs746409847
					8	127740875	C>T	snv	rs	746611175	rs746611175
					8	127738888	C>T	snv	rs	746958042	rs746958042
					8	127736607	G>A,C	snv	rs	747141352	rs747141352
					8	127740471	A>T	snv	rs	747518067	rs747518067
					8	127738606	T>G	snv	rs	748874520	rs748874520
					8	127738736	C>A	snv	rs	748962740	rs748962740
					8	127738996	C>A	snv	rs	749498067	rs749498067
					8	127740692	G>A	snv	rs	749722454	rs749722454
					8	127738984	A>C,G,T	snv	rs	750374321	rs750374321
					8	127738522	A>G	snv	rs	750561207	rs750561207
					8	127740837	C>T	snv	rs	750562100	rs750562100
					8	127740912	A>T	snv	rs	750651389	rs750651389
					8	127738977	G>A	snv	rs	751130055	rs751130055
					8	127738405	A>C	snv	rs	751452834	rs751452834
					8	127740674	A>G	snv	rs	751822114	rs751822114
					8	127738972	C>A	snv	rs	752344761	rs752344761
					8	127740630	G>A,C	snv	rs	752586995	rs752586995
					8	127740542	G>A,T	snv	rs	752926420	rs752926420
					8	127738696	T>C	snv	rs	753094370	rs753094370
					8	127738563	A>G	snv	rs	753250129	rs753250129
					8	127738862	C>A,G	snv	rs	753502487	rs753502487
					8	127738662	A>G	snv	rs	753906871	rs753906871
					8	127740926	A>G	snv	rs	754298537	rs754298537
					8	127738872	T>C	snv	rs	754835412	rs754835412
					8	127740444	A>T	snv	rs	755221038	rs755221038
					8	127740854	G>A	snv	rs	755283006	rs755283006
					8	127738554	C>A	snv	rs	755460825	rs755460825
					8	127740933	A>G	snv	rs	755545316	rs755545316
					8	127738731	A>C,G	snv	rs	755827927	rs755827927
					8	127740839	G>A	snv	rs	756611896	rs756611896
					8	127740689	G>A	snv	rs	756666851	rs756666851
					8	127740445	G>A,C	snv	rs	756770497	rs756770497
					8	127738980	C>T	snv	rs	757183481	rs757183481
					8	127738879	A>G	snv	rs	758263761	rs758263761
					8	127738565	G>A	snv	rs	758629773	rs758629773
					8	127740639	G>C	snv	rs	758679560	rs758679560
					8	127738703	G>C	snv	rs	758986453	rs758986453
					8	127738783	C>A	snv	rs	759774541	rs759774541
					8	127736616	A>G	snv	rs	759986640	rs759986640
					8	127740507	C>A,G,T	snv	rs	760650253	rs760650253
					8	127740919	G>T	snv	rs	760686595	rs760686595
					8	127740900	G>A	snv	rs	761932135	rs761932135
					8	127740806	G>T	snv	rs	762139580	rs762139580
					8	127738975	T>C	snv	rs	763627051	rs763627051
					8	127738309	A>G	snv	rs	764006760	rs764006760
					8	127738510	G>A,C,T	snv	rs	764188937	rs764188937
					8	127740646	C>G	snv	rs	764346243	rs764346243
					8	127738932	C>G	snv	rs	765003654	rs765003654
					8	127740620	G>A	snv	rs	765924453	rs765924453
					8	127740510	C>T	snv	rs	766292378	rs766292378
					8	127738968	G>A	snv	rs	766666917	rs766666917
					8	127740502	C>G	snv	rs	766987302	rs766987302
					8	127738520	C>A,G,T	snv	rs	767360326	rs767360326
					8	127740828	A>T	snv	rs	767477446	rs767477446
					8	127738622	C>A,G,T	snv	rs	768286545	rs768286545
					8	127740696	A>C	snv	rs	769010031	rs769010031
					8	127738574	G>T	snv	rs	769538164	rs769538164
					8	127740488	G>T	snv	rs	770159089	rs770159089
					8	127738257	G>A,C	snv	rs	770253839	rs770253839
					8	127738377	G>A,C	snv	rs	770534113	rs770534113
					8	127738890	T>C	snv	rs	770660324	rs770660324
					8	127738767	A>G	snv	rs	770713291	rs770713291
					8	127740773	G>C,T	snv	rs	771168413	rs771168413
					8	127738629	A>C,T	snv	rs	771723282	rs771723282
					8	127738758	C>G,T	snv	rs	772094171	rs772094171
					8	127740450	A>T	snv	rs	772229477	rs772229477
					8	127736602	T>G	snv	rs	772459508	rs772459508
					8	127740504	A>T	snv	rs	772650309	rs772650309
					8	127738963	G>A	snv	rs	772761233	rs772761233
					8	127740585	G>A	snv	rs	772772048	rs772772048
					8	127738280	C>G,T	snv	rs	772792914	rs772792914
					8	127738761	G>A	snv	rs	772869147	rs772869147
					8	127738630	C>G,T	snv	rs	773098170	rs773098170
					8	127740624	G>A,T	snv	rs	773571686	rs773571686
					8	127740899	C>T	snv	rs	774254150	rs774254150
					8	127738903	G>C	snv	rs	775427980	rs775427980
					8	127738798	A>C,G	snv	rs	775690959	rs775690959
					8	127738261	C>A	snv	rs	775909833	rs775909833
					8	127738471	G>T	snv	rs	776077629	rs776077629
					8	127740753	G>A	snv	rs	776244909	rs776244909
					8	127740622	C>A,T	snv	rs	776379651	rs776379651
					8	127738891	C>T	snv	rs	776438693	rs776438693
					8	127738315	C>T	snv	rs	776780683	rs776780683
					8	127736609	G>A	snv	rs	777141161	rs777141161
					8	127740718	C>G,T	snv	rs	777230092	rs777230092
					8	127738881	T>A	snv	rs	777695894	rs777695894
					8	127738714	C>T	snv	rs	777980347	rs777980347
					8	127740458	G>T	snv	rs	778030574	rs778030574
					8	127738864	A>G	snv	rs	778262855	rs778262855
					8	127736597	G>T	snv	rs	778595707	rs778595707
					8	127740941	C>G,T	snv	rs	779123478	rs779123478
					8	127738985	T>A	snv	rs	779748283	rs779748283
					8	127740403	A>C,G	snv	rs	779878619	rs779878619
					8	127738444	T>G	snv	rs	780202654	rs780202654
					8	127738354	T>C	snv	rs	780361249	rs780361249
					8	127738983	C>G	snv	rs	781041285	rs781041285
					8	127738317	G>A	snv	rs	781313941	rs781313941
					8	127740572	C>T	snv	rs	781494801	rs781494801
					8	127740528	T>C	snv	rs	781657156	rs781657156
					8	127738485	G>A,C	snv	rs	866188449	rs866188449
					8	127738523	C>A	snv	rs	868656085	rs868656085
					8	127740708	G>A,T	snv	rs	878873271	rs878873271
					8	127738474	C>T	snv	rs	886556187	rs886556187
					8	127738904	C>A,T	snv	rs	886569661	rs886569661
					8	127740615	A>G	snv	rs	893110546	rs893110546
					8	127738367	G>T	snv	rs	900683143	rs900683143
					8	127738578	C>A	snv	rs	901466364	rs901466364
					8	127740552	A>T	snv	rs	903134011	rs903134011
					8	127738690	A>G	snv	rs	913059216	rs913059216
					8	127738867	G>A	snv	rs	922203242	rs922203242
					8	127738452	A>T	snv	rs	931443247	rs931443247
					8	127738880	G>T	snv	rs	933579368	rs933579368
					8	127738363	A>G	snv	rs	949318807	rs949318807
					8	127738607	C>G	snv	rs	959964647	rs959964647
					8	127738734	G>A	snv	rs	967161771	rs967161771
					8	127740413	G>A	snv	rs	977518778	rs977518778
					8	127738516	A>G	snv	rs	979999500	rs979999500
					8	127738729	G>C,T	snv	rs	990645227	rs990645227
					8	127738621	A>G	snv	rs	993100973	rs993100973
					8	127738935	T>G	snv	rs	1000455991	rs1000455991
					8	127738598	C>A	snv	rs	1010887246	rs1010887246
					8	127740663	G>A,T	snv	rs	1012972478	rs1012972478
					8	127740648	G>C	snv	rs	1013179067	rs1013179067
					8	127739005	C>T	snv	rs	1020542388	rs1020542388
					8	127738911	T>C	snv	rs	1020933770	rs1020933770
					8	127740676	G>A,T	snv	rs	1024952766	rs1024952766
					8	127738650	A>G	snv	rs	1032014837	rs1032014837
					8	127738525	G>A	snv	rs	1034655525	rs1034655525
					8	127738387	C>T	snv	rs	1037072564	rs1037072564
					8	127738876	C>G	snv	rs	1041258616	rs1041258616
					8	127740540	A>G	snv	rs	1051420663	rs1051420663
					8	127740531	A>G	snv	rs	1157474201	rs1157474201
					8	127739007	A>T	snv	rs	1159672918	rs1159672918
					8	127738686	G>T	snv	rs	1161084627	rs1161084627
					8	127738755	G>A,T	snv	rs	1164555124	rs1164555124
					8	127738902	A>C	snv	rs	1166344892	rs1166344892
					8	127738896	G>A	snv	rs	1174543892	rs1174543892
					8	127738828	T>C	snv	rs	1174781741	rs1174781741
					8	127740597	C>T	snv	rs	1177628089	rs1177628089
					8	127740537	G>T	snv	rs	1179847000	rs1179847000
					8	127738300	A>C,T	snv	rs	1183060749	rs1183060749
					8	127738470	T>A,C	snv	rs	1184821004	rs1184821004
					8	127740840	C>T	snv	rs	1193335325	rs1193335325
					8	127738834	C>T	snv	rs	1194568592	rs1194568592
					8	127740431	G>C	snv	rs	1195526437	rs1195526437
					8	127740683	G>A	snv	rs	1197838517	rs1197838517
					8	127740400	G>C	snv	rs	1209695374	rs1209695374
					8	127738915	C>A,T	snv	rs	1221550924	rs1221550924
					8	127738855	C>G	snv	rs	1221801220	rs1221801220
					8	127740623	A>G	snv	rs	1236689606	rs1236689606
					8	127738381	T>C,G	snv	rs	1240451313	rs1240451313
					8	127738671	G>A	snv	rs	1248173307	rs1248173307
					8	127738376	C>A	snv	rs	1250123425	rs1250123425
					8	127738599	C>A	snv	rs	1264239026	rs1264239026
					8	127738887	G>A	snv	rs	1264499327	rs1264499327
					8	127738371	C>A	snv	rs	1270296696	rs1270296696
					8	127740578	T>C	snv	rs	1272045308	rs1272045308
					8	127738789	T>C,G	snv	rs	1273381542	rs1273381542
					8	127740719	G>A	snv	rs	1276187525	rs1276187525
					8	127738625	C>A,G,T	snv	rs	1284270835	rs1284270835
					8	127740498	A>C,G	snv	rs	1285441185	rs1285441185
					8	127738774	G>C	snv	rs	1286064895	rs1286064895
					8	127738737	A>G	snv	rs	1291924699	rs1291924699
					8	127738438	C>T	snv	rs	1294281543	rs1294281543
					8	127738551	G>C	snv	rs	1296200537	rs1296200537
					8	127738604	T>G	snv	rs	1300804558	rs1300804558
					8	127740655	C>G	snv	rs	1313047247	rs1313047247
					8	127738543	C>T	snv	rs	1314120778	rs1314120778
					8	127738632	T>C	snv	rs	1317807344	rs1317807344
					8	127736623	G>T	snv	rs	1319018025	rs1319018025
					8	127738701	G>C	snv	rs	1324784102	rs1324784102
					8	127738938	T>C	snv	rs	1328290024	rs1328290024
					8	127738759	G>A	snv	rs	1328542776	rs1328542776
					8	127738372	A>T	snv	rs	1329377103	rs1329377103
					8	127740860	G>A	snv	rs	1332562282	rs1332562282
					8	127740867	A>G,T	snv	rs	1336293145	rs1336293145
					8	127740575	C>G	snv	rs	1354508987	rs1354508987
					8	127740662	T>A,C,G	snv	rs	1355490965	rs1355490965
					8	127740438	T>C	snv	rs	1355624510	rs1355624510
					8	127740425	G>A	snv	rs	1358102215	rs1358102215
					8	127738513	G>A,C	snv	rs	1362063441	rs1362063441
					8	127738960	G>A,T	snv	rs	1362563336	rs1362563336
					8	127738966	C>T	snv	rs	1367173254	rs1367173254
					8	127738480	C>G	snv	rs	1371389460	rs1371389460
					8	127738725	G>A	snv	rs	1374279390	rs1374279390
					8	127740589	G>A,T	snv	rs	1377513864	rs1377513864
					8	127740602	G>T	snv	rs	1378948166	rs1378948166
					8	127740533	A>T	snv	rs	1380388393	rs1380388393
					8	127736619	A>T	snv	rs	1381903406	rs1381903406
					8	127738266	C>T	snv	rs	1382266165	rs1382266165
					8	127738518	A>C	snv	rs	1383206618	rs1383206618
					8	127738751	C>A	snv	rs	1384004800	rs1384004800
					8	127740887	G>A	snv	rs	1389942859	rs1389942859
					8	127738346	G>A,C	snv	rs	1391743516	rs1391743516
					8	127738339	A>G	snv	rs	1395774855	rs1395774855
					8	127740733	G>T	snv	rs	1401250556	rs1401250556
					8	127738425	C>A	snv	rs	1403660912	rs1403660912
					8	127738642	A>G	snv	rs	1405976268	rs1405976268
					8	127740441	A>G	snv	rs	1413496327	rs1413496327
					8	127738769	C>A,T	snv	rs	1414103970	rs1414103970
					8	127740864	A>C	snv	rs	1415084652	rs1415084652
					8	127740659	A>G	snv	rs	1415460536	rs1415460536
					8	127738756	C>T	snv	rs	1416564094	rs1416564094
					8	127738296	T>A	snv	rs	1418866533	rs1418866533
					8	127738459	G>A	snv	rs	1420068922	rs1420068922
					8	127738821	G>A	snv	rs	1425055091	rs1425055091
					8	127740437	G>A	snv	rs	1426971261	rs1426971261
					8	127738857	C>T	snv	rs	1429861982	rs1429861982
					8	127738944	G>A	snv	rs	1434118612	rs1434118612
					8	127738739	C>A	snv	rs	1436063286	rs1436063286
					8	127740449	C>G	snv	rs	1437137562	rs1437137562
					8	127738403	G>C	snv	rs	1437767389	rs1437767389
					8	127738752	C>T	snv	rs	1439970381	rs1439970381
					8	127740809	C>T	snv	rs	1442494202	rs1442494202
					8	127739008	G>T	snv	rs	1442840229	rs1442840229
					8	127738762	G>T	snv	rs	1449189337	rs1449189337
					8	127738623	G>A	snv	rs	1454889513	rs1454889513
					8	127738746	C>A,G	snv	rs	1458778798	rs1458778798
					8	127738455	C>T	snv	rs	1460265619	rs1460265619
					8	127740762	T>G	snv	rs	1460956206	rs1460956206
					8	127740906	G>A	snv	rs	1465173750	rs1465173750
					8	127738989	G>A	snv	rs	1467095827	rs1467095827
					8	127738825	G>A	snv	rs	1467496891	rs1467496891
					8	127738672	G>C	snv	rs	1468408630	rs1468408630
					8	127738780	C>T	snv	rs	1469075079	rs1469075079
					8	127738815	G>A	snv	rs	1474679499	rs1474679499
					8	127738905	G>A	snv	rs	1476455361	rs1476455361
					8	127740936	A>G	snv	rs	1478499127	rs1478499127
					8	127738620	G>A	snv	rs	1478921898	rs1478921898
					8	127740596	C>A	snv	rs	1479419101	rs1479419101
					8	127740669	G>A	snv	rs	1480367143	rs1480367143
					8	127738467	C>A,G	snv	rs	1484385745	rs1484385745
					8	127738945	A>T	snv	rs	1489420810	rs1489420810
					8	127740546	C>G	snv	rs	1490057941	rs1490057941
					8	127738287	A>T	snv	rs	1490644442	rs1490644442
					8	127738340	C>A	snv	rs	1563757581	rs1563757581
					8	127738446	T>A	snv	rs	1563757684	rs1563757684
					8	127738495	C>G	snv	rs	1563757725	rs1563757725
					8	127740447	G>A	snv	rs	1563758692	rs1563758692
					8	127736598	A>G	snv	rs	1586587947	rs1586587947
					8	127738465	G>A	snv	rs	1586589168	rs1586589168
					8	127738536	A>G,T	snv	rs	1586589243	rs1586589243
					8	127738603	G>A	snv	rs	1586589283	rs1586589283
					8	127738680	G>C	snv	rs	1586589343	rs1586589343
					8	127738717	A>C	snv	rs	1586589376	rs1586589376
					8	127738747	C>G,T	snv	rs	1586589418	rs1586589418
					8	127738779	A>C	snv	rs	1586589469	rs1586589469
					8	127738792	A>G	snv	rs	1586589487	rs1586589487
					8	127739001	A>C	snv	rs	1586589732	rs1586589732
					8	127740414	A>C	snv	rs	1586590482	rs1586590482
					8	127740467	T>G	snv	rs	1586590527	rs1586590527
					8	127740665	A>C	snv	rs	1586590708	rs1586590708
					8	127738942	C>T	snv	rs	1638474512	rs1638474512
					8	127738744	G>A	snv	rs	1700649229	rs1700649229
					8	127738653	C>G	snv	rs	1701261549	rs1701261549
					8	127738546	C>A	snv	rs	1807479039	rs1807479039
					8	127738269	C>T	snv	rs	1813639928	rs1813639928
					8	127738275	G>C	snv	rs	1813640119	rs1813640119
					8	127738305	G>A	snv	rs	1813641041	rs1813641041
					8	127738351	A>G	snv	rs	1813641900	rs1813641900
					8	127738357	A>G	snv	rs	1813642180	rs1813642180
					8	127738509	C>T	snv	rs	1813646341	rs1813646341
					8	127738515	G>A	snv	rs	1813646562	rs1813646562
					8	127738545	A>G	snv	rs	1813647474	rs1813647474
					8	127738590	A>G	snv	rs	1813648985	rs1813648985
					8	127738602	A>T	snv	rs	1813649221	rs1813649221
					8	127738618	C>G	snv	rs	1813649486	rs1813649486
					8	127738635	A>C	snv	rs	1813650398	rs1813650398
					8	127738636	T>A	snv	rs	1813650445	rs1813650445
					8	127738656	G>A	snv	rs	1813650738	rs1813650738
					8	127738683	G>A	snv	rs	1813651272	rs1813651272
					8	127738726	C>G,T	snv	rs	1813652258	rs1813652258
					8	127738753	C>T	snv	rs	1813653260	rs1813653260
					8	127738788	T>A	snv	rs	1813654514	rs1813654514
					8	127738816	C>T	snv	rs	1813655225	rs1813655225
					8	127738830	G>A	snv	rs	1813655685	rs1813655685
					8	127738866	A>G	snv	rs	1813656522	rs1813656522
					8	127738870	G>A	snv	rs	1813656642	rs1813656642
					8	127738909	T>G	snv	rs	1813658044	rs1813658044
					8	127738917	T>C	snv	rs	1813658399	rs1813658399
					8	127738933	T>C	snv	rs	1813658942	rs1813658942
					8	127738936	C>A	snv	rs	1813659128	rs1813659128
					8	127738941	A>C	snv	rs	1813659467	rs1813659467
					8	127738947	T>G	snv	rs	1813659812	rs1813659812
					8	127738990	A>G	snv	rs	1813661451	rs1813661451
					8	127740396	A>C	snv	rs	1813689460	rs1813689460
					8	127740398	G>C	snv	rs	1813689605	rs1813689605
					8	127740404	C>G	snv	rs	1813689794	rs1813689794
					8	127740474	C>T	snv	rs	1813691298	rs1813691298
					8	127740476	G>A	snv	rs	1813691355	rs1813691355
					8	127740485	T>G	snv	rs	1813691642	rs1813691642
					8	127740497	C>G	snv	rs	1813691823	rs1813691823
					8	127740503	A>G	snv	rs	1813692086	rs1813692086
					8	127740506	C>A,G	snv	rs	1813692211	rs1813692211
					8	127740509	C>T	snv	rs	1813692445	rs1813692445
					8	127740587	A>C	snv	rs	1813694359	rs1813694359
					8	127740611	G>T	snv	rs	1813694906	rs1813694906
					8	127740618	T>C	snv	rs	1813695107	rs1813695107
					8	127740643	G>T	snv	rs	1813695579	rs1813695579
					8	127740657	G>A	snv	rs	1813695757	rs1813695757
					8	127740670	C>G	snv	rs	1813696189	rs1813696189
					8	127740680	T>C	snv	rs	1813696461	rs1813696461
					8	127740681	C>T	snv	rs	1813696503	rs1813696503
					8	127740728	C>A	snv	rs	1813697410	rs1813697410
					8	127740746	C>A	snv	rs	1813697596	rs1813697596
					8	127740776	C>A	snv	rs	1813698040	rs1813698040
					8	127740831	A>G	snv	rs	1813698605	rs1813698605
					8	127740832	A>T	snv	rs	1813698666	rs1813698666
					8	127740842	T>C	snv	rs	1813698880	rs1813698880
					8	127740857	C>G	snv	rs	1813699135	rs1813699135
					8	127740869	C>A	snv	rs	1813699445	rs1813699445
					8	127740870	A>G	snv	rs	1813699492	rs1813699492
					8	127740878	A>G	snv	rs	1813699638	rs1813699638
					8	127740890	G>C	snv	rs	1813699795	rs1813699795
					8	127740942	G>A	snv	rs	1813700950	rs1813700950
					8	127740945	A>G	snv	rs	1813701108	rs1813701108
					8	127740953	G>A	snv	rs	1813701339	rs1813701339
					8	127738294	A>C,G	snv	rs	4645959	rs4645959
					8	127738294	A>C,G	snv	rs	4645959	rs4645959

## Sheet: List B
rs28933407
rs121918683			Total Deleterious nsSNP Found from Seven Tools (SIFT, PolyPhen-2, Pmut, MutPred, SNAP2, SNP&GO and PANTHER)
rs121918684								No of Deleterious nsSNP: 10
rs121918685
rs4645959
rs4645960
rs4645961
rs4645968
rs61755060
rs112602073

## Sheet: List C
rs121918685
							Final Deleterious nsSNP
