# Supplementary material for: Investigation of pathogenic germline variants in gastric cancer and development of “GasCanBase” database
Source: Cancer Rep (Hoboken). 2023 Oct 22;6(12):e1906. doi: 10.1002/cnr2.1906 (PMC10728505; doi:10.1002/cnr2.1906)
Supplement: Supplementary file 1 — Data S1 Supporting Information. [file CNR2-6-e1906-s001.zip › Supplementary File/Table S34. Selection of nsSNP of PCNA.xlsx]

## Sheet: List A
Total nsSNP Found from dbSNP Database					#chr	pos	variation	variant_type			snp_id
	Gene : PCNA				20	5119766	G>A,C,T	snv	rs	141688754	rs141688754
	No of SNP: 5369				20	5115472	C>A	snv	rs	369958038	rs369958038
	No of nsSNP: 139				20	5118853	G>A,C	snv	rs	761623984	rs761623984
					20	5117609	C>G	snv	rs	1274412848	rs1274412848
					20	5119682	G>A,T	snv	rs	1050525	rs1050525
					20	5115488	A>G	snv	rs	140522967	rs140522967
					20	5119600	C>T	snv	rs	141842220	rs141842220
					20	5119605	T>C,G	snv	rs	144468297	rs144468297
					20	5115298	A>C,G	snv	rs	145675493	rs145675493
					20	5119756	C>G,T	snv	rs	375496467	rs375496467
					20	5117637	T>C	snv	rs	376351202	rs376351202
					20	5119586	G>A,C	snv	rs	745669400	rs745669400
					20	5115344	G>A,T	snv	rs	746900735	rs746900735
					20	5115337	C>T	snv	rs	747916514	rs747916514
					20	5127110	G>T	snv	rs	748063424	rs748063424
					20	5119728	T>C	snv	rs	749287681	rs749287681
					20	5119666	C>T	snv	rs	751096723	rs751096723
					20	5119624	T>C,G	snv	rs	752756450	rs752756450
					20	5115325	T>C,G	snv	rs	753494859	rs753494859
					20	5119633	C>T	snv	rs	754051671	rs754051671
					20	5115333	G>A	snv	rs	754622048	rs754622048
					20	5118784	C>T	snv	rs	757200275	rs757200275
					20	5118771	G>A	snv	rs	757469185	rs757469185
					20	5119635	T>G	snv	rs	759826699	rs759826699
					20	5118861	G>A,C	snv	rs	760578899	rs760578899
					20	5117643	C>T	snv	rs	764789172	rs764789172
					20	5118673	C>A	snv	rs	768007592	rs768007592
					20	5115558	C>A	snv	rs	768807139	rs768807139
					20	5117487	C>T	snv	rs	769262502	rs769262502
					20	5119692	T>A	snv	rs	769487182	rs769487182
					20	5119595	C>T	snv	rs	769587124	rs769587124
					20	5115362	A>G	snv	rs	769780505	rs769780505
					20	5118796	T>C	snv	rs	770091696	rs770091696
					20	5117601	G>T	snv	rs	771163574	rs771163574
					20	5115339	T>C	snv	rs	771809068	rs771809068
					20	5118856	T>C	snv	rs	771828986	rs771828986
					20	5117507	A>C	snv	rs	772308650	rs772308650
					20	5118837	T>C	snv	rs	773719325	rs773719325
					20	5118666	C>T	snv	rs	775027645	rs775027645
					20	5119579	T>A	snv	rs	776541305	rs776541305
					20	5119758	T>C	snv	rs	776734661	rs776734661
					20	5117611	T>C	snv	rs	777131504	rs777131504
					20	5117472	C>A	snv	rs	779077153	rs779077153
					20	5119727	G>A,C	snv	rs	779810002	rs779810002
					20	5119686	T>C	snv	rs	780735449	rs780735449
					20	5118777	T>C	snv	rs	781573975	rs781573975
					20	5127126	C>A,G,T	snv	rs	866786243	rs866786243
					20	5119608	C>T	snv	rs	867201351	rs867201351
					20	5115484	G>A	snv	rs	878920538	rs878920538
					20	5117516	T>C	snv	rs	915271779	rs915271779
					20	5119674	G>A	snv	rs	954015780	rs954015780
					20	5115345	C>T	snv	rs	984756437	rs984756437
					20	5127118	C>T	snv	rs	998068794	rs998068794
					20	5119722	G>A,C	snv	rs	1006865078	rs1006865078
					20	5119647	G>A	snv	rs	1021658001	rs1021658001
					20	5119780	C>T	snv	rs	1161273015	rs1161273015
					20	5117492	T>G	snv	rs	1165182699	rs1165182699
					20	5117553	C>T	snv	rs	1169145131	rs1169145131
					20	5119606	T>G	snv	rs	1169315308	rs1169315308
					20	5119700	G>A,T	snv	rs	1170620338	rs1170620338
					20	5115556	T>C	snv	rs	1172295623	rs1172295623
					20	5127122	T>G	snv	rs	1182374919	rs1182374919
					20	5117620	A>C	snv	rs	1189549565	rs1189549565
					20	5119597	T>C	snv	rs	1190910689	rs1190910689
					20	5119771	A>T	snv	rs	1197072909	rs1197072909
					20	5119702	T>C	snv	rs	1218001488	rs1218001488
					20	5117613	T>C	snv	rs	1222707529	rs1222707529
					20	5115509	T>C	snv	rs	1228025562	rs1228025562
					20	5119747	C>T	snv	rs	1235817568	rs1235817568
					20	5117592	T>C	snv	rs	1244052866	rs1244052866
					20	5118804	T>C	snv	rs	1268619804	rs1268619804
					20	5118826	T>C	snv	rs	1279931603	rs1279931603
					20	5118775	C>T	snv	rs	1280122791	rs1280122791
					20	5115529	A>G	snv	rs	1280513951	rs1280513951
					20	5127096	A>G	snv	rs	1291234500	rs1291234500
					20	5119792	C>T	snv	rs	1293626355	rs1293626355
					20	5115288	A>G	snv	rs	1296719526	rs1296719526
					20	5118660	C>T	snv	rs	1303813984	rs1303813984
					20	5115482	C>T	snv	rs	1307654561	rs1307654561
					20	5117570	G>T	snv	rs	1327575110	rs1327575110
					20	5119746	G>T	snv	rs	1332472823	rs1332472823
					20	5118769	T>C	snv	rs	1341597105	rs1341597105
					20	5118675	G>C	snv	rs	1342963044	rs1342963044
					20	5119653	T>A	snv	rs	1346140320	rs1346140320
					20	5127143	G>T	snv	rs	1353105288	rs1353105288
					20	5119755	A>G	snv	rs	1355569334	rs1355569334
					20	5117489	A>G	snv	rs	1369087452	rs1369087452
					20	5118828	A>G	snv	rs	1369529459	rs1369529459
					20	5127129	G>A	snv	rs	1390363005	rs1390363005
					20	5115470	T>C	snv	rs	1392081267	rs1392081267
					20	5115485	T>C	snv	rs	1397502489	rs1397502489
					20	5119632	C>A	snv	rs	1402628841	rs1402628841
					20	5119711	T>A,C	snv	rs	1405211018	rs1405211018
					20	5118630	C>A,T	snv	rs	1409522196	rs1409522196
					20	5118656	T>C	snv	rs	1409532846	rs1409532846
					20	5119578	C>T	snv	rs	1412088718	rs1412088718
					20	5118841	C>A,T	snv	rs	1413069059	rs1413069059
					20	5115535	A>G	snv	rs	1421340775	rs1421340775
					20	5127127	C>G	snv	rs	1421484496	rs1421484496
					20	5127133	C>T	snv	rs	1431223268	rs1431223268
					20	5119642	G>A	snv	rs	1435127486	rs1435127486
					20	5119770	G>A	snv	rs	1435159800	rs1435159800
					20	5117657	T>C	snv	rs	1438678643	rs1438678643
					20	5117476	C>G	snv	rs	1456665309	rs1456665309
					20	5117583	C>A	snv	rs	1456795096	rs1456795096
					20	5119719	C>G	snv	rs	1457673870	rs1457673870
					20	5119708	T>A	snv	rs	1458439878	rs1458439878
					20	5119761	T>C	snv	rs	1463547840	rs1463547840
					20	5119696	C>T	snv	rs	1467337548	rs1467337548
					20	5118829	T>C	snv	rs	1478095158	rs1478095158
					20	5127120	C>A	snv	rs	1480222459	rs1480222459
					20	5127123	G>A	snv	rs	1480946827	rs1480946827
					20	5118629	A>G	snv	rs	1568519825	rs1568519825
					20	5119740	T>C	snv	rs	1568520432	rs1568520432
					20	5115357	C>T	snv	rs	1600445020	rs1600445020
					20	5117530	T>A,C	snv	rs	1600447214	rs1600447214
					20	5117586	C>G	snv	rs	1600447264	rs1600447264
					20	5119626	T>G	snv	rs	1600449724	rs1600449724
					20	5119648	T>G	snv	rs	1600449769	rs1600449769
					20	5115342	C>A	snv	rs	2090467363	rs2090467363
					20	5115478	G>A	snv	rs	2090468507	rs2090468507
					20	5115502	G>C	snv	rs	2090468685	rs2090468685
					20	5115560	T>A	snv	rs	2090469056	rs2090469056
					20	5117552	A>G	snv	rs	2090483794	rs2090483794
					20	5117556	C>T	snv	rs	2090483818	rs2090483818
					20	5117576	A>G	snv	rs	2090483961	rs2090483961
					20	5117616	G>A	snv	rs	2090484242	rs2090484242
					20	5118834	T>C	snv	rs	2090494491	rs2090494491
					20	5118844	C>A	snv	rs	2090494584	rs2090494584
					20	5119612	C>A	snv	rs	2090503053	rs2090503053
					20	5119641	C>T	snv	rs	2090503412	rs2090503412
					20	5119657	C>T	snv	rs	2090503649	rs2090503649
					20	5119662	G>C	snv	rs	2090503713	rs2090503713
					20	5119675	A>C	snv	rs	2090503965	rs2090503965
					20	5119729	T>C	snv	rs	2090504565	rs2090504565
					20	5119735	G>A	snv	rs	2090504635	rs2090504635
					20	5127115	T>C	snv	rs	2090559193	rs2090559193
					20	5127117	G>A	snv	rs	2090559228	rs2090559228
					20	5127148	A>G	snv	rs	2090559778	rs2090559778

## Sheet: List B
rs1050525
			Total Deleterious nsSNP Found from Seven Tools (SIFT, PolyPhen-2, Pmut, MutPred, SNAP2, SNP&GO and PANTHER)
								No of Deleterious nsSNP: 1

## Sheet: List C
rs1050525
							Final Deleterious nsSNP
