# Supplementary material for: Investigation of pathogenic germline variants in gastric cancer and development of “GasCanBase” database
Source: Cancer Rep (Hoboken). 2023 Oct 22;6(12):e1906. doi: 10.1002/cnr2.1906 (PMC10728505; doi:10.1002/cnr2.1906)
Supplement: Supplementary file 1 — Data S1 Supporting Information. [file CNR2-6-e1906-s001.zip › Supplementary File/Table S35. Selection of nsSNP of PIK3CA.xlsx]

## Sheet: List A
Total nsSNP Found from dbSNP Database					#chr	pos	variation	variant_type			snp_id
	Gene : PIK3CA				3	179209622	A>G	snv	rs	2230461	rs2230461
	No of SNP: 32291				3	179221089	G>A	snv	rs	3729687	rs3729687
	No of nsSNP: 555				3	179219674	G>A	snv	rs	3865687	rs3865687
					3	179219661	G>A	snv	rs	3908108	rs3908108
					3	179219700	G>A	snv	rs	3908109	rs3908109
					3	179230004	A>G,T	snv	rs	17849078	rs17849078
					3	179199003	C>A	snv	rs	71310379	rs71310379
					3	179218241	G>A	snv	rs	104885999	rs104885999
					3	179218334	G>A	snv	rs	104886000	rs104886000
					3	179218303	G>A,C	snv	rs	104886003	rs104886003
					3	179204573	C>G	snv	rs	113613074	rs113613074
					3	179210192	T>C,G	snv	rs	121913272	rs121913272
					3	179218294	G>A,C	snv	rs	121913273	rs121913273
					3	179218304	A>C,G,T	snv	rs	121913274	rs121913274
					3	179218305	G>A,C,T	snv	rs	121913275	rs121913275
					3	179234302	G>A,C	snv	rs	121913277	rs121913277
					3	179234297	A>G,T	snv	rs	121913279	rs121913279
					3	179234296	C>T	snv	rs	121913281	rs121913281
					3	179221072	A>C	snv	rs	121913282	rs121913282
					3	179234286	G>A,T	snv	rs	121913283	rs121913283
					3	179203765	T>A,G	snv	rs	121913284	rs121913284
					3	179218286	C>G	snv	rs	121913285	rs121913285
					3	179218306	C>A,G	snv	rs	121913286	rs121913286
					3	179199088	G>A	snv	rs	121913287	rs121913287
					3	179234219	A>G	snv	rs	121913288	rs121913288
					3	179224091	A>G	snv	rs	181194055	rs181194055
					3	179198965	A>G	snv	rs	190372148	rs190372148
					3	179210515	A>C	snv	rs	199563773	rs199563773
					3	179203684	G>A	snv	rs	199605762	rs199605762
					3	179210554	C>A	snv	rs	199747934	rs199747934
					3	179199807	A>G	snv	rs	200001957	rs200001957
					3	179221050	G>A,T	snv	rs	200404201	rs200404201
					3	179225967	C>T	snv	rs	200671228	rs200671228
					3	179199813	C>T	snv	rs	200762923	rs200762923
					3	179210258	G>A,C	snv	rs	200951754	rs200951754
					3	179203661	A>G	snv	rs	201238717	rs201238717
					3	179199036	G>A,T	snv	rs	201269904	rs201269904
					3	179218214	A>G	snv	rs	201371389	rs201371389
					3	179199803	C>G,T	snv	rs	201705993	rs201705993
					3	179210276	G>A	snv	rs	201946684	rs201946684
					3	179204582	A>G,T	snv	rs	202013300	rs202013300
					3	179225998	G>A,T	snv	rs	371049193	rs371049193
					3	179199698	A>G	snv	rs	371727887	rs371727887
					3	179201350	C>G	snv	rs	372610277	rs372610277
					3	179204576	G>A	snv	rs	397514565	rs397514565
					3	179210186	G>A	snv	rs	397517199	rs397517199
					3	179218307	A>C,G,T	snv	rs	397517201	rs397517201
					3	179234230	A>G	snv	rs	397517202	rs397517202
					3	179201313	G>A	snv	rs	541134560	rs541134560
					3	179210502	T>A,G	snv	rs	557949672	rs557949672
					3	179230077	G>A	snv	rs	587776932	rs587776932
					3	179199690	G>A	snv	rs	587777790	rs587777790
					3	179199740	G>A	snv	rs	587777791	rs587777791
					3	179201379	G>A	snv	rs	587777792	rs587777792
					3	179204509	G>A	snv	rs	587777793	rs587777793
					3	179204588	G>A	snv	rs	587777794	rs587777794
					3	179199166	A>G	snv	rs	746860750	rs746860750
					3	179209642	G>A,T	snv	rs	748197872	rs748197872
					3	179198937	C>A,G,T	snv	rs	749415085	rs749415085
					3	179224714	G>A	snv	rs	749840319	rs749840319
					3	179199737	C>T	snv	rs	750545881	rs750545881
					3	179210527	T>A	snv	rs	751557352	rs751557352
					3	179201362	A>G	snv	rs	751662352	rs751662352
					3	179210516	A>G	snv	rs	753879573	rs753879573
					3	179203640	A>G	snv	rs	754602413	rs754602413
					3	179199773	G>A	snv	rs	755969956	rs755969956
					3	179229306	T>C	snv	rs	756890248	rs756890248
					3	179203728	C>T	snv	rs	759611407	rs759611407
					3	179199837	A>G	snv	rs	761264437	rs761264437
					3	179203547	A>G	snv	rs	765030404	rs765030404
					3	179198966	T>G	snv	rs	768265254	rs768265254
					3	179219652	A>G	snv	rs	768646872	rs768646872
					3	179224736	G>A,C	snv	rs	771524333	rs771524333
					3	179198938	G>A,T	snv	rs	772110575	rs772110575
					3	179210458	G>T	snv	rs	772628045	rs772628045
					3	179230113	G>A	snv	rs	773300933	rs773300933
					3	179199136	C>T	snv	rs	863225060	rs863225060
					3	179199160	T>A	snv	rs	863225460	rs863225460
					3	179221146	G>A	snv	rs	867262025	rs867262025
					3	179199148	G>A	snv	rs	886042002	rs886042002
					3	179210473	G>A,C	snv	rs	991307659	rs991307659
					3	179218315	G>A	snv	rs	1057519699	rs1057519699
					3	179210438	C>T	snv	rs	1057519872	rs1057519872
					3	179210291	G>A,C	snv	rs	1057519925	rs1057519925
					3	179210293	A>T	snv	rs	1057519926	rs1057519926
					3	179218295	A>C,G,T	snv	rs	1057519927	rs1057519927
					3	179221147	A>C	snv	rs	1057519928	rs1057519928
					3	179199066	G>A	snv	rs	1057519929	rs1057519929
					3	179199142	G>T	snv	rs	1057519930	rs1057519930
					3	179199141	G>C	snv	rs	1057519931	rs1057519931
					3	179234298	T>G	snv	rs	1057519932	rs1057519932
					3	179199156	A>G	snv	rs	1057519933	rs1057519933
					3	179199158	G>C	snv	rs	1057519934	rs1057519934
					3	179199157	A>G	snv	rs	1057519935	rs1057519935
					3	179234284	A>G,T	snv	rs	1057519936	rs1057519936
					3	179234285	T>C	snv	rs	1057519937	rs1057519937
					3	179203764	A>C,T	snv	rs	1057519938	rs1057519938
					3	179203763	A>C	snv	rs	1057519939	rs1057519939
					3	179218308	G>T	snv	rs	1057519940	rs1057519940
					3	179203761	T>C,G	snv	rs	1057519941	rs1057519941
					3	179203760	G>A,T	snv	rs	1057519942	rs1057519942
					3	179210507	A>G	snv	rs	1060500027	rs1060500027
					3	179219590	A>G	snv	rs	1060500028	rs1060500028
					3	179221047	C>T	snv	rs	1060500029	rs1060500029
					3	179199152	A>C,G	snv	rs	1060500031	rs1060500031
					3	179201491	G>A	snv	rs	1060500032	rs1060500032
					3	179203778	G>A	snv	rs	1064793349	rs1064793349
					3	179199103	G>A	snv	rs	1064793663	rs1064793663
					3	179204536	G>A	snv	rs	1064793732	rs1064793732
					3	179234288	A>G	snv	rs	1064793838	rs1064793838
					3	179230095	A>G	snv	rs	1064795304	rs1064795304
					3	179229442	T>C	snv	rs	1064796841	rs1064796841
					3	179198973	T>C	snv	rs	1064797300	rs1064797300
					3	179199861	C>T	snv	rs	1175225456	rs1175225456
					3	179210318	A>G	snv	rs	1242912405	rs1242912405
					3	179234354	C>T	snv	rs	1253171657	rs1253171657
					3	179203725	G>A,T	snv	rs	1262394031	rs1262394031
					3	179199000	C>T	snv	rs	1266632047	rs1266632047
					3	179210520	G>T	snv	rs	1271146910	rs1271146910
					3	179203676	C>A	snv	rs	1297000505	rs1297000505
					3	179219573	G>A,T	snv	rs	1302992156	rs1302992156
					3	179229427	A>G	snv	rs	1395235750	rs1395235750
					3	179221042	A>G,T	snv	rs	1397152286	rs1397152286
					3	179210255	A>G	snv	rs	1427967136	rs1427967136
					3	179224797	G>A	snv	rs	1430412182	rs1430412182
					3	179230064	C>A,T	snv	rs	1432181034	rs1432181034
					3	179199001	A>C	snv	rs	1480626654	rs1480626654
					3	179198979	G>C	snv	rs	1553820355	rs1553820355
					3	179199723	A>G	snv	rs	1553820490	rs1553820490
					3	179199822	G>A	snv	rs	1553820511	rs1553820511
					3	179199897	A>C	snv	rs	1553820520	rs1553820520
					3	179201469	G>A	snv	rs	1553820694	rs1553820694
					3	179203779	A>G	snv	rs	1553821144	rs1553821144
					3	179219571	A>G	snv	rs	1553823608	rs1553823608
					3	179219986	T>C	snv	rs	1553823718	rs1553823718
					3	179230065	A>G	snv	rs	1553825421	rs1553825421
					3	179230355	C>T	snv	rs	1553825480	rs1553825480
					3	179234231	C>G	snv	rs	1553826166	rs1553826166
					3	179234300	A>G	snv	rs	1553826184	rs1553826184
					3	179199039	A>G	snv	rs	1560137176	rs1560137176
					3	179199073	T>C	snv	rs	1560137208	rs1560137208
					3	179201290	G>A	snv	rs	1560138278	rs1560138278
					3	179218267	G>A	snv	rs	1560144842	rs1560144842
					3	179224112	G>A	snv	rs	1560147074	rs1560147074
					3	179229300	G>A	snv	rs	1560148927	rs1560148927
					3	179234132	G>A	snv	rs	1560150481	rs1560150481
					3	179234351	A>T	snv	rs	1560150596	rs1560150596
					3	179198865	C>T	snv	rs	1576931874	rs1576931874
					3	179199896	A>G	snv	rs	1576932528	rs1576932528
					3	179204533	G>A	snv	rs	1576935161	rs1576935161
					3	179209693	C>T	snv	rs	1576938120	rs1576938120
					3	179218330	C>T	snv	rs	1576942444	rs1576942444
					3	179221018	G>C	snv	rs	1576943715	rs1576943715
					3	179229373	T>G	snv	rs	1576947658	rs1576947658
					3	179229402	A>G	snv	rs	1576947670	rs1576947670
					3	179230312	C>A	snv	rs	1576948107	rs1576948107
					3	179234289	T>A	snv	rs	1576949960	rs1576949960
					3	179234329	A>C	snv	rs	1576950003	rs1576950003
					3	179198826	A>G	snv	rs	1724332515	rs1724332515
					3	179198916	A>C	snv	rs	1724335079	rs1724335079
					3	179198964	C>T	snv	rs	1724336565	rs1724336565
					3	179199096	G>A	snv	rs	1724341846	rs1724341846
					3	179199099	C>A	snv	rs	1724342021	rs1724342021
					3	179199126	G>C	snv	rs	1724342655	rs1724342655
					3	179199704	A>G	snv	rs	1724359925	rs1724359925
					3	179199789	T>C	snv	rs	1724363237	rs1724363237
					3	179199798	G>A	snv	rs	1724363616	rs1724363616
					3	179201338	A>C,G	snv	rs	1724404532	rs1724404532
					3	179201371	G>A	snv	rs	1724405220	rs1724405220
					3	179201388	A>G	snv	rs	1724405654	rs1724405654
					3	179203685	A>G	snv	rs	1724480940	rs1724480940
					3	179203727	G>T	snv	rs	1724482664	rs1724482664
					3	179203785	A>T	snv	rs	1724484731	rs1724484731
					3	179204525	A>G	snv	rs	1724506239	rs1724506239
					3	179204575	T>C	snv	rs	1724507777	rs1724507777
					3	179210279	C>T	snv	rs	1724674149	rs1724674149
					3	179210474	T>C	snv	rs	1724680844	rs1724680844
					3	179218223	C>G	snv	rs	1724885747	rs1724885747
					3	179218268	C>G	snv	rs	1724886930	rs1724886930
					3	179218280	G>A	snv	rs	1724887307	rs1724887307
					3	179221012	G>C	snv	rs	1724953620	rs1724953620
					3	179221026	C>A	snv	rs	1724954145	rs1724954145
					3	179221153	A>G	snv	rs	1724956832	rs1724956832
					3	179229289	G>C	snv	rs	1725157266	rs1725157266
					3	179229334	A>G	snv	rs	1725159134	rs1725159134
					3	179234110	T>C	snv	rs	1725278183	rs1725278183
					3	179234126	C>G	snv	rs	1725278653	rs1725278653
					3	179234213	T>C	snv	rs	1725280610	rs1725280610
					3	179234296	CA>AT	mnv	rs	1725283257	rs1725283257
					3	179234360	A>T	snv	rs	1725284914	rs1725284914
					3	179209622	A>G	snv	rs	2230461	rs2230461
					3	179209622	A>G	snv	rs	2230461	rs2230461
					3	179219661	G>A	snv	rs	3908108	rs3908108
					3	179219700	G>A	snv	rs	3908109	rs3908109
					3	179234302	G>A,C	snv	rs	121913277	rs121913277
					3	179198952	A>G	snv	rs	1051399	rs1051399
					3	179203726	T>A	snv	rs	1051407	rs1051407
					3	179203766	G>C	snv	rs	1131680	rs1131680
					3	179240063	C>T	snv	rs	3914675	rs3914675
					3	179219967	T>C	snv	rs	17849072	rs17849072
					3	179221155	A>G	snv	rs	41273621	rs41273621
					3	179218252	A>G	snv	rs	59971989	rs59971989
					3	179229394	A>C	snv	rs	74427133	rs74427133
					3	179203618	A>C	snv	rs	74639903	rs74639903
					3	179240045	C>G	snv	rs	140852530	rs140852530
					3	179199108	T>C	snv	rs	140888424	rs140888424
					3	179199175	T>G	snv	rs	150075806	rs150075806
					3	179203551	G>A	snv	rs	150606403	rs150606403
					3	179240022	T>C	snv	rs	184550595	rs184550595
					3	179210464	T>C	snv	rs	186076493	rs186076493
					3	179221013	C>A	snv	rs	199700225	rs199700225
					3	179198958	A>G	snv	rs	199892244	rs199892244
					3	179226030	C>A,T	snv	rs	199926184	rs199926184
					3	179229331	G>A	snv	rs	199943173	rs199943173
					3	179199169	G>T	snv	rs	200018596	rs200018596
					3	179210561	G>T	snv	rs	200031978	rs200031978
					3	179201341	A>G	snv	rs	200131834	rs200131834
					3	179203631	T>G	snv	rs	200433654	rs200433654
					3	179210481	G>A,T	snv	rs	200480523	rs200480523
					3	179199759	G>A	snv	rs	200619412	rs200619412
					3	179219601	A>G	snv	rs	200694869	rs200694869
					3	179203697	T>G	snv	rs	200751708	rs200751708
					3	179201533	A>G,T	snv	rs	200765393	rs200765393
					3	179210557	G>A,T	snv	rs	201631515	rs201631515
					3	179203692	A>G	snv	rs	369596123	rs369596123
					3	179234106	G>A	snv	rs	369697984	rs369697984
					3	179210549	A>G	snv	rs	369950390	rs369950390
					3	179210334	A>G	snv	rs	372316575	rs372316575
					3	179203694	A>G	snv	rs	372585003	rs372585003
					3	179198915	G>A	snv	rs	372968114	rs372968114
					3	179234138	A>G	snv	rs	373295359	rs373295359
					3	179210518	T>C	snv	rs	376198913	rs376198913
					3	179210273	C>T	snv	rs	573490174	rs573490174
					3	179199821	A>G	snv	rs	745427569	rs745427569
					3	179210238	C>T	snv	rs	745847400	rs745847400
					3	179219648	T>A	snv	rs	745884068	rs745884068
					3	179210256	T>C	snv	rs	746773689	rs746773689
					3	179234292	T>G	snv	rs	748089627	rs748089627
					3	179220025	T>C	snv	rs	748139041	rs748139041
					3	179198889	G>A	snv	rs	748316866	rs748316866
					3	179230017	A>G	snv	rs	748411676	rs748411676
					3	179198836	G>A,T	snv	rs	749956691	rs749956691
					3	179201519	A>T	snv	rs	750030185	rs750030185
					3	179203554	G>A	snv	rs	750214356	rs750214356
					3	179219721	A>C	snv	rs	751095740	rs751095740
					3	179209624	A>G	snv	rs	751673551	rs751673551
					3	179198870	G>C	snv	rs	751930632	rs751930632
					3	179230366	G>A	snv	rs	752056112	rs752056112
					3	179224132	G>A	snv	rs	752782033	rs752782033
					3	179234117	C>T	snv	rs	753064641	rs753064641
					3	179199701	G>A	snv	rs	754044428	rs754044428
					3	179221051	C>T	snv	rs	754404652	rs754404652
					3	179199747	A>G	snv	rs	754839215	rs754839215
					3	179224113	G>T	snv	rs	755226907	rs755226907
					3	179204551	A>C,G	snv	rs	755641133	rs755641133
					3	179210214	T>A	snv	rs	756193341	rs756193341
					3	179219220	A>C	snv	rs	758050864	rs758050864
					3	179201523	C>T	snv	rs	758142827	rs758142827
					3	179199875	C>G,T	snv	rs	758563093	rs758563093
					3	179221008	G>A	snv	rs	759150318	rs759150318
					3	179204531	G>C,T	snv	rs	759188876	rs759188876
					3	179203770	A>T	snv	rs	761766361	rs761766361
					3	179199016	A>G	snv	rs	762499952	rs762499952
					3	179219694	A>G	snv	rs	762727422	rs762727422
					3	179201325	C>G	snv	rs	763090975	rs763090975
					3	179199854	T>G	snv	rs	764493325	rs764493325
					3	179240021	G>A	snv	rs	765436531	rs765436531
					3	179219716	A>G	snv	rs	765898315	rs765898315
					3	179224100	T>C	snv	rs	766847142	rs766847142
					3	179199018	G>A	snv	rs	766896653	rs766896653
					3	179204538	A>T	snv	rs	767117813	rs767117813
					3	179199885	A>G	snv	rs	767439253	rs767439253
					3	179224115	G>A	snv	rs	767744576	rs767744576
					3	179234116	G>T	snv	rs	767952819	rs767952819
					3	179210497	G>A	snv	rs	768049386	rs768049386
					3	179210434	A>T	snv	rs	769406397	rs769406397
					3	179199812	C>T	snv	rs	770642656	rs770642656
					3	179210243	G>A,C	snv	rs	772020209	rs772020209
					3	179199014	A>C	snv	rs	772678298	rs772678298
					3	179219685	A>G	snv	rs	773111475	rs773111475
					3	179224089	G>A	snv	rs	773463702	rs773463702
					3	179201318	A>G	snv	rs	773550451	rs773550451
					3	179203715	G>A	snv	rs	774616938	rs774616938
					3	179210270	T>C	snv	rs	776202229	rs776202229
					3	179199830	T>C	snv	rs	776203240	rs776203240
					3	179219673	C>T	snv	rs	776503460	rs776503460
					3	179199860	C>G	snv	rs	777154955	rs777154955
					3	179210231	A>G	snv	rs	777901394	rs777901394
					3	179198931	T>C	snv	rs	777956032	rs777956032
					3	179219616	G>A	snv	rs	778096620	rs778096620
					3	179199098	C>A	snv	rs	778184105	rs778184105
					3	179229322	A>G	snv	rs	778550145	rs778550145
					3	179201515	A>G	snv	rs	778573303	rs778573303
					3	179199725	A>G	snv	rs	778808375	rs778808375
					3	179234182	G>A	snv	rs	778888233	rs778888233
					3	179204583	T>A	snv	rs	779205139	rs779205139
					3	179219261	G>A	snv	rs	779700339	rs779700339
					3	179203625	A>G,T	snv	rs	779900475	rs779900475
					3	179240054	G>A	snv	rs	780258944	rs780258944
					3	179203658	C>T	snv	rs	780572147	rs780572147
					3	179225968	G>A	snv	rs	780837825	rs780837825
					3	179199766	T>G	snv	rs	781155625	rs781155625
					3	179209638	C>G	snv	rs	781381096	rs781381096
					3	179198886	C>G	snv	rs	781473521	rs781473521
					3	179204516	C>A	snv	rs	865861691	rs865861691
					3	179221061	G>A	snv	rs	866824713	rs866824713
					3	179220995	G>A	snv	rs	887627133	rs887627133
					3	179229399	C>A,T	snv	rs	892699659	rs892699659
					3	179224117	C>A	snv	rs	902302454	rs902302454
					3	179201373	G>C	snv	rs	910287504	rs910287504
					3	179201431	C>G	snv	rs	934216391	rs934216391
					3	179201395	A>G	snv	rs	943131817	rs943131817
					3	179210213	A>G	snv	rs	943535452	rs943535452
					3	179210451	G>A,T	snv	rs	959926480	rs959926480
					3	179230029	A>G	snv	rs	985791383	rs985791383
					3	179218321	C>G	snv	rs	988134846	rs988134846
					3	179209621	T>C	snv	rs	989785573	rs989785573
					3	179219227	C>T	snv	rs	996189594	rs996189594
					3	179224162	C>T	snv	rs	1003780665	rs1003780665
					3	179210476	G>T	snv	rs	1004909638	rs1004909638
					3	179219245	G>A	snv	rs	1022286541	rs1022286541
					3	179224180	A>G	snv	rs	1022964484	rs1022964484
					3	179209699	A>T	snv	rs	1038836238	rs1038836238
					3	179199881	T>C	snv	rs	1055592960	rs1055592960
					3	179229345	A>G	snv	rs	1160097862	rs1160097862
					3	179234137	C>T	snv	rs	1160295534	rs1160295534
					3	179201494	G>C	snv	rs	1164194300	rs1164194300
					3	179240009	T>G	snv	rs	1165904559	rs1165904559
					3	179240012	T>C	snv	rs	1171133794	rs1171133794
					3	179220018	C>G	snv	rs	1175399043	rs1175399043
					3	179198877	C>T	snv	rs	1178810605	rs1178810605
					3	179201309	C>G	snv	rs	1182102297	rs1182102297
					3	179240029	C>G	snv	rs	1185082400	rs1185082400
					3	179210491	A>G	snv	rs	1187304552	rs1187304552
					3	179229315	C>G	snv	rs	1195745994	rs1195745994
					3	179203563	T>C	snv	rs	1197175410	rs1197175410
					3	179203703	A>C	snv	rs	1203909224	rs1203909224
					3	179203716	T>A	snv	rs	1204477021	rs1204477021
					3	179240036	T>G	snv	rs	1215656808	rs1215656808
					3	179230032	C>T	snv	rs	1216178660	rs1216178660
					3	179210531	G>A	snv	rs	1220116506	rs1220116506
					3	179229310	T>G	snv	rs	1221372660	rs1221372660
					3	179199765	T>C	snv	rs	1223709697	rs1223709697
					3	179201376	C>T	snv	rs	1223886939	rs1223886939
					3	179198946	A>G	snv	rs	1225779973	rs1225779973
					3	179203548	T>C	snv	rs	1227389466	rs1227389466
					3	179203683	T>C	snv	rs	1231592354	rs1231592354
					3	179203713	G>C	snv	rs	1235701540	rs1235701540
					3	179201374	T>C	snv	rs	1236123346	rs1236123346
					3	179224183	C>G	snv	rs	1242872065	rs1242872065
					3	179234261	C>T	snv	rs	1242945375	rs1242945375
					3	179234144	A>G	snv	rs	1245520052	rs1245520052
					3	179219596	C>T	snv	rs	1248066956	rs1248066956
					3	179204503	A>G,T	snv	rs	1249433928	rs1249433928
					3	179210508	G>C	snv	rs	1254179775	rs1254179775
					3	179219949	G>A	snv	rs	1258808931	rs1258808931
					3	179210534	A>G	snv	rs	1260684206	rs1260684206
					3	179198974	T>G	snv	rs	1260738276	rs1260738276
					3	179203565	C>T	snv	rs	1260908401	rs1260908401
					3	179220992	G>C	snv	rs	1261422976	rs1261422976
					3	179224807	T>G	snv	rs	1261983174	rs1261983174
					3	179209681	G>C	snv	rs	1263777602	rs1263777602
					3	179219689	A>G	snv	rs	1264814442	rs1264814442
					3	179218265	A>G	snv	rs	1266238180	rs1266238180
					3	179234105	T>A	snv	rs	1272870037	rs1272870037
					3	179240024	A>G	snv	rs	1276353701	rs1276353701
					3	179210280	C>T	snv	rs	1278986760	rs1278986760
					3	179198913	A>G	snv	rs	1289478729	rs1289478729
					3	179240039	T>C	snv	rs	1298293079	rs1298293079
					3	179210236	C>G,T	snv	rs	1300954876	rs1300954876
					3	179218250	A>G	snv	rs	1302938521	rs1302938521
					3	179219697	G>A	snv	rs	1303751906	rs1303751906
					3	179224127	T>C	snv	rs	1304992271	rs1304992271
					3	179240043	C>A,T	snv	rs	1310955474	rs1310955474
					3	179240019	C>T	snv	rs	1312086263	rs1312086263
					3	179203580	A>G	snv	rs	1320955347	rs1320955347
					3	179201509	T>A	snv	rs	1323640980	rs1323640980
					3	179199733	A>C	snv	rs	1326663311	rs1326663311
					3	179234212	A>G	snv	rs	1328031338	rs1328031338
					3	179203679	T>C	snv	rs	1328531232	rs1328531232
					3	179219686	A>T	snv	rs	1334051055	rs1334051055
					3	179221048	G>A	snv	rs	1336500564	rs1336500564
					3	179203559	A>G	snv	rs	1341976696	rs1341976696
					3	179229431	C>G	snv	rs	1347509342	rs1347509342
					3	179224168	C>T	snv	rs	1355632857	rs1355632857
					3	179224767	A>G	snv	rs	1356168549	rs1356168549
					3	179240013	C>G	snv	rs	1356221465	rs1356221465
					3	179230022	C>G	snv	rs	1356990190	rs1356990190
					3	179225985	C>G	snv	rs	1360085333	rs1360085333
					3	179240033	T>A	snv	rs	1361447164	rs1361447164
					3	179201441	A>C	snv	rs	1362905343	rs1362905343
					3	179226040	G>A	snv	rs	1365628884	rs1365628884
					3	179210240	C>G,T	snv	rs	1365836230	rs1365836230
					3	179218257	A>C,G	snv	rs	1366386478	rs1366386478
					3	179209648	C>T	snv	rs	1368278109	rs1368278109
					3	179210468	G>A	snv	rs	1369948803	rs1369948803
					3	179229321	G>A	snv	rs	1371836681	rs1371836681
					3	179201292	C>A	snv	rs	1375011981	rs1375011981
					3	179240008	C>A,T	snv	rs	1375267471	rs1375267471
					3	179199756	G>A	snv	rs	1382877640	rs1382877640
					3	179203667	A>T	snv	rs	1386556878	rs1386556878
					3	179218264	A>C	snv	rs	1387024511	rs1387024511
					3	179224108	A>G	snv	rs	1395991996	rs1395991996
					3	179204528	A>G	snv	rs	1397054832	rs1397054832
					3	179209641	C>T	snv	rs	1401795892	rs1401795892
					3	179210265	A>G	snv	rs	1404174283	rs1404174283
					3	179204572	C>T	snv	rs	1405237410	rs1405237410
					3	179226009	A>G	snv	rs	1405680411	rs1405680411
					3	179203643	C>T	snv	rs	1405694312	rs1405694312
					3	179201500	A>G	snv	rs	1407807826	rs1407807826
					3	179224110	G>A,T	snv	rs	1408408816	rs1408408816
					3	179199898	A>C,G	snv	rs	1410357074	rs1410357074
					3	179229353	A>T	snv	rs	1411811692	rs1411811692
					3	179219706	C>T	snv	rs	1416078027	rs1416078027
					3	179219586	A>C	snv	rs	1417939490	rs1417939490
					3	179224148	T>C	snv	rs	1418345345	rs1418345345
					3	179240000	T>C,G	snv	rs	1420899454	rs1420899454
					3	179218239	A>C	snv	rs	1423200481	rs1423200481
					3	179219704	A>G	snv	rs	1425290574	rs1425290574
					3	179203614	C>T	snv	rs	1426596111	rs1426596111
					3	179240006	T>C	snv	rs	1427818504	rs1427818504
					3	179203745	C>A	snv	rs	1428379257	rs1428379257
					3	179210471	G>A	snv	rs	1430749145	rs1430749145
					3	179199882	A>G	snv	rs	1431315886	rs1431315886
					3	179199019	A>C	snv	rs	1431864326	rs1431864326
					3	179199090	C>T	snv	rs	1432290091	rs1432290091
					3	179199788	G>A	snv	rs	1433512757	rs1433512757
					3	179229426	A>G	snv	rs	1434775922	rs1434775922
					3	179210540	G>A	snv	rs	1436163100	rs1436163100
					3	179203635	T>C	snv	rs	1442481831	rs1442481831
					3	179210461	T>A	snv	rs	1443881743	rs1443881743
					3	179230041	G>A	snv	rs	1448523337	rs1448523337
					3	179234176	G>T	snv	rs	1448660730	rs1448660730
					3	179229403	C>T	snv	rs	1454137650	rs1454137650
					3	179229433	A>G	snv	rs	1454761759	rs1454761759
					3	179199024	T>G	snv	rs	1456514123	rs1456514123
					3	179203562	A>G	snv	rs	1460491333	rs1460491333
					3	179224761	C>T	snv	rs	1461675237	rs1461675237
					3	179226027	G>A	snv	rs	1463675604	rs1463675604
					3	179218270	A>G	snv	rs	1466575763	rs1466575763
					3	179221015	A>G	snv	rs	1467298802	rs1467298802
					3	179219583	G>A	snv	rs	1467831050	rs1467831050
					3	179219197	C>T	snv	rs	1468005092	rs1468005092
					3	179198875	C>T	snv	rs	1470180843	rs1470180843
					3	179210510	A>C	snv	rs	1475475326	rs1475475326
					3	179199831	A>C	snv	rs	1475987837	rs1475987837
					3	179220994	T>C	snv	rs	1476951881	rs1476951881
					3	179203754	A>G	snv	rs	1480850406	rs1480850406
					3	179201415	C>G	snv	rs	1482313267	rs1482313267
					3	179240064	G>A,T	snv	rs	1485291937	rs1485291937
					3	179240060	T>G	snv	rs	1485780707	rs1485780707
					3	179224701	C>G,T	snv	rs	1485993106	rs1485993106
					3	179199081	A>G	snv	rs	1560137217	rs1560137217
					3	179219210	C>T	snv	rs	1560145156	rs1560145156
					3	179219670	G>A	snv	rs	1560145356	rs1560145356
					3	179198829	C>T	snv	rs	1576931853	rs1576931853
					3	179203626	T>C	snv	rs	1576934637	rs1576934637
					3	179224710	T>G	snv	rs	1576945574	rs1576945574
					3	179240044	T>G	snv	rs	1576952227	rs1576952227
					3	179198841	T>C	snv	rs	1724333023	rs1724333023
					3	179198895	T>G	snv	rs	1724334485	rs1724334485
					3	179198908	A>G	snv	rs	1724334653	rs1724334653
					3	179198910	G>A	snv	rs	1724334769	rs1724334769
					3	179198917	T>C	snv	rs	1724335162	rs1724335162
					3	179198959	T>C	snv	rs	1724336467	rs1724336467
					3	179198977	A>G	snv	rs	1724337761	rs1724337761
					3	179198992	A>G	snv	rs	1724337967	rs1724337967
					3	179199061	G>A	snv	rs	1724340524	rs1724340524
					3	179199138	G>T	snv	rs	1724343257	rs1724343257
					3	179199710	G>A	snv	rs	1724360010	rs1724360010
					3	179199726	T>C	snv	rs	1724360472	rs1724360472
					3	179199786	C>T	snv	rs	1724363071	rs1724363071
					3	179199794	C>A	snv	rs	1724363410	rs1724363410
					3	179199800	G>C	snv	rs	1724363908	rs1724363908
					3	179199829	G>C	snv	rs	1724365297	rs1724365297
					3	179199878	A>G	snv	rs	1724366892	rs1724366892
					3	179199884	A>C	snv	rs	1724367196	rs1724367196
					3	179201301	G>C	snv	rs	1724403826	rs1724403826
					3	179201356	A>C	snv	rs	1724404849	rs1724404849
					3	179201368	A>G	snv	rs	1724405146	rs1724405146
					3	179201397	G>A	snv	rs	1724405813	rs1724405813
					3	179201416	G>A,T	snv	rs	1724406293	rs1724406293
					3	179201425	T>C	snv	rs	1724406526	rs1724406526
					3	179201436	G>A	snv	rs	1724406892	rs1724406892
					3	179201534	G>C	snv	rs	1724409457	rs1724409457
					3	179203544	T>C	snv	rs	1724476312	rs1724476312
					3	179203576	G>A	snv	rs	1724477757	rs1724477757
					3	179203607	C>G	snv	rs	1724478475	rs1724478475
					3	179203622	C>T	snv	rs	1724478974	rs1724478974
					3	179203670	G>A	snv	rs	1724480380	rs1724480380
					3	179203693	A>C	snv	rs	1724481364	rs1724481364
					3	179203701	C>T	snv	rs	1724481700	rs1724481700
					3	179203723	T>A	snv	rs	1724482294	rs1724482294
					3	179204513	G>A	snv	rs	1724505784	rs1724505784
					3	179204519	G>A	snv	rs	1724506054	rs1724506054
					3	179204545	T>C	snv	rs	1724506940	rs1724506940
					3	179204561	C>T	snv	rs	1724507332	rs1724507332
					3	179204579	C>T	snv	rs	1724507950	rs1724507950
					3	179209595	G>T	snv	rs	1724655979	rs1724655979
					3	179209615	A>G	snv	rs	1724656072	rs1724656072
					3	179209630	C>T	snv	rs	1724656684	rs1724656684
					3	179209651	G>A	snv	rs	1724657372	rs1724657372
					3	179209665	A>G	snv	rs	1724657672	rs1724657672
					3	179210215	A>G	snv	rs	1724672127	rs1724672127
					3	179210300	C>G	snv	rs	1724674947	rs1724674947
					3	179210431	G>A	snv	rs	1724679182	rs1724679182
					3	179210435	C>T	snv	rs	1724679365	rs1724679365
					3	179210441	G>A	snv	rs	1724679631	rs1724679631
					3	179210446	G>C	snv	rs	1724679819	rs1724679819
					3	179210522	C>T	snv	rs	1724682773	rs1724682773
					3	179210524	G>A	snv	rs	1724682869	rs1724682869
					3	179210530	C>G	snv	rs	1724683795	rs1724683795
					3	179210542	T>G	snv	rs	1724684312	rs1724684312
					3	179210552	C>T	snv	rs	1724684601	rs1724684601
					3	179218232	A>G	snv	rs	1724885947	rs1724885947
					3	179218285	C>A	snv	rs	1724887383	rs1724887383
					3	179219198	A>G	snv	rs	1724909811	rs1724909811
					3	179219233	T>G	snv	rs	1724910561	rs1724910561
					3	179219598	C>T	snv	rs	1724920020	rs1724920020
					3	179219653	T>C	snv	rs	1724920895	rs1724920895
					3	179219655	G>A	snv	rs	1724920976	rs1724920976
					3	179219997	C>G	snv	rs	1724929023	rs1724929023
					3	179224097	T>C	snv	rs	1725027082	rs1725027082
					3	179224128	G>T	snv	rs	1725028139	rs1725028139
					3	179224171	C>A	snv	rs	1725029159	rs1725029159
					3	179224725	T>C	snv	rs	1725044717	rs1725044717
					3	179224772	G>A	snv	rs	1725045278	rs1725045278
					3	179224786	T>A	snv	rs	1725045573	rs1725045573
					3	179224795	A>G	snv	rs	1725045687	rs1725045687
					3	179224802	C>G,T	snv	rs	1725045976	rs1725045976
					3	179226013	T>C	snv	rs	1725073303	rs1725073303
					3	179229297	A>G	snv	rs	1725157672	rs1725157672
					3	179229337	C>G	snv	rs	1725159296	rs1725159296
					3	179229421	A>G	snv	rs	1725161040	rs1725161040
					3	179229430	A>C	snv	rs	1725161522	rs1725161522
					3	179230012	C>T	snv	rs	1725176062	rs1725176062
					3	179230033	G>A	snv	rs	1725176691	rs1725176691
					3	179230276	G>A	snv	rs	1725180558	rs1725180558
					3	179230277	G>A	snv	rs	1725180654	rs1725180654
					3	179230291	C>T	snv	rs	1725180919	rs1725180919
					3	179230327	G>A	snv	rs	1725181167	rs1725181167
					3	179230337	A>G	snv	rs	1725181409	rs1725181409
					3	179234168	T>C	snv	rs	1725279524	rs1725279524
					3	179234172	G>A	snv	rs	1725279624	rs1725279624
					3	179234180	C>A	snv	rs	1725279702	rs1725279702
					3	179234185	A>G	snv	rs	1725279968	rs1725279968
					3	179234186	T>A	snv	rs	1725280056	rs1725280056
					3	179234244	T>A	snv	rs	1725281391	rs1725281391
					3	179234246	A>C	snv	rs	1725281500	rs1725281500
					3	179234276	T>A	snv	rs	1725282028	rs1725282028
					3	179234301	T>G	snv	rs	1725283801	rs1725283801
					3	179240027	G>A	snv	rs	1725412208	rs1725412208
					3	179240046	T>C	snv	rs	1725412969	rs1725412969
					3	179240051	T>C	snv	rs	1725413052	rs1725413052
					3	179240061	C>A	snv	rs	1725413305	rs1725413305

## Sheet: List B
rs3908109
rs104886000			Total Deleterious nsSNP Found from Seven Tools (SIFT, PolyPhen-2, Pmut, MutPred, SNAP2, SNP&GO and PANTHER)
rs104886003								No of Deleterious nsSNP: 16
rs121913272
rs121913273
rs121913274
rs121913283
rs121913284
rs121913288
rs3729687
rs3865687
rs17849072
rs71310379
rs74427133
rs3914675
rs121434592

## Sheet: List C
rs104886000
							Final Deleterious nsSNP
