# Supplementary material for: Investigation of pathogenic germline variants in gastric cancer and development of “GasCanBase” database
Source: Cancer Rep (Hoboken). 2023 Oct 22;6(12):e1906. doi: 10.1002/cnr2.1906 (PMC10728505; doi:10.1002/cnr2.1906)
Supplement: Supplementary file 1 — Data S1 Supporting Information. [file CNR2-6-e1906-s001.zip › Supplementary File/Table S36. Selection of nsSNP of PTGS2.xlsx]

## Sheet: List A
Total nsSNP Found from dbSNP Database					#chr	pos	variation	variant_type			snp_id
	Gene : PTGS2				1	186676537	A>C,G	snv	rs	5278	rs5278
	No of SNP: 4110				1	186675946	A>C,G,T	snv	rs	5279	rs5279
	No of nsSNP: 354				1	186674401	A>C,G	snv	rs	148865858	rs148865858
					1	186679113	G>A,C	snv	rs	773231889	rs773231889
					1	186676537	A>C,G	snv	rs	5278	rs5278
					1	186676537	A>C,G	snv	rs	5278	rs5278
					1	186674705	T>C	snv	rs	5272	rs5272
					1	186674636	A>C,G	snv	rs	5273	rs5273
					1	186680288	C>T	snv	rs	20426	rs20426
					1	186676873	C>T	snv	rs	3218622	rs3218622
					1	186674409	C>T	snv	rs	3218625	rs3218625
					1	186675372	G>A,C,T	snv	rs	4648279	rs4648279
					1	186675348	C>A	snv	rs	139215497	rs139215497
					1	186674757	T>C	snv	rs	139787656	rs139787656
					1	186677683	C>T	snv	rs	141500962	rs141500962
					1	186674736	C>T	snv	rs	141702884	rs141702884
					1	186679084	T>C	snv	rs	145215600	rs145215600
					1	186676559	C>T	snv	rs	148160346	rs148160346
					1	186676696	C>T	snv	rs	186230736	rs186230736
					1	186674721	C>T	snv	rs	189679860	rs189679860
					1	186679184	T>C,G	snv	rs	189809394	rs189809394
					1	186677774	T>C	snv	rs	199513587	rs199513587
					1	186676172	T>C	snv	rs	199520386	rs199520386
					1	186679100	T>C,G	snv	rs	199619767	rs199619767
					1	186679355	G>A	snv	rs	199661060	rs199661060
					1	186679423	G>T	snv	rs	199737603	rs199737603
					1	186674595	T>A,C	snv	rs	199820825	rs199820825
					1	186680242	T>C,G	snv	rs	199946406	rs199946406
					1	186674638	T>A	snv	rs	200030471	rs200030471
					1	186679087	C>T	snv	rs	200132172	rs200132172
					1	186680281	G>C,T	snv	rs	200140544	rs200140544
					1	186676539	C>T	snv	rs	200204426	rs200204426
					1	186677664	G>A,T	snv	rs	200311544	rs200311544
					1	186674672	C>A,T	snv	rs	200408009	rs200408009
					1	186676073	T>C	snv	rs	200479241	rs200479241
					1	186674436	T>G	snv	rs	200492220	rs200492220
					1	186674534	A>G	snv	rs	200583134	rs200583134
					1	186677810	A>C,G	snv	rs	200842448	rs200842448
					1	186676145	T>C	snv	rs	200843740	rs200843740
					1	186680254	C>A	snv	rs	200906212	rs200906212
					1	186674655	C>T	snv	rs	200926368	rs200926368
					1	186679097	G>T	snv	rs	201046652	rs201046652
					1	186676508	C>T	snv	rs	201228846	rs201228846
					1	186674369	C>A,T	snv	rs	201299558	rs201299558
					1	186674598	C>T	snv	rs	201342852	rs201342852
					1	186675905	G>A	snv	rs	201373237	rs201373237
					1	186674673	G>A	snv	rs	201405348	rs201405348
					1	186677730	G>A,T	snv	rs	201493026	rs201493026
					1	186679396	C>T	snv	rs	201588411	rs201588411
					1	186674469	T>C	snv	rs	201606460	rs201606460
					1	186675987	A>G	snv	rs	201708424	rs201708424
					1	186676629	G>A	snv	rs	201723686	rs201723686
					1	186674487	A>T	snv	rs	201730487	rs201730487
					1	186676129	G>T	snv	rs	201764120	rs201764120
					1	186674411	G>T	snv	rs	201772944	rs201772944
					1	186674582	G>A	snv	rs	201922079	rs201922079
					1	186678346	G>A,T	snv	rs	202013754	rs202013754
					1	186675369	C>A,T	snv	rs	202020013	rs202020013
					1	186675931	A>C	snv	rs	202093833	rs202093833
					1	186674724	C>T	snv	rs	267598241	rs267598241
					1	186675959	A>G	snv	rs	367650109	rs367650109
					1	186676679	T>C	snv	rs	369291855	rs369291855
					1	186676133	T>C	snv	rs	371762608	rs371762608
					1	186677688	A>C,G,T	snv	rs	372267158	rs372267158
					1	186674400	C>T	snv	rs	373482960	rs373482960
					1	186679322	G>A,C,T	snv	rs	373745396	rs373745396
					1	186678374	G>A	snv	rs	377655174	rs377655174
					1	186680284	C>A,G	snv	rs	533479217	rs533479217
					1	186677755	T>C	snv	rs	535541309	rs535541309
					1	186678281	G>A	snv	rs	536033236	rs536033236
					1	186676901	T>C	snv	rs	538414051	rs538414051
					1	186674572	C>G,T	snv	rs	541453486	rs541453486
					1	186676886	G>C	snv	rs	558977656	rs558977656
					1	186678320	T>C	snv	rs	566984593	rs566984593
					1	186675293	T>C	snv	rs	745382650	rs745382650
					1	186676695	A>G	snv	rs	745639034	rs745639034
					1	186679390	C>G	snv	rs	746777440	rs746777440
					1	186679079	T>C	snv	rs	747123567	rs747123567
					1	186676844	T>C	snv	rs	747632855	rs747632855
					1	186674599	A>T	snv	rs	748021098	rs748021098
					1	186675960	T>A,C	snv	rs	748500299	rs748500299
					1	186674414	C>G,T	snv	rs	749033694	rs749033694
					1	186674583	C>T	snv	rs	749145998	rs749145998
					1	186676536	C>T	snv	rs	749311409	rs749311409
					1	186678384	T>C	snv	rs	749696563	rs749696563
					1	186675325	C>G	snv	rs	749712692	rs749712692
					1	186677812	T>C	snv	rs	749747614	rs749747614
					1	186675920	A>C,G	snv	rs	750338422	rs750338422
					1	186674718	T>C	snv	rs	751749337	rs751749337
					1	186677663	C>G,T	snv	rs	751815873	rs751815873
					1	186674541	G>C	snv	rs	751835602	rs751835602
					1	186674745	C>T	snv	rs	752484376	rs752484376
					1	186679146	G>C	snv	rs	753282331	rs753282331
					1	186677686	T>A	snv	rs	753612005	rs753612005
					1	186675366	C>A	snv	rs	754018195	rs754018195
					1	186674396	A>G	snv	rs	754301528	rs754301528
					1	186674732	G>A	snv	rs	754811569	rs754811569
					1	186676580	A>G	snv	rs	755163066	rs755163066
					1	186680257	G>A,C	snv	rs	755298351	rs755298351
					1	186674399	T>A,C	snv	rs	755571974	rs755571974
					1	186675935	T>C	snv	rs	755696929	rs755696929
					1	186676628	C>G,T	snv	rs	756699181	rs756699181
					1	186678347	C>A,G,T	snv	rs	756733211	rs756733211
					1	186674747	G>A	snv	rs	758387677	rs758387677
					1	186679194	A>T	snv	rs	758723919	rs758723919
					1	186676092	T>C	snv	rs	759085374	rs759085374
					1	186679150	A>C	snv	rs	759289241	rs759289241
					1	186674501	T>C	snv	rs	759794443	rs759794443
					1	186679135	G>C	snv	rs	760272529	rs760272529
					1	186675360	T>C	snv	rs	760785915	rs760785915
					1	186676874	G>A,T	snv	rs	761122494	rs761122494
					1	186675906	C>T	snv	rs	761649861	rs761649861
					1	186675341	A>G	snv	rs	762156881	rs762156881
					1	186676569	T>C	snv	rs	762349072	rs762349072
					1	186678344	C>A	snv	rs	762779324	rs762779324
					1	186676582	C>T	snv	rs	763851146	rs763851146
					1	186678345	A>G	snv	rs	763970406	rs763970406
					1	186679201	G>A,T	snv	rs	764607381	rs764607381
					1	186674709	C>T	snv	rs	764695479	rs764695479
					1	186679154	T>C	snv	rs	764773998	rs764773998
					1	186676110	G>T	snv	rs	764827141	rs764827141
					1	186674506	G>C	snv	rs	765815931	rs765815931
					1	186676895	C>T	snv	rs	765827639	rs765827639
					1	186679139	G>A	snv	rs	765917101	rs765917101
					1	186675939	T>A,C	snv	rs	765917214	rs765917214
					1	186674481	A>G	snv	rs	766007619	rs766007619
					1	186676052	T>C	snv	rs	766401496	rs766401496
					1	186678341	T>C	snv	rs	766574554	rs766574554
					1	186676009	T>A	snv	rs	767282746	rs767282746
					1	186674726	T>C	snv	rs	767810225	rs767810225
					1	186676613	T>C	snv	rs	767815237	rs767815237
					1	186674415	G>A	snv	rs	768699687	rs768699687
					1	186675309	A>G	snv	rs	769393500	rs769393500
					1	186676566	A>G	snv	rs	769616622	rs769616622
					1	186675996	T>C	snv	rs	770054837	rs770054837
					1	186675393	C>T	snv	rs	770221043	rs770221043
					1	186677799	A>C,T	snv	rs	770236383	rs770236383
					1	186677772	C>G	snv	rs	770539837	rs770539837
					1	186674645	A>G	snv	rs	770663212	rs770663212
					1	186679405	C>A,T	snv	rs	771031623	rs771031623
					1	186674452	C>G,T	snv	rs	771520748	rs771520748
					1	186674618	A>G	snv	rs	771571521	rs771571521
					1	186676846	T>C	snv	rs	771747733	rs771747733
					1	186679112	C>T	snv	rs	772180278	rs772180278
					1	186675342	T>C	snv	rs	772624685	rs772624685
					1	186674457	G>A,C	snv	rs	772864590	rs772864590
					1	186675396	C>T	snv	rs	773830437	rs773830437
					1	186674435	G>A	snv	rs	774122358	rs774122358
					1	186677828	T>C	snv	rs	774340680	rs774340680
					1	186676567	G>C	snv	rs	775124209	rs775124209
					1	186678342	C>T	snv	rs	775312199	rs775312199
					1	186674677	C>G,T	snv	rs	776081537	rs776081537
					1	186674650	T>G	snv	rs	776118678	rs776118678
					1	186677806	T>C	snv	rs	776157771	rs776157771
					1	186676560	G>A,T	snv	rs	776721278	rs776721278
					1	186675990	T>C,G	snv	rs	776759044	rs776759044
					1	186674755	C>G,T	snv	rs	777664238	rs777664238
					1	186679372	T>A,C	snv	rs	777767886	rs777767886
					1	186675976	A>T	snv	rs	778162839	rs778162839
					1	186680278	C>G,T	snv	rs	779244806	rs779244806
					1	186676645	T>G	snv	rs	779300029	rs779300029
					1	186676522	C>G	snv	rs	780245288	rs780245288
					1	186675291	G>A	snv	rs	780502264	rs780502264
					1	186678275	G>A	snv	rs	780636784	rs780636784
					1	186676470	T>A	snv	rs	781689400	rs781689400
					1	186676904	G>A	snv	rs	865832855	rs865832855
					1	186679123	C>T	snv	rs	866635655	rs866635655
					1	186676853	C>T	snv	rs	868858200	rs868858200
					1	186676688	G>A	snv	rs	887880400	rs887880400
					1	186674531	T>C	snv	rs	895168815	rs895168815
					1	186676623	C>A	snv	rs	914524249	rs914524249
					1	186677678	G>A	snv	rs	919237837	rs919237837
					1	186674463	G>C,T	snv	rs	924208743	rs924208743
					1	186674431	G>A,C	snv	rs	933492734	rs933492734
					1	186679373	A>G	snv	rs	945078063	rs945078063
					1	186678338	G>C	snv	rs	965556832	rs965556832
					1	186675371	G>A	snv	rs	984061797	rs984061797
					1	186675257	T>C	snv	rs	998560580	rs998560580
					1	186675267	A>G	snv	rs	1032727927	rs1032727927
					1	186679364	C>T	snv	rs	1039984985	rs1039984985
					1	186677819	G>A,C	snv	rs	1057052111	rs1057052111
					1	186676103	A>T	snv	rs	1156433982	rs1156433982
					1	186680239	C>T	snv	rs	1157576579	rs1157576579
					1	186679180	T>G	snv	rs	1159681362	rs1159681362
					1	186675936	G>T	snv	rs	1163455221	rs1163455221
					1	186676676	T>A	snv	rs	1171417967	rs1171417967
					1	186674474	G>A	snv	rs	1171962882	rs1171962882
					1	186674490	C>G	snv	rs	1175587406	rs1175587406
					1	186674498	T>C	snv	rs	1188212468	rs1188212468
					1	186676090	T>A	snv	rs	1193969719	rs1193969719
					1	186676865	G>A	snv	rs	1194680056	rs1194680056
					1	186679142	T>A	snv	rs	1195365633	rs1195365633
					1	186674586	G>A,C	snv	rs	1202327911	rs1202327911
					1	186674528	G>A	snv	rs	1210271508	rs1210271508
					1	186674703	G>T	snv	rs	1210299227	rs1210299227
					1	186674462	G>A	snv	rs	1213910146	rs1213910146
					1	186676521	G>A	snv	rs	1215146515	rs1215146515
					1	186676479	G>C	snv	rs	1228107146	rs1228107146
					1	186679414	C>T	snv	rs	1228524516	rs1228524516
					1	186674676	G>A	snv	rs	1229095478	rs1229095478
					1	186679128	G>A,T	snv	rs	1229416920	rs1229416920
					1	186676703	C>T	snv	rs	1232662636	rs1232662636
					1	186677735	C>A	snv	rs	1235898281	rs1235898281
					1	186678278	G>A	snv	rs	1239740288	rs1239740288
					1	186676864	C>A	snv	rs	1242261573	rs1242261573
					1	186677767	A>C	snv	rs	1247457527	rs1247457527
					1	186679327	G>A	snv	rs	1256555548	rs1256555548
					1	186676636	C>A,T	snv	rs	1274565158	rs1274565158
					1	186675284	A>G	snv	rs	1274936592	rs1274936592
					1	186674549	A>C	snv	rs	1277787648	rs1277787648
					1	186676877	G>C	snv	rs	1281368683	rs1281368683
					1	186674451	G>A	snv	rs	1281479804	rs1281479804
					1	186677758	G>A	snv	rs	1285554656	rs1285554656
					1	186676047	G>C	snv	rs	1285700548	rs1285700548
					1	186676704	C>T	snv	rs	1291537846	rs1291537846
					1	186676876	T>A	snv	rs	1291706641	rs1291706641
					1	186680248	T>C	snv	rs	1293553620	rs1293553620
					1	186674592	A>G	snv	rs	1298886823	rs1298886823
					1	186679120	A>G	snv	rs	1305115452	rs1305115452
					1	186675349	C>A	snv	rs	1306444485	rs1306444485
					1	186677822	G>C,T	snv	rs	1308743303	rs1308743303
					1	186674438	A>G	snv	rs	1310616336	rs1310616336
					1	186676509	C>G	snv	rs	1315583021	rs1315583021
					1	186676685	G>A	snv	rs	1318781700	rs1318781700
					1	186678308	G>A	snv	rs	1319817234	rs1319817234
					1	186680277	G>A	snv	rs	1323381581	rs1323381581
					1	186679099	A>G	snv	rs	1325689156	rs1325689156
					1	186675361	C>G	snv	rs	1327334629	rs1327334629
					1	186679115	T>C	snv	rs	1331433720	rs1331433720
					1	186674564	G>T	snv	rs	1332133558	rs1332133558
					1	186674610	G>A	snv	rs	1333546992	rs1333546992
					1	186675357	C>T	snv	rs	1334024006	rs1334024006
					1	186674679	T>C	snv	rs	1338469357	rs1338469357
					1	186678402	T>C	snv	rs	1341821169	rs1341821169
					1	186676899	A>C	snv	rs	1348890069	rs1348890069
					1	186674447	A>G	snv	rs	1350517032	rs1350517032
					1	186674538	T>C	snv	rs	1356784766	rs1356784766
					1	186677666	T>C	snv	rs	1358824412	rs1358824412
					1	186675921	A>C	snv	rs	1362856586	rs1362856586
					1	186676019	T>C,G	snv	rs	1369349606	rs1369349606
					1	186674423	C>A	snv	rs	1370652272	rs1370652272
					1	186676701	C>G	snv	rs	1371551676	rs1371551676
					1	186676004	T>A,C	snv	rs	1373604934	rs1373604934
					1	186675908	A>G	snv	rs	1374896875	rs1374896875
					1	186674666	T>A	snv	rs	1376804015	rs1376804015
					1	186679072	C>T	snv	rs	1378833561	rs1378833561
					1	186676673	G>A	snv	rs	1379502755	rs1379502755
					1	186674740	C>A,G,T	snv	rs	1383601582	rs1383601582
					1	186675902	C>T	snv	rs	1388254963	rs1388254963
					1	186677662	C>T	snv	rs	1388462023	rs1388462023
					1	186676032	G>A	snv	rs	1389494413	rs1389494413
					1	186679199	C>T	snv	rs	1391277420	rs1391277420
					1	186674522	G>A	snv	rs	1392814387	rs1392814387
					1	186677770	A>G	snv	rs	1393906666	rs1393906666
					1	186679400	C>A	snv	rs	1394592753	rs1394592753
					1	186676125	T>G	snv	rs	1408773912	rs1408773912
					1	186678381	G>T	snv	rs	1412293053	rs1412293053
					1	186675989	T>C	snv	rs	1412850897	rs1412850897
					1	186675914	C>T	snv	rs	1413242782	rs1413242782
					1	186676650	G>A	snv	rs	1422978070	rs1422978070
					1	186679342	T>C	snv	rs	1423245301	rs1423245301
					1	186679141	A>G	snv	rs	1424440707	rs1424440707
					1	186678393	A>T	snv	rs	1428768336	rs1428768336
					1	186677685	C>A,T	snv	rs	1440434396	rs1440434396
					1	186676071	G>A	snv	rs	1443094098	rs1443094098
					1	186674667	C>G	snv	rs	1444610498	rs1444610498
					1	186676184	C>G	snv	rs	1444963388	rs1444963388
					1	186677827	T>C	snv	rs	1448238237	rs1448238237
					1	186678404	G>T	snv	rs	1448517603	rs1448517603
					1	186679148	G>T	snv	rs	1451690197	rs1451690197
					1	186678375	T>C	snv	rs	1451898767	rs1451898767
					1	186677786	G>A	snv	rs	1455494038	rs1455494038
					1	186675975	T>C	snv	rs	1456144285	rs1456144285
					1	186679096	G>A,T	snv	rs	1458352165	rs1458352165
					1	186676160	T>G	snv	rs	1462305634	rs1462305634
					1	186679379	C>G	snv	rs	1467756337	rs1467756337
					1	186675276	G>C	snv	rs	1468314972	rs1468314972
					1	186679389	A>C	snv	rs	1469636907	rs1469636907
					1	186676079	T>A	snv	rs	1469641978	rs1469641978
					1	186677659	A>C	snv	rs	1477645399	rs1477645399
					1	186679073	T>C	snv	rs	1478192334	rs1478192334
					1	186674370	G>T	snv	rs	1558245968	rs1558245968
					1	186674649	T>A	snv	rs	1558246298	rs1558246298
					1	186679124	C>T	snv	rs	1558250981	rs1558250981
					1	186679160	G>A	snv	rs	1558251045	rs1558251045
					1	186678356	C>G,T	snv	rs	1571811749	rs1571811749
					1	186679394	T>C	snv	rs	1571812529	rs1571812529
					1	186674373	C>T	snv	rs	1665742387	rs1665742387
					1	186674384	A>G	snv	rs	1665742526	rs1665742526
					1	186674395	G>C	snv	rs	1665742699	rs1665742699
					1	186674403	C>T	snv	rs	1665743081	rs1665743081
					1	186674420	G>C	snv	rs	1665743615	rs1665743615
					1	186674424	T>C	snv	rs	1665743699	rs1665743699
					1	186674429	T>C	snv	rs	1665743771	rs1665743771
					1	186674441	G>A	snv	rs	1665744052	rs1665744052
					1	186674448	T>C	snv	rs	1665744130	rs1665744130
					1	186674496	C>T	snv	rs	1665745090	rs1665745090
					1	186674508	T>A	snv	rs	1665745355	rs1665745355
					1	186674514	A>C	snv	rs	1665745401	rs1665745401
					1	186674516	T>G	snv	rs	1665745499	rs1665745499
					1	186674517	G>C	snv	rs	1665745540	rs1665745540
					1	186674532	T>C	snv	rs	1665745823	rs1665745823
					1	186674648	G>A	snv	rs	1665747672	rs1665747672
					1	186674678	T>G	snv	rs	1665748395	rs1665748395
					1	186674712	C>T	snv	rs	1665748925	rs1665748925
					1	186674749	C>T	snv	rs	1665749664	rs1665749664
					1	186675263	A>G	snv	rs	1665760662	rs1665760662
					1	186675270	C>T	snv	rs	1665760947	rs1665760947
					1	186675296	C>T	snv	rs	1665761525	rs1665761525
					1	186675322	C>T	snv	rs	1665761721	rs1665761721
					1	186675381	T>A	snv	rs	1665762744	rs1665762744
					1	186675964	G>C	snv	rs	1665771475	rs1665771475
					1	186675986	T>C	snv	rs	1665771958	rs1665771958
					1	186676001	T>A	snv	rs	1665772684	rs1665772684
					1	186676017	T>C	snv	rs	1665773068	rs1665773068
					1	186676070	C>T	snv	rs	1665773774	rs1665773774
					1	186676088	T>G	snv	rs	1665774748	rs1665774748
					1	186676094	T>C	snv	rs	1665775026	rs1665775026
					1	186676104	G>C	snv	rs	1665775231	rs1665775231
					1	186676107	C>G	snv	rs	1665775292	rs1665775292
					1	186676115	A>T	snv	rs	1665775498	rs1665775498
					1	186676144	G>C	snv	rs	1665776182	rs1665776182
					1	186676519	A>T	snv	rs	1665784250	rs1665784250
					1	186676550	T>C	snv	rs	1665784879	rs1665784879
					1	186676583	A>G	snv	rs	1665785465	rs1665785465
					1	186676608	C>A	snv	rs	1665785814	rs1665785814
					1	186676689	G>A	snv	rs	1665787527	rs1665787527
					1	186676851	A>T	snv	rs	1665790662	rs1665790662
					1	186676871	T>C	snv	rs	1665790963	rs1665790963
					1	186676882	G>A	snv	rs	1665791436	rs1665791436
					1	186676913	C>A	snv	rs	1665791921	rs1665791921
					1	186677660	G>C	snv	rs	1665804769	rs1665804769
					1	186677689	T>C	snv	rs	1665805895	rs1665805895
					1	186677803	T>C	snv	rs	1665807772	rs1665807772
					1	186677804	C>T	snv	rs	1665807856	rs1665807856
					1	186677820	C>G	snv	rs	1665808407	rs1665808407
					1	186677830	C>A	snv	rs	1665808729	rs1665808729
					1	186678270	C>G	snv	rs	1665816154	rs1665816154
					1	186678282	G>C	snv	rs	1665816602	rs1665816602
					1	186678297	C>T	snv	rs	1665816806	rs1665816806
					1	186678329	T>C	snv	rs	1665817271	rs1665817271
					1	186678332	G>T	snv	rs	1665817368	rs1665817368
					1	186678363	C>G	snv	rs	1665817963	rs1665817963
					1	186678380	G>A	snv	rs	1665818661	rs1665818661
					1	186678398	G>A	snv	rs	1665819010	rs1665819010
					1	186679082	C>A	snv	rs	1665830419	rs1665830419
					1	186679334	T>A	snv	rs	1665835342	rs1665835342
					1	186679367	A>C	snv	rs	1665836081	rs1665836081
					1	186680262	G>A	snv	rs	1665854995	rs1665854995
					1	186680287	G>A,T	snv	rs	1665856068	rs1665856068
					1	186674705	T>C	snv	rs	5272	rs5272
					1	186674636	A>C,G	snv	rs	5273	rs5273
					1	186676873	C>T	snv	rs	3218622	rs3218622
					1	186674409	C>T	snv	rs	3218625	rs3218625

## Sheet: List B
rs5272
rs20426			Total Deleterious nsSNP Found from Seven Tools (SIFT, PolyPhen-2, Pmut, MutPred, SNAP2, SNP&GO and PANTHER)
								No of Deleterious nsSNP: 2

## Sheet: List C
rs5272
							Final Deleterious nsSNP
