# Supplementary material for: Investigation of pathogenic germline variants in gastric cancer and development of “GasCanBase” database
Source: Cancer Rep (Hoboken). 2023 Oct 22;6(12):e1906. doi: 10.1002/cnr2.1906 (PMC10728505; doi:10.1002/cnr2.1906)
Supplement: Supplementary file 1 — Data S1 Supporting Information. [file CNR2-6-e1906-s001.zip › Supplementary File/Table S37. Selection of nsSNP of PTEN.xlsx]

## Sheet: List A
Total nsSNP Found from dbSNP Database					#chr	pos	variation	variant_type			snp_id
	Gene : PTEN				10	87864144	G>A,C,T	snv	rs	2943772	rs2943772
	No of SNP:41364				10	87933216	G>A,C	snv	rs	9651492	rs9651492
	No of nsSNP: 915				10	87864461	C>G	snv	rs	11202592	rs11202592
					10	87863959	G>A,C	snv	rs	12573787	rs12573787
					10	87957941	T>C,G	snv	rs	17849090	rs17849090
					10	87960960	G>A,C	snv	rs	35600253	rs35600253
					10	87965364	T>A,C	snv	rs	35979531	rs35979531
					10	87933078	G>A,T	snv	rs	57374291	rs57374291
					10	87933145	G>A,T	snv	rs	121909218	rs121909218
					10	87957915	C>A,G,T	snv	rs	121909219	rs121909219
					10	87952135	T>A,G	snv	rs	121909221	rs121909221
					10	87933127	A>G	snv	rs	121909222	rs121909222
					10	87933129	T>A,C,G	snv	rs	121909223	rs121909223
					10	87933147	C>G,T	snv	rs	121909224	rs121909224
					10	87894049	T>C,G	snv	rs	121909225	rs121909225
					10	87925557	T>C	snv	rs	121909226	rs121909226
					10	87933148	G>A,C,T	snv	rs	121909229	rs121909229
					10	87933094	T>C	snv	rs	121909230	rs121909230
					10	87952258	C>A,G,T	snv	rs	121909232	rs121909232
					10	87864524	G>A	snv	rs	121909233	rs121909233
					10	87957867	G>A	snv	rs	121909234	rs121909234
					10	87957919	G>A	snv	rs	121909235	rs121909235
					10	87925529	C>G	snv	rs	121909236	rs121909236
					10	87933121	C>G,T	snv	rs	121909237	rs121909237
					10	87933037	A>C,G	snv	rs	121909238	rs121909238
					10	87957973	A>G,T	snv	rs	121909239	rs121909239
					10	87957940	T>C	snv	rs	121909240	rs121909240
					10	87933154	G>A,T	snv	rs	121909241	rs121909241
					10	87952142	C>A,T	snv	rs	121913293	rs121913293
					10	87952143	G>A,C,T	snv	rs	121913294	rs121913294
					10	87933114	G>A,C,T	snv	rs	139767111	rs139767111
					10	87957877	T>C	snv	rs	141373793	rs141373793
					10	87960974	T>C,G	snv	rs	143335584	rs143335584
					10	87933251	G>A,C	snv	rs	146629065	rs146629065
					10	87931071	G>A,T	snv	rs	202004587	rs202004587
					10	87864318	A>G	snv	rs	369849061	rs369849061
					10	87960981	G>C,T	snv	rs	370064195	rs370064195
					10	87933163	T>A,C	snv	rs	370795352	rs370795352
					10	87960984	C>A,G,T	snv	rs	371387815	rs371387815
					10	87965457	A>C,G	snv	rs	374684043	rs374684043
					10	87965321	C>A,G,T	snv	rs	375709098	rs375709098
					10	87864438	C>A,T	snv	rs	376610243	rs376610243
					10	87952125	C>A	snv	rs	397514559	rs397514559
					10	87933151	C>G,T	snv	rs	397514560	rs397514560
					10	87961118	G>A,C	snv	rs	398123314	rs398123314
					10	87925530	A>G,T	snv	rs	398123316	rs398123316
					10	87925550	T>A,C,G	snv	rs	398123317	rs398123317
					10	87933045	C>G,T	snv	rs	398123320	rs398123320
					10	87933090	T>C,G	snv	rs	398123321	rs398123321
					10	87933139	G>A,T	snv	rs	398123322	rs398123322
					10	87864513	G>A,C,T	snv	rs	398123324	rs398123324
					10	87933222	T>A,C	snv	rs	398123325	rs398123325
					10	87864542	T>G	snv	rs	398123326	rs398123326
					10	87960896	C>A,G	snv	rs	398123328	rs398123328
					10	87960922	C>A,G,T	snv	rs	398123329	rs398123329
					10	87864314	C>G	snv	rs	535471450	rs535471450
					10	87933109	A>G	snv	rs	551221430	rs551221430
					10	87864186	C>T	snv	rs	552470098	rs552470098
					10	87960957	A>G,T	snv	rs	562015640	rs562015640
					10	87961031	G>A,T	snv	rs	562164491	rs562164491
					10	87864497	A>G	snv	rs	572685299	rs572685299
					10	87864305	C>G,T	snv	rs	575260016	rs575260016
					10	87894057	C>A,T	snv	rs	587780004	rs587780004
					10	87925541	T>A,G	snv	rs	587780005	rs587780005
					10	87961006	G>A,T	snv	rs	587780007	rs587780007
					10	87933097	G>T	snv	rs	587781254	rs587781254
					10	87933138	G>A,T	snv	rs	587781255	rs587781255
					10	87965338	A>G	snv	rs	587781273	rs587781273
					10	87925538	C>T	snv	rs	587781535	rs587781535
					10	87952221	T>A,C	snv	rs	587781538	rs587781538
					10	87952176	A>T	snv	rs	587781895	rs587781895
					10	87864505	C>G	snv	rs	587781957	rs587781957
					10	87957903	T>A	snv	rs	587781998	rs587781998
					10	87965365	G>A	snv	rs	587782224	rs587782224
					10	87952145	T>A	snv	rs	587782316	rs587782316
					10	87933073	G>A	snv	rs	587782343	rs587782343
					10	87965326	A>C,G,T	snv	rs	587782345	rs587782345
					10	87957955	C>T	snv	rs	587782350	rs587782350
					10	87933162	A>G	snv	rs	587782360	rs587782360
					10	87952223	T>G	snv	rs	587782473	rs587782473
					10	87952118	G>A,T	snv	rs	587782603	rs587782603
					10	87933024	C>T	snv	rs	587783059	rs587783059
					10	87957999	C>G,T	snv	rs	730882131	rs730882131
					10	87960997	G>A	snv	rs	745638189	rs745638189
					10	87933183	C>G,T	snv	rs	746152219	rs746152219
					10	87952163	T>C	snv	rs	746280047	rs746280047
					10	87961011	G>C,T	snv	rs	746930141	rs746930141
					10	87957901	A>G,T	snv	rs	748240670	rs748240670
					10	87864462	T>A,C	snv	rs	749356977	rs749356977
					10	87864444	T>A,C	snv	rs	750098228	rs750098228
					10	87965348	C>A,T	snv	rs	750585255	rs750585255
					10	87960933	C>G,T	snv	rs	750705904	rs750705904
					10	87965390	A>T	snv	rs	751286806	rs751286806
					10	87864458	A>G,T	snv	rs	753142719	rs753142719
					10	87933184	G>A,C	snv	rs	753630034	rs753630034
					10	87864456	A>C,G	snv	rs	755295390	rs755295390
					10	87931067	C>A,T	snv	rs	755953294	rs755953294
					10	87933199	A>G	snv	rs	757087471	rs757087471
					10	87952152	A>G	snv	rs	757498880	rs757498880
					10	87965353	G>A	snv	rs	758542021	rs758542021
					10	87960993	G>A,T	snv	rs	758644748	rs758644748
					10	87961110	A>C,G,T	snv	rs	759852661	rs759852661
					10	87958001	G>A,T	snv	rs	760146269	rs760146269
					10	87864359	G>A,T	snv	rs	761148721	rs761148721
					10	87961048	C>A,T	snv	rs	761350690	rs761350690
					10	87894089	C>A,G,T	snv	rs	762518389	rs762518389
					10	87958003	A>C,G	snv	rs	763784377	rs763784377
					10	87965347	A>G	snv	rs	765416558	rs765416558
					10	87952250	G>A,T	snv	rs	765433422	rs765433422
					10	87957916	G>A	snv	rs	770025422	rs770025422
					10	87933108	A>C	snv	rs	771310592	rs771310592
					10	87961000	T>G	snv	rs	772018727	rs772018727
					10	87961005	A>G	snv	rs	775461980	rs775461980
					10	87952238	A>G	snv	rs	776763121	rs776763121
					10	87931069	C>A,T	snv	rs	777640028	rs777640028
					10	87957886	A>G,T	snv	rs	778528056	rs778528056
					10	87933035	C>A,G,T	snv	rs	779530981	rs779530981
					10	87952121	G>A,C,T	snv	rs	780943695	rs780943695
					10	87933052	T>G	snv	rs	781647403	rs781647403
					10	87933165	T>C	snv	rs	786201044	rs786201044
					10	87864544	G>A,T	snv	rs	786201506	rs786201506
					10	87961015	G>A	snv	rs	786201507	rs786201507
					10	87957918	C>G,T	snv	rs	786201730	rs786201730
					10	87957933	A>G	snv	rs	786201758	rs786201758
					10	87864539	G>A,C,T	snv	rs	786201995	rs786201995
					10	87933187	G>A,T	snv	rs	786202047	rs786202047
					10	87960978	T>C	snv	rs	786202207	rs786202207
					10	87925518	T>A,G	snv	rs	786202398	rs786202398
					10	87894050	GG>AC	mnv	rs	786202517	rs786202517
					10	87933234	A>G	snv	rs	786202688	rs786202688
					10	87933123	A>G	snv	rs	786202740	rs786202740
					10	87933247	A>G	snv	rs	786202753	rs786202753
					10	87952243	C>G,T	snv	rs	786202773	rs786202773
					10	87933063	A>C	snv	rs	786202944	rs786202944
					10	87894103	T>A,C	snv	rs	786203375	rs786203375
					10	87961008	A>G	snv	rs	786203858	rs786203858
					10	87965431	C>T	snv	rs	786203911	rs786203911
					10	87864546	C>A,T	snv	rs	786204853	rs786204853
					10	87894051	G>C,T	snv	rs	786204854	rs786204854
					10	87894084	A>G	snv	rs	786204855	rs786204855
					10	87933043	C>T	snv	rs	786204856	rs786204856
					10	87933079	A>G,T	snv	rs	786204858	rs786204858
					10	87933166	G>A	snv	rs	786204859	rs786204859
					10	87952119	G>A,T	snv	rs	786204863	rs786204863
					10	87952136	C>G,T	snv	rs	786204864	rs786204864
					10	87952137	A>C,G	snv	rs	786204865	rs786204865
					10	87952158	A>G	snv	rs	786204866	rs786204866
					10	87952224	T>C	snv	rs	786204867	rs786204867
					10	87952235	C>G,T	snv	rs	786204868	rs786204868
					10	87957934	T>C,G	snv	rs	786204871	rs786204871
					10	87960913	G>A,T	snv	rs	786204875	rs786204875
					10	87864518	C>G,T	snv	rs	786204910	rs786204910
					10	87864543	T>A,C	snv	rs	786204912	rs786204912
					10	87894105	G>A	snv	rs	786204916	rs786204916
					10	87925554	A>G	snv	rs	786204922	rs786204922
					10	87933036	C>A,G,T	snv	rs	786204927	rs786204927
					10	87933048	C>G,T	snv	rs	786204928	rs786204928
					10	87933144	G>A,C,T	snv	rs	786204929	rs786204929
					10	87933117	G>A	snv	rs	786204930	rs786204930
					10	87933126	C>G,T	snv	rs	786204931	rs786204931
					10	87952185	A>G	snv	rs	786204943	rs786204943
					10	87952229	A>G,T	snv	rs	786204944	rs786204944
					10	87957890	A>G	snv	rs	786204946	rs786204946
					10	87894033	C>A	snv	rs	794727243	rs794727243
					10	87894067	G>A,T	snv	rs	794727244	rs794727244
					10	87925556	C>T	snv	rs	794727480	rs794727480
					10	87952170	T>A,C,G	snv	rs	794729664	rs794729664
					10	87864540	A>G	snv	rs	797044910	rs797044910
					10	87965458	A>G	snv	rs	863224665	rs863224665
					10	87933181	A>C,G	snv	rs	863224666	rs863224666
					10	87961027	A>G	snv	rs	863224667	rs863224667
					10	87952146	A>G	snv	rs	864622341	rs864622341
					10	87965335	G>T	snv	rs	864622594	rs864622594
					10	87960926	C>A,G	snv	rs	867171992	rs867171992
					10	87933103	A>G	snv	rs	869312775	rs869312775
					10	87933167	T>C,G	snv	rs	869312776	rs869312776
					10	87933245	C>G	snv	rs	869312777	rs869312777
					10	87961007	T>G	snv	rs	876658345	rs876658345
					10	87961041	G>A	snv	rs	876658630	rs876658630
					10	87960939	C>G,T	snv	rs	876658988	rs876658988
					10	87952174	G>A,T	snv	rs	876659227	rs876659227
					10	87957891	T>C	snv	rs	876659433	rs876659433
					10	87894048	A>C,G	snv	rs	876659443	rs876659443
					10	87965334	G>A,C	snv	rs	876659464	rs876659464
					10	87933201	G>A	snv	rs	876660321	rs876660321
					10	87864533	G>C,T	snv	rs	876660420	rs876660420
					10	87952134	G>A,T	snv	rs	876660507	rs876660507
					10	87933130	G>A	snv	rs	876660535	rs876660535
					10	87925551	A>C,G	snv	rs	876660634	rs876660634
					10	87960998	C>G	snv	rs	876660906	rs876660906
					10	87864545	A>C	snv	rs	876661010	rs876661010
					10	87965450	A>G,T	snv	rs	876661021	rs876661021
					10	87931078	T>A,G	snv	rs	876661177	rs876661177
					10	87960961	T>C	snv	rs	876661234	rs876661234
					10	87864536	T>C,G	snv	rs	876661244	rs876661244
					10	87965329	C>A,G	snv	rs	876661264	rs876661264
					10	87965318	A>G	snv	rs	878853932	rs878853932
					10	87933168	GCA>TTT	mnv	rs	878853938	rs878853938
					10	87957882	G>A,T	snv	rs	878853943	rs878853943
					10	87961026	G>A	snv	rs	878853946	rs878853946
					10	87894025	A>C,G	snv	rs	886041877	rs886041877
					10	87864008	G>A	snv	rs	886047388	rs886047388
					10	87864011	G>A,T	snv	rs	886047389	rs886047389
					10	87864044	G>T	snv	rs	886047390	rs886047390
					10	87864115	G>A,C	snv	rs	886047391	rs886047391
					10	87864224	C>T	snv	rs	886047393	rs886047393
					10	87863995	G>A,T	snv	rs	889404566	rs889404566
					10	87862419	C>G,T	snv	rs	891295770	rs891295770
					10	87864180	A>G,T	snv	rs	985226639	rs985226639
					10	87894091	A>G	snv	rs	992385562	rs992385562
					10	87894040	T>C	snv	rs	1057518329	rs1057518329
					10	87894085	G>A	snv	rs	1057518425	rs1057518425
					10	87957952	A>C	snv	rs	1057518538	rs1057518538
					10	87957958	T>A,C,G	snv	rs	1057519368	rs1057519368
					10	87933236	G>A,T	snv	rs	1057519724	rs1057519724
					10	87864482	A>G	snv	rs	1060500109	rs1060500109
					10	87933067	C>G	snv	rs	1060500111	rs1060500111
					10	87957868	T>G	snv	rs	1060500117	rs1060500117
					10	87925523	T>C	snv	rs	1060500118	rs1060500118
					10	87965287	G>A	snv	rs	1060500120	rs1060500120
					10	87960979	G>A	snv	rs	1060500121	rs1060500121
					10	87957997	A>G	snv	rs	1060500125	rs1060500125
					10	87933223	A>C,G	snv	rs	1060500126	rs1060500126
					10	87965339	G>C	snv	rs	1060500127	rs1060500127
					10	87933237	A>C	snv	rs	1060500128	rs1060500128
					10	87933180	C>G,T	snv	rs	1060500129	rs1060500129
					10	87952196	G>C,T	snv	rs	1060500130	rs1060500130
					10	87864455	C>T	snv	rs	1064793241	rs1064793241
					10	87931080	A>G	snv	rs	1064793242	rs1064793242
					10	87933082	T>C	snv	rs	1064793243	rs1064793243
					10	87894081	T>G	snv	rs	1064793325	rs1064793325
					10	87961039	T>C	snv	rs	1064793345	rs1064793345
					10	87864453	G>C,T	snv	rs	1064793744	rs1064793744
					10	87961117	A>C	snv	rs	1064794080	rs1064794080
					10	87864514	A>C,G,T	snv	rs	1064794096	rs1064794096
					10	87961014	C>T	snv	rs	1064794436	rs1064794436
					10	87957948	C>T	snv	rs	1064794675	rs1064794675
					10	87864528	G>A,T	snv	rs	1064795967	rs1064795967
					10	87965466	A>C	snv	rs	1064796017	rs1064796017
					10	87864515	T>A,C,G	snv	rs	1064796078	rs1064796078
					10	87894058	C>A,G,T	snv	rs	1064796886	rs1064796886
					10	87961096	G>A,T	snv	rs	1085308040	rs1085308040
					10	87894076	G>A	snv	rs	1085308042	rs1085308042
					10	87864504	A>C,T	snv	rs	1085308044	rs1085308044
					10	87933128	C>G,T	snv	rs	1085308045	rs1085308045
					10	87933160	T>A,C,G	snv	rs	1085308046	rs1085308046
					10	87864509	A>G	snv	rs	1085308047	rs1085308047
					10	87933229	A>G	snv	rs	1085308051	rs1085308051
					10	87952230	C>T	snv	rs	1085308053	rs1085308053
					10	87933034	A>C,G	snv	rs	1114167623	rs1114167623
					10	87933087	C>G,T	snv	rs	1114167629	rs1114167629
					10	87933042	C>A	snv	rs	1114167630	rs1114167630
					10	87957979	A>C	snv	rs	1114167633	rs1114167633
					10	87965293	C>G	snv	rs	1114167639	rs1114167639
					10	87933143	G>A,C	snv	rs	1114167645	rs1114167645
					10	87933118	C>A,T	snv	rs	1114167647	rs1114167647
					10	87960907	A>C	snv	rs	1114167648	rs1114167648
					10	87933107	C>A,T	snv	rs	1114167651	rs1114167651
					10	87961066	T>C,G	snv	rs	1114167654	rs1114167654
					10	87933136	C>T	snv	rs	1114167656	rs1114167656
					10	87933013	T>G	snv	rs	1114167658	rs1114167658
					10	87960999	A>G	snv	rs	1114167660	rs1114167660
					10	87957970	GT>TG	mnv	rs	1114167664	rs1114167664
					10	87961051	T>A,C,G	snv	rs	1114167667	rs1114167667
					10	87933235	G>A,T	snv	rs	1114167673	rs1114167673
					10	87933161	G>C,T	snv	rs	1114167676	rs1114167676
					10	87864514	AT>TC	mnv	rs	1114167679	rs1114167679
					10	87925521	A>G	snv	rs	1131691885	rs1131691885
					10	87957856	C>A	snv	rs	1156887945	rs1156887945
					10	87965351	C>A,G	snv	rs	1164665914	rs1164665914
					10	87894038	C>A,T	snv	rs	1170214930	rs1170214930
					10	87961033	A>C,T	snv	rs	1171478249	rs1171478249
					10	87960973	G>A	snv	rs	1175543698	rs1175543698
					10	87952239	T>C	snv	rs	1185592373	rs1185592373
					10	87960902	G>A,T	snv	rs	1195369834	rs1195369834
					10	87961012	A>G	snv	rs	1197734477	rs1197734477
					10	87862351	A>C	snv	rs	1199180487	rs1199180487
					10	87961093	A>G	snv	rs	1206321984	rs1206321984
					10	87957904	C>G,T	snv	rs	1214965807	rs1214965807
					10	87862172	G>T	snv	rs	1244675683	rs1244675683
					10	87864365	G>T	snv	rs	1316552000	rs1316552000
					10	87864541	C>G,T	snv	rs	1320222638	rs1320222638
					10	87958012	T>C,G	snv	rs	1335033900	rs1335033900
					10	87864204	C>G,T	snv	rs	1337121620	rs1337121620
					10	87933061	T>A,C	snv	rs	1339631701	rs1339631701
					10	87894028	T>C,G	snv	rs	1355570425	rs1355570425
					10	87965375	A>G	snv	rs	1370349057	rs1370349057
					10	87960915	G>A	snv	rs	1410198544	rs1410198544
					10	87952220	A>G,T	snv	rs	1434191423	rs1434191423
					10	87965341	A>C	snv	rs	1472028496	rs1472028496
					10	87960930	A>C,G	snv	rs	1474354667	rs1474354667
					10	87957853	A>G	snv	rs	1554825156	rs1554825156
					10	87957874	A>C	snv	rs	1554825172	rs1554825172
					10	87957888	A>C,T	snv	rs	1554825177	rs1554825177
					10	87957910	C>T	snv	rs	1554825190	rs1554825190
					10	87957939	T>A,C,G	snv	rs	1554825207	rs1554825207
					10	87957970	G>C,T	snv	rs	1554825226	rs1554825226
					10	87957976	T>A,C	snv	rs	1554825235	rs1554825235
					10	87957989	C>A	snv	rs	1554825245	rs1554825245
					10	87958018	A>G	snv	rs	1554825264	rs1554825264
					10	87958019	G>C,T	snv	rs	1554825266	rs1554825266
					10	87960900	A>G	snv	rs	1554825502	rs1554825502
					10	87960951	T>C	snv	rs	1554825526	rs1554825526
					10	87960954	G>A	snv	rs	1554825528	rs1554825528
					10	87960988	A>G	snv	rs	1554825550	rs1554825550
					10	87961038	C>A,T	snv	rs	1554825577	rs1554825577
					10	87961080	A>G,T	snv	rs	1554825607	rs1554825607
					10	87961090	C>A,T	snv	rs	1554825616	rs1554825616
					10	87961094	C>G	snv	rs	1554825620	rs1554825620
					10	87961102	T>A	snv	rs	1554825641	rs1554825641
					10	87961112	T>A	snv	rs	1554825649	rs1554825649
					10	87961113	T>A,G	snv	rs	1554825652	rs1554825652
					10	87965294	T>C,G	snv	rs	1554826024	rs1554826024
					10	87965297	A>G	snv	rs	1554826026	rs1554826026
					10	87965301	C>G,T	snv	rs	1554826029	rs1554826029
					10	87965314	G>C,T	snv	rs	1554826034	rs1554826034
					10	87965332	G>A,T	snv	rs	1554826040	rs1554826040
					10	87965392	A>G	snv	rs	1554826055	rs1554826055
					10	87965432	C>A,T	snv	rs	1554826059	rs1554826059
					10	87965464	A>G	snv	rs	1554826064	rs1554826064
					10	87864464	C>A	snv	rs	1554890322	rs1554890322
					10	87864470	A>G	snv	rs	1554890324	rs1554890324
					10	87864490	G>C,T	snv	rs	1554890337	rs1554890337
					10	87864503	A>G	snv	rs	1554890340	rs1554890340
					10	87864506	A>C,G,T	snv	rs	1554890348	rs1554890348
					10	87864523	G>A,T	snv	rs	1554890388	rs1554890388
					10	87864525	A>G	snv	rs	1554890392	rs1554890392
					10	87864534	A>G	snv	rs	1554890398	rs1554890398
					10	87894043	T>C	snv	rs	1554893771	rs1554893771
					10	87894046	C>T	snv	rs	1554893773	rs1554893773
					10	87894050	G>A	snv	rs	1554893782	rs1554893782
					10	87894052	G>A	snv	rs	1554893792	rs1554893792
					10	87894068	A>G,T	snv	rs	1554893806	rs1554893806
					10	87894072	G>A,T	snv	rs	1554893808	rs1554893808
					10	87894075	G>A	snv	rs	1554893812	rs1554893812
					10	87894094	T>C	snv	rs	1554893824	rs1554893824
					10	87925520	G>A,T	snv	rs	1554897255	rs1554897255
					10	87931048	G>A,T	snv	rs	1554897856	rs1554897856
					10	87931049	T>A,C,G	snv	rs	1554897858	rs1554897858
					10	87931065	G>C	snv	rs	1554897867	rs1554897867
					10	87931086	A>G,T	snv	rs	1554897880	rs1554897880
					10	87933025	C>T	snv	rs	1554898059	rs1554898059
					10	87933030	G>A,T	snv	rs	1554898062	rs1554898062
					10	87933033	G>A,T	snv	rs	1554898067	rs1554898067
					10	87933046	C>G,T	snv	rs	1554898074	rs1554898074
					10	87933092	G>A,C	snv	rs	1554898097	rs1554898097
					10	87933096	A>C	snv	rs	1554898100	rs1554898100
					10	87933112	A>G	snv	rs	1554898107	rs1554898107
					10	87933115	T>G	snv	rs	1554898113	rs1554898113
					10	87933135	G>A,T	snv	rs	1554898129	rs1554898129
					10	87933141	A>G,T	snv	rs	1554898138	rs1554898138
					10	87933145	GA>TT	mnv	rs	1554898141	rs1554898141
					10	87933172	A>G	snv	rs	1554898159	rs1554898159
					10	87933208	A>G	snv	rs	1554898193	rs1554898193
					10	87933214	T>C	snv	rs	1554898197	rs1554898197
					10	87933225	G>A	snv	rs	1554898209	rs1554898209
					10	87933231	G>A,T	snv	rs	1554898217	rs1554898217
					10	87933238	C>T	snv	rs	1554898225	rs1554898225
					10	87952122	T>A	snv	rs	1554900515	rs1554900515
					10	87952128	T>C	snv	rs	1554900530	rs1554900530
					10	87952133	A>C,G	snv	rs	1554900534	rs1554900534
					10	87952164	A>C	snv	rs	1554900585	rs1554900585
					10	87952194	C>G,T	snv	rs	1554900617	rs1554900617
					10	87952203	T>C	snv	rs	1554900620	rs1554900620
					10	87952214	A>C,T	snv	rs	1554900629	rs1554900629
					10	87952217	A>G	snv	rs	1554900633	rs1554900633
					10	87952218	T>A	snv	rs	1554900635	rs1554900635
					10	87952240	G>A	snv	rs	1554900653	rs1554900653
					10	87952253	A>G	snv	rs	1554900663	rs1554900663
					10	87957859	A>C	snv	rs	1564566726	rs1564566726
					10	87957960	C>T	snv	rs	1564566931	rs1564566931
					10	87957982	T>A	snv	rs	1564566998	rs1564566998
					10	87960921	A>G	snv	rs	1564568216	rs1564568216
					10	87960945	G>A,T	snv	rs	1564568265	rs1564568265
					10	87960964	A>G	snv	rs	1564568318	rs1564568318
					10	87961021	A>G	snv	rs	1564568473	rs1564568473
					10	87961108	C>A	snv	rs	1564568679	rs1564568679
					10	87965288	T>G	snv	rs	1564570264	rs1564570264
					10	87965311	G>A	snv	rs	1564570314	rs1564570314
					10	87965327	A>T	snv	rs	1564570353	rs1564570353
					10	87965328	T>A	snv	rs	1564570356	rs1564570356
					10	87965356	A>G	snv	rs	1564570409	rs1564570409
					10	87965383	G>A	snv	rs	1564570429	rs1564570429
					10	87965420	C>T	snv	rs	1564570452	rs1564570452
					10	87965438	A>G	snv	rs	1564570482	rs1564570482
					10	87864477	C>T	snv	rs	1564801650	rs1564801650
					10	87864494	G>A	snv	rs	1564801672	rs1564801672
					10	87864499	C>G	snv	rs	1564801689	rs1564801689
					10	87894095	T>G	snv	rs	1564814601	rs1564814601
					10	87894099	G>A	snv	rs	1564814606	rs1564814606
					10	87925532	A>G	snv	rs	1564826779	rs1564826779
					10	87925534	A>C	snv	rs	1564826791	rs1564826791
					10	87925545	A>T	snv	rs	1564826805	rs1564826805
					10	87933015	G>A	snv	rs	1564829780	rs1564829780
					10	87933016	C>T	snv	rs	1564829783	rs1564829783
					10	87933050	G>A,T	snv	rs	1564829889	rs1564829889
					10	87933070	T>A	snv	rs	1564829958	rs1564829958
					10	87933088	A>G	snv	rs	1564830013	rs1564830013
					10	87933106	A>G	snv	rs	1564830054	rs1564830054
					10	87933111	C>T	snv	rs	1564830084	rs1564830084
					10	87933200	G>A,C	snv	rs	1564830394	rs1564830394
					10	87952130	C>G	snv	rs	1564837747	rs1564837747
					10	87952155	A>G	snv	rs	1564837839	rs1564837839
					10	87952212	A>G	snv	rs	1564837944	rs1564837944
					10	87952232	A>G	snv	rs	1564837997	rs1564837997
					10	87864476	G>A	snv	rs	1589596120	rs1589596120
					10	87864485	A>G	snv	rs	1589596143	rs1589596143
					10	87864510	G>A,C	snv	rs	1589596246	rs1589596246
					10	87864524	GA>TT	mnv	rs	1589596354	rs1589596354
					10	87864537	T>C,G	snv	rs	1589596407	rs1589596407
					10	87894034	C>G	snv	rs	1589617164	rs1589617164
					10	87894045	G>C	snv	rs	1589617199	rs1589617199
					10	87925514	T>A,G	snv	rs	1589640376	rs1589640376
					10	87925539	A>G	snv	rs	1589640471	rs1589640471
					10	87925555	T>G	snv	rs	1589640559	rs1589640559
					10	87933032	A>C	snv	rs	1589646019	rs1589646019
					10	87933051	C>G	snv	rs	1589646090	rs1589646090
					10	87933057	C>G	snv	rs	1589646100	rs1589646100
					10	87933058	T>C	snv	rs	1589646108	rs1589646108
					10	87933124	T>G	snv	rs	1589646321	rs1589646321
					10	87933193	T>C	snv	rs	1589646560	rs1589646560
					10	87952140	G>C,T	snv	rs	1589659399	rs1589659399
					10	87952167	T>C	snv	rs	1589659492	rs1589659492
					10	87952181	C>G	snv	rs	1589659546	rs1589659546
					10	87952191	G>C	snv	rs	1589659565	rs1589659565
					10	87952211	C>G	snv	rs	1589659615	rs1589659615
					10	87952222	G>A	snv	rs	1589659663	rs1589659663
					10	87952244	A>T	snv	rs	1589659733	rs1589659733
					10	87957855	C>T	snv	rs	1589663135	rs1589663135
					10	87957864	G>A	snv	rs	1589663150	rs1589663150
					10	87957865	T>C	snv	rs	1589663156	rs1589663156
					10	87957889	T>A,C	snv	rs	1589663235	rs1589663235
					10	87957953	G>C	snv	rs	1589663424	rs1589663424
					10	87957972	G>A	snv	rs	1589663499	rs1589663499
					10	87960912	T>C	snv	rs	1589665591	rs1589665591
					10	87960918	A>G	snv	rs	1589665622	rs1589665622
					10	87960980	T>A,G	snv	rs	1589665853	rs1589665853
					10	87961029	A>C	snv	rs	1589666011	rs1589666011
					10	87961059	A>C	snv	rs	1589666149	rs1589666149
					10	87961060	A>C	snv	rs	1589666155	rs1589666155
					10	87961063	A>G	snv	rs	1589666167	rs1589666167
					10	87965296	T>G	snv	rs	1589669128	rs1589669128
					10	87965384	A>G	snv	rs	1589669344	rs1589669344
					10	87965449	C>T	snv	rs	1589669413	rs1589669413
					10	87864311	A>G	snv	rs	1858384585	rs1858384585
					10	87864443	T>C	snv	rs	1858391629	rs1858391629
					10	87864480	T>G	snv	rs	1858394571	rs1858394571
					10	87864500	A>G	snv	rs	1858395868	rs1858395868
					10	87864519	A>G	snv	rs	1858398407	rs1858398407
					10	87894027	A>G	snv	rs	1859092645	rs1859092645
					10	87894036	A>G	snv	rs	1859093459	rs1859093459
					10	87894070	T>C	snv	rs	1859096966	rs1859096966
					10	87894087	A>G	snv	rs	1859098707	rs1859098707
					10	87894097	A>G	snv	rs	1859099585	rs1859099585
					10	87925542	A>G,T	snv	rs	1859804047	rs1859804047
					10	87925548	T>A	snv	rs	1859804665	rs1859804665
					10	87925553	A>C	snv	rs	1859805185	rs1859805185
					10	87931075	A>C	snv	rs	1859921641	rs1859921641
					10	87933028	T>C	snv	rs	1859965098	rs1859965098
					10	87933077	A>T	snv	rs	1859969915	rs1859969915
					10	87933142	A>G	snv	rs	1859975512	rs1859975512
					10	87933153	G>A	snv	rs	1859977029	rs1859977029
					10	87933156	G>A	snv	rs	1859977307	rs1859977307
					10	87933168	G>C	snv	rs	1859978482	rs1859978482
					10	87933171	T>C	snv	rs	1859978750	rs1859978750
					10	87933221	C>G,T	snv	rs	1859982800	rs1859982800
					10	87952127	A>G	snv	rs	1860415565	rs1860415565
					10	87952148	G>A,T	snv	rs	1860417734	rs1860417734
					10	87952154	T>A,C,G	snv	rs	1860418425	rs1860418425
					10	87952157	T>G	snv	rs	1860418734	rs1860418734
					10	87952208	T>C	snv	rs	1860422659	rs1860422659
					10	87952247	G>A	snv	rs	1860425648	rs1860425648
					10	87952248	G>A	snv	rs	1860425741	rs1860425741
					10	87952256	T>C	snv	rs	1860426392	rs1860426392
					10	87952259	A>C	snv	rs	1860426730	rs1860426730
					10	87957861	T>G	snv	rs	1860539219	rs1860539219
					10	87957871	G>A,C	snv	rs	1860540059	rs1860540059
					10	87957924	G>A,C	snv	rs	1860544115	rs1860544115
					10	87957943	A>T	snv	rs	1860545768	rs1860545768
					10	87957954	C>A	snv	rs	1860546467	rs1860546467
					10	87960897	A>G	snv	rs	1860616265	rs1860616265
					10	87960919	A>T	snv	rs	1860618095	rs1860618095
					10	87960937	G>A	snv	rs	1860619555	rs1860619555
					10	87960940	C>T	snv	rs	1860619820	rs1860619820
					10	87960944	G>T	snv	rs	1860620187	rs1860620187
					10	87960970	G>T	snv	rs	1860622339	rs1860622339
					10	87961064	T>A	snv	rs	1860630615	rs1860630615
					10	87961069	A>G	snv	rs	1860631246	rs1860631246
					10	87961070	C>A	snv	rs	1860631336	rs1860631336
					10	87961078	A>G	snv	rs	1860631722	rs1860631722
					10	87961098	T>C	snv	rs	1860633558	rs1860633558
					10	87961107	C>T	snv	rs	1860634292	rs1860634292
					10	87961114	T>G	snv	rs	1860635056	rs1860635056
					10	87965291	A>G	snv	rs	1860732053	rs1860732053
					10	87965350	T>C	snv	rs	1860735904	rs1860735904
					10	87965363	A>T	snv	rs	1860736589	rs1860736589
					10	87965424	G>C	snv	rs	1860738430	rs1860738430
					10	87965437	G>T	snv	rs	1860739011	rs1860739011
					10	87965451	T>C,G	snv	rs	1860739604	rs1860739604
					10	87965453	C>T	snv	rs	1860739729	rs1860739729
					10	87965462	C>T	snv	rs	1860740005	rs1860740005
					10	87864461	C>G	snv	rs	11202592	rs11202592
					10	87961011	G>C,T	snv	rs	746930141	rs746930141
					10	87864444	T>A,C	snv	rs	750098228	rs750098228
					10	87960933	C>G,T	snv	rs	750705904	rs750705904
					10	87965390	A>T	snv	rs	751286806	rs751286806
					10	87952152	A>G	snv	rs	757498880	rs757498880
					10	87961110	A>C,G,T	snv	rs	759852661	rs759852661
					10	87933108	A>C	snv	rs	771310592	rs771310592
					10	87952121	G>A,C,T	snv	rs	780943695	rs780943695
					10	87864224	C>T	snv	rs	886047393	rs886047393
					10	87862238	C>A,G,T	snv	rs	3758479	rs3758479
					10	87960904	T>C	snv	rs	142420551	rs142420551
					10	87862043	A>T	snv	rs	144811392	rs144811392
					10	87933102	G>A	snv	rs	145124907	rs145124907
					10	87933038	T>A,C	snv	rs	145695240	rs145695240
					10	87862096	T>C	snv	rs	147932146	rs147932146
					10	87862177	G>A,C	snv	rs	148838695	rs148838695
					10	87861969	C>G,T	snv	rs	185550921	rs185550921
					10	87862358	C>G	snv	rs	186106725	rs186106725
					10	87862027	A>G	snv	rs	188648297	rs188648297
					10	87862439	C>A,T	snv	rs	201100551	rs201100551
					10	87862106	G>C	snv	rs	201652303	rs201652303
					10	87862225	G>A,C	snv	rs	369376419	rs369376419
					10	87862228	G>A,T	snv	rs	372344241	rs372344241
					10	87862373	C>T	snv	rs	374921871	rs374921871
					10	87863956	C>G,T	snv	rs	528340982	rs528340982
					10	87862297	C>T	snv	rs	529890302	rs529890302
					10	87862199	C>A	snv	rs	531951589	rs531951589
					10	87862447	G>A,T	snv	rs	534352505	rs534352505
					10	87862000	T>A,C	snv	rs	536515096	rs536515096
					10	87862334	C>T	snv	rs	536951646	rs536951646
					10	87864526	T>G	snv	rs	540063602	rs540063602
					10	87862191	G>A,C	snv	rs	542841708	rs542841708
					10	87863957	G>A,C,T	snv	rs	546504608	rs546504608
					10	87862242	G>A,C	snv	rs	547925835	rs547925835
					10	87862304	G>C	snv	rs	548448478	rs548448478
					10	87864126	C>A,G	snv	rs	550595518	rs550595518
					10	87862016	C>A,G	snv	rs	554884852	rs554884852
					10	87862193	A>C	snv	rs	561243952	rs561243952
					10	87862256	G>A	snv	rs	566209860	rs566209860
					10	87862306	A>C,G,T	snv	rs	569894367	rs569894367
					10	87862259	G>A,T	snv	rs	571336068	rs571336068
					10	87862190	T>A	snv	rs	572290539	rs572290539
					10	87864413	C>T	snv	rs	572922017	rs572922017
					10	87864548	T>A	snv	rs	746128825	rs746128825
					10	87952219	G>A	snv	rs	747072478	rs747072478
					10	87861967	C>A,G	snv	rs	747746080	rs747746080
					10	87931066	A>G	snv	rs	747865777	rs747865777
					10	87925515	T>G	snv	rs	748031178	rs748031178
					10	87862305	G>A,C	snv	rs	748203285	rs748203285
					10	87862235	C>G,T	snv	rs	752251651	rs752251651
					10	87862415	T>C,G	snv	rs	752734295	rs752734295
					10	87862412	C>T	snv	rs	753061420	rs753061420
					10	87965447	A>G	snv	rs	754821870	rs754821870
					10	87862477	G>A,C	snv	rs	755383474	rs755383474
					10	87862427	G>A,T	snv	rs	755641571	rs755641571
					10	87864459	G>A	snv	rs	756632919	rs756632919
					10	87957961	C>G	snv	rs	759560822	rs759560822
					10	87864441	C>T	snv	rs	761265816	rs761265816
					10	87862355	C>T	snv	rs	763239852	rs763239852
					10	87862112	C>T	snv	rs	765413745	rs765413745
					10	87862162	G>A	snv	rs	766226070	rs766226070
					10	87862413	T>A,C	snv	rs	767531763	rs767531763
					10	87862095	G>C	snv	rs	768662566	rs768662566
					10	87862156	G>A	snv	rs	768719505	rs768719505
					10	87862012	T>C,G	snv	rs	769557842	rs769557842
					10	87862267	G>A,C,T	snv	rs	773066595	rs773066595
					10	87862316	C>T	snv	rs	773263886	rs773263886
					10	87862049	C>A	snv	rs	775814292	rs775814292
					10	87862291	C>A,T	snv	rs	780478359	rs780478359
					10	87861966	G>T	snv	rs	780855741	rs780855741
					10	87933060	A>T	snv	rs	786204857	rs786204857
					10	87958011	C>G	snv	rs	786204872	rs786204872
					10	87894082	A>G	snv	rs	786204915	rs786204915
					10	87931074	A>C,T	snv	rs	786204925	rs786204925
					10	87933150	A>T	snv	rs	786204932	rs786204932
					10	87862426	C>G,T	snv	rs	796122926	rs796122926
					10	87862078	G>A	snv	rs	867237337	rs867237337
					10	87861983	C>A,G	snv	rs	867510233	rs867510233
					10	87864138	T>C	snv	rs	879155817	rs879155817
					10	87864449	T>C	snv	rs	889249323	rs889249323
					10	87862024	G>C	snv	rs	892445390	rs892445390
					10	87862408	C>G,T	snv	rs	899815496	rs899815496
					10	87862246	T>A	snv	rs	903360897	rs903360897
					10	87864291	C>A,T	snv	rs	904005027	rs904005027
					10	87864013	T>G	snv	rs	904599717	rs904599717
					10	87864136	C>A,G,T	snv	rs	905091964	rs905091964
					10	87957898	C>T	snv	rs	905615413	rs905615413
					10	87862121	G>A,C	snv	rs	908223198	rs908223198
					10	87864212	T>C	snv	rs	911548055	rs911548055
					10	87864242	G>A,T	snv	rs	917927904	rs917927904
					10	87864221	T>A	snv	rs	918537651	rs918537651
					10	87862346	T>C,G	snv	rs	928463466	rs928463466
					10	87864222	C>T	snv	rs	929911235	rs929911235
					10	87862157	C>T	snv	rs	930454561	rs930454561
					10	87864267	A>G	snv	rs	930485618	rs930485618
					10	87862409	G>A	snv	rs	932756787	rs932756787
					10	87862321	G>C	snv	rs	937336923	rs937336923
					10	87864312	G>A	snv	rs	937928726	rs937928726
					10	87965366	T>A	snv	rs	945979997	rs945979997
					10	87862383	G>A,C,T	snv	rs	946740737	rs946740737
					10	87862418	A>C,G	snv	rs	951705926	rs951705926
					10	87862289	C>T	snv	rs	951736520	rs951736520
					10	87862253	G>A	snv	rs	955543891	rs955543891
					10	87862303	C>G,T	snv	rs	962216778	rs962216778
					10	87864207	A>C,T	snv	rs	962892260	rs962892260
					10	87862123	T>C,G	snv	rs	966129598	rs966129598
					10	87862336	T>C,G	snv	rs	969808360	rs969808360
					10	87864216	C>A,G,T	snv	rs	974009386	rs974009386
					10	87894102	G>A,T	snv	rs	980089360	rs980089360
					10	87862299	C>A,T	snv	rs	984559009	rs984559009
					10	87862111	C>A	snv	rs	987475861	rs987475861
					10	87862268	A>C	snv	rs	995875781	rs995875781
					10	87864141	C>G,T	snv	rs	1001571902	rs1001571902
					10	87861989	G>A	snv	rs	1003575278	rs1003575278
					10	87862292	G>A	snv	rs	1004873079	rs1004873079
					10	87864004	G>A,C	snv	rs	1012291977	rs1012291977
					10	87862114	C>G	snv	rs	1018581579	rs1018581579
					10	87864161	C>G,T	snv	rs	1020319146	rs1020319146
					10	87862279	A>C	snv	rs	1028671542	rs1028671542
					10	87864360	C>T	snv	rs	1029309553	rs1029309553
					10	87864162	C>G,T	snv	rs	1029342144	rs1029342144
					10	87862105	C>A,G	snv	rs	1029934933	rs1029934933
					10	87864158	C>A,T	snv	rs	1031706678	rs1031706678
					10	87862387	G>C	snv	rs	1041291843	rs1041291843
					10	87862237	C>A,T	snv	rs	1041864282	rs1041864282
					10	87864007	A>C,G	snv	rs	1043104196	rs1043104196
					10	87862385	T>G	snv	rs	1043692753	rs1043692753
					10	87864290	C>G,T	snv	rs	1045148218	rs1045148218
					10	87862041	C>A	snv	rs	1045694584	rs1045694584
					10	87864299	A>C	snv	rs	1048912442	rs1048912442
					10	87862202	G>A	snv	rs	1053003060	rs1053003060
					10	87862322	T>C	snv	rs	1055681620	rs1055681620
					10	87862361	G>C	snv	rs	1159858802	rs1159858802
					10	87864327	C>T	snv	rs	1160370526	rs1160370526
					10	87864421	G>C	snv	rs	1163742361	rs1163742361
					10	87861994	A>T	snv	rs	1163858525	rs1163858525
					10	87862315	C>G	snv	rs	1173072586	rs1173072586
					10	87862457	G>A	snv	rs	1173497891	rs1173497891
					10	87862192	C>T	snv	rs	1174430710	rs1174430710
					10	87862367	C>G	snv	rs	1176260711	rs1176260711
					10	87862360	A>C,G,T	snv	rs	1177072090	rs1177072090
					10	87864014	C>T	snv	rs	1178630827	rs1178630827
					10	87862240	G>C	snv	rs	1178887674	rs1178887674
					10	87862465	G>A	snv	rs	1180431248	rs1180431248
					10	87863972	C>T	snv	rs	1183139819	rs1183139819
					10	87862307	A>C	snv	rs	1186082594	rs1186082594
					10	87864252	C>G,T	snv	rs	1186471064	rs1186471064
					10	87862118	A>C	snv	rs	1191302672	rs1191302672
					10	87862416	C>A,G,T	snv	rs	1191989800	rs1191989800
					10	87864120	C>G	snv	rs	1196170476	rs1196170476
					10	87862354	C>G,T	snv	rs	1196345128	rs1196345128
					10	87863955	G>C	snv	rs	1196953215	rs1196953215
					10	87862423	A>T	snv	rs	1198301471	rs1198301471
					10	87864225	C>A,G,T	snv	rs	1199933120	rs1199933120
					10	87862219	G>A	snv	rs	1201621687	rs1201621687
					10	87894030	T>A	snv	rs	1203217529	rs1203217529
					10	87862039	A>T	snv	rs	1203275773	rs1203275773
					10	87862033	G>C	snv	rs	1205703859	rs1205703859
					10	87862285	G>A	snv	rs	1206885449	rs1206885449
					10	87952124	A>G	snv	rs	1210737543	rs1210737543
					10	87864129	T>A	snv	rs	1215644762	rs1215644762
					10	87862331	T>A,C,G	snv	rs	1219074532	rs1219074532
					10	87864032	T>C	snv	rs	1219491699	rs1219491699
					10	87862376	C>T	snv	rs	1219760994	rs1219760994
					10	87864176	C>T	snv	rs	1219944615	rs1219944615
					10	87864296	A>G	snv	rs	1221231481	rs1221231481
					10	87957880	A>G	snv	rs	1221700050	rs1221700050
					10	87862453	C>T	snv	rs	1222834334	rs1222834334
					10	87864392	A>G	snv	rs	1230270522	rs1230270522
					10	87862403	C>G,T	snv	rs	1230495311	rs1230495311
					10	87862181	T>A,C	snv	rs	1234918531	rs1234918531
					10	87864080	C>T	snv	rs	1237944553	rs1237944553
					10	87864308	A>C	snv	rs	1238691983	rs1238691983
					10	87862034	G>A	snv	rs	1239096657	rs1239096657
					10	87864168	C>A,T	snv	rs	1239105602	rs1239105602
					10	87864070	C>T	snv	rs	1239421959	rs1239421959
					10	87862448	T>A	snv	rs	1242864703	rs1242864703
					10	87864116	G>A	snv	rs	1242894494	rs1242894494
					10	87862296	C>A,T	snv	rs	1246939088	rs1246939088
					10	87894065	A>T	snv	rs	1250521901	rs1250521901
					10	87864404	A>C	snv	rs	1252194901	rs1252194901
					10	87862404	G>T	snv	rs	1255887930	rs1255887930
					10	87862352	A>C,T	snv	rs	1256136542	rs1256136542
					10	87862028	G>A	snv	rs	1257736371	rs1257736371
					10	87864213	A>G	snv	rs	1258029214	rs1258029214
					10	87862471	G>A	snv	rs	1261597861	rs1261597861
					10	87862462	G>T	snv	rs	1264771116	rs1264771116
					10	87864369	C>A,T	snv	rs	1264797578	rs1264797578
					10	87862454	C>A	snv	rs	1267425695	rs1267425695
					10	87862382	C>T	snv	rs	1269241907	rs1269241907
					10	87862171	G>C	snv	rs	1269867642	rs1269867642
					10	87862145	C>A,T	snv	rs	1273305925	rs1273305925
					10	87863953	G>A,C	snv	rs	1278519321	rs1278519321
					10	87864203	T>C	snv	rs	1282440343	rs1282440343
					10	87894031	A>T	snv	rs	1283085830	rs1283085830
					10	87965342	G>T	snv	rs	1283349882	rs1283349882
					10	87862414	T>C,G	snv	rs	1284247397	rs1284247397
					10	87862295	A>C	snv	rs	1284863483	rs1284863483
					10	87864053	G>A	snv	rs	1285259669	rs1285259669
					10	87862018	C>T	snv	rs	1286459804	rs1286459804
					10	87864061	G>C	snv	rs	1287849927	rs1287849927
					10	87864384	C>T	snv	rs	1288670852	rs1288670852
					10	87862066	G>A	snv	rs	1289967765	rs1289967765
					10	87862436	A>C,G	snv	rs	1293727540	rs1293727540
					10	87862441	T>A	snv	rs	1298112382	rs1298112382
					10	87862444	A>G	snv	rs	1299929891	rs1299929891
					10	87933072	T>G	snv	rs	1303165645	rs1303165645
					10	87862424	C>A,G,T	snv	rs	1306544787	rs1306544787
					10	87864229	T>G	snv	rs	1310956774	rs1310956774
					10	87864173	G>A	snv	rs	1311095241	rs1311095241
					10	87862241	A>C	snv	rs	1313256470	rs1313256470
					10	87933220	T>C	snv	rs	1313989099	rs1313989099
					10	87862342	C>G	snv	rs	1315724722	rs1315724722
					10	87864092	G>T	snv	rs	1318588388	rs1318588388
					10	87862211	G>C	snv	rs	1321815876	rs1321815876
					10	87864228	A>G	snv	rs	1323866910	rs1323866910
					10	87864246	C>T	snv	rs	1326819131	rs1326819131
					10	87862226	A>G	snv	rs	1327458637	rs1327458637
					10	87864434	C>G,T	snv	rs	1328640232	rs1328640232
					10	87862122	C>A,G	snv	rs	1329821323	rs1329821323
					10	87862213	G>C	snv	rs	1330795451	rs1330795451
					10	87862327	C>G	snv	rs	1332118618	rs1332118618
					10	87863962	G>A,T	snv	rs	1333390133	rs1333390133
					10	87960996	A>G	snv	rs	1334444415	rs1334444415
					10	87862060	G>A,C,T	snv	rs	1335671785	rs1335671785
					10	87862384	C>T	snv	rs	1338175541	rs1338175541
					10	87862294	G>A,C	snv	rs	1341033748	rs1341033748
					10	87862450	C>T	snv	rs	1353420989	rs1353420989
					10	87864393	T>G	snv	rs	1353528657	rs1353528657
					10	87862298	T>A,C,G	snv	rs	1355394804	rs1355394804
					10	87864068	C>T	snv	rs	1355651458	rs1355651458
					10	87862061	G>C	snv	rs	1356951300	rs1356951300
					10	87862280	C>G	snv	rs	1357534760	rs1357534760
					10	87862432	C>A	snv	rs	1358322626	rs1358322626
					10	87864097	C>T	snv	rs	1359067345	rs1359067345
					10	87933174	T>A	snv	rs	1363895668	rs1363895668
					10	87862194	C>A,G	snv	rs	1366514909	rs1366514909
					10	87862045	C>G	snv	rs	1366960297	rs1366960297
					10	87862310	T>A,G	snv	rs	1368204077	rs1368204077
					10	87961062	G>T	snv	rs	1373782343	rs1373782343
					10	87863993	C>G	snv	rs	1375950967	rs1375950967
					10	87862445	C>A	snv	rs	1377008914	rs1377008914
					10	87862019	G>T	snv	rs	1377694810	rs1377694810
					10	87862466	A>G,T	snv	rs	1378453943	rs1378453943
					10	87862372	C>T	snv	rs	1379375561	rs1379375561
					10	87864352	G>C	snv	rs	1379620359	rs1379620359
					10	87862189	C>T	snv	rs	1381656156	rs1381656156
					10	87894078	G>A	snv	rs	1382752324	rs1382752324
					10	87862247	C>T	snv	rs	1386472036	rs1386472036
					10	87864137	C>T	snv	rs	1387957477	rs1387957477
					10	87862459	C>G	snv	rs	1391141326	rs1391141326
					10	87864428	C>T	snv	rs	1394574548	rs1394574548
					10	87864321	C>G	snv	rs	1395659213	rs1395659213
					10	87862325	C>A,T	snv	rs	1397652262	rs1397652262
					10	87862130	G>A	snv	rs	1398508098	rs1398508098
					10	87864147	C>G	snv	rs	1401532030	rs1401532030
					10	87862080	G>A,T	snv	rs	1401649899	rs1401649899
					10	87864005	G>A,C	snv	rs	1403295709	rs1403295709
					10	87861965	T>C,G	snv	rs	1404323338	rs1404323338
					10	87862196	A>G,T	snv	rs	1407503099	rs1407503099
					10	87862263	T>G	snv	rs	1410702090	rs1410702090
					10	87862072	G>A	snv	rs	1412258242	rs1412258242
					10	87862124	C>A,T	snv	rs	1413474935	rs1413474935
					10	87864507	A>C	snv	rs	1414611362	rs1414611362
					10	87864258	C>G,T	snv	rs	1415012784	rs1415012784
					10	87861986	G>A	snv	rs	1415947049	rs1415947049
					10	87864417	A>G,T	snv	rs	1417666224	rs1417666224
					10	87862472	G>A	snv	rs	1418252245	rs1418252245
					10	87862025	T>C	snv	rs	1419917453	rs1419917453
					10	87862420	T>C	snv	rs	1431488197	rs1431488197
					10	87864086	C>G	snv	rs	1433679388	rs1433679388
					10	87862234	C>T	snv	rs	1434976391	rs1434976391
					10	87864149	G>T	snv	rs	1435766567	rs1435766567
					10	87862243	C>A,T	snv	rs	1437283642	rs1437283642
					10	87862142	G>A,T	snv	rs	1438807362	rs1438807362
					10	87864140	C>G	snv	rs	1441812814	rs1441812814
					10	87863986	G>T	snv	rs	1443057359	rs1443057359
					10	87861974	G>C	snv	rs	1445316931	rs1445316931
					10	87864194	G>A	snv	rs	1448017313	rs1448017313
					10	87862168	G>C	snv	rs	1450159307	rs1450159307
					10	87864039	G>C	snv	rs	1451210152	rs1451210152
					10	87862433	C>A	snv	rs	1452879553	rs1452879553
					10	87862402	C>A,T	snv	rs	1453673700	rs1453673700
					10	87862451	G>A	snv	rs	1466041407	rs1466041407
					10	87862006	A>C	snv	rs	1466819797	rs1466819797
					10	87862150	G>T	snv	rs	1472269501	rs1472269501
					10	87864473	A>G	snv	rs	1478570799	rs1478570799
					10	87862046	A>C,G,T	snv	rs	1478683393	rs1478683393
					10	87862120	C>G	snv	rs	1480538548	rs1480538548
					10	87862107	C>G	snv	rs	1482780471	rs1482780471
					10	87864411	G>A	snv	rs	1483165357	rs1483165357
					10	87862349	T>G	snv	rs	1483956973	rs1483956973
					10	87864383	G>C	snv	rs	1488817615	rs1488817615
					10	87864527	G>A,T	snv	rs	1554890393	rs1554890393
					10	87862015	C>T	snv	rs	1564798589	rs1564798589
					10	87862249	C>G,T	snv	rs	1564798968	rs1564798968
					10	87862345	C>G	snv	rs	1564799156	rs1564799156
					10	87863969	C>T	snv	rs	1564800851	rs1564800851
					10	87863984	C>T	snv	rs	1564800877	rs1564800877
					10	87864046	A>G	snv	rs	1564800954	rs1564800954
					10	87864049	G>A	snv	rs	1564800966	rs1564800966
					10	87864091	C>T	snv	rs	1564801018	rs1564801018
					10	87864119	C>T	snv	rs	1564801070	rs1564801070
					10	87862328	G>A,T	snv	rs	1589592487	rs1589592487
					10	87862340	A>C	snv	rs	1589592513	rs1589592513
					10	87863999	C>T	snv	rs	1589595246	rs1589595246
					10	87864135	A>C	snv	rs	1589595433	rs1589595433
					10	87864181	G>A,C	snv	rs	1589595561	rs1589595561
					10	87864200	C>A,G	snv	rs	1589595584	rs1589595584
					10	87864329	G>A	snv	rs	1589595825	rs1589595825
					10	87864479	A>G	snv	rs	1647701808	rs1647701808
					10	87861992	G>C	snv	rs	1858264897	rs1858264897
					10	87862009	C>A	snv	rs	1858265609	rs1858265609
					10	87862036	G>A,T	snv	rs	1858266874	rs1858266874
					10	87862055	G>A	snv	rs	1858267853	rs1858267853
					10	87862057	C>T	snv	rs	1858268001	rs1858268001
					10	87862073	G>C	snv	rs	1858268666	rs1858268666
					10	87862115	G>A,C	snv	rs	1858269948	rs1858269948
					10	87862132	A>G,T	snv	rs	1858270999	rs1858270999
					10	87862178	G>T	snv	rs	1858272936	rs1858272936
					10	87862180	T>A,G	snv	rs	1858272993	rs1858272993
					10	87862186	T>C	snv	rs	1858273339	rs1858273339
					10	87862201	A>G	snv	rs	1858274338	rs1858274338
					10	87862204	G>A	snv	rs	1858274491	rs1858274491
					10	87862220	A>T	snv	rs	1858275045	rs1858275045
					10	87862258	G>A	snv	rs	1858277559	rs1858277559
					10	87862262	A>C	snv	rs	1858277807	rs1858277807
					10	87862282	A>G	snv	rs	1858278545	rs1858278545
					10	87862347	T>G	snv	rs	1858282569	rs1858282569
					10	87862364	C>T	snv	rs	1858283496	rs1858283496
					10	87862366	C>T	snv	rs	1858283621	rs1858283621
					10	87862390	T>G	snv	rs	1858284784	rs1858284784
					10	87862393	A>G	snv	rs	1858284922	rs1858284922
					10	87862399	C>T	snv	rs	1858285078	rs1858285078
					10	87862429	T>G	snv	rs	1858287346	rs1858287346
					10	87862482	A>T	snv	rs	1858292354	rs1858292354
					10	87862487	T>A,G	snv	rs	1858292430	rs1858292430
					10	87863951	T>C	snv	rs	1858360807	rs1858360807
					10	87863960	G>A	snv	rs	1858361928	rs1858361928
					10	87863978	C>T	snv	rs	1858363563	rs1858363563
					10	87863992	G>A	snv	rs	1858365094	rs1858365094
					10	87863998	G>C	snv	rs	1858365522	rs1858365522
					10	87864002	C>T	snv	rs	1858365709	rs1858365709
					10	87864016	G>C	snv	rs	1858367252	rs1858367252
					10	87864025	G>A	snv	rs	1858367415	rs1858367415
					10	87864037	A>T	snv	rs	1858367862	rs1858367862
					10	87864041	C>T	snv	rs	1858367960	rs1858367960
					10	87864065	C>G	snv	rs	1858368978	rs1858368978
					10	87864082	C>T	snv	rs	1858369848	rs1858369848
					10	87864085	A>G	snv	rs	1858369934	rs1858369934
					10	87864107	C>T	snv	rs	1858371400	rs1858371400
					10	87864110	A>C,G	snv	rs	1858371574	rs1858371574
					10	87864113	C>A,G	snv	rs	1858371815	rs1858371815
					10	87864120	GGCCGGTTTTAAACCTCCCGTGCGCCGCCG>-	delins	rs	1858372263	rs1858372263
					10	87864122	G>A	snv	rs	1858372465	rs1858372465
					10	87864134	A>T	snv	rs	1858372882	rs1858372882
					10	87864156	C>T	snv	rs	1858374679	rs1858374679
					10	87864164	G>C	snv	rs	1858375588	rs1858375588
					10	87864165	T>G	snv	rs	1858375675	rs1858375675
					10	87864170	C>T	snv	rs	1858375951	rs1858375951
					10	87864174	C>A,T	snv	rs	1858376108	rs1858376108
					10	87864179	G>A,C	snv	rs	1858376650	rs1858376650
					10	87864182	G>C	snv	rs	1858377034	rs1858377034
					10	87864189	G>T	snv	rs	1858377552	rs1858377552
					10	87864191	G>A	snv	rs	1858377875	rs1858377875
					10	87864195	G>T	snv	rs	1858378172	rs1858378172
					10	87864209	G>A	snv	rs	1858378859	rs1858378859
					10	87864218	T>C	snv	rs	1858379506	rs1858379506
					10	87864219	C>T	snv	rs	1858379585	rs1858379585
					10	87864240	C>G,T	snv	rs	1858381059	rs1858381059
					10	87864261	C>A	snv	rs	1858382246	rs1858382246
					10	87864276	C>G	snv	rs	1858382709	rs1858382709
					10	87864281	T>C	snv	rs	1858383079	rs1858383079
					10	87864306	G>A	snv	rs	1858384382	rs1858384382
					10	87864315	A>G	snv	rs	1858384899	rs1858384899
					10	87864317	T>C	snv	rs	1858384973	rs1858384973
					10	87864330	T>G	snv	rs	1858385746	rs1858385746
					10	87864333	A>T	snv	rs	1858385837	rs1858385837
					10	87864335	A>C	snv	rs	1858385910	rs1858385910
					10	87864339	A>C	snv	rs	1858386021	rs1858386021
					10	87864348	C>T	snv	rs	1858386306	rs1858386306
					10	87864374	A>G	snv	rs	1858387733	rs1858387733
					10	87864386	A>G	snv	rs	1858388079	rs1858388079
					10	87864399	A>G	snv	rs	1858388746	rs1858388746
					10	87864403	G>C	snv	rs	1858389032	rs1858389032
					10	87864407	C>T	snv	rs	1858389127	rs1858389127
					10	87864415	C>G	snv	rs	1858389617	rs1858389617
					10	87864432	C>T	snv	rs	1858390612	rs1858390612
					10	87864437	T>C	snv	rs	1858391081	rs1858391081
					10	87864448	C>G	snv	rs	1858391987	rs1858391987
					10	87864465	C>T	snv	rs	1858393623	rs1858393623
					10	87864471	T>G	snv	rs	1858394001	rs1858394001
					10	87894088	A>G	snv	rs	1859098783	rs1859098783
					10	87931084	G>A	snv	rs	1859921899	rs1859921899
					10	87931087	G>A	snv	rs	1859922193	rs1859922193
					10	87933210	G>A	snv	rs	1859982098	rs1859982098
					10	87952141	G>T	snv	rs	1860417198	rs1860417198
					10	87952187	T>C	snv	rs	1860421158	rs1860421158
					10	87952193	C>T	snv	rs	1860421606	rs1860421606
					10	87952200	C>T	snv	rs	1860422010	rs1860422010
					10	87957870	T>G	snv	rs	1860539980	rs1860539980
					10	87958007	G>T	snv	rs	1860551372	rs1860551372
					10	87960903	T>G	snv	rs	1860616585	rs1860616585
					10	87960906	C>T	snv	rs	1860616865	rs1860616865
					10	87960927	T>G	snv	rs	1860618789	rs1860618789
					10	87960983	T>A	snv	rs	1860623933	rs1860623933
					10	87961010	A>G	snv	rs	1860626113	rs1860626113
					10	87961083	G>A	snv	rs	1860632449	rs1860632449
					10	87961099	A>T	snv	rs	1860633716	rs1860633716
					10	87965426	A>C	snv	rs	1860738514	rs1860738514
					10	87965444	A>G,T	snv	rs	1860739152	rs1860739152
					10	87862238	C>A,G,T	snv	rs	3758479	rs3758479
					10	87864548	T>A	snv	rs	746128825	rs746128825

## Sheet: List B
rs121909233
rs121909225			Total Deleterious nsSNP Found from Seven Tools (SIFT, PolyPhen-2, Pmut, MutPred, SNAP2, SNP&GO and PANTHER)
rs121909236								No of Deleterious nsSNP: 19
rs121909226
rs121909238
rs121909230
rs121909222
rs121909223
rs121909218
rs121909229
rs121909241
rs121909221
rs121913293
rs121913294
rs121909240
rs121909239
rs121909235
rs121909237
rs57374291

## Sheet: List C
rs121909239
							Final Deleterious nsSNP
