# Supplementary material for: Investigation of pathogenic germline variants in gastric cancer and development of “GasCanBase” database
Source: Cancer Rep (Hoboken). 2023 Oct 22;6(12):e1906. doi: 10.1002/cnr2.1906 (PMC10728505; doi:10.1002/cnr2.1906)
Supplement: Supplementary file 1 — Data S1 Supporting Information. [file CNR2-6-e1906-s001.zip › Supplementary File/Table S38. Selection of nsSNP of RUNX3.xlsx]

## Sheet: List A
Total nsSNP Found from dbSNP Database					#chr	pos	variation	variant_type			snp_id
	Gene : RUNX3				1	24964519	A>G,T	snv	rs	6672420	rs6672420
	No of SNP: 25274				1	24902409	C>T	snv	rs	34188858	rs34188858
	No of nsSNP: 337				1	24902496	G>A	snv	rs	35659838	rs35659838
					1	24902269	G>A,C	snv	rs	111625995	rs111625995
					1	24902660	G>A	snv	rs	138540348	rs138540348
					1	24902256	C>T	snv	rs	142303780	rs142303780
					1	24902490	C>A,G,T	snv	rs	142450822	rs142450822
					1	24902208	C>T	snv	rs	142456291	rs142456291
					1	24927634	C>T	snv	rs	144797417	rs144797417
					1	24902164	G>A,T	snv	rs	145354992	rs145354992
					1	24902526	C>T	snv	rs	149811022	rs149811022
					1	24907315	C>T	snv	rs	150755558	rs150755558
					1	24964564	G>A,C	snv	rs	193187661	rs193187661
					1	24902625	C>T	snv	rs	200276750	rs200276750
					1	24964514	C>T	snv	rs	200345680	rs200345680
					1	24902520	G>A,T	snv	rs	201347846	rs201347846
					1	24902472	T>G	snv	rs	202015637	rs202015637
					1	24902516	G>A	snv	rs	202187723	rs202187723
					1	24902295	G>A	snv	rs	369172095	rs369172095
					1	24902633	C>T	snv	rs	370478884	rs370478884
					1	24929660	T>C	snv	rs	372120418	rs372120418
					1	24902325	T>A	snv	rs	372541410	rs372541410
					1	24902556	C>T	snv	rs	374244612	rs374244612
					1	24902199	C>T	snv	rs	376273317	rs376273317
					1	24927639	G>A	snv	rs	376534647	rs376534647
					1	24902442	G>A	snv	rs	531744762	rs531744762
					1	24907324	G>A	snv	rs	540792203	rs540792203
					1	24929807	G>A	snv	rs	541751931	rs541751931
					1	24902294	C>A,T	snv	rs	572355211	rs572355211
					1	24929601	G>C	snv	rs	574994953	rs574994953
					1	24929687	T>A	snv	rs	745591319	rs745591319
					1	24902622	G>A	snv	rs	746125249	rs746125249
					1	24907342	C>G,T	snv	rs	746700911	rs746700911
					1	24902522	G>A,T	snv	rs	746774033	rs746774033
					1	24902341	G>T	snv	rs	747599483	rs747599483
					1	24902151	T>C	snv	rs	747787589	rs747787589
					1	24929670	C>A,G	snv	rs	747971057	rs747971057
					1	24902636	G>A,C	snv	rs	748083603	rs748083603
					1	24907325	G>A,C	snv	rs	749237653	rs749237653
					1	24902466	G>A	snv	rs	749556676	rs749556676
					1	24964546	G>A	snv	rs	749899511	rs749899511
					1	24902424	G>A	snv	rs	750121597	rs750121597
					1	24964517	G>A	snv	rs	751877645	rs751877645
					1	24902491	G>A,C,T	snv	rs	751887340	rs751887340
					1	24902237	T>C	snv	rs	752136706	rs752136706
					1	24902307	G>A,C	snv	rs	752706729	rs752706729
					1	24902585	C>T	snv	rs	753201950	rs753201950
					1	24902320	G>C	snv	rs	753425598	rs753425598
					1	24927714	T>C	snv	rs	753532923	rs753532923
					1	24902609	G>A,C	snv	rs	753845732	rs753845732
					1	24902153	C>T	snv	rs	754344195	rs754344195
					1	24902132	C>T	snv	rs	754460038	rs754460038
					1	24902231	C>T	snv	rs	754968170	rs754968170
					1	24902432	G>A	snv	rs	755456342	rs755456342
					1	24902310	C>T	snv	rs	755561860	rs755561860
					1	24927609	A>G,T	snv	rs	755613295	rs755613295
					1	24902594	G>A,T	snv	rs	756674957	rs756674957
					1	24902410	G>A,T	snv	rs	756828615	rs756828615
					1	24902321	C>T	snv	rs	756989621	rs756989621
					1	24902616	A>G	snv	rs	757310070	rs757310070
					1	24929627	G>A	snv	rs	757386888	rs757386888
					1	24964548	G>T	snv	rs	757929429	rs757929429
					1	24919240	G>A	snv	rs	758386128	rs758386128
					1	24907297	G>T	snv	rs	758538444	rs758538444
					1	24927598	G>A	snv	rs	759577669	rs759577669
					1	24902580	G>C,T	snv	rs	759924278	rs759924278
					1	24927708	G>A	snv	rs	760214686	rs760214686
					1	24902276	G>A,C	snv	rs	760630862	rs760630862
					1	24902401	G>A,T	snv	rs	760735120	rs760735120
					1	24929697	C>A,G	snv	rs	761109803	rs761109803
					1	24902479	C>G	snv	rs	761358150	rs761358150
					1	24929726	G>A,C,T	snv	rs	761778827	rs761778827
					1	24902529	T>C	snv	rs	761881794	rs761881794
					1	24907354	C>T	snv	rs	762251995	rs762251995
					1	24902215	A>C,G	snv	rs	762604430	rs762604430
					1	24907384	G>A	snv	rs	762919599	rs762919599
					1	24929745	C>A,T	snv	rs	763209861	rs763209861
					1	24927610	A>G	snv	rs	763795673	rs763795673
					1	24902477	G>A,C	snv	rs	764020894	rs764020894
					1	24907261	T>C	snv	rs	765346986	rs765346986
					1	24929735	C>T	snv	rs	765400228	rs765400228
					1	24907372	C>T	snv	rs	765595220	rs765595220
					1	24902223	C>T	snv	rs	766208403	rs766208403
					1	24964516	C>A,T	snv	rs	766657995	rs766657995
					1	24907298	T>G	snv	rs	766660071	rs766660071
					1	24902385	G>A,C	snv	rs	767353441	rs767353441
					1	24927604	C>G	snv	rs	767371149	rs767371149
					1	24902301	G>A	snv	rs	767402640	rs767402640
					1	24907411	C>A,T	snv	rs	767867664	rs767867664
					1	24907355	G>A	snv	rs	768608661	rs768608661
					1	24902285	G>C	snv	rs	768802277	rs768802277
					1	24907343	G>A	snv	rs	769002121	rs769002121
					1	24902444	G>A,T	snv	rs	769885411	rs769885411
					1	24902361	A>G	snv	rs	769937834	rs769937834
					1	24929682	C>T	snv	rs	770526185	rs770526185
					1	24902253	C>T	snv	rs	771171662	rs771171662
					1	24907333	G>A,C	snv	rs	771588241	rs771588241
					1	24902328	C>T	snv	rs	772595772	rs772595772
					1	24902553	C>T	snv	rs	772914903	rs772914903
					1	24902658	C>G	snv	rs	773316066	rs773316066
					1	24902456	T>C	snv	rs	773403827	rs773403827
					1	24902367	C>G,T	snv	rs	773454826	rs773454826
					1	24927697	C>T	snv	rs	774077450	rs774077450
					1	24902195	C>G,T	snv	rs	774979915	rs774979915
					1	24907336	G>A	snv	rs	775099136	rs775099136
					1	24902475	C>G	snv	rs	775410786	rs775410786
					1	24902270	C>T	snv	rs	776141481	rs776141481
					1	24902478	G>A	snv	rs	776461398	rs776461398
					1	24902289	G>A,T	snv	rs	776694037	rs776694037
					1	24902357	G>C	snv	rs	776831878	rs776831878
					1	24907348	C>T	snv	rs	776915439	rs776915439
					1	24929708	G>A,T	snv	rs	777219005	rs777219005
					1	24902250	C>T	snv	rs	777246232	rs777246232
					1	24902510	G>A	snv	rs	777898130	rs777898130
					1	24929685	G>A	snv	rs	778509531	rs778509531
					1	24907331	T>C	snv	rs	778917537	rs778917537
					1	24902621	C>T	snv	rs	779143364	rs779143364
					1	24964550	C>T	snv	rs	779660933	rs779660933
					1	24902427	C>A,G,T	snv	rs	780505199	rs780505199
					1	24919287	T>C,G	snv	rs	780686671	rs780686671
					1	24902235	G>A,C	snv	rs	781120958	rs781120958
					1	24902634	G>A	snv	rs	781197629	rs781197629
					1	24929667	G>A,T	snv	rs	781199590	rs781199590
					1	24902154	G>A,T	snv	rs	866270424	rs866270424
					1	24964565	A>T	snv	rs	866433959	rs866433959
					1	24902222	C>A,T	snv	rs	868718243	rs868718243
					1	24902471	G>T	snv	rs	886103883	rs886103883
					1	24902549	A>G	snv	rs	890322655	rs890322655
					1	24964531	G>A	snv	rs	896082468	rs896082468
					1	24907287	G>T	snv	rs	896516410	rs896516410
					1	24902624	T>A	snv	rs	900477986	rs900477986
					1	24902225	C>T	snv	rs	905615488	rs905615488
					1	24919245	G>T	snv	rs	915736243	rs915736243
					1	24907283	T>G	snv	rs	922182168	rs922182168
					1	24902390	G>A	snv	rs	926240296	rs926240296
					1	24902579	G>A,C	snv	rs	929851497	rs929851497
					1	24902486	G>A	snv	rs	947627767	rs947627767
					1	24929736	C>T	snv	rs	949268107	rs949268107
					1	24929598	C>G,T	snv	rs	966903105	rs966903105
					1	24902601	T>C,G	snv	rs	967395785	rs967395785
					1	24927642	G>A	snv	rs	968910964	rs968910964
					1	24929698	G>A,T	snv	rs	971204415	rs971204415
					1	24907272	C>A	snv	rs	974990052	rs974990052
					1	24919296	A>G	snv	rs	982067991	rs982067991
					1	24964549	T>C	snv	rs	994373284	rs994373284
					1	24902268	C>T	snv	rs	996019598	rs996019598
					1	24902637	G>A,T	snv	rs	996167542	rs996167542
					1	24927592	C>G	snv	rs	997790972	rs997790972
					1	24902358	A>C	snv	rs	1006669226	rs1006669226
					1	24907312	C>A,T	snv	rs	1013997091	rs1013997091
					1	24907319	G>C	snv	rs	1026441430	rs1026441430
					1	24902614	G>C	snv	rs	1038128621	rs1038128621
					1	24919321	T>C	snv	rs	1045650192	rs1045650192
					1	24902458	G>A,T	snv	rs	1046597119	rs1046597119
					1	24929769	C>A,G	snv	rs	1047567432	rs1047567432
					1	24907271	T>C	snv	rs	1057413632	rs1057413632
					1	24902226	C>T	snv	rs	1158621299	rs1158621299
					1	24907397	C>T	snv	rs	1162423346	rs1162423346
					1	24902600	G>T	snv	rs	1164196174	rs1164196174
					1	24929759	C>A	snv	rs	1171697165	rs1171697165
					1	24919251	C>T	snv	rs	1176040209	rs1176040209
					1	24902589	T>A	snv	rs	1181102177	rs1181102177
					1	24902391	G>A	snv	rs	1183394979	rs1183394979
					1	24929690	G>A	snv	rs	1185203811	rs1185203811
					1	24929816	G>T	snv	rs	1187674668	rs1187674668
					1	24929747	G>C	snv	rs	1189366601	rs1189366601
					1	24907268	G>A	snv	rs	1189881850	rs1189881850
					1	24902162	G>A	snv	rs	1192925649	rs1192925649
					1	24929822	G>T	snv	rs	1193327322	rs1193327322
					1	24927613	T>C	snv	rs	1198123340	rs1198123340
					1	24902640	C>T	snv	rs	1199970442	rs1199970442
					1	24907301	T>G	snv	rs	1201087713	rs1201087713
					1	24902337	T>C	snv	rs	1209824432	rs1209824432
					1	24907373	G>A	snv	rs	1211732134	rs1211732134
					1	24964556	T>C	snv	rs	1213203672	rs1213203672
					1	24929858	G>A	snv	rs	1214828632	rs1214828632
					1	24919281	C>T	snv	rs	1218697063	rs1218697063
					1	24902300	G>A	snv	rs	1221899229	rs1221899229
					1	24902429	C>T	snv	rs	1223050772	rs1223050772
					1	24902376	G>A	snv	rs	1228365132	rs1228365132
					1	24929802	C>A	snv	rs	1231804510	rs1231804510
					1	24929727	C>A,T	snv	rs	1235207909	rs1235207909
					1	24907285	C>G	snv	rs	1240368756	rs1240368756
					1	24964529	G>T	snv	rs	1241743706	rs1241743706
					1	24902259	C>A	snv	rs	1248650664	rs1248650664
					1	24902377	G>A,C	snv	rs	1249011202	rs1249011202
					1	24907379	G>C	snv	rs	1249853886	rs1249853886
					1	24902306	C>T	snv	rs	1249893147	rs1249893147
					1	24929688	C>T	snv	rs	1250818708	rs1250818708
					1	24907391	T>C,G	snv	rs	1253273782	rs1253273782
					1	24929744	A>G	snv	rs	1256353570	rs1256353570
					1	24902344	C>G	snv	rs	1257013779	rs1257013779
					1	24902159	G>A,C	snv	rs	1258949457	rs1258949457
					1	24929748	C>T	snv	rs	1260277851	rs1260277851
					1	24929782	C>T	snv	rs	1267426208	rs1267426208
					1	24927621	T>A	snv	rs	1277097212	rs1277097212
					1	24919279	C>A	snv	rs	1280209983	rs1280209983
					1	24902505	T>C	snv	rs	1282139095	rs1282139095
					1	24929780	C>T	snv	rs	1287145408	rs1287145408
					1	24902514	C>A	snv	rs	1287819421	rs1287819421
					1	24902574	G>A	snv	rs	1290214315	rs1290214315
					1	24929673	G>A	snv	rs	1292707191	rs1292707191
					1	24929799	C>T	snv	rs	1296185757	rs1296185757
					1	24919264	C>T	snv	rs	1296661198	rs1296661198
					1	24907327	G>T	snv	rs	1300957889	rs1300957889
					1	24902240	A>G	snv	rs	1301058582	rs1301058582
					1	24902274	T>C	snv	rs	1303265556	rs1303265556
					1	24929810	A>C	snv	rs	1312340300	rs1312340300
					1	24929724	G>A	snv	rs	1312473198	rs1312473198
					1	24929637	C>A,G	snv	rs	1313544148	rs1313544148
					1	24902298	T>C	snv	rs	1314832250	rs1314832250
					1	24902196	C>T	snv	rs	1317404916	rs1317404916
					1	24902201	G>C	snv	rs	1322383041	rs1322383041
					1	24902535	G>C	snv	rs	1324517230	rs1324517230
					1	24964537	G>A	snv	rs	1326547550	rs1326547550
					1	24927585	C>A	snv	rs	1338525855	rs1338525855
					1	24902186	C>T	snv	rs	1338778460	rs1338778460
					1	24902139	C>T	snv	rs	1339675309	rs1339675309
					1	24902232	T>C	snv	rs	1346065684	rs1346065684
					1	24902507	C>G,T	snv	rs	1348209393	rs1348209393
					1	24907259	C>A	snv	rs	1349151384	rs1349151384
					1	24902252	G>A	snv	rs	1356463098	rs1356463098
					1	24902566	C>T	snv	rs	1357059888	rs1357059888
					1	24902423	G>A	snv	rs	1361650293	rs1361650293
					1	24927648	C>G	snv	rs	1365666470	rs1365666470
					1	24929703	C>A	snv	rs	1371844006	rs1371844006
					1	24929760	T>C	snv	rs	1375189915	rs1375189915
					1	24927727	C>T	snv	rs	1376044184	rs1376044184
					1	24929771	C>A	snv	rs	1376216060	rs1376216060
					1	24929723	C>A	snv	rs	1380240270	rs1380240270
					1	24929795	C>T	snv	rs	1381623551	rs1381623551
					1	24929814	C>T	snv	rs	1381927523	rs1381927523
					1	24929805	A>C	snv	rs	1388961187	rs1388961187
					1	24929663	G>A	snv	rs	1389699292	rs1389699292
					1	24929834	C>A	snv	rs	1395940365	rs1395940365
					1	24927661	A>T	snv	rs	1399961004	rs1399961004
					1	24902612	G>A,C,T	snv	rs	1401069996	rs1401069996
					1	24902189	T>C	snv	rs	1404279918	rs1404279918
					1	24902246	T>C	snv	rs	1405115678	rs1405115678
					1	24929765	G>C	snv	rs	1405358401	rs1405358401
					1	24964540	G>A	snv	rs	1405399883	rs1405399883
					1	24964532	A>T	snv	rs	1406888330	rs1406888330
					1	24929776	C>G,T	snv	rs	1416712712	rs1416712712
					1	24902393	T>C,G	snv	rs	1417069478	rs1417069478
					1	24929839	G>A,T	snv	rs	1417499517	rs1417499517
					1	24902238	T>C	snv	rs	1421347246	rs1421347246
					1	24927649	G>A	snv	rs	1424371682	rs1424371682
					1	24919246	G>A	snv	rs	1425104729	rs1425104729
					1	24902398	C>A	snv	rs	1427593800	rs1427593800
					1	24929754	G>T	snv	rs	1428399174	rs1428399174
					1	24902174	G>A,C	snv	rs	1428817440	rs1428817440
					1	24929654	G>T	snv	rs	1435180683	rs1435180683
					1	24929835	G>T	snv	rs	1436778512	rs1436778512
					1	24902484	C>T	snv	rs	1439958484	rs1439958484
					1	24902648	G>A	snv	rs	1442286072	rs1442286072
					1	24964543	A>G	snv	rs	1442542782	rs1442542782
					1	24902411	C>A	snv	rs	1450739468	rs1450739468
					1	24902277	T>C	snv	rs	1458121047	rs1458121047
					1	24902586	G>A	snv	rs	1458632956	rs1458632956
					1	24902384	G>A	snv	rs	1460064918	rs1460064918
					1	24929706	T>A,C	snv	rs	1461801383	rs1461801383
					1	24902408	C>T	snv	rs	1467828799	rs1467828799
					1	24907295	T>C	snv	rs	1470776244	rs1470776244
					1	24964528	G>A,T	snv	rs	1474913836	rs1474913836
					1	24902171	G>A	snv	rs	1476523757	rs1476523757
					1	24902465	C>T	snv	rs	1479215152	rs1479215152
					1	24929739	G>T	snv	rs	1481476314	rs1481476314
					1	24927712	C>A,T	snv	rs	1487446167	rs1487446167
					1	24907368	A>C	snv	rs	1488891705	rs1488891705
					1	24902249	C>G	snv	rs	1557834099	rs1557834099
					1	24902435	T>C	snv	rs	1571297918	rs1571297918
					1	24902639	T>G	snv	rs	1571298331	rs1571298331
					1	24902643	A>G	snv	rs	1571298348	rs1571298348
					1	24902651	T>G	snv	rs	1571298359	rs1571298359
					1	24902664	T>G	snv	rs	1571298381	rs1571298381
					1	24907291	T>G	snv	rs	1571302619	rs1571302619
					1	24907339	A>C	snv	rs	1571302715	rs1571302715
					1	24907396	T>G	snv	rs	1571302817	rs1571302817
					1	24907414	T>G	snv	rs	1571302853	rs1571302853
					1	24919308	T>G	snv	rs	1571315024	rs1571315024
					1	24927693	A>C	snv	rs	1571323276	rs1571323276
					1	24902135	C>A	snv	rs	1640566050	rs1640566050
					1	24902187	T>C	snv	rs	1640567642	rs1640567642
					1	24902190	G>A	snv	rs	1640567777	rs1640567777
					1	24902219	T>C	snv	rs	1640568924	rs1640568924
					1	24902228	A>T	snv	rs	1640569516	rs1640569516
					1	24902234	G>T	snv	rs	1640569828	rs1640569828
					1	24902236	G>C	snv	rs	1640570048	rs1640570048
					1	24902267	G>C	snv	rs	1640571927	rs1640571927
					1	24902290	C>A	snv	rs	1640572745	rs1640572745
					1	24902319	T>C	snv	rs	1640573610	rs1640573610
					1	24902330	G>T	snv	rs	1640574082	rs1640574082
					1	24902355	C>T	snv	rs	1640574554	rs1640574554
					1	24902364	T>A	snv	rs	1640575023	rs1640575023
					1	24902379	G>A	snv	rs	1640575513	rs1640575513
					1	24902426	G>A	snv	rs	1640577052	rs1640577052
					1	24902481	T>C	snv	rs	1640578815	rs1640578815
					1	24902501	C>T	snv	rs	1640579628	rs1640579628
					1	24902531	T>C	snv	rs	1640580972	rs1640580972
					1	24902570	C>T	snv	rs	1640581651	rs1640581651
					1	24907270	G>A	snv	rs	1640682732	rs1640682732
					1	24907286	T>C	snv	rs	1640684844	rs1640684844
					1	24907346	T>A,C	snv	rs	1640686719	rs1640686719
					1	24907349	G>A	snv	rs	1640686864	rs1640686864
					1	24907367	C>T	snv	rs	1640687106	rs1640687106
					1	24919293	G>A	snv	rs	1640949095	rs1640949095
					1	24927627	T>C	snv	rs	1641124158	rs1641124158
					1	24927672	T>A	snv	rs	1641125400	rs1641125400
					1	24927685	T>C,G	snv	rs	1641125512	rs1641125512
					1	24927699	G>A	snv	rs	1641125973	rs1641125973
					1	24927702	C>T	snv	rs	1641126103	rs1641126103
					1	24927717	C>T	snv	rs	1641126712	rs1641126712
					1	24929588	T>C	snv	rs	1641173157	rs1641173157
					1	24929606	G>C	snv	rs	1641173569	rs1641173569
					1	24929655	G>C	snv	rs	1641174679	rs1641174679
					1	24929674	C>G	snv	rs	1641175401	rs1641175401
					1	24929676	C>G	snv	rs	1641175451	rs1641175451
					1	24929705	A>C,G	snv	rs	1641176302	rs1641176302
					1	24929711	C>T	snv	rs	1641176699	rs1641176699
					1	24929720	G>A	snv	rs	1641176909	rs1641176909
					1	24929730	G>A	snv	rs	1641177331	rs1641177331
					1	24929742	C>G	snv	rs	1641177894	rs1641177894
					1	24929750	G>A	snv	rs	1641178317	rs1641178317
					1	24929756	G>A	snv	rs	1641178440	rs1641178440
					1	24929757	C>G	snv	rs	1641178498	rs1641178498
					1	24929774	T>G	snv	rs	1641179043	rs1641179043
					1	24929787	T>C	snv	rs	1641179429	rs1641179429
					1	24929789	C>T	snv	rs	1641179742	rs1641179742
					1	24929793	C>T	snv	rs	1641179806	rs1641179806
					1	24929804	C>G	snv	rs	1641180298	rs1641180298
					1	24929841	T>C	snv	rs	1641181408	rs1641181408
					1	24929844	T>A	snv	rs	1641181519	rs1641181519
					1	24929864	C>T	snv	rs	1641181811	rs1641181811
					1	24964541	G>A	snv	rs	1642207306	rs1642207306
					1	24964519	A>G,T	snv	rs	6672420	rs6672420
					1	24964519	A>G,T	snv	rs	6672420	rs6672420
					1	24964519	A>G,T	snv	rs	6672420	rs6672420

## Sheet: List B
rs6672420
rs34188858			Total Deleterious nsSNP Found from Seven Tools (SIFT, PolyPhen-2, Pmut, MutPred, SNAP2, SNP&GO and PANTHER)
rs35659838								No of Deleterious nsSNP: 4
rs111625995

## Sheet: List C
rs34188858
							Final Deleterious nsSNP
