# Supplementary material for: Investigation of pathogenic germline variants in gastric cancer and development of “GasCanBase” database
Source: Cancer Rep (Hoboken). 2023 Oct 22;6(12):e1906. doi: 10.1002/cnr2.1906 (PMC10728505; doi:10.1002/cnr2.1906)
Supplement: Supplementary file 1 — Data S1 Supporting Information. [file CNR2-6-e1906-s001.zip › Supplementary File/Table S39. Selection of nsSNP of SDHA.xlsx]

## Sheet: List A
Total nsSNP Found from dbSNP Database					#chr	pos	variation	variant_type			snp_id
	Gene : SDHA				5	254484	A>C,G,T	snv	rs	6960	rs6960
	No of SNP: 21773				5	256394	G>A,C	snv	rs	6962	rs6962
	No of nsSNP: 1014				5	228281	G>A,C	snv	rs	1041946	rs1041946
					5	233618	C>T	snv	rs	1041948	rs1041948
					5	251409	A>G	snv	rs	1042052	rs1042052
					5	251412	T>A,C	snv	rs	1042056	rs1042056
					5	251445	G>A	snv	rs	1042170	rs1042170
					5	218356	A>C,G,T	snv	rs	1061517	rs1061517
					5	223539	A>C,G	snv	rs	1061520	rs1061520
					5	233578	G>A,C	snv	rs	1062468	rs1062468
					5	228316	C>G,T	snv	rs	1126411	rs1126411
					5	228320	G>A	snv	rs	1126412	rs1126412
					5	251084	C>G,T	snv	rs	1126427	rs1126427
					5	251450	T>C,G	snv	rs	1126538	rs1126538
					5	251461	A>G	snv	rs	1126557	rs1126557
					5	254397	G>A	snv	rs	1126568	rs1126568
					5	256340	C>G	snv	rs	1126697	rs1126697
					5	218387	T>A	snv	rs	1139422	rs1139422
					5	228247	T>C,G	snv	rs	2115272	rs2115272
					5	256355	G>A	snv	rs	3211483	rs3211483
					5	226045	A>C,G,T	snv	rs	6555055	rs6555055
					5	254591	G>A,C	snv	rs	6864807	rs6864807
					5	254596	A>G,T	snv	rs	6888536	rs6888536
					5	251100	C>T	snv	rs	9809219	rs9809219
					5	223531	A>T	snv	rs	34635677	rs34635677
					5	236580	C>G,T	snv	rs	34779890	rs34779890
					5	235249	C>A,T	snv	rs	35277230	rs35277230
					5	228248	G>A	snv	rs	41495051	rs41495051
					5	256385	T>C,G	snv	rs	60587941	rs60587941
					5	226039	T>C	snv	rs	61754481	rs61754481
					5	236534	C>T	snv	rs	76896145	rs76896145
					5	223564	A>G	snv	rs	80207011	rs80207011
					5	236563	G>A,T	snv	rs	111387770	rs111387770
					5	251011	C>T	snv	rs	137852767	rs137852767
					5	251338	G>A	snv	rs	137852768	rs137852768
					5	233567	G>A	snv	rs	138265892	rs138265892
					5	236561	G>A	snv	rs	138277996	rs138277996
					5	251019	C>T	snv	rs	138723511	rs138723511
					5	225989	G>A	snv	rs	139881415	rs139881415
					5	223551	G>A	snv	rs	140736646	rs140736646
					5	230966	C>G	snv	rs	140797184	rs140797184
					5	235194	C>G,T	snv	rs	141493530	rs141493530
					5	224372	T>C	snv	rs	142926807	rs142926807
					5	251370	C>G	snv	rs	142936520	rs142936520
					5	225557	G>A	snv	rs	143148642	rs143148642
					5	230886	C>T	snv	rs	143484394	rs143484394
					5	236581	G>A	snv	rs	143798161	rs143798161
					5	228267	T>C	snv	rs	144513891	rs144513891
					5	223554	A>G	snv	rs	144599870	rs144599870
					5	236597	C>A,T	snv	rs	146990772	rs146990772
					5	233551	G>A	snv	rs	147014102	rs147014102
					5	225976	G>A	snv	rs	148246073	rs148246073
					5	251037	C>G	snv	rs	149367009	rs149367009
					5	224363	T>A	snv	rs	150326789	rs150326789
					5	226028	T>C	snv	rs	150646390	rs150646390
					5	240448	C>T	snv	rs	151266052	rs151266052
					5	251092	C>T	snv	rs	181238392	rs181238392
					5	233483	A>G	snv	rs	182055219	rs182055219
					5	240386	C>A,T	snv	rs	187540602	rs187540602
					5	218372	G>A,C,T	snv	rs	187964306	rs187964306
					5	256404	C>G,T	snv	rs	191412461	rs191412461
					5	240460	G>A,C	snv	rs	192818312	rs192818312
					5	233636	G>A	snv	rs	199844384	rs199844384
					5	236441	T>G	snv	rs	200047573	rs200047573
					5	251427	C>G,T	snv	rs	200397144	rs200397144
					5	224465	A>G	snv	rs	200519133	rs200519133
					5	233572	G>A	snv	rs	200526913	rs200526913
					5	233500	A>G	snv	rs	200632016	rs200632016
					5	225534	C>G,T	snv	rs	200675907	rs200675907
					5	251425	C>T	snv	rs	201068049	rs201068049
					5	236513	C>G,T	snv	rs	201139275	rs201139275
					5	236440	G>A,T	snv	rs	201822097	rs201822097
					5	251446	C>T	snv	rs	367621815	rs367621815
					5	230935	C>A,T	snv	rs	367721665	rs367721665
					5	225451	G>A,C	snv	rs	368286780	rs368286780
					5	251366	G>A,C	snv	rs	368388954	rs368388954
					5	235168	C>A,T	snv	rs	368488126	rs368488126
					5	240387	G>A,T	snv	rs	369100772	rs369100772
					5	223567	C>A,T	snv	rs	369321221	rs369321221
					5	254492	G>A,T	snv	rs	369639811	rs369639811
					5	256338	C>T	snv	rs	370133236	rs370133236
					5	251025	G>C	snv	rs	370291114	rs370291114
					5	224414	G>A	snv	rs	370481102	rs370481102
					5	236519	G>A	snv	rs	370690436	rs370690436
					5	251031	G>A,T	snv	rs	371056571	rs371056571
					5	224499	G>C	snv	rs	371274523	rs371274523
					5	251460	G>C,T	snv	rs	371304688	rs371304688
					5	233623	A>G,T	snv	rs	371484111	rs371484111
					5	256344	A>G	snv	rs	372480044	rs372480044
					5	251413	A>G	snv	rs	372707443	rs372707443
					5	235169	G>A,C	snv	rs	372738835	rs372738835
					5	235256	G>A,C,T	snv	rs	372989971	rs372989971
					5	236548	G>T	snv	rs	373021394	rs373021394
					5	226033	A>G	snv	rs	373340696	rs373340696
					5	233575	C>G,T	snv	rs	373509391	rs373509391
					5	236483	G>A	snv	rs	374086655	rs374086655
					5	235299	A>G,T	snv	rs	374087393	rs374087393
					5	225914	C>T	snv	rs	375067326	rs375067326
					5	240457	T>C	snv	rs	375194444	rs375194444
					5	224485	G>C	snv	rs	375298039	rs375298039
					5	256376	G>A,C	snv	rs	375396913	rs375396913
					5	225548	G>A	snv	rs	375576259	rs375576259
					5	223486	C>T	snv	rs	376207983	rs376207983
					5	251101	G>A,C,T	snv	rs	376391115	rs376391115
					5	235250	G>A,T	snv	rs	376597185	rs376597185
					5	256361	G>A	snv	rs	376986935	rs376986935
					5	235201	G>T	snv	rs	377283167	rs377283167
					5	236595	G>A,C,T	snv	rs	377415114	rs377415114
					5	224364	C>T	snv	rs	377470390	rs377470390
					5	233536	A>C,G	snv	rs	377509915	rs377509915
					5	224496	C>T	snv	rs	377620054	rs377620054
					5	256398	C>T	snv	rs	377632619	rs377632619
					5	251439	C>A,G,T	snv	rs	387906780	rs387906780
					5	240451	C>G,T	snv	rs	397514541	rs397514541
					5	235329	A>G	snv	rs	528628545	rs528628545
					5	236467	G>A	snv	rs	529198317	rs529198317
					5	225554	G>A	snv	rs	542980860	rs542980860
					5	225988	C>G,T	snv	rs	553257776	rs553257776
					5	225892	T>C,G	snv	rs	569384870	rs569384870
					5	228302	A>G	snv	rs	571292356	rs571292356
					5	225551	G>A	snv	rs	575617625	rs575617625
					5	230923	C>T	snv	rs	587781720	rs587781720
					5	240466	G>A,C	snv	rs	587781729	rs587781729
					5	225938	G>A	snv	rs	587782076	rs587782076
					5	228300	G>A	snv	rs	745309710	rs745309710
					5	240418	A>G	snv	rs	745592653	rs745592653
					5	235269	A>C,G	snv	rs	745798689	rs745798689
					5	228241	G>A	snv	rs	745884899	rs745884899
					5	230942	G>A,T	snv	rs	746145822	rs746145822
					5	233641	G>A,C,T	snv	rs	746611221	rs746611221
					5	230958	C>T	snv	rs	747045191	rs747045191
					5	236465	C>T	snv	rs	747488969	rs747488969
					5	223543	G>A	snv	rs	747557411	rs747557411
					5	236591	G>A,C	snv	rs	748567636	rs748567636
					5	235262	G>A,T	snv	rs	748683825	rs748683825
					5	251056	T>G	snv	rs	749219128	rs749219128
					5	235214	C>T	snv	rs	749309213	rs749309213
					5	225890	A>G	snv	rs	749824479	rs749824479
					5	251398	C>T	snv	rs	750327309	rs750327309
					5	218357	T>A,C,G	snv	rs	750380279	rs750380279
					5	223524	A>G,T	snv	rs	750500173	rs750500173
					5	228198	A>C,G	snv	rs	750531440	rs750531440
					5	230931	G>A	snv	rs	751008647	rs751008647
					5	225440	G>A	snv	rs	751114575	rs751114575
					5	251456	G>A,C	snv	rs	751329013	rs751329013
					5	224433	G>A	snv	rs	751645963	rs751645963
					5	233543	G>T	snv	rs	751896104	rs751896104
					5	228203	A>G	snv	rs	752144637	rs752144637
					5	251428	G>A	snv	rs	752360961	rs752360961
					5	236560	C>A,T	snv	rs	752461029	rs752461029
					5	223510	G>A	snv	rs	752532780	rs752532780
					5	225949	G>A,C	snv	rs	753004001	rs753004001
					5	240397	A>C,G	snv	rs	754324916	rs754324916
					5	236439	C>G,T	snv	rs	754805626	rs754805626
					5	236491	G>A	snv	rs	754893758	rs754893758
					5	228204	G>A	snv	rs	755432673	rs755432673
					5	230940	A>G,T	snv	rs	755913710	rs755913710
					5	225957	C>G,T	snv	rs	756351128	rs756351128
					5	218362	G>A,C,T	snv	rs	756415935	rs756415935
					5	224469	C>T	snv	rs	756543943	rs756543943
					5	228291	C>G,T	snv	rs	756966025	rs756966025
					5	251368	C>A,T	snv	rs	757176672	rs757176672
					5	235266	C>T	snv	rs	757251714	rs757251714
					5	223519	A>G	snv	rs	757478250	rs757478250
					5	240427	T>A,G	snv	rs	757932443	rs757932443
					5	256367	A>C	snv	rs	758054627	rs758054627
					5	225429	A>G	snv	rs	758086385	rs758086385
					5	223527	G>A	snv	rs	758426529	rs758426529
					5	235154	C>T	snv	rs	758817818	rs758817818
					5	225525	A>G	snv	rs	759266253	rs759266253
					5	224445	G>A	snv	rs	759568419	rs759568419
					5	240370	C>A,T	snv	rs	759661610	rs759661610
					5	225902	C>A,T	snv	rs	759827541	rs759827541
					5	228278	A>C,G,T	snv	rs	760106352	rs760106352
					5	224400	C>G,T	snv	rs	760510019	rs760510019
					5	233614	C>T	snv	rs	760598746	rs760598746
					5	236545	C>G,T	snv	rs	760686493	rs760686493
					5	218374	C>G,T	snv	rs	760964443	rs760964443
					5	218381	G>A,T	snv	rs	761508577	rs761508577
					5	228192	G>A	snv	rs	762108779	rs762108779
					5	256360	C>A,G,T	snv	rs	762128553	rs762128553
					5	226010	G>A	snv	rs	762956849	rs762956849
					5	225546	C>A	snv	rs	763191656	rs763191656
					5	224430	T>C,G	snv	rs	763220651	rs763220651
					5	225925	A>C	snv	rs	763578369	rs763578369
					5	251440	G>A	snv	rs	763766162	rs763766162
					5	226024	C>A,T	snv	rs	764307917	rs764307917
					5	228287	G>A,T	snv	rs	764534044	rs764534044
					5	233540	A>G	snv	rs	765092091	rs765092091
					5	233582	C>T	snv	rs	765180271	rs765180271
					5	230917	C>G,T	snv	rs	765611464	rs765611464
					5	251020	G>A,T	snv	rs	766352407	rs766352407
					5	228201	C>A,T	snv	rs	766421069	rs766421069
					5	235157	G>A	snv	rs	766779919	rs766779919
					5	236549	T>C	snv	rs	767452676	rs767452676
					5	235313	G>A,T	snv	rs	768055345	rs768055345
					5	240456	C>G,T	snv	rs	768257880	rs768257880
					5	218377	T>C	snv	rs	768328967	rs768328967
					5	256334	G>A,T	snv	rs	769599373	rs769599373
					5	251097	G>A	snv	rs	769882609	rs769882609
					5	235289	C>T	snv	rs	769936006	rs769936006
					5	236524	G>A	snv	rs	770028533	rs770028533
					5	226021	T>A	snv	rs	770407681	rs770407681
					5	236596	C>T	snv	rs	770506764	rs770506764
					5	235215	G>A	snv	rs	770719847	rs770719847
					5	218368	C>G,T	snv	rs	770866830	rs770866830
					5	251415	G>A	snv	rs	771111180	rs771111180
					5	233566	C>A,G,T	snv	rs	771328239	rs771328239
					5	254411	G>A,C	snv	rs	771593214	rs771593214
					5	230946	A>G	snv	rs	772325115	rs772325115
					5	236457	G>A,C	snv	rs	772728779	rs772728779
					5	236473	T>C	snv	rs	772729820	rs772729820
					5	235236	C>T	snv	rs	773218958	rs773218958
					5	228269	G>A	snv	rs	774160524	rs774160524
					5	254493	T>C	snv	rs	774609159	rs774609159
					5	251353	C>G,T	snv	rs	775350508	rs775350508
					5	225979	C>G,T	snv	rs	775827529	rs775827529
					5	236459	T>C	snv	rs	776188923	rs776188923
					5	225937	C>T	snv	rs	776193478	rs776193478
					5	218380	C>A,G,T	snv	rs	776218604	rs776218604
					5	254489	G>A,T	snv	rs	776500078	rs776500078
					5	225530	A>C,G	snv	rs	776848209	rs776848209
					5	235229	T>G	snv	rs	776888362	rs776888362
					5	230905	C>T	snv	rs	777167108	rs777167108
					5	235212	C>T	snv	rs	777420907	rs777420907
					5	230941	T>C	snv	rs	777595710	rs777595710
					5	225485	G>A	snv	rs	777600956	rs777600956
					5	251043	G>T	snv	rs	777622021	rs777622021
					5	225887	A>G	snv	rs	777873911	rs777873911
					5	218365	G>A,T	snv	rs	778069799	rs778069799
					5	240396	G>A,T	snv	rs	778207102	rs778207102
					5	228229	G>T	snv	rs	778256616	rs778256616
					5	225560	G>A,C,T	snv	rs	778737664	rs778737664
					5	218369	G>A,C	snv	rs	779027774	rs779027774
					5	236507	A>C,G	snv	rs	779151375	rs779151375
					5	218360	C>A,T	snv	rs	780064103	rs780064103
					5	226046	G>A,C	snv	rs	780411478	rs780411478
					5	225479	G>A,C	snv	rs	780654623	rs780654623
					5	235178	C>G,T	snv	rs	780941330	rs780941330
					5	228207	A>G	snv	rs	781660628	rs781660628
					5	236590	T>C	snv	rs	781747137	rs781747137
					5	224504	C>T	snv	rs	786205145	rs786205145
					5	225434	G>C	snv	rs	786205209	rs786205209
					5	240474	A>G	snv	rs	786205210	rs786205210
					5	235307	A>G	snv	rs	876658852	rs876658852
					5	225513	A>T	snv	rs	876660259	rs876660259
					5	235278	T>A	snv	rs	876660886	rs876660886
					5	233516	G>A,C,T	snv	rs	876660932	rs876660932
					5	235275	C>A,T	snv	rs	878854625	rs878854625
					5	251424	G>A	snv	rs	878854629	rs878854629
					5	254396	C>T	snv	rs	878854630	rs878854630
					5	218378	C>G,T	snv	rs	878854631	rs878854631
					5	226022	C>G,T	snv	rs	878854633	rs878854633
					5	228257	C>T	snv	rs	878854635	rs878854635
					5	228261	G>T	snv	rs	878854636	rs878854636
					5	233480	T>C	snv	rs	878854637	rs878854637
					5	233495	G>A,C,T	snv	rs	878854638	rs878854638
					5	224415	C>T	snv	rs	886043564	rs886043564
					5	224478	T>C	snv	rs	886060514	rs886060514
					5	225994	T>C	snv	rs	908267345	rs908267345
					5	225446	A>G	snv	rs	933414586	rs933414586
					5	225477	A>G	snv	rs	935241830	rs935241830
					5	230883	G>A	snv	rs	940845256	rs940845256
					5	240443	A>G	snv	rs	955444699	rs955444699
					5	251013	G>A	snv	rs	979815942	rs979815942
					5	251340	A>G	snv	rs	980397872	rs980397872
					5	240472	A>G,T	snv	rs	981171929	rs981171929
					5	254498	A>G,T	snv	rs	1017441235	rs1017441235
					5	235270	G>C	snv	rs	1035794713	rs1035794713
					5	233577	TGT>CAC	mnv	rs	1057517540	rs1057517540
					5	236527	G>A,T	snv	rs	1057517550	rs1057517550
					5	254433	G>A	snv	rs	1057523336	rs1057523336
					5	230938	C>T	snv	rs	1057523490	rs1057523490
					5	236570	C>A	snv	rs	1057524636	rs1057524636
					5	228312	A>G	snv	rs	1060503700	rs1060503700
					5	228270	C>T	snv	rs	1060503703	rs1060503703
					5	235187	C>A,T	snv	rs	1060503704	rs1060503704
					5	240381	C>A,T	snv	rs	1060503706	rs1060503706
					5	218399	G>C	snv	rs	1060503707	rs1060503707
					5	228258	G>A	snv	rs	1060503708	rs1060503708
					5	225552	C>T	snv	rs	1060503709	rs1060503709
					5	225906	T>C,G	snv	rs	1060503711	rs1060503711
					5	225922	G>A	snv	rs	1060503712	rs1060503712
					5	233482	T>C	snv	rs	1060503713	rs1060503713
					5	225543	C>T	snv	rs	1060503714	rs1060503714
					5	228296	C>G	snv	rs	1060503716	rs1060503716
					5	256353	C>G	snv	rs	1060503717	rs1060503717
					5	240447	A>G,T	snv	rs	1060503718	rs1060503718
					5	256413	C>T	snv	rs	1060503719	rs1060503719
					5	225425	A>G	snv	rs	1060503720	rs1060503720
					5	251463	T>C	snv	rs	1060503721	rs1060503721
					5	240439	G>A	snv	rs	1060503722	rs1060503722
					5	251098	A>C	snv	rs	1060503723	rs1060503723
					5	224378	G>A,T	snv	rs	1060503724	rs1060503724
					5	236444	A>G	snv	rs	1060503725	rs1060503725
					5	236509	G>A	snv	rs	1064795863	rs1064795863
					5	236521	C>T	snv	rs	1064796477	rs1064796477
					5	228293	A>G	snv	rs	1162393515	rs1162393515
					5	228276	G>T	snv	rs	1168458733	rs1168458733
					5	236525	G>A	snv	rs	1169286790	rs1169286790
					5	230937	G>A	snv	rs	1178613645	rs1178613645
					5	254417	T>C	snv	rs	1183122120	rs1183122120
					5	218395	C>A,G,T	snv	rs	1192077362	rs1192077362
					5	254447	C>T	snv	rs	1199988395	rs1199988395
					5	251091	A>G	snv	rs	1200051286	rs1200051286
					5	233573	C>G,T	snv	rs	1206201147	rs1206201147
					5	254428	C>G,T	snv	rs	1209697697	rs1209697697
					5	233609	T>A,G	snv	rs	1218116319	rs1218116319
					5	230994	C>T	snv	rs	1224049075	rs1224049075
					5	240375	A>G	snv	rs	1224049828	rs1224049828
					5	235211	A>G	snv	rs	1224187912	rs1224187912
					5	251065	T>C	snv	rs	1233761838	rs1233761838
					5	228195	A>G,T	snv	rs	1235961098	rs1235961098
					5	225986	A>G	snv	rs	1236616384	rs1236616384
					5	230897	C>G	snv	rs	1237513803	rs1237513803
					5	224514	C>T	snv	rs	1240528592	rs1240528592
					5	236576	G>A	snv	rs	1241820374	rs1241820374
					5	254506	G>C,T	snv	rs	1244151760	rs1244151760
					5	240471	C>G	snv	rs	1251348764	rs1251348764
					5	235295	G>A	snv	rs	1258201485	rs1258201485
					5	251000	A>C,G	snv	rs	1261025402	rs1261025402
					5	235186	C>A,T	snv	rs	1268877544	rs1268877544
					5	251352	A>G	snv	rs	1269114291	rs1269114291
					5	235223	G>A	snv	rs	1272640628	rs1272640628
					5	256359	T>C	snv	rs	1282623859	rs1282623859
					5	236501	C>T	snv	rs	1296066077	rs1296066077
					5	240467	C>G	snv	rs	1301221379	rs1301221379
					5	251397	G>A	snv	rs	1301370839	rs1301370839
					5	251455	G>A	snv	rs	1302547655	rs1302547655
					5	240411	C>A	snv	rs	1305001616	rs1305001616
					5	235244	A>G	snv	rs	1316310818	rs1316310818
					5	251401	T>C	snv	rs	1318046349	rs1318046349
					5	228315	A>C	snv	rs	1318566276	rs1318566276
					5	251410	T>C	snv	rs	1323205068	rs1323205068
					5	225497	G>A	snv	rs	1324014370	rs1324014370
					5	233638	G>A,C	snv	rs	1328911130	rs1328911130
					5	230974	T>C	snv	rs	1333787672	rs1333787672
					5	230977	A>T	snv	rs	1336029027	rs1336029027
					5	233521	G>A	snv	rs	1337704280	rs1337704280
					5	226009	C>G,T	snv	rs	1337777456	rs1337777456
					5	251070	G>A	snv	rs	1338347881	rs1338347881
					5	251067	T>C	snv	rs	1339009840	rs1339009840
					5	225519	C>T	snv	rs	1342456775	rs1342456775
					5	218371	G>A	snv	rs	1352756438	rs1352756438
					5	235325	A>G	snv	rs	1355851620	rs1355851620
					5	254491	C>A,T	snv	rs	1364764796	rs1364764796
					5	230914	A>T	snv	rs	1381228775	rs1381228775
					5	254487	T>C	snv	rs	1392791825	rs1392791825
					5	251103	G>C,T	snv	rs	1392860800	rs1392860800
					5	225998	G>A,T	snv	rs	1393298155	rs1393298155
					5	251038	A>C,G,T	snv	rs	1395387473	rs1395387473
					5	218363	G>C	snv	rs	1398198098	rs1398198098
					5	251088	A>C,T	snv	rs	1400219619	rs1400219619
					5	233581	G>A	snv	rs	1401459296	rs1401459296
					5	235304	A>C,T	snv	rs	1404377989	rs1404377989
					5	228329	A>G	snv	rs	1409070000	rs1409070000
					5	235326	A>G,T	snv	rs	1409603646	rs1409603646
					5	256368	C>G	snv	rs	1420345359	rs1420345359
					5	240388	C>T	snv	rs	1421325038	rs1421325038
					5	236480	G>C,T	snv	rs	1424809160	rs1424809160
					5	235206	T>C	snv	rs	1433477205	rs1433477205
					5	223504	G>A,T	snv	rs	1436200566	rs1436200566
					5	228251	G>C	snv	rs	1436777353	rs1436777353
					5	223525	C>T	snv	rs	1440814662	rs1440814662
					5	225517	T>A,C	snv	rs	1444399160	rs1444399160
					5	251391	C>G	snv	rs	1445945083	rs1445945083
					5	233479	A>C,G	snv	rs	1448561231	rs1448561231
					5	251036	G>A,T	snv	rs	1449742263	rs1449742263
					5	254444	A>C,G	snv	rs	1453752069	rs1453752069
					5	233504	C>T	snv	rs	1457666982	rs1457666982
					5	225912	A>G,T	snv	rs	1479127918	rs1479127918
					5	233615	G>A	snv	rs	1483236652	rs1483236652
					5	236512	G>A,C	snv	rs	1485193902	rs1485193902
					5	256374	A>G	snv	rs	1485747007	rs1485747007
					5	254448	C>T	snv	rs	1485754812	rs1485754812
					5	218407	C>G	snv	rs	1553996372	rs1553996372
					5	218416	G>A	snv	rs	1553996375	rs1553996375
					5	223530	G>C	snv	rs	1553997174	rs1553997174
					5	223552	C>T	snv	rs	1553997190	rs1553997190
					5	224397	A>G,T	snv	rs	1553997327	rs1553997327
					5	224427	G>T	snv	rs	1553997347	rs1553997347
					5	224451	C>T	snv	rs	1553997357	rs1553997357
					5	224493	C>G	snv	rs	1553997377	rs1553997377
					5	224516	G>A	snv	rs	1553997389	rs1553997389
					5	225458	A>C	snv	rs	1553997606	rs1553997606
					5	225495	C>G	snv	rs	1553997625	rs1553997625
					5	225527	T>C,G	snv	rs	1553997643	rs1553997643
					5	225929	T>C	snv	rs	1553997748	rs1553997748
					5	225931	T>C	snv	rs	1553997754	rs1553997754
					5	225956	G>A,C	snv	rs	1553997783	rs1553997783
					5	228227	T>G	snv	rs	1553998191	rs1553998191
					5	230928	G>A	snv	rs	1553998629	rs1553998629
					5	230934	A>G	snv	rs	1553998638	rs1553998638
					5	230949	A>G	snv	rs	1553998658	rs1553998658
					5	233546	A>C	snv	rs	1553998989	rs1553998989
					5	233548	G>A	snv	rs	1553998991	rs1553998991
					5	233587	G>T	snv	rs	1553999038	rs1553999038
					5	233596	T>C	snv	rs	1553999041	rs1553999041
					5	233597	C>G,T	snv	rs	1553999043	rs1553999043
					5	233621	T>C	snv	rs	1553999054	rs1553999054
					5	235166	C>G,T	snv	rs	1553999417	rs1553999417
					5	235209	C>A,T	snv	rs	1553999443	rs1553999443
					5	235235	A>G	snv	rs	1553999461	rs1553999461
					5	235272	A>T	snv	rs	1553999477	rs1553999477
					5	235293	C>A	snv	rs	1553999491	rs1553999491
					5	235308	T>C	snv	rs	1553999505	rs1553999505
					5	236476	G>A	snv	rs	1553999731	rs1553999731
					5	236518	C>A,T	snv	rs	1553999752	rs1553999752
					5	236528	C>A	snv	rs	1553999766	rs1553999766
					5	251007	G>T	snv	rs	1554001820	rs1554001820
					5	251022	G>A	snv	rs	1554001827	rs1554001827
					5	251085	C>G	snv	rs	1554001867	rs1554001867
					5	251376	C>G	snv	rs	1554001912	rs1554001912
					5	251389	T>G	snv	rs	1554001925	rs1554001925
					5	251432	G>T	snv	rs	1554001953	rs1554001953
					5	251433	G>A	snv	rs	1554001954	rs1554001954
					5	251449	A>G	snv	rs	1554001966	rs1554001966
					5	254426	A>G	snv	rs	1554002446	rs1554002446
					5	254459	C>G,T	snv	rs	1554002475	rs1554002475
					5	254461	C>G	snv	rs	1554002478	rs1554002478
					5	254462	T>C	snv	rs	1554002480	rs1554002480
					5	254471	C>T	snv	rs	1554002483	rs1554002483
					5	256380	C>T	snv	rs	1554002888	rs1554002888
					5	256386	G>C	snv	rs	1554002895	rs1554002895
					5	256403	G>A	snv	rs	1554002911	rs1554002911
					5	218410	G>A	snv	rs	1560980986	rs1560980986
					5	223507	C>T	snv	rs	1560985157	rs1560985157
					5	223566	T>G	snv	rs	1560985310	rs1560985310
					5	225886	G>A	snv	rs	1560987595	rs1560987595
					5	226013	C>T	snv	rs	1560987863	rs1560987863
					5	226015	G>A,C	snv	rs	1560987881	rs1560987881
					5	230985	C>G,T	snv	rs	1560992565	rs1560992565
					5	233585	A>C	snv	rs	1560994846	rs1560994846
					5	233594	C>T	snv	rs	1560994866	rs1560994866
					5	233622	G>A,C	snv	rs	1560994934	rs1560994934
					5	235149	G>A	snv	rs	1560996433	rs1560996433
					5	235280	C>A,T	snv	rs	1560996818	rs1560996818
					5	236464	C>T	snv	rs	1560998056	rs1560998056
					5	236585	A>C	snv	rs	1560998495	rs1560998495
					5	240406	T>C	snv	rs	1561001630	rs1561001630
					5	240441	A>G,T	snv	rs	1561001683	rs1561001683
					5	251080	A>G	snv	rs	1561010407	rs1561010407
					5	251348	G>T	snv	rs	1561010726	rs1561010726
					5	251358	C>A,G	snv	rs	1561010740	rs1561010740
					5	251382	A>T	snv	rs	1561010778	rs1561010778
					5	218366	T>G	snv	rs	1579369675	rs1579369675
					5	223488	A>G	snv	rs	1579379632	rs1579379632
					5	223538	C>A,G,T	snv	rs	1579379803	rs1579379803
					5	223545	G>A	snv	rs	1579379865	rs1579379865
					5	224360	A>G	snv	rs	1579381384	rs1579381384
					5	224502	C>T	snv	rs	1579381851	rs1579381851
					5	224505	A>G	snv	rs	1579381882	rs1579381882
					5	225422	G>C	snv	rs	1579383936	rs1579383936
					5	225456	A>G	snv	rs	1579384062	rs1579384062
					5	225471	A>G	snv	rs	1579384131	rs1579384131
					5	225475	C>G	snv	rs	1579384137	rs1579384137
					5	225488	A>G	snv	rs	1579384240	rs1579384240
					5	225911	G>C	snv	rs	1579385540	rs1579385540
					5	225930	T>G	snv	rs	1579385616	rs1579385616
					5	225936	G>C	snv	rs	1579385651	rs1579385651
					5	225977	G>A,C	snv	rs	1579385819	rs1579385819
					5	225985	C>T	snv	rs	1579385898	rs1579385898
					5	226016	G>A	snv	rs	1579386052	rs1579386052
					5	228189	T>C	snv	rs	1579390858	rs1579390858
					5	228230	G>C,T	snv	rs	1579391108	rs1579391108
					5	228239	A>T	snv	rs	1579391135	rs1579391135
					5	228275	T>G	snv	rs	1579391373	rs1579391373
					5	228297	A>G,T	snv	rs	1579391515	rs1579391515
					5	228299	C>T	snv	rs	1579391530	rs1579391530
					5	228324	T>G	snv	rs	1579391677	rs1579391677
					5	230881	A>G	snv	rs	1579397049	rs1579397049
					5	230890	C>T	snv	rs	1579397115	rs1579397115
					5	230901	T>C	snv	rs	1579397179	rs1579397179
					5	230910	G>A	snv	rs	1579397217	rs1579397217
					5	230961	C>T	snv	rs	1579397496	rs1579397496
					5	230976	G>A	snv	rs	1579397516	rs1579397516
					5	230991	C>T	snv	rs	1579397566	rs1579397566
					5	230995	CT>TC	mnv	rs	1579397592	rs1579397592
					5	233525	G>A	snv	rs	1579402194	rs1579402194
					5	233588	A>C	snv	rs	1579402533	rs1579402533
					5	233600	G>T	snv	rs	1579402602	rs1579402602
					5	233603	A>C	snv	rs	1579402616	rs1579402616
					5	233617	T>G	snv	rs	1579402650	rs1579402650
					5	235152	G>T	snv	rs	1579406184	rs1579406184
					5	235241	A>G,T	snv	rs	1579406553	rs1579406553
					5	236438	A>G	snv	rs	1579409312	rs1579409312
					5	236458	A>G	snv	rs	1579409384	rs1579409384
					5	236471	T>A	snv	rs	1579409500	rs1579409500
					5	236482	G>A,C	snv	rs	1579409601	rs1579409601
					5	236516	A>G	snv	rs	1579409723	rs1579409723
					5	236537	T>A	snv	rs	1579409887	rs1579409887
					5	240363	A>G	snv	rs	1579417444	rs1579417444
					5	240382	C>T	snv	rs	1579417528	rs1579417528
					5	240402	G>T	snv	rs	1579417619	rs1579417619
					5	240405	A>G	snv	rs	1579417628	rs1579417628
					5	240416	C>G	snv	rs	1579417658	rs1579417658
					5	240435	G>A	snv	rs	1579417710	rs1579417710
					5	240450	T>C	snv	rs	1579417769	rs1579417769
					5	251076	C>A	snv	rs	1579438083	rs1579438083
					5	251086	T>C	snv	rs	1579438155	rs1579438155
					5	251341	T>A,C	snv	rs	1579438769	rs1579438769
					5	251371	T>C,G	snv	rs	1579438883	rs1579438883
					5	251437	C>T	snv	rs	1579439198	rs1579439198
					5	251448	C>A,T	snv	rs	1579439269	rs1579439269
					5	251467	A>G	snv	rs	1579439363	rs1579439363
					5	254469	A>G	snv	rs	1579445190	rs1579445190
					5	254481	C>A	snv	rs	1579445259	rs1579445259
					5	254483	T>A	snv	rs	1579445293	rs1579445293
					5	254516	G>A	snv	rs	1579445450	rs1579445450
					5	256352	C>A,T	snv	rs	1579448568	rs1579448568
					5	256378	G>A,T	snv	rs	1579448683	rs1579448683
					5	218375	T>C	snv	rs	1734500083	rs1734500083
					5	218389	A>G	snv	rs	1734501874	rs1734501874
					5	218391	C>A	snv	rs	1734502045	rs1734502045
					5	218413	A>G	snv	rs	1734504263	rs1734504263
					5	223497	C>G	snv	rs	1734829878	rs1734829878
					5	223512	G>C	snv	rs	1734831542	rs1734831542
					5	223516	T>C	snv	rs	1734831975	rs1734831975
					5	223537	A>G	snv	rs	1734833856	rs1734833856
					5	223549	C>A,T	snv	rs	1734835164	rs1734835164
					5	223563	G>C	snv	rs	1734836072	rs1734836072
					5	224379	T>A	snv	rs	1734883606	rs1734883606
					5	224399	G>A	snv	rs	1734884655	rs1734884655
					5	224420	G>A	snv	rs	1734887299	rs1734887299
					5	224472	C>G	snv	rs	1734891785	rs1734891785
					5	224483	A>C	snv	rs	1734892884	rs1734892884
					5	224513	GC>AT	mnv	rs	1734896344	rs1734896344
					5	225420	GA>TT	mnv	rs	1734953252	rs1734953252
					5	225426	T>A,G	snv	rs	1734953616	rs1734953616
					5	225427	C>G	snv	rs	1734953765	rs1734953765
					5	225444	A>G,T	snv	rs	1734955271	rs1734955271
					5	225461	T>C	snv	rs	1734957208	rs1734957208
					5	225502	G>T	snv	rs	1734960239	rs1734960239
					5	225509	G>A	snv	rs	1734960553	rs1734960553
					5	225515	G>A,T	snv	rs	1734961262	rs1734961262
					5	225895	G>A	snv	rs	1734987233	rs1734987233
					5	225920	A>G	snv	rs	1734989377	rs1734989377
					5	225928	A>G	snv	rs	1734989945	rs1734989945
					5	225940	G>A	snv	rs	1734991441	rs1734991441
					5	225974	G>A	snv	rs	1734993975	rs1734993975
					5	225991	T>C	snv	rs	1734996495	rs1734996495
					5	226004	C>G,T	snv	rs	1734997662	rs1734997662
					5	226034	C>T	snv	rs	1735001122	rs1735001122
					5	228209	T>C	snv	rs	1735162987	rs1735162987
					5	228212	G>C	snv	rs	1735163272	rs1735163272
					5	228216	A>T	snv	rs	1735163544	rs1735163544
					5	228225	C>G	snv	rs	1735163984	rs1735163984
					5	228240	T>C	snv	rs	1735165932	rs1735165932
					5	228311	A>G	snv	rs	1735177925	rs1735177925
					5	228326	G>A	snv	rs	1735179887	rs1735179887
					5	230922	A>G	snv	rs	1735357615	rs1735357615
					5	230950	G>C	snv	rs	1735361111	rs1735361111
					5	230989	T>A	snv	rs	1735363396	rs1735363396
					5	233481	A>G	snv	rs	1735543603	rs1735543603
					5	233486	G>A	snv	rs	1735544082	rs1735544082
					5	233497	C>G	snv	rs	1735544893	rs1735544893
					5	233507	A>G	snv	rs	1735547863	rs1735547863
					5	233522	A>G	snv	rs	1735550179	rs1735550179
					5	233533	C>T	snv	rs	1735551482	rs1735551482
					5	233558	T>A	snv	rs	1735554652	rs1735554652
					5	233611	T>G	snv	rs	1735563330	rs1735563330
					5	233612	C>A,T	snv	rs	1735563548	rs1735563548
					5	233618	CC>TG	mnv	rs	1735564312	rs1735564312
					5	233645	G>T	snv	rs	1735568346	rs1735568346
					5	235148	T>C	snv	rs	1735685410	rs1735685410
					5	235208	G>C	snv	rs	1735692451	rs1735692451
					5	235217	C>A	snv	rs	1735694280	rs1735694280
					5	235220	C>G	snv	rs	1735694889	rs1735694889
					5	235309	G>C	snv	rs	1735707028	rs1735707028
					5	235334	G>A	snv	rs	1735709331	rs1735709331
					5	235338	A>G	snv	rs	1735709829	rs1735709829
					5	236447	G>T	snv	rs	1735782215	rs1735782215
					5	236486	A>G,T	snv	rs	1735789704	rs1735789704
					5	236497	GC>TT	mnv	rs	1735790227	rs1735790227
					5	236522	T>C	snv	rs	1735794275	rs1735794275
					5	236542	G>C	snv	rs	1735797208	rs1735797208
					5	236575	A>C	snv	rs	1735799664	rs1735799664
					5	236578	A>G	snv	rs	1735800203	rs1735800203
					5	240378	A>G	snv	rs	1736062209	rs1736062209
					5	240433	A>C,G	snv	rs	1736066055	rs1736066055
					5	240468	A>C,G	snv	rs	1736069297	rs1736069297
					5	240470	G>T	snv	rs	1736069479	rs1736069479
					5	251008	C>A,G,T	snv	rs	1736785630	rs1736785630
					5	251044	G>C	snv	rs	1736789524	rs1736789524
					5	251047	G>A	snv	rs	1736789855	rs1736789855
					5	251049	G>A	snv	rs	1736789994	rs1736789994
					5	251061	A>G	snv	rs	1736791200	rs1736791200
					5	251073	G>A	snv	rs	1736792773	rs1736792773
					5	251094	T>G	snv	rs	1736795269	rs1736795269
					5	251359	T>C	snv	rs	1736814018	rs1736814018
					5	251361	G>A,T	snv	rs	1736814459	rs1736814459
					5	251373	G>A	snv	rs	1736816371	rs1736816371
					5	251386	T>C	snv	rs	1736817446	rs1736817446
					5	251418	G>C	snv	rs	1736821952	rs1736821952
					5	251430	A>G	snv	rs	1736823607	rs1736823607
					5	251442	G>A	snv	rs	1736825032	rs1736825032
					5	251451	G>A	snv	rs	1736827311	rs1736827311
					5	251452	C>A,T	snv	rs	1736827451	rs1736827451
					5	251464	A>T	snv	rs	1736828708	rs1736828708
					5	254402	G>A	snv	rs	1737043619	rs1737043619
					5	254406	A>G	snv	rs	1737044250	rs1737044250
					5	254409	A>G	snv	rs	1737044552	rs1737044552
					5	254423	C>T	snv	rs	1737046014	rs1737046014
					5	254430	A>G	snv	rs	1737046877	rs1737046877
					5	254432	G>A	snv	rs	1737047578	rs1737047578
					5	254460	A>G	snv	rs	1737050290	rs1737050290
					5	254478	T>G	snv	rs	1737051659	rs1737051659
					5	254501	G>A	snv	rs	1737055056	rs1737055056
					5	254508	T>C	snv	rs	1737056056	rs1737056056
					5	256335	T>C	snv	rs	1737179959	rs1737179959
					5	256365	A>G	snv	rs	1737186768	rs1737186768
					5	256370	T>G	snv	rs	1737187966	rs1737187966
					5	256377	A>G	snv	rs	1737189246	rs1737189246
					5	256379	G>A	snv	rs	1737189728	rs1737189728
					5	256383	A>T	snv	rs	1737190360	rs1737190360
					5	256409	C>T	snv	rs	1737195067	rs1737195067
					5	254484	A>C,G,T	snv	rs	6960	rs6960
					5	254484	A>C,G,T	snv	rs	6960	rs6960
					5	256394	G>A,C	snv	rs	6962	rs6962
					5	228281	G>A,C	snv	rs	1041946	rs1041946
					5	228281	G>A,C	snv	rs	1041946	rs1041946
					5	233618	C>T	snv	rs	1041948	rs1041948
					5	233618	C>T	snv	rs	1041948	rs1041948
					5	251409	A>G	snv	rs	1042052	rs1042052
					5	251412	T>A,C	snv	rs	1042056	rs1042056
					5	251445	G>A	snv	rs	1042170	rs1042170
					5	251445	G>A	snv	rs	1042170	rs1042170
					5	251445	G>A	snv	rs	1042170	rs1042170
					5	218356	A>C,G,T	snv	rs	1061517	rs1061517
					5	218356	A>C,G,T	snv	rs	1061517	rs1061517
					5	223539	A>C,G	snv	rs	1061520	rs1061520
					5	233578	G>A,C	snv	rs	1062468	rs1062468
					5	233578	G>A,C	snv	rs	1062468	rs1062468
					5	228316	C>G,T	snv	rs	1126411	rs1126411
					5	228316	C>G,T	snv	rs	1126411	rs1126411
					5	228320	G>A	snv	rs	1126412	rs1126412
					5	228320	G>A	snv	rs	1126412	rs1126412
					5	251084	C>G,T	snv	rs	1126427	rs1126427
					5	251084	C>G,T	snv	rs	1126427	rs1126427
					5	251084	C>G,T	snv	rs	1126427	rs1126427
					5	251450	T>C,G	snv	rs	1126538	rs1126538
					5	251450	T>C,G	snv	rs	1126538	rs1126538
					5	251461	A>G	snv	rs	1126557	rs1126557
					5	254397	G>A	snv	rs	1126568	rs1126568
					5	254397	G>A	snv	rs	1126568	rs1126568
					5	256340	C>G	snv	rs	1126697	rs1126697
					5	256340	C>G	snv	rs	1126697	rs1126697
					5	218387	T>A	snv	rs	1139422	rs1139422
					5	218387	T>A	snv	rs	1139422	rs1139422
					5	218387	T>A	snv	rs	1139422	rs1139422
					5	228247	T>C,G	snv	rs	2115272	rs2115272
					5	228247	T>C,G	snv	rs	2115272	rs2115272
					5	256355	G>A	snv	rs	3211483	rs3211483
					5	226045	A>C,G,T	snv	rs	6555055	rs6555055
					5	226045	A>C,G,T	snv	rs	6555055	rs6555055
					5	235249	C>A,T	snv	rs	35277230	rs35277230
					5	256410	G>A	snv	rs	1042457	rs1042457
					5	223515	T>G	snv	rs	1061518	rs1061518
					5	254746	C>G,T	snv	rs	2241600	rs2241600
					5	225490	G>C,T	snv	rs	11557099	rs11557099
					5	254414	T>C	snv	rs	17400614	rs17400614
					5	216823	A>C,G	snv	rs	111336094	rs111336094
					5	256407	T>C	snv	rs	111540173	rs111540173
					5	254919	C>T	snv	rs	112494910	rs112494910
					5	256406	A>G	snv	rs	112937607	rs112937607
					5	224475	G>A	snv	rs	138016874	rs138016874
					5	254632	C>G,T	snv	rs	147033506	rs147033506
					5	254823	G>A	snv	rs	183542501	rs183542501
					5	254702	A>C,G	snv	rs	186531978	rs186531978
					5	254807	G>A	snv	rs	192037679	rs192037679
					5	224460	G>A	snv	rs	199615452	rs199615452
					5	225447	T>C	snv	rs	199805178	rs199805178
					5	224448	T>C	snv	rs	200005136	rs200005136
					5	233633	T>G	snv	rs	200103530	rs200103530
					5	236582	A>C	snv	rs	200305419	rs200305419
					5	236504	T>C	snv	rs	201741295	rs201741295
					5	235301	T>C	snv	rs	201826964	rs201826964
					5	240417	A>C	snv	rs	372039270	rs372039270
					5	235224	G>A	snv	rs	373067620	rs373067620
					5	233584	A>G	snv	rs	376745214	rs376745214
					5	250996	T>C	snv	rs	377706701	rs377706701
					5	254757	C>T	snv	rs	529307911	rs529307911
					5	216762	G>A,C	snv	rs	531789668	rs531789668
					5	263393	A>G,T	snv	rs	533591531	rs533591531
					5	254855	G>A	snv	rs	534742792	rs534742792
					5	254624	G>A	snv	rs	545989702	rs545989702
					5	254787	C>T	snv	rs	550944649	rs550944649
					5	254831	G>A	snv	rs	552049990	rs552049990
					5	254538	A>G	snv	rs	557245779	rs557245779
					5	216753	G>A	snv	rs	561280577	rs561280577
					5	263388	G>A	snv	rs	563027677	rs563027677
					5	254789	G>A	snv	rs	563204210	rs563204210
					5	228210	T>C	snv	rs	567132614	rs567132614
					5	236530	A>C	snv	rs	567820710	rs567820710
					5	263399	G>A	snv	rs	570595416	rs570595416
					5	254393	G>A	snv	rs	574659983	rs574659983
					5	254544	C>T	snv	rs	575300148	rs575300148
					5	263347	G>A,T	snv	rs	575814955	rs575814955
					5	236510	G>T	snv	rs	746065356	rs746065356
					5	228255	G>A,T	snv	rs	746766007	rs746766007
					5	228317	A>G	snv	rs	746925557	rs746925557
					5	225526	C>G	snv	rs	747232441	rs747232441
					5	225483	C>A,G	snv	rs	748121363	rs748121363
					5	228218	T>C	snv	rs	748831715	rs748831715
					5	216780	T>C	snv	rs	749111901	rs749111901
					5	228333	G>A	snv	rs	749566947	rs749566947
					5	230919	A>G	snv	rs	750081578	rs750081578
					5	216822	A>G	snv	rs	751862099	rs751862099
					5	216836	T>G	snv	rs	752252821	rs752252821
					5	263397	G>A	snv	rs	752679548	rs752679548
					5	254519	C>G,T	snv	rs	753259176	rs753259176
					5	216729	G>A	snv	rs	753859156	rs753859156
					5	216824	T>G	snv	rs	754715275	rs754715275
					5	224408	G>A	snv	rs	754770189	rs754770189
					5	235251	C>G	snv	rs	755344854	rs755344854
					5	216847	C>T	snv	rs	755580860	rs755580860
					5	228219	A>G	snv	rs	756877901	rs756877901
					5	240408	A>C,G	snv	rs	757663708	rs757663708
					5	218359	T>C	snv	rs	758327622	rs758327622
					5	236599	G>C,T	snv	rs	759041443	rs759041443
					5	223499	A>C,G	snv	rs	759523671	rs759523671
					5	254511	G>C	snv	rs	759574062	rs759574062
					5	233510	G>A	snv	rs	760542965	rs760542965
					5	216801	T>C	snv	rs	761918421	rs761918421
					5	230990	C>G	snv	rs	762349978	rs762349978
					5	235245	T>C	snv	rs	763519070	rs763519070
					5	251365	A>T	snv	rs	763529675	rs763529675
					5	216813	G>A	snv	rs	763534629	rs763534629
					5	228197	G>A	snv	rs	765376662	rs765376662
					5	223521	T>C	snv	rs	765434536	rs765434536
					5	216737	G>A	snv	rs	765782352	rs765782352
					5	225539	C>G	snv	rs	765784494	rs765784494
					5	225946	G>T	snv	rs	766258363	rs766258363
					5	216831	G>C	snv	rs	767015598	rs767015598
					5	216797	G>A,C	snv	rs	768749474	rs768749474
					5	216750	T>C	snv	rs	768983069	rs768983069
					5	230887	G>A	snv	rs	769228279	rs769228279
					5	225954	G>C	snv	rs	769454045	rs769454045
					5	263402	C>T	snv	rs	769531772	rs769531772
					5	216765	C>A	snv	rs	769732170	rs769732170
					5	228266	A>T	snv	rs	770023910	rs770023910
					5	216785	T>A	snv	rs	770662116	rs770662116
					5	225510	A>G	snv	rs	772343171	rs772343171
					5	226000	G>A	snv	rs	773334818	rs773334818
					5	235290	C>T	snv	rs	773368621	rs773368621
					5	225542	G>A,C	snv	rs	773634017	rs773634017
					5	216812	C>T	snv	rs	773810827	rs773810827
					5	216791	C>T	snv	rs	773993400	rs773993400
					5	225893	A>G,T	snv	rs	774589410	rs774589410
					5	225904	T>C	snv	rs	775074528	rs775074528
					5	254626	C>G,T	snv	rs	775191886	rs775191886
					5	224385	A>C,G	snv	rs	775449731	rs775449731
					5	254418	C>G,T	snv	rs	775611963	rs775611963
					5	228323	G>A,T	snv	rs	776403592	rs776403592
					5	256395	T>C	snv	rs	777565341	rs777565341
					5	216849	T>C	snv	rs	777709464	rs777709464
					5	225959	T>C	snv	rs	777770952	rs777770952
					5	224484	A>C	snv	rs	778267118	rs778267118
					5	233563	G>A,C	snv	rs	778297896	rs778297896
					5	254541	A>G	snv	rs	778483356	rs778483356
					5	251068	A>G	snv	rs	778670859	rs778670859
					5	233624	C>G	snv	rs	779264373	rs779264373
					5	263403	G>A	snv	rs	779316575	rs779316575
					5	256384	C>G,T	snv	rs	781029975	rs781029975
					5	254748	C>A,T	snv	rs	866891210	rs866891210
					5	254738	G>A	snv	rs	867391510	rs867391510
					5	254733	G>A	snv	rs	878912430	rs878912430
					5	254903	C>T	snv	rs	888027960	rs888027960
					5	263410	C>G	snv	rs	889884192	rs889884192
					5	226031	A>C	snv	rs	899368013	rs899368013
					5	256371	T>C	snv	rs	899598021	rs899598021
					5	233531	T>C	snv	rs	903136919	rs903136919
					5	254660	C>G	snv	rs	907477343	rs907477343
					5	263385	A>C	snv	rs	918057715	rs918057715
					5	254567	G>A,T	snv	rs	924909820	rs924909820
					5	254879	G>A	snv	rs	929548112	rs929548112
					5	263414	A>C	snv	rs	944099389	rs944099389
					5	254555	G>A,C	snv	rs	945279615	rs945279615
					5	254774	A>C	snv	rs	957981489	rs957981489
					5	254507	G>A	snv	rs	964942421	rs964942421
					5	263394	T>C	snv	rs	973047107	rs973047107
					5	225459	A>G	snv	rs	987288514	rs987288514
					5	236452	G>A,C	snv	rs	988419580	rs988419580
					5	254799	G>A	snv	rs	990491228	rs990491228
					5	228228	T>C	snv	rs	991140963	rs991140963
					5	254667	C>T	snv	rs	993726778	rs993726778
					5	254927	G>A	snv	rs	1006664524	rs1006664524
					5	254703	G>A,C	snv	rs	1018140926	rs1018140926
					5	254672	T>C	snv	rs	1047769604	rs1047769604
					5	254600	C>A,T	snv	rs	1055242142	rs1055242142
					5	251380	A>G	snv	rs	1159670475	rs1159670475
					5	254523	T>C	snv	rs	1161594537	rs1161594537
					5	224456	G>T	snv	rs	1169341508	rs1169341508
					5	254477	C>A,T	snv	rs	1169965410	rs1169965410
					5	223501	C>T	snv	rs	1171584124	rs1171584124
					5	223513	G>T	snv	rs	1173329629	rs1173329629
					5	263390	A>C	snv	rs	1175605223	rs1175605223
					5	254599	G>T	snv	rs	1178500090	rs1178500090
					5	225980	A>C	snv	rs	1179470589	rs1179470589
					5	254853	C>T	snv	rs	1181993810	rs1181993810
					5	254522	G>A,C,T	snv	rs	1190038643	rs1190038643
					5	254766	G>A	snv	rs	1190096612	rs1190096612
					5	254862	C>T	snv	rs	1190817532	rs1190817532
					5	251050	G>C	snv	rs	1192321920	rs1192321920
					5	254588	A>G	snv	rs	1195729142	rs1195729142
					5	223489	C>T	snv	rs	1196667387	rs1196667387
					5	263336	C>T	snv	rs	1200240722	rs1200240722
					5	225883	C>A,T	snv	rs	1200591418	rs1200591418
					5	224424	C>A	snv	rs	1204881025	rs1204881025
					5	240369	C>T	snv	rs	1205384855	rs1205384855
					5	240384	A>C	snv	rs	1208182306	rs1208182306
					5	228254	T>G	snv	rs	1218573966	rs1218573966
					5	251079	A>C	snv	rs	1221826146	rs1221826146
					5	263355	C>T	snv	rs	1222437713	rs1222437713
					5	228318	C>T	snv	rs	1223320182	rs1223320182
					5	263424	A>G	snv	rs	1223803020	rs1223803020
					5	225450	A>G	snv	rs	1224313150	rs1224313150
					5	254727	A>G	snv	rs	1236718717	rs1236718717
					5	230902	G>A	snv	rs	1242417575	rs1242417575
					5	233620	A>G	snv	rs	1245387180	rs1245387180
					5	224447	C>T	snv	rs	1247426048	rs1247426048
					5	254525	C>G,T	snv	rs	1248241717	rs1248241717
					5	254621	C>A	snv	rs	1253141996	rs1253141996
					5	256372	G>C	snv	rs	1257258254	rs1257258254
					5	254631	T>A	snv	rs	1257455957	rs1257455957
					5	251081	G>A,C	snv	rs	1267429398	rs1267429398
					5	225953	A>G	snv	rs	1269124718	rs1269124718
					5	225971	A>G	snv	rs	1269170598	rs1269170598
					5	230981	T>G	snv	rs	1272598432	rs1272598432
					5	263346	A>T	snv	rs	1272779644	rs1272779644
					5	254825	G>A	snv	rs	1273878579	rs1273878579
					5	254564	T>C	snv	rs	1274641004	rs1274641004
					5	254675	G>A	snv	rs	1275207242	rs1275207242
					5	228295	C>G	snv	rs	1276381441	rs1276381441
					5	230932	G>A,T	snv	rs	1280177618	rs1280177618
					5	254633	G>A	snv	rs	1281098182	rs1281098182
					5	251059	G>A	snv	rs	1281362761	rs1281362761
					5	254780	C>G	snv	rs	1283209405	rs1283209405
					5	233560	A>G	snv	rs	1285443776	rs1285443776
					5	263421	C>T	snv	rs	1285778231	rs1285778231
					5	235196	C>G,T	snv	rs	1289573477	rs1289573477
					5	254882	A>G	snv	rs	1289634033	rs1289634033
					5	254922	G>A	snv	rs	1293990862	rs1293990862
					5	236435	G>A	snv	rs	1294693469	rs1294693469
					5	254574	C>A	snv	rs	1301231826	rs1301231826
					5	224507	A>G	snv	rs	1304729997	rs1304729997
					5	225967	G>C	snv	rs	1305547879	rs1305547879
					5	256401	C>A	snv	rs	1310267623	rs1310267623
					5	254553	C>T	snv	rs	1310604249	rs1310604249
					5	236566	T>A	snv	rs	1315131938	rs1315131938
					5	254901	A>G	snv	rs	1315961435	rs1315961435
					5	263420	T>C	snv	rs	1320848069	rs1320848069
					5	228280	A>G	snv	rs	1322709882	rs1322709882
					5	254793	G>A,T	snv	rs	1324983522	rs1324983522
					5	263349	T>C	snv	rs	1326294181	rs1326294181
					5	224487	T>C	snv	rs	1326611328	rs1326611328
					5	254805	A>G	snv	rs	1327421264	rs1327421264
					5	254405	G>A	snv	rs	1332545587	rs1332545587
					5	263380	G>C	snv	rs	1334759149	rs1334759149
					5	233579	T>C	snv	rs	1334921669	rs1334921669
					5	254895	A>C,G	snv	rs	1340383966	rs1340383966
					5	254413	T>A	snv	rs	1341691681	rs1341691681
					5	263358	G>A	snv	rs	1343080446	rs1343080446
					5	254573	G>A	snv	rs	1344626770	rs1344626770
					5	235302	A>G	snv	rs	1345848958	rs1345848958
					5	251407	C>T	snv	rs	1349207461	rs1349207461
					5	263429	C>T	snv	rs	1349511863	rs1349511863
					5	235328	T>C	snv	rs	1350684986	rs1350684986
					5	254640	C>T	snv	rs	1351081971	rs1351081971
					5	254940	G>A	snv	rs	1357404911	rs1357404911
					5	254816	G>A	snv	rs	1361153338	rs1361153338
					5	235193	C>G,T	snv	rs	1364686808	rs1364686808
					5	225512	C>G,T	snv	rs	1365359024	rs1365359024
					5	254796	G>A	snv	rs	1365566378	rs1365566378
					5	263352	G>A	snv	rs	1366565037	rs1366565037
					5	254657	C>G,T	snv	rs	1372696031	rs1372696031
					5	235316	A>G	snv	rs	1375757287	rs1375757287
					5	225528	A>G	snv	rs	1377816261	rs1377816261
					5	235331	A>G	snv	rs	1378783078	rs1378783078
					5	256347	A>G	snv	rs	1385127518	rs1385127518
					5	235286	C>T	snv	rs	1386175077	rs1386175077
					5	235199	G>C	snv	rs	1387837713	rs1387837713
					5	225489	A>C,G	snv	rs	1392275932	rs1392275932
					5	263310	G>A	snv	rs	1395472546	rs1395472546
					5	223518	C>T	snv	rs	1395903862	rs1395903862
					5	216743	C>G	snv	rs	1396774215	rs1396774215
					5	225428	A>G	snv	rs	1401224564	rs1401224564
					5	254889	C>T	snv	rs	1402277088	rs1402277088
					5	254906	C>T	snv	rs	1404805124	rs1404805124
					5	225558	T>A	snv	rs	1407021164	rs1407021164
					5	254586	T>C,G	snv	rs	1411514720	rs1411514720
					5	224495	A>G	snv	rs	1412534704	rs1412534704
					5	216825	T>G	snv	rs	1412584754	rs1412584754
					5	263418	A>T	snv	rs	1414491305	rs1414491305
					5	235242	T>C	snv	rs	1419241279	rs1419241279
					5	216803	G>A	snv	rs	1420169115	rs1420169115
					5	254528	A>C	snv	rs	1422803343	rs1422803343
					5	240391	G>C	snv	rs	1430552498	rs1430552498
					5	254622	C>G,T	snv	rs	1430942635	rs1430942635
					5	263339	A>G	snv	rs	1438796631	rs1438796631
					5	263373	G>C	snv	rs	1442439161	rs1442439161
					5	263338	C>G,T	snv	rs	1442688767	rs1442688767
					5	254443	G>A,T	snv	rs	1442827207	rs1442827207
					5	254760	C>T	snv	rs	1443446404	rs1443446404
					5	225443	A>C,G	snv	rs	1450249875	rs1450249875
					5	254751	G>A	snv	rs	1452213415	rs1452213415
					5	254872	G>T	snv	rs	1453112681	rs1453112681
					5	263387	C>G,T	snv	rs	1458913062	rs1458913062
					5	216738	C>G	snv	rs	1460992478	rs1460992478
					5	225932	A>G	snv	rs	1464540890	rs1464540890
					5	228279	T>G	snv	rs	1466069757	rs1466069757
					5	263326	A>C,G	snv	rs	1467547360	rs1467547360
					5	254859	T>C	snv	rs	1474022226	rs1474022226
					5	254849	C>G	snv	rs	1475370827	rs1475370827
					5	233552	A>G	snv	rs	1476304866	rs1476304866
					5	233498	T>C	snv	rs	1477142607	rs1477142607
					5	254939	C>G,T	snv	rs	1478895904	rs1478895904
					5	263337	A>G	snv	rs	1480148786	rs1480148786
					5	251077	T>G	snv	rs	1483390447	rs1483390447
					5	254618	A>G	snv	rs	1484297775	rs1484297775
					5	224423	G>A	snv	rs	1486695889	rs1486695889
					5	236462	T>C	snv	rs	1490844767	rs1490844767
					5	233557	T>A	snv	rs	1553999002	rs1553999002
					5	251388	A>G	snv	rs	1554001924	rs1554001924
					5	254841	G>C,T	snv	rs	1561014633	rs1561014633
					5	263391	C>T	snv	rs	1561022130	rs1561022130
					5	235173	A>C	snv	rs	1579406248	rs1579406248
					5	254429	C>G	snv	rs	1579445044	rs1579445044
					5	254454	A>C	snv	rs	1579445133	rs1579445133
					5	254646	A>C	snv	rs	1579445749	rs1579445749
					5	254741	G>T	snv	rs	1579445896	rs1579445896
					5	254852	A>C	snv	rs	1579446130	rs1579446130
					5	256391	A>C	snv	rs	1579448727	rs1579448727
					5	263320	A>T	snv	rs	1579458024	rs1579458024
					5	228242	G>A	snv	rs	1661126412	rs1661126412
					5	223495	T>C	snv	rs	1734829729	rs1734829729
					5	223540	A>G	snv	rs	1734834413	rs1734834413
					5	224403	T>C	snv	rs	1734885227	rs1734885227
					5	224436	C>T	snv	rs	1734888838	rs1734888838
					5	224454	A>C	snv	rs	1734890322	rs1734890322
					5	224480	A>G	snv	rs	1734892684	rs1734892684
					5	225545	C>T	snv	rs	1734963793	rs1734963793
					5	225900	G>A	snv	rs	1734987511	rs1734987511
					5	225919	G>A	snv	rs	1734989215	rs1734989215
					5	225941	C>T	snv	rs	1734991593	rs1734991593
					5	228200	A>G	snv	rs	1735161892	rs1735161892
					5	228234	T>G	snv	rs	1735165355	rs1735165355
					5	228304	A>G	snv	rs	1735177782	rs1735177782
					5	230947	C>T	snv	rs	1735360804	rs1735360804
					5	233489	C>T	snv	rs	1735544241	rs1735544241
					5	233513	G>T	snv	rs	1735548552	rs1735548552
					5	233515	C>T	snv	rs	1735549033	rs1735549033
					5	233545	C>G	snv	rs	1735552908	rs1735552908
					5	233554	A>T	snv	rs	1735554095	rs1735554095
					5	233555	G>T	snv	rs	1735554223	rs1735554223
					5	233590	C>G	snv	rs	1735560308	rs1735560308
					5	233605	G>A	snv	rs	1735562520	rs1735562520
					5	233627	T>G	snv	rs	1735566063	rs1735566063
					5	235179	A>C	snv	rs	1735689481	rs1735689481
					5	235319	C>T	snv	rs	1735708028	rs1735708028
					5	236429	T>A	snv	rs	1735780021	rs1735780021
					5	236443	A>C	snv	rs	1735781689	rs1735781689
					5	236485	G>A	snv	rs	1735789566	rs1735789566
					5	240367	T>G	snv	rs	1736061170	rs1736061170
					5	251010	G>T	snv	rs	1736786122	rs1736786122
					5	251406	A>G	snv	rs	1736819429	rs1736819429
					5	254403	A>T	snv	rs	1737043780	rs1737043780
					5	254407	G>C	snv	rs	1737044404	rs1737044404
					5	254499	C>T	snv	rs	1737054928	rs1737054928
					5	254534	G>A	snv	rs	1737057869	rs1737057869
					5	254547	A>T	snv	rs	1737058988	rs1737058988
					5	254565	G>A	snv	rs	1737060188	rs1737060188
					5	254603	G>T	snv	rs	1737062575	rs1737062575
					5	254628	G>A	snv	rs	1737064039	rs1737064039
					5	254654	C>T	snv	rs	1737065438	rs1737065438
					5	254658	G>A	snv	rs	1737065852	rs1737065852
					5	254664	A>C	snv	rs	1737066287	rs1737066287
					5	254669	G>T	snv	rs	1737066638	rs1737066638
					5	254670	G>A	snv	rs	1737066759	rs1737066759
					5	254736	C>T	snv	rs	1737068959	rs1737068959
					5	254763	T>G	snv	rs	1737070455	rs1737070455
					5	254765	G>T	snv	rs	1737070709	rs1737070709
					5	254776	G>C	snv	rs	1737071237	rs1737071237
					5	254781	C>G,T	snv	rs	1737071466	rs1737071466
					5	254790	G>A	snv	rs	1737072117	rs1737072117
					5	254798	G>A	snv	rs	1737074133	rs1737074133
					5	254801	G>A	snv	rs	1737074751	rs1737074751
					5	254806	T>A,C	snv	rs	1737075426	rs1737075426
					5	254811	A>G	snv	rs	1737075921	rs1737075921
					5	254817	G>T	snv	rs	1737076402	rs1737076402
					5	254820	C>T	snv	rs	1737076648	rs1737076648
					5	254827	G>T	snv	rs	1737077519	rs1737077519
					5	254847	G>A	snv	rs	1737078737	rs1737078737
					5	254850	A>G	snv	rs	1737079562	rs1737079562
					5	254868	A>C	snv	rs	1737081398	rs1737081398
					5	254897	A>G	snv	rs	1737083503	rs1737083503
					5	254910	C>T	snv	rs	1737084690	rs1737084690
					5	254933	T>A	snv	rs	1737085906	rs1737085906
					5	254942	C>G,T	snv	rs	1737086675	rs1737086675
					5	254949	G>A	snv	rs	1737087006	rs1737087006
					5	256382	G>T	snv	rs	1737190167	rs1737190167
					5	263313	C>T	snv	rs	1737563457	rs1737563457
					5	263327	C>T	snv	rs	1737563692	rs1737563692
					5	263366	G>A	snv	rs	1737565044	rs1737565044
					5	263376	C>G	snv	rs	1737565273	rs1737565273
					5	263384	G>A	snv	rs	1737565574	rs1737565574
					5	263400	C>T	snv	rs	1737566644	rs1737566644
					5	263430	A>G	snv	rs	1737567619	rs1737567619
					5	263439	T>C	snv	rs	1737567755	rs1737567755
					5	256410	G>A	snv	rs	1042457	rs1042457
					5	256410	G>A	snv	rs	1042457	rs1042457
					5	256410	G>A	snv	rs	1042457	rs1042457
					5	223515	T>G	snv	rs	1061518	rs1061518
					5	254746	C>G,T	snv	rs	2241600	rs2241600

## Sheet: List B
rs61754481
rs6960			Total Deleterious nsSNP Found from Seven Tools (SIFT, PolyPhen-2, Pmut, MutPred, SNAP2, SNP&GO and PANTHER)
rs1061517								No of Deleterious nsSNP: 22
rs11557099
rs41495051
rs76896145
rs1126557
rs1126568
rs3211483
rs80207011
rs13992
rs1041946
rs1042052
rs1042457
rs1061518
rs1061520
rs1062468
rs1126697
rs60587941
rs111387770
rs111540173
rs112937607

## Sheet: List C
rs1126568
							Final Deleterious nsSNP
