# Supplementary material for: Investigation of pathogenic germline variants in gastric cancer and development of “GasCanBase” database
Source: Cancer Rep (Hoboken). 2023 Oct 22;6(12):e1906. doi: 10.1002/cnr2.1906 (PMC10728505; doi:10.1002/cnr2.1906)
Supplement: Supplementary file 1 — Data S1 Supporting Information. [file CNR2-6-e1906-s001.zip › Supplementary File/Table S40. Selection of nsSNP of SDHB.xlsx]

## Sheet: List A
Total nsSNP Found from dbSNP Database					#chr	pos	variation	variant_type			snp_id
	Gene : SDHB				1	17054012	G>A,C,T	snv	rs	11203289	rs11203289
	No of SNP: 14041				1	17028667	G>A,T	snv	rs	11541234	rs11541234
	No of nsSNP: 385				1	17027802	A>G	snv	rs	33927012	rs33927012
					1	17044783	T>C	snv	rs	34599281	rs34599281
					1	17044803	C>T	snv	rs	34916635	rs34916635
					1	17044791	T>C	snv	rs	35962811	rs35962811
					1	17033078	G>A,C	snv	rs	74315366	rs74315366
					1	17024025	G>C	snv	rs	74315367	rs74315367
					1	17022648	C>T	snv	rs	74315368	rs74315368
					1	17044882	G>A,C,T	snv	rs	74315369	rs74315369
					1	17044825	G>A,C,T	snv	rs	74315370	rs74315370
					1	17028721	C>G,T	snv	rs	74315371	rs74315371
					1	17028628	T>C,G	snv	rs	74315372	rs74315372
					1	17053988	C>T	snv	rs	111430410	rs111430410
					1	17028724	G>A,C	snv	rs	121917755	rs121917755
					1	17053970	G>A,T	snv	rs	138979875	rs138979875
					1	17022685	G>A	snv	rs	138996609	rs138996609
					1	17028716	T>C	snv	rs	140178341	rs140178341
					1	17053955	C>A,G,T	snv	rs	141230910	rs141230910
					1	17044848	C>G,T	snv	rs	143058777	rs143058777
					1	17022637	T>A,C	snv	rs	146800605	rs146800605
					1	17027760	G>A,T	snv	rs	149091125	rs149091125
					1	17027759	C>T	snv	rs	150437793	rs150437793
					1	17022664	G>A,C	snv	rs	186768244	rs186768244
					1	17024047	C>T	snv	rs	199789177	rs199789177
					1	17053997	G>A,C,T	snv	rs	199848267	rs199848267
					1	17054015	G>A	snv	rs	199948437	rs199948437
					1	17028671	C>A,T	snv	rs	200021702	rs200021702
					1	17044770	T>C,G	snv	rs	200131173	rs200131173
					1	17022724	G>A,C	snv	rs	200245469	rs200245469
					1	17027768	A>G	snv	rs	200301019	rs200301019
					1	17027842	C>A,T	snv	rs	200353146	rs200353146
					1	17027834	G>A	snv	rs	200414835	rs200414835
					1	17044831	T>C	snv	rs	200418115	rs200418115
					1	17024034	G>C	snv	rs	200535030	rs200535030
					1	17053989	G>A	snv	rs	200868378	rs200868378
					1	17033138	G>T	snv	rs	200890320	rs200890320
					1	17028622	T>C	snv	rs	200893429	rs200893429
					1	17022634	T>C	snv	rs	200896502	rs200896502
					1	17028679	C>A,T	snv	rs	200973284	rs200973284
					1	17027762	T>C	snv	rs	201082445	rs201082445
					1	17022620	C>A,T	snv	rs	201094649	rs201094649
					1	17022657	G>A,C,T	snv	rs	201098090	rs201098090
					1	17028644	T>C,G	snv	rs	201372280	rs201372280
					1	17024074	C>T	snv	rs	201385062	rs201385062
					1	17024008	C>T	snv	rs	201517260	rs201517260
					1	17028620	C>T	snv	rs	201585157	rs201585157
					1	17053981	C>A,G,T	snv	rs	201745731	rs201745731
					1	17024071	C>A,T	snv	rs	201928318	rs201928318
					1	17023977	A>G	snv	rs	202014362	rs202014362
					1	17028647	T>C	snv	rs	202095022	rs202095022
					1	17044818	T>A	snv	rs	202101384	rs202101384
					1	17044849	G>A	snv	rs	202119350	rs202119350
					1	17027766	C>G,T	snv	rs	202203339	rs202203339
					1	17028605	C>A	snv	rs	267607032	rs267607032
					1	17044881	C>T	snv	rs	373976827	rs373976827
					1	17028608	G>A	snv	rs	397516834	rs397516834
					1	17024040	C>G,T	snv	rs	397516835	rs397516835
					1	17024015	C>A,T	snv	rs	397516836	rs397516836
					1	17018910	T>C	snv	rs	545681543	rs545681543
					1	17028625	A>G	snv	rs	553392349	rs553392349
					1	17033077	C>A,T	snv	rs	570278423	rs570278423
					1	17028637	G>C	snv	rs	587781735	rs587781735
					1	17033060	C>G,T	snv	rs	587782243	rs587782243
					1	17022684	C>A,T	snv	rs	587782604	rs587782604
					1	17033143	C>T	snv	rs	587782904	rs587782904
					1	17033069	A>G	snv	rs	727503415	rs727503415
					1	17033086	A>G	snv	rs	727504457	rs727504457
					1	17054001	G>A,C	snv	rs	745664191	rs745664191
					1	17022678	G>A	snv	rs	746224555	rs746224555
					1	17022723	C>A,T	snv	rs	747518441	rs747518441
					1	17018919	T>C	snv	rs	749612417	rs749612417
					1	17028680	G>A,C	snv	rs	751000085	rs751000085
					1	17027864	T>A	snv	rs	759709073	rs759709073
					1	17054006	A>C,G	snv	rs	760565241	rs760565241
					1	17044852	G>A	snv	rs	761180960	rs761180960
					1	17022608	C>G	snv	rs	761295633	rs761295633
					1	17018955	G>C	snv	rs	761350633	rs761350633
					1	17053986	G>A,T	snv	rs	761996626	rs761996626
					1	17027826	G>A	snv	rs	763008243	rs763008243
					1	17033098	A>C,G	snv	rs	763547482	rs763547482
					1	17053979	G>A	snv	rs	764089231	rs764089231
					1	17044797	T>C,G	snv	rs	764843485	rs764843485
					1	17028700	C>T	snv	rs	767062764	rs767062764
					1	17044888	C>A,G,T	snv	rs	768101924	rs768101924
					1	17044779	T>C	snv	rs	768171765	rs768171765
					1	17027801	G>A,C	snv	rs	769687734	rs769687734
					1	17023978	T>A,C	snv	rs	770622939	rs770622939
					1	17028623	A>G	snv	rs	771004483	rs771004483
					1	17018923	C>A,G	snv	rs	771388711	rs771388711
					1	17033111	T>A	snv	rs	771524558	rs771524558
					1	17028640	T>C	snv	rs	772158627	rs772158627
					1	17044824	C>A,T	snv	rs	772551056	rs772551056
					1	17018906	T>A,C,G	snv	rs	773523792	rs773523792
					1	17024001	T>C,G	snv	rs	774090318	rs774090318
					1	17053959	C>T	snv	rs	774266782	rs774266782
					1	17027849	T>A,C	snv	rs	774568101	rs774568101
					1	17033113	T>C	snv	rs	774960237	rs774960237
					1	17053973	G>A,C	snv	rs	775350144	rs775350144
					1	17028661	A>G	snv	rs	775925040	rs775925040
					1	17033112	C>A,T	snv	rs	776971836	rs776971836
					1	17053998	A>G	snv	rs	777447369	rs777447369
					1	17028719	C>T	snv	rs	777578399	rs777578399
					1	17044864	C>T	snv	rs	777898500	rs777898500
					1	17028736	C>G,T	snv	rs	778952116	rs778952116
					1	17023974	T>C,G	snv	rs	781590955	rs781590955
					1	17022615	C>T	snv	rs	786201085	rs786201085
					1	17028643	A>C	snv	rs	786201095	rs786201095
					1	17044768	G>A	snv	rs	786202185	rs786202185
					1	17024041	A>G	snv	rs	786202732	rs786202732
					1	17022672	A>G,T	snv	rs	786202913	rs786202913
					1	17022649	G>A,T	snv	rs	786203251	rs786203251
					1	17028649	G>A,C,T	snv	rs	786203506	rs786203506
					1	17028611	C>A	snv	rs	786203529	rs786203529
					1	17024061	T>C	snv	rs	786203899	rs786203899
					1	17027763	C>A,G	snv	rs	794728946	rs794728946
					1	17028685	C>G,T	snv	rs	864321636	rs864321636
					1	17033095	T>G	snv	rs	864321637	rs864321637
					1	17044860	G>A,C,T	snv	rs	867908217	rs867908217
					1	17024028	C>T	snv	rs	876658367	rs876658367
					1	17024049	C>A	snv	rs	876658540	rs876658540
					1	17033125	T>A,G	snv	rs	876658713	rs876658713
					1	17044767	A>G,T	snv	rs	876659329	rs876659329
					1	17044806	G>A,T	snv	rs	878854573	rs878854573
					1	17028727	C>T	snv	rs	878854576	rs878854576
					1	17022714	A>G	snv	rs	878854578	rs878854578
					1	17022663	G>A,C	snv	rs	878854579	rs878854579
					1	17053949	T>C,G	snv	rs	878854580	rs878854580
					1	17022651	T>C,G	snv	rs	878854582	rs878854582
					1	17018916	T>C	snv	rs	878854584	rs878854584
					1	17027835	A>G	snv	rs	886045584	rs886045584
					1	17027771	G>A	snv	rs	895331139	rs895331139
					1	17033083	G>A,C	snv	rs	915794675	rs915794675
					1	17028706	T>C	snv	rs	934514080	rs934514080
					1	17022612	G>A	snv	rs	948484408	rs948484408
					1	17054007	C>A,G,T	snv	rs	962717797	rs962717797
					1	17027769	T>C	snv	rs	969943651	rs969943651
					1	17028653	C>A,T	snv	rs	978525560	rs978525560
					1	17024062	C>A,G,T	snv	rs	1045881797	rs1045881797
					1	17027807	T>A,C	snv	rs	1049317868	rs1049317868
					1	17022624	G>A	snv	rs	1057517537	rs1057517537
					1	17022686	C>G	snv	rs	1060503754	rs1060503754
					1	17053971	T>C,G	snv	rs	1060503756	rs1060503756
					1	17022652	A>C,G	snv	rs	1060503758	rs1060503758
					1	17027792	C>T	snv	rs	1060503760	rs1060503760
					1	17022729	G>A,T	snv	rs	1060503761	rs1060503761
					1	17044813	C>A,G,T	snv	rs	1060503765	rs1060503765
					1	17033132	C>T	snv	rs	1060503766	rs1060503766
					1	17053995	A>C,G	snv	rs	1060503768	rs1060503768
					1	17022627	C>G,T	snv	rs	1064794269	rs1064794269
					1	17022628	A>G	snv	rs	1064794664	rs1064794664
					1	17022654	A>G	snv	rs	1131691046	rs1131691046
					1	17033141	C>A,T	snv	rs	1131691048	rs1131691048
					1	17054019	T>A,C	snv	rs	1131691049	rs1131691049
					1	17033108	T>C	snv	rs	1131691051	rs1131691051
					1	17033068	C>A	snv	rs	1131691054	rs1131691054
					1	17022629	G>C	snv	rs	1131691058	rs1131691058
					1	17054017	C>T	snv	rs	1131691061	rs1131691061
					1	17018946	C>G	snv	rs	1187293049	rs1187293049
					1	17022715	T>C	snv	rs	1188548211	rs1188548211
					1	17022694	T>C	snv	rs	1191046308	rs1191046308
					1	17028662	G>A	snv	rs	1194401420	rs1194401420
					1	17044789	T>C	snv	rs	1201188410	rs1201188410
					1	17044855	C>A,T	snv	rs	1204932232	rs1204932232
					1	17044782	G>A	snv	rs	1210793630	rs1210793630
					1	17023981	G>A,C	snv	rs	1228560456	rs1228560456
					1	17044773	A>G	snv	rs	1230335211	rs1230335211
					1	17023986	G>A	snv	rs	1252727177	rs1252727177
					1	17018904	T>C	snv	rs	1273897502	rs1273897502
					1	17018889	A>G,T	snv	rs	1275426951	rs1275426951
					1	17044784	C>A,G	snv	rs	1277374324	rs1277374324
					1	17023973	C>A,G,T	snv	rs	1278834014	rs1278834014
					1	17053985	C>A,G,T	snv	rs	1293365726	rs1293365726
					1	17023980	A>T	snv	rs	1307247907	rs1307247907
					1	17033105	T>A,G	snv	rs	1315623287	rs1315623287
					1	17024053	G>A,C	snv	rs	1392463987	rs1392463987
					1	17028626	T>C,G	snv	rs	1392546433	rs1392546433
					1	17027831	A>G	snv	rs	1396860069	rs1396860069
					1	17028695	T>A	snv	rs	1407350591	rs1407350591
					1	17033094	G>A,T	snv	rs	1427902008	rs1427902008
					1	17053974	T>C,G	snv	rs	1433760506	rs1433760506
					1	17027832	T>A,C	snv	rs	1450956956	rs1450956956
					1	17018942	T>G	snv	rs	1553176980	rs1553176980
					1	17022659	G>T	snv	rs	1553177278	rs1553177278
					1	17022660	A>G	snv	rs	1553177279	rs1553177279
					1	17022712	C>T	snv	rs	1553177288	rs1553177288
					1	17022720	C>G,T	snv	rs	1553177290	rs1553177290
					1	17022726	T>C	snv	rs	1553177291	rs1553177291
					1	17024003	G>A,C	snv	rs	1553177433	rs1553177433
					1	17024007	C>G	snv	rs	1553177435	rs1553177435
					1	17024058	C>G	snv	rs	1553177440	rs1553177440
					1	17024065	A>G	snv	rs	1553177442	rs1553177442
					1	17027753	T>A	snv	rs	1553177670	rs1553177670
					1	17027784	G>A,C	snv	rs	1553177676	rs1553177676
					1	17027808	C>T	snv	rs	1553177682	rs1553177682
					1	17027825	G>A	snv	rs	1553177686	rs1553177686
					1	17027853	A>C	snv	rs	1553177689	rs1553177689
					1	17028601	G>A,C	snv	rs	1553177734	rs1553177734
					1	17028638	G>A,C	snv	rs	1553177740	rs1553177740
					1	17028664	T>C	snv	rs	1553177746	rs1553177746
					1	17028673	A>G	snv	rs	1553177755	rs1553177755
					1	17028688	G>C	snv	rs	1553177762	rs1553177762
					1	17028715	A>C,G	snv	rs	1553177765	rs1553177765
					1	17028730	C>T	snv	rs	1553177768	rs1553177768
					1	17028734	T>A	snv	rs	1553177769	rs1553177769
					1	17033072	A>G	snv	rs	1553178041	rs1553178041
					1	17033079	G>A,C	snv	rs	1553178042	rs1553178042
					1	17033117	T>C	snv	rs	1553178046	rs1553178046
					1	17044800	T>A	snv	rs	1553178735	rs1553178735
					1	17044869	G>A	snv	rs	1553178750	rs1553178750
					1	17053948	C>G,T	snv	rs	1553179312	rs1553179312
					1	17053953	G>C	snv	rs	1553179319	rs1553179319
					1	17018933	G>T	snv	rs	1557738283	rs1557738283
					1	17024017	A>G	snv	rs	1557739966	rs1557739966
					1	17024056	T>C	snv	rs	1557739989	rs1557739989
					1	17024068	G>A	snv	rs	1557740003	rs1557740003
					1	17028652	A>G	snv	rs	1557741456	rs1557741456
					1	17028655	T>G	snv	rs	1557741464	rs1557741464
					1	17028658	T>C	snv	rs	1557741472	rs1557741472
					1	17028707	T>C	snv	rs	1557741510	rs1557741510
					1	17033135	T>C	snv	rs	1557742895	rs1557742895
					1	17018914	C>T	snv	rs	1570942595	rs1570942595
					1	17018951	T>G	snv	rs	1570942645	rs1570942645
					1	17018954	A>C	snv	rs	1570942652	rs1570942652
					1	17022610	T>C	snv	rs	1570944737	rs1570944737
					1	17022636	A>C,G	snv	rs	1570944778	rs1570944778
					1	17022645	C>A	snv	rs	1570944788	rs1570944788
					1	17022655	G>A,C	snv	rs	1570944818	rs1570944818
					1	17022668	C>G,T	snv	rs	1570944851	rs1570944851
					1	17022669	T>C	snv	rs	1570944853	rs1570944853
					1	17022697	A>G	snv	rs	1570944911	rs1570944911
					1	17022700	C>T	snv	rs	1570944919	rs1570944919
					1	17024022	C>G	snv	rs	1570945857	rs1570945857
					1	17024031	C>G	snv	rs	1570945866	rs1570945866
					1	17024070	C>G	snv	rs	1570945931	rs1570945931
					1	17027788	C>A,T	snv	rs	1570947881	rs1570947881
					1	17027843	T>C	snv	rs	1570947984	rs1570947984
					1	17027846	G>A	snv	rs	1570947996	rs1570947996
					1	17027851	G>C,T	snv	rs	1570948017	rs1570948017
					1	17027862	A>T	snv	rs	1570948034	rs1570948034
					1	17028610	T>C	snv	rs	1570948527	rs1570948527
					1	17028656	T>C	snv	rs	1570948588	rs1570948588
					1	17028691	A>G	snv	rs	1570948631	rs1570948631
					1	17028697	T>C	snv	rs	1570948643	rs1570948643
					1	17028714	C>T	snv	rs	1570948679	rs1570948679
					1	17033090	T>A,C	snv	rs	1570951385	rs1570951385
					1	17033115	G>C	snv	rs	1570951427	rs1570951427
					1	17033126	C>T	snv	rs	1570951468	rs1570951468
					1	17044769	G>T	snv	rs	1570957920	rs1570957920
					1	17044801	C>T	snv	rs	1570957997	rs1570957997
					1	17044804	C>T	snv	rs	1570958009	rs1570958009
					1	17044811	G>C,T	snv	rs	1570958024	rs1570958024
					1	17044841	C>G,T	snv	rs	1570958090	rs1570958090
					1	17044866	G>A	snv	rs	1570958135	rs1570958135
					1	17044867	C>T	snv	rs	1570958136	rs1570958136
					1	17053991	C>T	snv	rs	1570963545	rs1570963545
					1	17054002	GGC>TGA	mnv	rs	1570963601	rs1570963601
					1	17018912	G>A	snv	rs	2077945936	rs2077945936
					1	17018925	T>C	snv	rs	2077946088	rs2077946088
					1	17018949	G>T	snv	rs	2077946320	rs2077946320
					1	17018952	T>G	snv	rs	2077946345	rs2077946345
					1	17022630	T>C	snv	rs	2077968083	rs2077968083
					1	17022632	C>A,T	snv	rs	2077968110	rs2077968110
					1	17022667	C>T	snv	rs	2077968555	rs2077968555
					1	17023984	C>T	snv	rs	2077977582	rs2077977582
					1	17023989	G>C	snv	rs	2077977622	rs2077977622
					1	17024012	C>G,T	snv	rs	2077977917	rs2077977917
					1	17024019	T>C	snv	rs	2077978220	rs2077978220
					1	17024023	T>G	snv	rs	2077978250	rs2077978250
					1	17024026	G>A	snv	rs	2077978300	rs2077978300
					1	17024037	C>T	snv	rs	2077978395	rs2077978395
					1	17024043	C>T	snv	rs	2077978456	rs2077978456
					1	17024050	A>G	snv	rs	2077978513	rs2077978513
					1	17027755	C>A	snv	rs	2077999274	rs2077999274
					1	17027757	C>G	snv	rs	2077999285	rs2077999285
					1	17027810	T>G	snv	rs	2077999799	rs2077999799
					1	17027819	A>G	snv	rs	2077999812	rs2077999812
					1	17027847	C>T	snv	rs	2078000133	rs2078000133
					1	17028614	T>C	snv	rs	2078004315	rs2078004315
					1	17028616	A>C	snv	rs	2078004335	rs2078004335
					1	17028617	T>C	snv	rs	2078004347	rs2078004347
					1	17028683	T>A	snv	rs	2078005007	rs2078005007
					1	17028686	A>C	snv	rs	2078005043	rs2078005043
					1	17028692	G>C	snv	rs	2078005090	rs2078005090
					1	17033066	T>C	snv	rs	2078031878	rs2078031878
					1	17033074	C>T	snv	rs	2078031940	rs2078031940
					1	17033096	C>T	snv	rs	2078032193	rs2078032193
					1	17033109	A>C	snv	rs	2078032308	rs2078032308
					1	17044774	C>T	snv	rs	2078099260	rs2078099260
					1	17044815	G>A	snv	rs	2078100131	rs2078100131
					1	17044819	C>T	snv	rs	2078100198	rs2078100198
					1	17044834	C>A	snv	rs	2078100395	rs2078100395
					1	17044854	GC>AT	mnv	rs	2078100640	rs2078100640
					1	17044879	C>T	snv	rs	2078100857	rs2078100857
					1	17053948	CT>GG	mnv	rs	2078163018	rs2078163018
					1	17054001	GG>AT	mnv	rs	2078164049	rs2078164049
					1	17044824	C>A,T	snv	rs	772551056	rs772551056
					1	17033124	A>T	snv	rs	199678117	rs199678117
					1	17044812	T>C	snv	rs	201219456	rs201219456
					1	17028624	C>A	snv	rs	201403014	rs201403014
					1	17024046	G>A	snv	rs	201900648	rs201900648
					1	17027828	T>C	snv	rs	545307760	rs545307760
					1	17033110	A>G	snv	rs	572028124	rs572028124
					1	17028634	A>G	snv	rs	746011241	rs746011241
					1	17027765	T>C	snv	rs	746643960	rs746643960
					1	17027798	T>C	snv	rs	747984404	rs747984404
					1	17028704	C>T	snv	rs	752361543	rs752361543
					1	17018926	G>A,C	snv	rs	760042733	rs760042733
					1	17024038	T>C	snv	rs	760438782	rs760438782
					1	17054013	C>T	snv	rs	765429934	rs765429934
					1	17022643	G>A	snv	rs	766038910	rs766038910
					1	17044837	A>G	snv	rs	767667150	rs767667150
					1	17022618	G>A	snv	rs	769359897	rs769359897
					1	17022730	C>T	snv	rs	772798766	rs772798766
					1	17018924	T>C	snv	rs	774666954	rs774666954
					1	17018939	G>A	snv	rs	776093267	rs776093267
					1	17054009	A>C	snv	rs	776656866	rs776656866
					1	17028676	C>G	snv	rs	777234785	rs777234785
					1	17028607	A>C	snv	rs	777629820	rs777629820
					1	17054000	A>G	snv	rs	778776844	rs778776844
					1	17022703	C>T	snv	rs	780477085	rs780477085
					1	17053976	G>A	snv	rs	796475064	rs796475064
					1	17027855	T>A	snv	rs	866013015	rs866013015
					1	17024073	T>A	snv	rs	905999296	rs905999296
					1	17033128	A>G	snv	rs	908633978	rs908633978
					1	17028728	C>T	snv	rs	948603037	rs948603037
					1	17033100	T>A	snv	rs	984091169	rs984091169
					1	17053990	C>A	snv	rs	1024111417	rs1024111417
					1	17053982	A>C	snv	rs	1052232356	rs1052232356
					1	17028698	T>G	snv	rs	1168768454	rs1168768454
					1	17033093	A>G	snv	rs	1173727795	rs1173727795
					1	17044807	C>G	snv	rs	1183722041	rs1183722041
					1	17018909	G>A	snv	rs	1195207024	rs1195207024
					1	17053964	C>T	snv	rs	1207765873	rs1207765873
					1	17027750	A>G	snv	rs	1210181271	rs1210181271
					1	17018903	T>A	snv	rs	1211308568	rs1211308568
					1	17044777	C>T	snv	rs	1231783823	rs1231783823
					1	17033122	G>C	snv	rs	1232289801	rs1232289801
					1	17054003	G>A	snv	rs	1249560928	rs1249560928
					1	17028712	T>C	snv	rs	1310341038	rs1310341038
					1	17028657	A>C	snv	rs	1321958068	rs1321958068
					1	17033118	T>A	snv	rs	1322261855	rs1322261855
					1	17044851	G>A	snv	rs	1324983452	rs1324983452
					1	17044857	G>A	snv	rs	1331420052	rs1331420052
					1	17044854	G>A	snv	rs	1337800267	rs1337800267
					1	17028710	T>G	snv	rs	1356656612	rs1356656612
					1	17053977	C>T	snv	rs	1409902974	rs1409902974
					1	17018913	C>A	snv	rs	1418428253	rs1418428253
					1	17033092	G>A,C	snv	rs	1454196953	rs1454196953
					1	17028675	C>A	snv	rs	1460143256	rs1460143256
					1	17018930	T>C	snv	rs	1469877501	rs1469877501
					1	17054004	C>A,G	snv	rs	1472284221	rs1472284221
					1	17018901	C>T	snv	rs	1486588594	rs1486588594
					1	17022693	G>A,T	snv	rs	1486615365	rs1486615365
					1	17018915	A>G	snv	rs	1557738263	rs1557738263
					1	17027823	A>G	snv	rs	1557741131	rs1557741131
					1	17044863	G>A	snv	rs	1557746669	rs1557746669
					1	17053962	C>G,T	snv	rs	1557749649	rs1557749649
					1	17022698	G>T	snv	rs	1570944914	rs1570944914
					1	17022706	T>C	snv	rs	1570944929	rs1570944929
					1	17027827	C>A	snv	rs	1570947938	rs1570947938
					1	17033099	C>T	snv	rs	1570951403	rs1570951403
					1	17044885	A>G	snv	rs	1570958165	rs1570958165
					1	17053983	A>C	snv	rs	1570963512	rs1570963512
					1	17018888	G>A	snv	rs	2077945744	rs2077945744
					1	17018907	A>G	snv	rs	2077945879	rs2077945879
					1	17018917	C>G	snv	rs	2077946010	rs2077946010
					1	17018934	C>T	snv	rs	2077946173	rs2077946173
					1	17022621	C>T	snv	rs	2077968005	rs2077968005
					1	17022631	T>C	snv	rs	2077968094	rs2077968094
					1	17022691	C>T	snv	rs	2077968778	rs2077968778
					1	17022718	T>C	snv	rs	2077968991	rs2077968991
					1	17027772	A>G	snv	rs	2077999499	rs2077999499
					1	17027774	T>C	snv	rs	2077999528	rs2077999528
					1	17027865	C>T	snv	rs	2078000272	rs2078000272
					1	17028612	C>G	snv	rs	2078004300	rs2078004300
					1	17028627	G>T	snv	rs	2078004482	rs2078004482
					1	17028709	A>C	snv	rs	2078005212	rs2078005212
					1	17033084	T>G	snv	rs	2078032078	rs2078032078
					1	17044808	C>G	snv	rs	2078100060	rs2078100060
					1	17044816	G>A	snv	rs	2078100145	rs2078100145
					1	17044829	G>C	snv	rs	2078100339	rs2078100339
					1	17044833	G>A	snv	rs	2078100382	rs2078100382
					1	17044861	C>T	snv	rs	2078100708	rs2078100708
					1	17053958	G>C	snv	rs	2078163173	rs2078163173

## Sheet: List B
rs11203289
rs33927012			Totlal Deleterious nsSNP Found from Seven Tools (SIFT, PolyPhen-2, Pmut, MutPred, SNAP2, SNP&GO and PANTHER)
rs34599281								No of Deleterious nsSNP: 10
rs34916635
rs74315370
rs74315371
rs74315372
rs74315367
rs111430410
rs11541234

## Sheet: List C
rs74315371
							Final Deleterious nsSNP
