# Supplementary material for: Investigation of pathogenic germline variants in gastric cancer and development of “GasCanBase” database
Source: Cancer Rep (Hoboken). 2023 Oct 22;6(12):e1906. doi: 10.1002/cnr2.1906 (PMC10728505; doi:10.1002/cnr2.1906)
Supplement: Supplementary file 1 — Data S1 Supporting Information. [file CNR2-6-e1906-s001.zip › Supplementary File/Table S41. Selection of nsSNP of SDHD.xlsx]

## Sheet: List A
Total nsSNP Found from dbSNP Database					#chr	pos	variation	variant_type			snp_id
	Gene : SDHD				11	112087953	A>C,G	snv	rs	11214077	rs11214077
	No of SNP: 4324				11	112086923	A>G	snv	rs	11547889	rs11547889
	No of nsSNP: 322				11	112087908	T>C	snv	rs	11547892	rs11547892
					11	112086941	G>A	snv	rs	34677591	rs34677591
					11	112086910	G>A,C	snv	rs	80338842	rs80338842
					11	112087916	C>A,G,T	snv	rs	80338843	rs80338843
					11	112088939	C>T	snv	rs	80338844	rs80338844
					11	112088971	G>T	snv	rs	80338845	rs80338845
					11	112088981	T>C	snv	rs	80338846	rs80338846
					11	112094906	T>C,G	snv	rs	80338847	rs80338847
					11	112089002	A>C,G,T	snv	rs	104894302	rs104894302
					11	112094831	A>G	snv	rs	104894304	rs104894304
					11	112086908	A>G,T	snv	rs	104894307	rs104894307
					11	112094923	C>A	snv	rs	121908984	rs121908984
					11	112087905	T>G	snv	rs	141802836	rs141802836
					11	112088975	A>C,G	snv	rs	142135772	rs142135772
					11	112087922	A>C,G	snv	rs	146276662	rs146276662
					11	112087962	C>T	snv	rs	149516118	rs149516118
					11	112087857	C>T	snv	rs	192332761	rs192332761
					11	112088952	G>C,T	snv	rs	199517389	rs199517389
					11	112088978	C>G,T	snv	rs	199754684	rs199754684
					11	112094912	A>G	snv	rs	199772639	rs199772639
					11	112094825	C>T	snv	rs	199869408	rs199869408
					11	112087917	G>A,C	snv	rs	199901239	rs199901239
					11	112088966	C>A,T	snv	rs	200255724	rs200255724
					11	112087884	G>A	snv	rs	200671534	rs200671534
					11	112094890	T>G	snv	rs	200851392	rs200851392
					11	112086925	G>A,T	snv	rs	200895313	rs200895313
					11	112088990	C>T	snv	rs	200980609	rs200980609
					11	112094876	T>C,G	snv	rs	201726097	rs201726097
					11	112094821	G>A	snv	rs	201869798	rs201869798
					11	112088902	G>A	snv	rs	202198133	rs202198133
					11	112088945	C>T	snv	rs	370165653	rs370165653
					11	112087886	C>A,G,T	snv	rs	541477171	rs541477171
					11	112087892	C>A,T	snv	rs	561759202	rs561759202
					11	112088941	G>C,T	snv	rs	745559875	rs745559875
					11	112094859	T>C,G	snv	rs	747779190	rs747779190
					11	112088914	A>G	snv	rs	748545223	rs748545223
					11	112086945	C>G,T	snv	rs	750080041	rs750080041
					11	112088877	G>A,T	snv	rs	750688879	rs750688879
					11	112094843	A>G	snv	rs	750857413	rs750857413
					11	112087920	C>G,T	snv	rs	752689382	rs752689382
					11	112087926	C>T	snv	rs	753724042	rs753724042
					11	112088906	G>A,C,T	snv	rs	755047928	rs755047928
					11	112094888	C>A,G	snv	rs	755584530	rs755584530
					11	112088987	C>T	snv	rs	756533450	rs756533450
					11	112094846	C>A,T	snv	rs	758784300	rs758784300
					11	112087911	A>C,G	snv	rs	759143732	rs759143732
					11	112094943	A>C,G	snv	rs	761953172	rs761953172
					11	112087925	C>G,T	snv	rs	764006625	rs764006625
					11	112086942	G>A	snv	rs	764384503	rs764384503
					11	112088965	G>A,T	snv	rs	765102002	rs765102002
					11	112087897	C>G,T	snv	rs	766096986	rs766096986
					11	112087912	G>T	snv	rs	766884646	rs766884646
					11	112094918	A>G	snv	rs	770909248	rs770909248
					11	112086932	G>A,T	snv	rs	772671893	rs772671893
					11	112094920	T>C	snv	rs	774243340	rs774243340
					11	112087889	G>A,C	snv	rs	776930864	rs776930864
					11	112086920	T>C	snv	rs	778202647	rs778202647
					11	112087952	C>A,G,T	snv	rs	779249550	rs779249550
					11	112088891	A>G	snv	rs	780226013	rs780226013
					11	112094856	A>G	snv	rs	780764151	rs780764151
					11	112089001	C>A,T	snv	rs	786202403	rs786202403
					11	112094828	A>T	snv	rs	786202513	rs786202513
					11	112094902	G>A	snv	rs	786203932	rs786203932
					11	112088972	A>G,T	snv	rs	786205436	rs786205436
					11	112094810	T>G	snv	rs	876658477	rs876658477
					11	112094830	T>A,C,G	snv	rs	876659276	rs876659276
					11	112094808	C>A,T	snv	rs	878854592	rs878854592
					11	112094865	G>T	snv	rs	878854595	rs878854595
					11	112087877	G>T	snv	rs	878854597	rs878854597
					11	112087940	G>A,T	snv	rs	886047699	rs886047699
					11	112087944	A>G	snv	rs	899706404	rs899706404
					11	112094844	T>C,G	snv	rs	911663426	rs911663426
					11	112094845	G>A,T	snv	rs	930768406	rs930768406
					11	112086944	G>A,T	snv	rs	940936212	rs940936212
					11	112086917	C>T	snv	rs	1032016970	rs1032016970
					11	112087919	C>A	snv	rs	1043566340	rs1043566340
					11	112094879	C>A,G	snv	rs	1049692537	rs1049692537
					11	112094832	T>A,C	snv	rs	1050032491	rs1050032491
					11	112094815	C>G,T	snv	rs	1060503770	rs1060503770
					11	112094818	G>A	snv	rs	1060503771	rs1060503771
					11	112094887	G>A,C	snv	rs	1060503774	rs1060503774
					11	112094954	T>A	snv	rs	1060503776	rs1060503776
					11	112088921	T>C	snv	rs	1060503777	rs1060503777
					11	112088998	C>G,T	snv	rs	1165258369	rs1165258369
					11	112094809	C>T	snv	rs	1209781530	rs1209781530
					11	112088956	C>T	snv	rs	1279566824	rs1279566824
					11	112094936	T>G	snv	rs	1295620545	rs1295620545
					11	112087862	T>A,C	snv	rs	1298878168	rs1298878168
					11	112094878	G>C	snv	rs	1312671864	rs1312671864
					11	112086956	C>G	snv	rs	1314133983	rs1314133983
					11	112094911	T>C	snv	rs	1394514096	rs1394514096
					11	112086911	G>A	snv	rs	1401420432	rs1401420432
					11	112094903	G>A,T	snv	rs	1401695686	rs1401695686
					11	112088908	G>A,T	snv	rs	1428042303	rs1428042303
					11	112086912	C>G,T	snv	rs	1440670464	rs1440670464
					11	112086950	G>A,C	snv	rs	1476121898	rs1476121898
					11	112086914	G>T	snv	rs	1555186656	rs1555186656
					11	112086935	G>A	snv	rs	1555186671	rs1555186671
					11	112086953	G>C,T	snv	rs	1555186687	rs1555186687
					11	112087869	G>A	snv	rs	1555186772	rs1555186772
					11	112087890	C>T	snv	rs	1555186774	rs1555186774
					11	112087950	T>C	snv	rs	1555186808	rs1555186808
					11	112087971	A>C,G	snv	rs	1555186817	rs1555186817
					11	112088896	ACT>GCC	mnv	rs	1555186981	rs1555186981
					11	112088936	T>G	snv	rs	1555187010	rs1555187010
					11	112088965	GC>TT	mnv	rs	1555187033	rs1555187033
					11	112088995	A>G	snv	rs	1555187065	rs1555187065
					11	112094807	G>T	snv	rs	1555187574	rs1555187574
					11	112094899	G>C	snv	rs	1555187611	rs1555187611
					11	112094933	G>T	snv	rs	1555187633	rs1555187633
					11	112094933	GC>TT	mnv	rs	1555187635	rs1555187635
					11	112094948	T>C	snv	rs	1555187644	rs1555187644
					11	112087902	C>T	snv	rs	1566692246	rs1566692246
					11	112087935	G>A	snv	rs	1566692479	rs1566692479
					11	112087951	A>G	snv	rs	1566692534	rs1566692534
					11	112094817	A>G	snv	rs	1566702383	rs1566702383
					11	112094841	G>T	snv	rs	1566702512	rs1566702512
					11	112086933	C>G	snv	rs	1592777287	rs1592777287
					11	112087865	C>T	snv	rs	1592778703	rs1592778703
					11	112087893	A>C	snv	rs	1592778803	rs1592778803
					11	112087923	T>C	snv	rs	1592778916	rs1592778916
					11	112088872	T>C	snv	rs	1592780294	rs1592780294
					11	112088873	C>T	snv	rs	1592780300	rs1592780300
					11	112088897	C>A	snv	rs	1592780362	rs1592780362
					11	112088929	G>C	snv	rs	1592780479	rs1592780479
					11	112088935	C>T	snv	rs	1592780488	rs1592780488
					11	112088960	G>T	snv	rs	1592780559	rs1592780559
					11	112088969	T>A	snv	rs	1592780595	rs1592780595
					11	112088974	T>C	snv	rs	1592780620	rs1592780620
					11	112094822	T>C	snv	rs	1592786183	rs1592786183
					11	112094864	A>G	snv	rs	1592786256	rs1592786256
					11	112094866	G>A,T	snv	rs	1592786265	rs1592786265
					11	112094926	G>A,T	snv	rs	1592786384	rs1592786384
					11	112086927	T>A,G	snv	rs	1865619523	rs1865619523
					11	112086929	A>G	snv	rs	1865619629	rs1865619629
					11	112086951	G>C	snv	rs	1865621392	rs1865621392
					11	112087895	A>G	snv	rs	1865653068	rs1865653068
					11	112087913	G>A	snv	rs	1865654125	rs1865654125
					11	112087914	A>T	snv	rs	1865654258	rs1865654258
					11	112087961	C>G	snv	rs	1865656629	rs1865656629
					11	112087968	A>T	snv	rs	1865656869	rs1865656869
					11	112087972	T>A	snv	rs	1865657093	rs1865657093
					11	112088869	G>A	snv	rs	1865684789	rs1865684789
					11	112088922	G>C	snv	rs	1865687714	rs1865687714
					11	112088923	C>T	snv	rs	1865687801	rs1865687801
					11	112088924	T>C	snv	rs	1865687896	rs1865687896
					11	112088930	G>C,T	snv	rs	1865688426	rs1865688426
					11	112088989	G>C	snv	rs	1865692235	rs1865692235
					11	112088992	C>G	snv	rs	1865692425	rs1865692425
					11	112094824	A>G	snv	rs	1865809730	rs1865809730
					11	112094842	G>A	snv	rs	1865810526	rs1865810526
					11	112094861	C>T	snv	rs	1865811210	rs1865811210
					11	112094917	A>G	snv	rs	1865812863	rs1865812863
					11	112094929	G>A	snv	rs	1865813583	rs1865813583
					11	112094935	A>G	snv	rs	1865813813	rs1865813813
					11	112094944	G>A	snv	rs	1865814160	rs1865814160
					11	112093136	A>C,G,T	snv	rs	592626	rs592626
					11	112093126	G>A	snv	rs	2517974	rs2517974
					11	112086931	T>C,G	snv	rs	11550094	rs11550094
					11	112093159	C>T	snv	rs	111659413	rs111659413
					11	112093097	C>T	snv	rs	113458823	rs113458823
					11	112085407	C>T	snv	rs	116405897	rs116405897
					11	112085317	A>G	snv	rs	148106990	rs148106990
					11	112093181	C>T	snv	rs	186784509	rs186784509
					11	112085324	C>T	snv	rs	190913975	rs190913975
					11	112088915	G>A	snv	rs	200486533	rs200486533
					11	112094849	T>C	snv	rs	200981457	rs200981457
					11	112087949	A>G	snv	rs	201949108	rs201949108
					11	112088944	G>C	snv	rs	202239399	rs202239399
					11	112086719	G>A,C	snv	rs	368516346	rs368516346
					11	112086715	C>A,G,T	snv	rs	375367254	rs375367254
					11	112086704	G>T	snv	rs	536857236	rs536857236
					11	112093120	G>A	snv	rs	537332269	rs537332269
					11	112085330	G>A	snv	rs	538340896	rs538340896
					11	112088911	G>T	snv	rs	556828083	rs556828083
					11	112086705	C>T	snv	rs	557265620	rs557265620
					11	112088996	C>T	snv	rs	557454864	rs557454864
					11	112086930	G>T	snv	rs	558914063	rs558914063
					11	112087860	T>C	snv	rs	574698019	rs574698019
					11	112086706	T>C,G	snv	rs	577227947	rs577227947
					11	112094921	A>C,G,T	snv	rs	745732631	rs745732631
					11	112085351	T>G	snv	rs	746333761	rs746333761
					11	112085366	C>A,T	snv	rs	746681302	rs746681302
					11	112093160	G>A	snv	rs	747677103	rs747677103
					11	112086666	G>C	snv	rs	747868911	rs747868911
					11	112085335	G>A	snv	rs	748276958	rs748276958
					11	112094900	C>T	snv	rs	749250498	rs749250498
					11	112086659	T>C	snv	rs	750950577	rs750950577
					11	112085408	G>A	snv	rs	751310234	rs751310234
					11	112093135	C>G,T	snv	rs	752411737	rs752411737
					11	112093117	C>T	snv	rs	752771500	rs752771500
					11	112085439	A>C,G	snv	rs	752913573	rs752913573
					11	112086645	C>T	snv	rs	753913889	rs753913889
					11	112085461	A>G	snv	rs	754399027	rs754399027
					11	112085332	C>T	snv	rs	755156565	rs755156565
					11	112085347	G>A,C	snv	rs	756155934	rs756155934
					11	112085371	C>G	snv	rs	756653309	rs756653309
					11	112086722	A>G	snv	rs	756774737	rs756774737
					11	112087928	G>A,C	snv	rs	756995021	rs756995021
					11	112086647	G>A,C	snv	rs	757325354	rs757325354
					11	112093130	G>A,T	snv	rs	757696980	rs757696980
					11	112088881	G>A,C	snv	rs	758499440	rs758499440
					11	112086661	C>A,G	snv	rs	758845119	rs758845119
					11	112093100	T>A,C	snv	rs	759291000	rs759291000
					11	112085410	T>C	snv	rs	759304721	rs759304721
					11	112086695	G>A	snv	rs	759538442	rs759538442
					11	112093109	G>A,C,T	snv	rs	759717783	rs759717783
					11	112086701	T>C	snv	rs	760495018	rs760495018
					11	112085311	T>C	snv	rs	761381025	rs761381025
					11	112088961	C>G,T	snv	rs	761615413	rs761615413
					11	112085395	C>T	snv	rs	762734929	rs762734929
					11	112093142	C>T	snv	rs	763929644	rs763929644
					11	112085329	C>T	snv	rs	766033074	rs766033074
					11	112086711	C>T	snv	rs	766875580	rs766875580
					11	112085423	C>T	snv	rs	767768213	rs767768213
					11	112085446	T>C,G	snv	rs	768219687	rs768219687
					11	112086667	C>A	snv	rs	769285186	rs769285186
					11	112086675	C>T	snv	rs	770471196	rs770471196
					11	112086924	G>A	snv	rs	770924084	rs770924084
					11	112085363	G>A	snv	rs	771329668	rs771329668
					11	112094938	T>A	snv	rs	774251278	rs774251278
					11	112085364	G>A,T	snv	rs	774537987	rs774537987
					11	112087874	C>G	snv	rs	775986509	rs775986509
					11	112086693	C>G,T	snv	rs	776373345	rs776373345
					11	112086668	T>A	snv	rs	777463291	rs777463291
					11	112085457	A>T	snv	rs	777646302	rs777646302
					11	112088927	T>A,C	snv	rs	777963699	rs777963699
					11	112085348	T>C,G	snv	rs	778412691	rs778412691
					11	112093133	C>G	snv	rs	779377618	rs779377618
					11	112086651	A>C	snv	rs	779626319	rs779626319
					11	112089007	C>G	snv	rs	779863605	rs779863605
					11	112093169	C>T	snv	rs	780142529	rs780142529
					11	112086663	G>A,C	snv	rs	780502006	rs780502006
					11	112085333	T>A,C	snv	rs	781276488	rs781276488
					11	112094898	T>A	snv	rs	944433298	rs944433298
					11	112093091	A>G	snv	rs	947923156	rs947923156
					11	112093153	G>A	snv	rs	969263018	rs969263018
					11	112088948	A>C	snv	rs	980027847	rs980027847
					11	112093186	C>A	snv	rs	987718317	rs987718317
					11	112093103	T>C,G	snv	rs	1003501064	rs1003501064
					11	112093096	G>A	snv	rs	1045328827	rs1045328827
					11	112094955	G>A	snv	rs	1159259691	rs1159259691
					11	112085345	G>C	snv	rs	1161761511	rs1161761511
					11	112085445	C>G	snv	rs	1166590910	rs1166590910
					11	112086672	C>T	snv	rs	1168399647	rs1168399647
					11	112094950	G>A,T	snv	rs	1178448269	rs1178448269
					11	112094850	G>A	snv	rs	1185790906	rs1185790906
					11	112093148	C>T	snv	rs	1187471811	rs1187471811
					11	112085462	C>A	snv	rs	1187949862	rs1187949862
					11	112088887	C>T	snv	rs	1199609768	rs1199609768
					11	112085413	C>T	snv	rs	1207847714	rs1207847714
					11	112085381	G>A	snv	rs	1214034996	rs1214034996
					11	112088876	A>G	snv	rs	1224764636	rs1224764636
					11	112093114	G>A	snv	rs	1232076338	rs1232076338
					11	112093187	C>T	snv	rs	1264777026	rs1264777026
					11	112088983	G>A	snv	rs	1265437700	rs1265437700
					11	112093112	A>G	snv	rs	1270585677	rs1270585677
					11	112086699	C>T	snv	rs	1270912464	rs1270912464
					11	112093162	G>A	snv	rs	1272610243	rs1272610243
					11	112093184	A>T	snv	rs	1277059026	rs1277059026
					11	112094833	G>A	snv	rs	1283246494	rs1283246494
					11	112086686	T>C	snv	rs	1303930435	rs1303930435
					11	112086653	T>C	snv	rs	1306370876	rs1306370876
					11	112086915	T>A	snv	rs	1308232344	rs1308232344
					11	112093094	G>A	snv	rs	1312151198	rs1312151198
					11	112085341	G>T	snv	rs	1316972501	rs1316972501
					11	112093124	C>T	snv	rs	1320090684	rs1320090684
					11	112089008	A>C	snv	rs	1323794442	rs1323794442
					11	112085383	C>G	snv	rs	1325173897	rs1325173897
					11	112085402	C>G	snv	rs	1332300681	rs1332300681
					11	112093144	G>A	snv	rs	1333817000	rs1333817000
					11	112086720	C>G	snv	rs	1344458435	rs1344458435
					11	112085386	T>C	snv	rs	1350952216	rs1350952216
					11	112086708	C>T	snv	rs	1352755224	rs1352755224
					11	112094951	C>T	snv	rs	1378954192	rs1378954192
					11	112085305	C>T	snv	rs	1384501657	rs1384501657
					11	112085368	A>C	snv	rs	1389460777	rs1389460777
					11	112085314	A>T	snv	rs	1392650307	rs1392650307
					11	112093145	C>T	snv	rs	1395340125	rs1395340125
					11	112086669	C>A,T	snv	rs	1396247943	rs1396247943
					11	112085375	T>A	snv	rs	1397070165	rs1397070165
					11	112086716	T>A	snv	rs	1415913222	rs1415913222
					11	112093192	A>G	snv	rs	1420960657	rs1420960657
					11	112085425	A>G	snv	rs	1430226352	rs1430226352
					11	112093115	A>G	snv	rs	1437645317	rs1437645317
					11	112086684	G>C	snv	rs	1442870745	rs1442870745
					11	112085344	A>G,T	snv	rs	1451235051	rs1451235051
					11	112093108	C>T	snv	rs	1452944818	rs1452944818
					11	112093193	A>G	snv	rs	1466875613	rs1466875613
					11	112093171	A>G	snv	rs	1467976831	rs1467976831
					11	112094834	T>C	snv	rs	1489012268	rs1489012268
					11	112085431	T>G	snv	rs	1566686365	rs1566686365
					11	112086677	A>C	snv	rs	1592776480	rs1592776480
					11	112086690	A>C,G	snv	rs	1592776516	rs1592776516
					11	112093090	A>G	snv	rs	1592784634	rs1592784634
					11	112093147	A>C	snv	rs	1592784801	rs1592784801
					11	112094880	A>T	snv	rs	1731691151	rs1731691151
					11	112085318	T>C	snv	rs	1865566411	rs1865566411
					11	112085359	A>G	snv	rs	1865568633	rs1865568633
					11	112085362	C>T	snv	rs	1865568757	rs1865568757
					11	112085377	G>T	snv	rs	1865570149	rs1865570149
					11	112085420	T>C	snv	rs	1865572681	rs1865572681
					11	112085440	C>T	snv	rs	1865573413	rs1865573413
					11	112086642	G>C	snv	rs	1865606007	rs1865606007
					11	112086656	G>A	snv	rs	1865606480	rs1865606480
					11	112086665	T>G	snv	rs	1865606858	rs1865606858
					11	112086698	T>A	snv	rs	1865608637	rs1865608637
					11	112086702	C>G	snv	rs	1865608887	rs1865608887
					11	112086713	A>C	snv	rs	1865609523	rs1865609523
					11	112086721	C>T	snv	rs	1865610073	rs1865610073
					11	112086939	G>A	snv	rs	1865620286	rs1865620286
					11	112086957	G>T	snv	rs	1865621723	rs1865621723
					11	112087863	T>G	snv	rs	1865651130	rs1865651130
					11	112087875	C>T	snv	rs	1865651909	rs1865651909
					11	112087954	C>G	snv	rs	1865656404	rs1865656404
					11	112088980	C>A	snv	rs	1865691704	rs1865691704
					11	112089004	G>T	snv	rs	1865693509	rs1865693509
					11	112094806	G>A	snv	rs	1865808938	rs1865808938
					11	112094860	G>C	snv	rs	1865811145	rs1865811145
					11	112093136	A>C,G,T	snv	rs	592626	rs592626

## Sheet: List B
rs11214077
rs80338842			Total Deleterious nsSNP Found from Seven Tools (SIFT, PolyPhen-2, Pmut, MutPred, SNAP2, SNP&GO and PANTHER)
rs80338844								No of Deleterious nsSNP: 11
rs80338845
rs80338846
rs104894302
rs104894304
rs80338847
rs121908984
rs11547889
rs116405897

## Sheet: List C
rs104894302
							Final Deleterious nsSNP
