# Supplementary material for: Investigation of pathogenic germline variants in gastric cancer and development of “GasCanBase” database
Source: Cancer Rep (Hoboken). 2023 Oct 22;6(12):e1906. doi: 10.1002/cnr2.1906 (PMC10728505; doi:10.1002/cnr2.1906)
Supplement: Supplementary file 1 — Data S1 Supporting Information. [file CNR2-6-e1906-s001.zip › Supplementary File/Table S42. Selection of nsSNP of SMAD4.xlsx]

## Sheet: List A
Total nsSNP Found from dbSNP Database					#chr	pos	variation	variant_type			snp_id
	Gene : SMAD4				18	51058432	A>G	snv	rs	7238500	rs7238500
	No of SNP: 22372				18	51054894	G>C,T	snv	rs	61751988	rs61751988
	No of nsSNP: 477				18	51058143	T>G	snv	rs	75667697	rs75667697
					18	51065548	C>A,G,T	snv	rs	80338963	rs80338963
					18	51065539	G>A,T	snv	rs	121912576	rs121912576
					18	51078285	G>C	snv	rs	121912578	rs121912578
					18	51067036	G>A,C,T	snv	rs	121912580	rs121912580
					18	51065521	G>A	snv	rs	121912581	rs121912581
					18	51054973	A>G	snv	rs	138386557	rs138386557
					18	51054847	C>A	snv	rs	138800446	rs138800446
					18	51065573	A>G	snv	rs	139569694	rs139569694
					18	51054891	C>A,G,T	snv	rs	140743238	rs140743238
					18	51067098	G>C	snv	rs	147621330	rs147621330
					18	51078381	A>G	snv	rs	149755320	rs149755320
					18	51054790	G>A,C	snv	rs	199790852	rs199790852
					18	51054933	C>A,G,T	snv	rs	199809905	rs199809905
					18	51078443	T>G	snv	rs	200595795	rs200595795
					18	51078308	A>G	snv	rs	281875320	rs281875320
					18	51078307	T>C	snv	rs	281875321	rs281875321
					18	51078306	A>G	snv	rs	281875322	rs281875322
					18	51047084	A>G	snv	rs	281875323	rs281875323
					18	51065456	A>C,G	snv	rs	281875324	rs281875324
					18	51058436	C>A,G,T	snv	rs	370176106	rs370176106
					18	51058203	A>C,G	snv	rs	371536364	rs371536364
					18	51058204	G>A,C	snv	rs	372095620	rs372095620
					18	51047066	C>G,T	snv	rs	372316981	rs372316981
					18	51059871	G>A	snv	rs	375185293	rs375185293
					18	51059908	A>G,T	snv	rs	377119288	rs377119288
					18	51054864	C>G,T	snv	rs	377767332	rs377767332
					18	51065437	T>C	snv	rs	377767339	rs377767339
					18	51065455	G>A	snv	rs	377767342	rs377767342
					18	51065522	G>A	snv	rs	377767345	rs377767345
					18	51065525	A>C,G	snv	rs	377767346	rs377767346
					18	51065549	G>A,C,T	snv	rs	377767347	rs377767347
					18	51065554	T>C	snv	rs	377767348	rs377767348
					18	51065558	T>G	snv	rs	377767350	rs377767350
					18	51065606	G>A	snv	rs	377767353	rs377767353
					18	51067027	T>A,C,G	snv	rs	377767355	rs377767355
					18	51067047	G>A	snv	rs	377767356	rs377767356
					18	51076671	C>G,T	snv	rs	377767361	rs377767361
					18	51078280	G>T	snv	rs	377767367	rs377767367
					18	51078286	A>C	snv	rs	377767368	rs377767368
					18	51078333	T>A,G	snv	rs	377767369	rs377767369
					18	51078337	G>A,T	snv	rs	377767371	rs377767371
					18	51078379	G>T	snv	rs	377767375	rs377767375
					18	51078405	C>G,T	snv	rs	377767381	rs377767381
					18	51078406	T>C,G	snv	rs	377767382	rs377767382
					18	51078294	C>T	snv	rs	397518413	rs397518413
					18	51054792	A>T	snv	rs	534355764	rs534355764
					18	51058134	C>T	snv	rs	539739051	rs539739051
					18	51054861	A>G,T	snv	rs	542392980	rs542392980
					18	51058154	C>A	snv	rs	552880257	rs552880257
					18	51065513	C>T	snv	rs	564408927	rs564408927
					18	51076732	A>G	snv	rs	569981255	rs569981255
					18	51058342	A>G	snv	rs	587780125	rs587780125
					18	51047077	A>G,T	snv	rs	587780791	rs587780791
					18	51054901	C>T	snv	rs	587780792	rs587780792
					18	51058128	A>T	snv	rs	587780793	rs587780793
					18	51047221	A>G	snv	rs	587781977	rs587781977
					18	51058203	AG>CC	mnv	rs	587782209	rs587782209
					18	51059878	A>G	snv	rs	730881953	rs730881953
					18	51078442	T>A	snv	rs	730881955	rs730881955
					18	51078257	T>C,G	snv	rs	745598003	rs745598003
					18	51065506	A>G,T	snv	rs	747360831	rs747360831
					18	51054940	A>C	snv	rs	748615724	rs748615724
					18	51059901	A>G	snv	rs	748622028	rs748622028
					18	51058408	G>A	snv	rs	750111831	rs750111831
					18	51049319	G>A	snv	rs	750355699	rs750355699
					18	51054783	C>T	snv	rs	751763157	rs751763157
					18	51058372	G>A	snv	rs	751860447	rs751860447
					18	51058200	A>T	snv	rs	751985298	rs751985298
					18	51054898	C>T	snv	rs	752575871	rs752575871
					18	51078396	C>A	snv	rs	754393017	rs754393017
					18	51054796	T>C	snv	rs	756675590	rs756675590
					18	51047054	A>G	snv	rs	757702252	rs757702252
					18	51054964	A>G	snv	rs	757977781	rs757977781
					18	51058157	A>C,G	snv	rs	758642067	rs758642067
					18	51054892	G>A,T	snv	rs	759288477	rs759288477
					18	51058149	G>C	snv	rs	759679579	rs759679579
					18	51078297	C>T	snv	rs	762118751	rs762118751
					18	51058341	C>G,T	snv	rs	763510526	rs763510526
					18	51058188	C>A,T	snv	rs	764421512	rs764421512
					18	51078399	C>T	snv	rs	766833269	rs766833269
					18	51067174	G>A,C,T	snv	rs	770301659	rs770301659
					18	51054990	A>G	snv	rs	770461626	rs770461626
					18	51054880	C>A,T	snv	rs	770798845	rs770798845
					18	51065436	G>C,T	snv	rs	772575670	rs772575670
					18	51078340	C>T	snv	rs	773367516	rs773367516
					18	51065469	G>A,T	snv	rs	773598775	rs773598775
					18	51058125	G>A,T	snv	rs	774334251	rs774334251
					18	51059886	G>A,C,T	snv	rs	774463256	rs774463256
					18	51054970	C>G	snv	rs	777495692	rs777495692
					18	51054934	C>T	snv	rs	779119136	rs779119136
					18	51067180	A>G,T	snv	rs	780610518	rs780610518
					18	51054797	G>A	snv	rs	780716382	rs780716382
					18	51058427	C>T	snv	rs	786201404	rs786201404
					18	51076722	G>A,T	snv	rs	786201798	rs786201798
					18	51058233	C>T	snv	rs	786202113	rs786202113
					18	51047150	T>C	snv	rs	786202127	rs786202127
					18	51067127	A>G,T	snv	rs	786202472	rs786202472
					18	51078355	A>G	snv	rs	786202496	rs786202496
					18	51054810	T>C	snv	rs	786203155	rs786203155
					18	51054925	T>C	snv	rs	786203737	rs786203737
					18	51078369	A>C,G	snv	rs	786203930	rs786203930
					18	51076639	T>G	snv	rs	786203940	rs786203940
					18	51078256	G>A,T	snv	rs	786204060	rs786204060
					18	51047218	A>G	snv	rs	786204166	rs786204166
					18	51076687	C>T	snv	rs	786205514	rs786205514
					18	51067095	G>A	snv	rs	794726995	rs794726995
					18	51047173	T>C,G	snv	rs	863224731	rs863224731
					18	51054960	G>A	snv	rs	863224732	rs863224732
					18	51058423	C>T	snv	rs	863224733	rs863224733
					18	51054786	T>G	snv	rs	864622209	rs864622209
					18	51076752	G>C	snv	rs	864622428	rs864622428
					18	51076773	A>G	snv	rs	864622736	rs864622736
					18	51059891	C>G,T	snv	rs	876658257	rs876658257
					18	51067079	G>A,T	snv	rs	876658516	rs876658516
					18	51047069	A>G	snv	rs	876658568	rs876658568
					18	51058163	G>A	snv	rs	876658788	rs876658788
					18	51076734	A>C,G	snv	rs	876658851	rs876658851
					18	51078450	C>G	snv	rs	876658866	rs876658866
					18	51047116	A>G	snv	rs	876659391	rs876659391
					18	51078370	C>T	snv	rs	876659840	rs876659840
					18	51048780	G>A	snv	rs	876659844	rs876659844
					18	51058193	C>A	snv	rs	876659967	rs876659967
					18	51078295	G>A	snv	rs	876660045	rs876660045
					18	51054817	A>G	snv	rs	876660058	rs876660058
					18	51065555	G>A,C	snv	rs	876660556	rs876660556
					18	51065473	G>C	snv	rs	878854763	rs878854763
					18	51047164	A>G	snv	rs	878854764	rs878854764
					18	51058212	G>T	snv	rs	878854768	rs878854768
					18	51058206	A>G	snv	rs	879254159	rs879254159
					18	51065508	T>C,G	snv	rs	905881679	rs905881679
					18	51067033	A>G	snv	rs	923348055	rs923348055
					18	51054886	G>A,C	snv	rs	927620013	rs927620013
					18	51047165	T>C	snv	rs	939612648	rs939612648
					18	51054912	A>G	snv	rs	946539148	rs946539148
					18	51047049	G>A,C	snv	rs	973470216	rs973470216
					18	51065565	A>C,G	snv	rs	990054989	rs990054989
					18	51054977	T>A,G	snv	rs	997151197	rs997151197
					18	51067038	G>A	snv	rs	1010877617	rs1010877617
					18	51054789	A>G	snv	rs	1057519259	rs1057519259
					18	51065518	G>A,C	snv	rs	1057519739	rs1057519739
					18	51065532	C>A	snv	rs	1057519740	rs1057519740
					18	51078417	G>T	snv	rs	1057519741	rs1057519741
					18	51067035	G>A,T	snv	rs	1057519962	rs1057519962
					18	51047201	A>T	snv	rs	1057524809	rs1057524809
					18	51058451	A>G	snv	rs	1060500731	rs1060500731
					18	51065474	G>A	snv	rs	1060500732	rs1060500732
					18	51048696	G>A,C	snv	rs	1060500735	rs1060500735
					18	51054967	T>A	snv	rs	1060500736	rs1060500736
					18	51058442	A>G	snv	rs	1060500737	rs1060500737
					18	51078303	T>C	snv	rs	1060500738	rs1060500738
					18	51065519	A>T	snv	rs	1060500741	rs1060500741
					18	51048830	C>T	snv	rs	1060500743	rs1060500743
					18	51078324	G>A	snv	rs	1060500746	rs1060500746
					18	51054969	C>G,T	snv	rs	1064793270	rs1064793270
					18	51067138	G>A	snv	rs	1064793725	rs1064793725
					18	51058351	A>C	snv	rs	1064793728	rs1064793728
					18	51078459	T>G	snv	rs	1064793950	rs1064793950
					18	51047227	A>C,G	snv	rs	1064794204	rs1064794204
					18	51048768	A>C,G	snv	rs	1064794363	rs1064794363
					18	51047047	A>G	snv	rs	1064795777	rs1064795777
					18	51067096	C>T	snv	rs	1064796102	rs1064796102
					18	51058172	C>G	snv	rs	1163381283	rs1163381283
					18	51067092	C>T	snv	rs	1179609154	rs1179609154
					18	51054919	C>G,T	snv	rs	1189715258	rs1189715258
					18	51054866	A>C,G	snv	rs	1203141844	rs1203141844
					18	51058379	A>C,T	snv	rs	1229812463	rs1229812463
					18	51065464	G>A	snv	rs	1274926456	rs1274926456
					18	51076681	C>A,T	snv	rs	1275841831	rs1275841831
					18	51058139	A>G	snv	rs	1280682459	rs1280682459
					18	51047108	A>G	snv	rs	1280706054	rs1280706054
					18	51058217	A>G	snv	rs	1284924848	rs1284924848
					18	51078382	T>C	snv	rs	1304558237	rs1304558237
					18	51054846	A>G,T	snv	rs	1333974956	rs1333974956
					18	51058364	G>A	snv	rs	1343555503	rs1343555503
					18	51054978	C>A,G,T	snv	rs	1345146274	rs1345146274
					18	51067137	C>T	snv	rs	1367209662	rs1367209662
					18	51058202	C>A,G	snv	rs	1370953444	rs1370953444
					18	51047062	A>G	snv	rs	1376500870	rs1376500870
					18	51059893	A>G	snv	rs	1381679797	rs1381679797
					18	51047284	G>A	snv	rs	1382032973	rs1382032973
					18	51059883	C>A,G	snv	rs	1383128743	rs1383128743
					18	51065443	A>G	snv	rs	1402203611	rs1402203611
					18	51058439	C>A,T	snv	rs	1417632301	rs1417632301
					18	51054906	A>G,T	snv	rs	1432058632	rs1432058632
					18	51054795	A>G,T	snv	rs	1443471590	rs1443471590
					18	51058136	A>G	snv	rs	1443767329	rs1443767329
					18	51054831	C>G,T	snv	rs	1449334786	rs1449334786
					18	51048720	A>G,T	snv	rs	1460631652	rs1460631652
					18	51047050	G>A	snv	rs	1555684979	rs1555684979
					18	51047072	C>T	snv	rs	1555684986	rs1555684986
					18	51047093	G>A,C	snv	rs	1555684993	rs1555684993
					18	51047193	G>A,C	snv	rs	1555685024	rs1555685024
					18	51047225	C>T	snv	rs	1555685030	rs1555685030
					18	51047255	A>C,G	snv	rs	1555685038	rs1555685038
					18	51048725	C>T	snv	rs	1555685158	rs1555685158
					18	51048726	G>A,T	snv	rs	1555685159	rs1555685159
					18	51048755	A>G	snv	rs	1555685162	rs1555685162
					18	51048756	A>G	snv	rs	1555685163	rs1555685163
					18	51048776	T>A	snv	rs	1555685170	rs1555685170
					18	51048816	G>A	snv	rs	1555685182	rs1555685182
					18	51048824	C>T	snv	rs	1555685186	rs1555685186
					18	51054798	G>T	snv	rs	1555685628	rs1555685628
					18	51054805	A>G	snv	rs	1555685629	rs1555685629
					18	51054829	G>A	snv	rs	1555685631	rs1555685631
					18	51054873	C>G,T	snv	rs	1555685645	rs1555685645
					18	51054882	C>G	snv	rs	1555685648	rs1555685648
					18	51054910	A>C,G	snv	rs	1555685656	rs1555685656
					18	51054941	G>A,T	snv	rs	1555685667	rs1555685667
					18	51054951	A>G	snv	rs	1555685670	rs1555685670
					18	51054958	C>G	snv	rs	1555685671	rs1555685671
					18	51054976	T>G	snv	rs	1555685674	rs1555685674
					18	51058155	A>G	snv	rs	1555685910	rs1555685910
					18	51058159	T>G	snv	rs	1555685911	rs1555685911
					18	51058173	A>T	snv	rs	1555685916	rs1555685916
					18	51058207	G>A,C	snv	rs	1555685922	rs1555685922
					18	51058209	A>G	snv	rs	1555685926	rs1555685926
					18	51058220	G>T	snv	rs	1555685930	rs1555685930
					18	51058236	A>C	snv	rs	1555685937	rs1555685937
					18	51058352	C>T	snv	rs	1555685955	rs1555685955
					18	51058381	A>G	snv	rs	1555685960	rs1555685960
					18	51058397	A>C	snv	rs	1555685962	rs1555685962
					18	51058429	C>T	snv	rs	1555685965	rs1555685965
					18	51058456	T>C	snv	rs	1555685979	rs1555685979
					18	51059875	A>C	snv	rs	1555686072	rs1555686072
					18	51059879	T>G	snv	rs	1555686075	rs1555686075
					18	51059880	G>A	snv	rs	1555686079	rs1555686079
					18	51059896	C>G	snv	rs	1555686082	rs1555686082
					18	51065476	G>C	snv	rs	1555686464	rs1555686464
					18	51065542	G>C	snv	rs	1555686486	rs1555686486
					18	51065591	C>T	snv	rs	1555686499	rs1555686499
					18	51065593	A>G	snv	rs	1555686501	rs1555686501
					18	51067105	T>C	snv	rs	1555686607	rs1555686607
					18	51067155	G>A	snv	rs	1555686617	rs1555686617
					18	51067159	A>G	snv	rs	1555686619	rs1555686619
					18	51067162	A>C,G	snv	rs	1555686620	rs1555686620
					18	51067166	C>G,T	snv	rs	1555686621	rs1555686621
					18	51076767	C>T	snv	rs	1555687390	rs1555687390
					18	51078309	C>A	snv	rs	1555687568	rs1555687568
					18	51078331	G>A	snv	rs	1555687572	rs1555687572
					18	51078342	G>A	snv	rs	1555687578	rs1555687578
					18	51078418	A>G,T	snv	rs	1555687605	rs1555687605
					18	51047101	A>G	snv	rs	1568202964	rs1568202964
					18	51047104	G>T	snv	rs	1568202971	rs1568202971
					18	51048740	C>G	snv	rs	1568203445	rs1568203445
					18	51048769	T>A	snv	rs	1568203454	rs1568203454
					18	51048803	T>C	snv	rs	1568203472	rs1568203472
					18	51049297	C>T	snv	rs	1568203595	rs1568203595
					18	51049312	C>G	snv	rs	1568203602	rs1568203602
					18	51054781	C>A	snv	rs	1568204964	rs1568204964
					18	51054838	C>T	snv	rs	1568205010	rs1568205010
					18	51054856	A>C,T	snv	rs	1568205026	rs1568205026
					18	51054946	A>G	snv	rs	1568205077	rs1568205077
					18	51054954	A>G	snv	rs	1568205087	rs1568205087
					18	51054987	T>A	snv	rs	1568205115	rs1568205115
					18	51054993	A>G	snv	rs	1568205121	rs1568205121
					18	51058132	TG>CC	mnv	rs	1568206030	rs1568206030
					18	51058145	G>C	snv	rs	1568206043	rs1568206043
					18	51058164	G>A	snv	rs	1568206062	rs1568206062
					18	51058244	A>G	snv	rs	1568206105	rs1568206105
					18	51058394	C>T	snv	rs	1568206174	rs1568206174
					18	51058412	A>G	snv	rs	1568206180	rs1568206180
					18	51059868	C>G,T	snv	rs	1568206575	rs1568206575
					18	51065598	G>A,C	snv	rs	1568208287	rs1568208287
					18	51065605	A>G,T	snv	rs	1568208291	rs1568208291
					18	51076638	G>A	snv	rs	1568211172	rs1568211172
					18	51076655	G>A,C	snv	rs	1568211178	rs1568211178
					18	51076668	A>C	snv	rs	1568211184	rs1568211184
					18	51078403	C>A,T	snv	rs	1568211604	rs1568211604
					18	51047063	T>C	snv	rs	1599181007	rs1599181007
					18	51047129	A>G	snv	rs	1599181096	rs1599181096
					18	51047242	G>A	snv	rs	1599181207	rs1599181207
					18	51047249	C>T	snv	rs	1599181216	rs1599181216
					18	51048718	C>A,G,T	snv	rs	1599182415	rs1599182415
					18	51048796	C>G,T	snv	rs	1599182483	rs1599182483
					18	51048858	T>C	snv	rs	1599182596	rs1599182596
					18	51049303	G>A	snv	rs	1599182892	rs1599182892
					18	51049315	C>A	snv	rs	1599182912	rs1599182912
					18	51049321	A>G	snv	rs	1599182920	rs1599182920
					18	51054804	G>A	snv	rs	1599186807	rs1599186807
					18	51054841	T>C	snv	rs	1599186851	rs1599186851
					18	51054867	A>C,G	snv	rs	1599186888	rs1599186888
					18	51054872	C>G	snv	rs	1599186890	rs1599186890
					18	51054900	A>G,T	snv	rs	1599186944	rs1599186944
					18	51054928	T>C	snv	rs	1599186995	rs1599186995
					18	51054955	G>A	snv	rs	1599187043	rs1599187043
					18	51058146	G>C	snv	rs	1599189454	rs1599189454
					18	51058148	G>C	snv	rs	1599189469	rs1599189469
					18	51058174	G>C	snv	rs	1599189519	rs1599189519
					18	51058178	G>A	snv	rs	1599189522	rs1599189522
					18	51058202	CA>AG	mnv	rs	1599189560	rs1599189560
					18	51058218	C>G	snv	rs	1599189610	rs1599189610
					18	51058232	A>G	snv	rs	1599189628	rs1599189628
					18	51058343	G>A	snv	rs	1599189732	rs1599189732
					18	51058346	C>G	snv	rs	1599189743	rs1599189743
					18	51058374	AC>CG	mnv	rs	1599189787	rs1599189787
					18	51058375	C>A,G	snv	rs	1599189789	rs1599189789
					18	51059884	T>C	snv	rs	1599191222	rs1599191222
					18	51059887	C>T	snv	rs	1599191240	rs1599191240
					18	51065458	A>G	snv	rs	1599195350	rs1599195350
					18	51065485	A>G	snv	rs	1599195392	rs1599195392
					18	51065603	C>T	snv	rs	1599195600	rs1599195600
					18	51067023	C>T	snv	rs	1599196916	rs1599196916
					18	51067056	G>A	snv	rs	1599196981	rs1599196981
					18	51067176	G>A	snv	rs	1599197175	rs1599197175
					18	51076650	C>T	snv	rs	1599204052	rs1599204052
					18	51076651	G>A	snv	rs	1599204057	rs1599204057
					18	51076738	C>G,T	snv	rs	1599204186	rs1599204186
					18	51078264	G>C	snv	rs	1599205217	rs1599205217
					18	51078273	G>A	snv	rs	1599205232	rs1599205232
					18	51078366	G>C	snv	rs	1599205419	rs1599205419
					18	51078394	T>C	snv	rs	1599205483	rs1599205483
					18	51078412	TC>AA	mnv	rs	1599205540	rs1599205540
					18	51078438	C>A	snv	rs	1599205578	rs1599205578
					18	51078456	C>G,T	snv	rs	1599205642	rs1599205642
					18	51047075	C>T	snv	rs	1909566256	rs1909566256
					18	51047083	A>G	snv	rs	1909566487	rs1909566487
					18	51047137	G>A	snv	rs	1909568048	rs1909568048
					18	51047171	G>A	snv	rs	1909568796	rs1909568796
					18	51047224	G>A	snv	rs	1909570545	rs1909570545
					18	51047237	A>G	snv	rs	1909571462	rs1909571462
					18	51048794	G>C	snv	rs	1909621069	rs1909621069
					18	51048813	T>C	snv	rs	1909621949	rs1909621949
					18	51048845	G>A	snv	rs	1909623079	rs1909623079
					18	51054799	T>A	snv	rs	1909795284	rs1909795284
					18	51054802	A>G	snv	rs	1909795433	rs1909795433
					18	51054803	G>C	snv	rs	1909795479	rs1909795479
					18	51054855	C>T	snv	rs	1909797279	rs1909797279
					18	51054868	C>A	snv	rs	1909797937	rs1909797937
					18	51054870	A>G	snv	rs	1909797996	rs1909797996
					18	51054883	C>T	snv	rs	1909798390	rs1909798390
					18	51054890	T>G	snv	rs	1909798588	rs1909798588
					18	51054895	C>T	snv	rs	1909799016	rs1909799016
					18	51054930	G>A	snv	rs	1909800453	rs1909800453
					18	51054942	T>G	snv	rs	1909800988	rs1909800988
					18	51054952	C>T	snv	rs	1909801469	rs1909801469
					18	51054957	A>G	snv	rs	1909801735	rs1909801735
					18	51054961	C>T	snv	rs	1909801989	rs1909801989
					18	51054979	C>T	snv	rs	1909802993	rs1909802993
					18	51054985	C>T	snv	rs	1909803170	rs1909803170
					18	51058137	G>A,T	snv	rs	1909890755	rs1909890755
					18	51058175	A>G	snv	rs	1909892677	rs1909892677
					18	51058179	C>T	snv	rs	1909892795	rs1909892795
					18	51058191	A>G	snv	rs	1909893203	rs1909893203
					18	51058197	G>A	snv	rs	1909893398	rs1909893398
					18	51058345	A>G	snv	rs	1909898754	rs1909898754
					18	51058348	A>G	snv	rs	1909898933	rs1909898933
					18	51058349	C>T	snv	rs	1909899027	rs1909899027
					18	51058354	T>C	snv	rs	1909899403	rs1909899403
					18	51058356	G>C	snv	rs	1909899600	rs1909899600
					18	51058357	A>C	snv	rs	1909899693	rs1909899693
					18	51058358	C>G	snv	rs	1909899785	rs1909899785
					18	51058369	A>G	snv	rs	1909900343	rs1909900343
					18	51058390	T>G	snv	rs	1909901968	rs1909901968
					18	51058393	C>T	snv	rs	1909902164	rs1909902164
					18	51058396	C>T	snv	rs	1909902431	rs1909902431
					18	51058417	C>A	snv	rs	1909903439	rs1909903439
					18	51058426	C>A,G	snv	rs	1909904049	rs1909904049
					18	51059876	C>A	snv	rs	1909959040	rs1909959040
					18	51059913	C>G	snv	rs	1909960667	rs1909960667
					18	51065460	G>A	snv	rs	1910120904	rs1910120904
					18	51065504	C>G	snv	rs	1910122147	rs1910122147
					18	51065509	G>A	snv	rs	1910122648	rs1910122648
					18	51065527	G>A	snv	rs	1910123378	rs1910123378
					18	51065528	T>A	snv	rs	1910123460	rs1910123460
					18	51065545	G>A,C	snv	rs	1910123913	rs1910123913
					18	51065570	C>T	snv	rs	1910125223	rs1910125223
					18	51065579	A>G	snv	rs	1910125636	rs1910125636
					18	51067039	T>G	snv	rs	1910179680	rs1910179680
					18	51067075	T>A	snv	rs	1910180431	rs1910180431
					18	51067077	A>G	snv	rs	1910180511	rs1910180511
					18	51067080	T>C	snv	rs	1910180767	rs1910180767
					18	51067116	T>G	snv	rs	1910182791	rs1910182791
					18	51076704	G>A	snv	rs	1910479958	rs1910479958
					18	51076756	G>A	snv	rs	1910482834	rs1910482834
					18	51076776	A>G	snv	rs	1910483270	rs1910483270
					18	51078298	G>A	snv	rs	1910519516	rs1910519516
					18	51078313	G>A	snv	rs	1910520541	rs1910520541
					18	51078348	CC>TT	mnv	rs	1910522327	rs1910522327
					18	51078358	G>A	snv	rs	1910523061	rs1910523061
					18	51078373	C>T	snv	rs	1910523687	rs1910523687
					18	51078378	T>C	snv	rs	1910523788	rs1910523788
					18	51078400	G>A,T	snv	rs	1910524938	rs1910524938
					18	51078402	G>T	snv	rs	1910525103	rs1910525103
					18	51078435	A>G	snv	rs	1910526541	rs1910526541
					18	51078436	T>G	snv	rs	1910526613	rs1910526613
					18	51078437	G>C	snv	rs	1910526660	rs1910526660
					18	51078441	A>G	snv	rs	1910527259	rs1910527259
					18	51078445	C>T	snv	rs	1910527468	rs1910527468
					18	51078285	G>C	snv	rs	121912578	rs121912578
					18	51067036	G>A,C,T	snv	rs	121912580	rs121912580
					18	51065521	G>A	snv	rs	121912581	rs121912581
					18	51059901	A>G	snv	rs	748622028	rs748622028
					18	51058200	A>T	snv	rs	751985298	rs751985298
					18	51058361	G>A	snv	rs	143082783	rs143082783
					18	51065587	G>A	snv	rs	201092541	rs201092541
					18	51065454	T>G	snv	rs	572960016	rs572960016
					18	51047176	G>A	snv	rs	746732669	rs746732669
					18	51048836	G>A,C	snv	rs	748395067	rs748395067
					18	51048807	A>C	snv	rs	750172880	rs750172880
					18	51058421	A>C,G	snv	rs	755770046	rs755770046
					18	51047161	G>A	snv	rs	758408642	rs758408642
					18	51054877	A>C	snv	rs	760236686	rs760236686
					18	51065581	A>G	snv	rs	761858248	rs761858248
					18	51076686	A>G	snv	rs	768086109	rs768086109
					18	51047185	C>G	snv	rs	770789755	rs770789755
					18	51048810	G>C	snv	rs	771808272	rs771808272
					18	51047266	A>G,T	snv	rs	772506979	rs772506979
					18	51047053	A>G	snv	rs	774342820	rs774342820
					18	51058424	A>C	snv	rs	779583608	rs779583608
					18	51047192	A>G	snv	rs	780090544	rs780090544
					18	51058133	G>A	snv	rs	943293684	rs943293684
					18	51048716	A>G	snv	rs	961095816	rs961095816
					18	51058450	C>G	snv	rs	963931106	rs963931106
					18	51078364	A>G	snv	rs	1015480027	rs1015480027
					18	51054948	G>A	snv	rs	1046411210	rs1046411210
					18	51058435	C>G	snv	rs	1167543544	rs1167543544
					18	51076743	C>G	snv	rs	1169893474	rs1169893474
					18	51054807	G>A	snv	rs	1183671082	rs1183671082
					18	51076672	A>T	snv	rs	1197191570	rs1197191570
					18	51078348	C>T	snv	rs	1221103079	rs1221103079
					18	51058384	C>A,G	snv	rs	1257577085	rs1257577085
					18	51078349	C>T	snv	rs	1282106789	rs1282106789
					18	51058370	C>G	snv	rs	1282145977	rs1282145977
					18	51048783	A>G	snv	rs	1291259529	rs1291259529
					18	51067171	C>T	snv	rs	1306423305	rs1306423305
					18	51047231	C>T	snv	rs	1316987372	rs1316987372
					18	51058447	G>A	snv	rs	1330888967	rs1330888967
					18	51048804	G>A	snv	rs	1357104939	rs1357104939
					18	51078323	T>A	snv	rs	1364877488	rs1364877488
					18	51054981	G>A	snv	rs	1368696589	rs1368696589
					18	51058205	C>G	snv	rs	1372278030	rs1372278030
					18	51047048	T>C	snv	rs	1372924000	rs1372924000
					18	51047183	A>G	snv	rs	1392175055	rs1392175055
					18	51078315	A>C	snv	rs	1426800709	rs1426800709
					18	51058418	A>G	snv	rs	1451329701	rs1451329701
					18	51067165	T>A	snv	rs	1469448199	rs1469448199
					18	51048851	C>A	snv	rs	1474668300	rs1474668300
					18	51054924	C>G	snv	rs	1477349147	rs1477349147
					18	51065497	A>G	snv	rs	1568208203	rs1568208203
					18	51054915	A>C	snv	rs	1599186969	rs1599186969
					18	51058400	A>G	snv	rs	1599189815	rs1599189815
					18	51065500	T>C	snv	rs	1599195410	rs1599195410
					18	51065531	A>C	snv	rs	1599195481	rs1599195481
					18	51065585	C>A	snv	rs	1599195569	rs1599195569
					18	51076680	G>T	snv	rs	1599204099	rs1599204099
					18	51076707	G>C	snv	rs	1599204138	rs1599204138
					18	51076711	A>C,G	snv	rs	1599204145	rs1599204145
					18	51047089	G>A	snv	rs	1909566748	rs1909566748
					18	51047267	T>C	snv	rs	1909572002	rs1909572002
					18	51048855	G>C	snv	rs	1909623522	rs1909623522
					18	51054834	C>T	snv	rs	1909796339	rs1909796339
					18	51054858	T>C	snv	rs	1909797411	rs1909797411
					18	51054889	A>G	snv	rs	1909798522	rs1909798522
					18	51054943	C>A	snv	rs	1909801055	rs1909801055
					18	51054945	A>G	snv	rs	1909801132	rs1909801132
					18	51058152	G>A	snv	rs	1909891695	rs1909891695
					18	51058181	T>A	snv	rs	1909892922	rs1909892922
					18	51058391	T>C	snv	rs	1909902070	rs1909902070
					18	51058414	C>A	snv	rs	1909903268	rs1909903268
					18	51059898	C>T	snv	rs	1909960229	rs1909960229
					18	51065423	C>A	snv	rs	1910119780	rs1910119780
					18	51065449	T>C	snv	rs	1910120556	rs1910120556
					18	51065567	T>G	snv	rs	1910125051	rs1910125051
					18	51065572	A>G	snv	rs	1910125270	rs1910125270
					18	51065583	G>T	snv	rs	1910125890	rs1910125890
					18	51067124	C>A,T	snv	rs	1910183666	rs1910183666
					18	51067126	G>A	snv	rs	1910183896	rs1910183896
					18	51076659	C>T	snv	rs	1910477676	rs1910477676
					18	51076683	G>T	snv	rs	1910479073	rs1910479073
					18	51078301	T>C	snv	rs	1910519768	rs1910519768
					18	51078357	A>G	snv	rs	1910523007	rs1910523007
					18	51078462	G>A	snv	rs	1910528485	rs1910528485
					18	51076723	T>G	snv	rs	2049278568	rs2049278568
					18	51054949	C>G	snv	rs	2056820832	rs2056820832

## Sheet: ListB
rs80338963
rs61751988			Total Deleterious nsSNP Found from Seven Tools (SIFT, PolyPhen-2, Pmut, MutPred, SNAP2, SNP&GO and PANTHER)
rs75667697								No of Deleterious nsSNP: 3

## Sheet: List C
rs80338963
							Final Deleterious nsSNP
