# Supplementary material for: Investigation of pathogenic germline variants in gastric cancer and development of “GasCanBase” database
Source: Cancer Rep (Hoboken). 2023 Oct 22;6(12):e1906. doi: 10.1002/cnr2.1906 (PMC10728505; doi:10.1002/cnr2.1906)
Supplement: Supplementary file 1 — Data S1 Supporting Information. [file CNR2-6-e1906-s001.zip › Supplementary File/Table S43. Selection of nsSNP of STK11.xlsx]

## Sheet: List A
Total nsSNP Found from dbSNP Database					#chr	pos	variation	variant_type			snp_id
	Gene : STK11				19	1223126	C>G,T	snv	rs	59912467	rs59912467
	No of SNP: 13025				19	1220488	G>A,C,T	snv	rs	121913315	rs121913315
	No of nsSNP:609				19	1220489	A>T	snv	rs	121913316	rs121913316
					19	1220503	G>A,T	snv	rs	121913317	rs121913317
					19	1221320	C>A,G,T	snv	rs	121913322	rs121913322
					19	1220416	C>G,T	snv	rs	121913323	rs121913323
					19	1207163	A>G,T	snv	rs	137853076	rs137853076
					19	1207113	T>C	snv	rs	137853077	rs137853077
					19	1220396	G>A	snv	rs	137853078	rs137853078
					19	1207058	T>G	snv	rs	137853080	rs137853080
					19	1219352	G>C,T	snv	rs	137853081	rs137853081
					19	1220700	G>A,C,T	snv	rs	137853082	rs137853082
					19	1207038	G>A,T	snv	rs	148830698	rs148830698
					19	1220614	C>A,G,T	snv	rs	185087320	rs185087320
					19	1223132	C>A,G,T	snv	rs	187744790	rs187744790
					19	1221980	C>A,G,T	snv	rs	199681533	rs199681533
					19	1226475	C>G,T	snv	rs	199973552	rs199973552
					19	1226556	C>A,T	snv	rs	200078204	rs200078204
					19	1223035	C>G,T	snv	rs	367807476	rs367807476
					19	1226570	C>A,G,T	snv	rs	368466538	rs368466538
					19	1223091	G>A,T	snv	rs	368547224	rs368547224
					19	1207094	G>A	snv	rs	368993118	rs368993118
					19	1226604	C>A,T	snv	rs	369033659	rs369033659
					19	1223103	G>A	snv	rs	369744528	rs369744528
					19	1219383	A>C,G	snv	rs	369764220	rs369764220
					19	1221988	G>A	snv	rs	370222210	rs370222210
					19	1226496	G>A,T	snv	rs	371102112	rs371102112
					19	1223056	G>A,T	snv	rs	371264852	rs371264852
					19	1226574	C>A,T	snv	rs	372329880	rs372329880
					19	1226472	A>C,T	snv	rs	373888280	rs373888280
					19	1207161	A>G	snv	rs	374006397	rs374006397
					19	1226513	G>A,C	snv	rs	374078532	rs374078532
					19	1223100	G>A	snv	rs	375431906	rs375431906
					19	1218443	G>A,T	snv	rs	375622587	rs375622587
					19	1221997	G>A,C	snv	rs	376280361	rs376280361
					19	1226558	A>G,T	snv	rs	376718324	rs376718324
					19	1221319	C>A,T	snv	rs	377208033	rs377208033
					19	1221963	G>A,T	snv	rs	398123405	rs398123405
					19	1226492	C>G,T	snv	rs	535449626	rs535449626
					19	1220462	C>T	snv	rs	540627331	rs540627331
					19	1218481	A>G	snv	rs	545015076	rs545015076
					19	1221986	C>G,T	snv	rs	546089394	rs546089394
					19	1223034	C>G,T	snv	rs	549474196	rs549474196
					19	1223109	G>A	snv	rs	553752236	rs553752236
					19	1223135	G>A,T	snv	rs	556651007	rs556651007
					19	1226535	C>A,T	snv	rs	558040549	rs558040549
					19	1218423	T>G	snv	rs	559620061	rs559620061
					19	1226519	A>G	snv	rs	565993396	rs565993396
					19	1219346	G>A	snv	rs	567769257	rs567769257
					19	1223080	C>G,T	snv	rs	567896256	rs567896256
					19	1223129	C>G,T	snv	rs	577581156	rs577581156
					19	1220602	G>A	snv	rs	587778694	rs587778694
					19	1223152	C>A,G,T	snv	rs	587778695	rs587778695
					19	1223136	G>A	snv	rs	587778696	rs587778696
					19	1226534	G>T	snv	rs	587780008	rs587780008
					19	1220687	A>C	snv	rs	587780010	rs587780010
					19	1221961	A>G,T	snv	rs	587780011	rs587780011
					19	1221987	C>G,T	snv	rs	587780012	rs587780012
					19	1226599	C>G,T	snv	rs	587780715	rs587780715
					19	1218427	C>G,T	snv	rs	587780716	rs587780716
					19	1219389	G>A	snv	rs	587780717	rs587780717
					19	1220704	G>A,T	snv	rs	587780721	rs587780721
					19	1226641	G>A,C	snv	rs	587781179	rs587781179
					19	1219325	T>C	snv	rs	587781303	rs587781303
					19	1207016	A>G	snv	rs	587781437	rs587781437
					19	1223041	C>T	snv	rs	587781474	rs587781474
					19	1220474	C>T	snv	rs	587781515	rs587781515
					19	1226628	C>A,G,T	snv	rs	587781537	rs587781537
					19	1226553	A>G	snv	rs	587781633	rs587781633
					19	1220680	G>A,C	snv	rs	587781638	rs587781638
					19	1223038	G>A,C,T	snv	rs	587781643	rs587781643
					19	1219398	T>A,C	snv	rs	587781802	rs587781802
					19	1223016	G>A,C	snv	rs	587781966	rs587781966
					19	1220467	G>A,C,T	snv	rs	587782032	rs587782032
					19	1223104	C>G,T	snv	rs	587782058	rs587782058
					19	1226583	C>G,T	snv	rs	587782059	rs587782059
					19	1218442	C>T	snv	rs	587782115	rs587782115
					19	1226528	A>C,G	snv	rs	587782138	rs587782138
					19	1220633	C>T	snv	rs	587782146	rs587782146
					19	1221295	G>A	snv	rs	587782199	rs587782199
					19	1223062	G>A	snv	rs	587782267	rs587782267
					19	1226465	G>A,C	snv	rs	587782287	rs587782287
					19	1226547	G>A	snv	rs	587782291	rs587782291
					19	1223076	G>A	snv	rs	587782302	rs587782302
					19	1206965	A>C	snv	rs	587782318	rs587782318
					19	1226571	G>A,C,T	snv	rs	587782364	rs587782364
					19	1220591	C>G,T	snv	rs	587782379	rs587782379
					19	1220597	C>T	snv	rs	587782468	rs587782468
					19	1226505	C>T	snv	rs	587782493	rs587782493
					19	1220644	C>T	snv	rs	587782546	rs587782546
					19	1221313	G>A	snv	rs	587782584	rs587782584
					19	1226621	C>A,G,T	snv	rs	587782687	rs587782687
					19	1218436	A>G,T	snv	rs	587782783	rs587782783
					19	1223164	C>A,T	snv	rs	587782835	rs587782835
					19	1226594	G>A,T	snv	rs	587782876	rs587782876
					19	1207062	T>G	snv	rs	587783061	rs587783061
					19	1221994	T>G	snv	rs	727504171	rs727504171
					19	1221273	G>A,C	snv	rs	730881963	rs730881963
					19	1219345	C>A,G,T	snv	rs	730881969	rs730881969
					19	1219358	C>A,T	snv	rs	730881970	rs730881970
					19	1220395	G>C,T	snv	rs	730881972	rs730881972
					19	1220451	C>A,G	snv	rs	730881973	rs730881973
					19	1220453	T>C,G	snv	rs	730881974	rs730881974
					19	1220699	G>A,C	snv	rs	730881975	rs730881975
					19	1220702	C>A,G,T	snv	rs	730881976	rs730881976
					19	1221975	A>C,G	snv	rs	730881978	rs730881978
					19	1220434	G>A	snv	rs	730881979	rs730881979
					19	1220587	C>T	snv	rs	730881980	rs730881980
					19	1220596	G>A,C	snv	rs	730881981	rs730881981
					19	1220615	G>A	snv	rs	730881982	rs730881982
					19	1221977	G>A,T	snv	rs	730881984	rs730881984
					19	1207064	A>C,G,T	snv	rs	730881986	rs730881986
					19	1223001	C>T	snv	rs	730881987	rs730881987
					19	1223014	A>C	snv	rs	730881988	rs730881988
					19	1207188	A>G	snv	rs	730881989	rs730881989
					19	1226493	G>A	snv	rs	730881990	rs730881990
					19	1226597	T>A	snv	rs	730881991	rs730881991
					19	1226619	G>A,C	snv	rs	730881992	rs730881992
					19	1220698	T>C,G	snv	rs	745622138	rs745622138
					19	1223115	G>A	snv	rs	746460823	rs746460823
					19	1223061	C>T	snv	rs	746564972	rs746564972
					19	1226473	G>A,T	snv	rs	747018506	rs747018506
					19	1226544	T>A,C,G	snv	rs	747545317	rs747545317
					19	1223172	G>A,C	snv	rs	747655835	rs747655835
					19	1226562	C>G,T	snv	rs	748202003	rs748202003
					19	1219388	C>T	snv	rs	748464757	rs748464757
					19	1220661	C>A,T	snv	rs	748832988	rs748832988
					19	1226567	G>A	snv	rs	749463771	rs749463771
					19	1221305	G>A,T	snv	rs	749927908	rs749927908
					19	1226550	C>G,T	snv	rs	750055790	rs750055790
					19	1222992	C>T	snv	rs	750366043	rs750366043
					19	1206954	A>G	snv	rs	750708224	rs750708224
					19	1226611	C>G,T	snv	rs	751352435	rs751352435
					19	1223011	C>G	snv	rs	751709130	rs751709130
					19	1226495	C>G,T	snv	rs	752015385	rs752015385
					19	1226622	G>A,C,T	snv	rs	752699287	rs752699287
					19	1223137	A>G	snv	rs	752781994	rs752781994
					19	1206944	A>G,T	snv	rs	753834428	rs753834428
					19	1226618	C>A,G,T	snv	rs	754853898	rs754853898
					19	1220412	T>A,C	snv	rs	754986576	rs754986576
					19	1207007	A>G	snv	rs	755210880	rs755210880
					19	1206967	G>A,T	snv	rs	755436889	rs755436889
					19	1226508	A>G	snv	rs	756877141	rs756877141
					19	1226631	C>G,T	snv	rs	757369900	rs757369900
					19	1206946	G>T	snv	rs	757411357	rs757411357
					19	1223110	A>C,G	snv	rs	757815836	rs757815836
					19	1218424	C>G	snv	rs	757841535	rs757841535
					19	1223004	C>G,T	snv	rs	758416485	rs758416485
					19	1223169	C>T	snv	rs	758887235	rs758887235
					19	1223133	G>A,C	snv	rs	759473833	rs759473833
					19	1206935	C>A,G,T	snv	rs	760588289	rs760588289
					19	1221296	C>T	snv	rs	761164605	rs761164605
					19	1207036	G>A,T	snv	rs	761762690	rs761762690
					19	1226480	C>A	snv	rs	762124698	rs762124698
					19	1226603	G>A,T	snv	rs	762482152	rs762482152
					19	1226531	G>C	snv	rs	763314442	rs763314442
					19	1219412	G>A,C,T	snv	rs	763353991	rs763353991
					19	1226498	G>A	snv	rs	763586612	rs763586612
					19	1206939	T>A,C	snv	rs	764154797	rs764154797
					19	1220600	C>G,T	snv	rs	764244639	rs764244639
					19	1218494	A>G	snv	rs	764449808	rs764449808
					19	1223151	A>G	snv	rs	764458789	rs764458789
					19	1226601	C>T	snv	rs	764639416	rs764639416
					19	1207037	C>T	snv	rs	765367492	rs765367492
					19	1226487	G>A,C	snv	rs	765419233	rs765419233
					19	1218426	A>C,G	snv	rs	765890997	rs765890997
					19	1207056	A>C,G	snv	rs	766776431	rs766776431
					19	1223008	C>T	snv	rs	766958608	rs766958608
					19	1223160	T>G	snv	rs	767100677	rs767100677
					19	1206923	G>A,C,T	snv	rs	767300470	rs767300470
					19	1226538	C>G,T	snv	rs	768058962	rs768058962
					19	1223067	A>G	snv	rs	768144275	rs768144275
					19	1226525	G>A,C,T	snv	rs	768780695	rs768780695
					19	1226474	G>A,C	snv	rs	768870802	rs768870802
					19	1223127	G>A,C	snv	rs	769403473	rs769403473
					19	1223079	C>G,T	snv	rs	769644352	rs769644352
					19	1206984	C>G,T	snv	rs	770503805	rs770503805
					19	1218460	C>G	snv	rs	771049807	rs771049807
					19	1223040	C>A	snv	rs	771632414	rs771632414
					19	1207003	C>G,T	snv	rs	771765869	rs771765869
					19	1226576	C>G	snv	rs	772527201	rs772527201
					19	1223130	A>C,G	snv	rs	772963844	rs772963844
					19	1207140	C>T	snv	rs	773422811	rs773422811
					19	1220595	C>A,G,T	snv	rs	774100153	rs774100153
					19	1206930	C>G,T	snv	rs	775346785	rs775346785
					19	1218484	G>A,C,T	snv	rs	775595174	rs775595174
					19	1226589	G>A,C,T	snv	rs	775978755	rs775978755
					19	1219351	T>C,G	snv	rs	778868074	rs778868074
					19	1207115	G>A,C,T	snv	rs	779734289	rs779734289
					19	1219376	G>A,C	snv	rs	779987540	rs779987540
					19	1206962	C>A,G	snv	rs	780581573	rs780581573
					19	1218438	G>A,C,T	snv	rs	780749732	rs780749732
					19	1223023	T>C	snv	rs	781528711	rs781528711
					19	1221996	C>T	snv	rs	786201090	rs786201090
					19	1226580	A>G	snv	rs	786201309	rs786201309
					19	1219402	C>G,T	snv	rs	786201510	rs786201510
					19	1207013	G>A,T	snv	rs	786201782	rs786201782
					19	1223054	C>A,G	snv	rs	786201811	rs786201811
					19	1220490	C>A,G,T	snv	rs	786202134	rs786202134
					19	1223145	A>G	snv	rs	786202388	rs786202388
					19	1223007	C>G,T	snv	rs	786202431	rs786202431
					19	1220444	C>T	snv	rs	786202466	rs786202466
					19	1219357	G>A	snv	rs	786202544	rs786202544
					19	1207029	G>A,T	snv	rs	786203250	rs786203250
					19	1221316	CC>GT	mnv	rs	786205863	rs786205863
					19	1226524	C>A,G,T	snv	rs	863224360	rs863224360
					19	1207012	G>A,C	snv	rs	863224363	rs863224363
					19	1226609	AG>CC	mnv	rs	864622091	rs864622091
					19	1223095	T>C	snv	rs	864622118	rs864622118
					19	1223010	G>C,T	snv	rs	864622303	rs864622303
					19	1226588	C>A,G,T	snv	rs	864622448	rs864622448
					19	1222987	G>A,T	snv	rs	864622488	rs864622488
					19	1223044	A>G	snv	rs	864622638	rs864622638
					19	1206998	A>T	snv	rs	864622719	rs864622719
					19	1221314	G>A,C,T	snv	rs	865941858	rs865941858
					19	1221967	C>A,T	snv	rs	866454760	rs866454760
					19	1221970	C>A,T	snv	rs	866664820	rs866664820
					19	1223088	G>C	snv	rs	876658160	rs876658160
					19	1207199	A>G	snv	rs	876658314	rs876658314
					19	1220436	C>A,T	snv	rs	876658393	rs876658393
					19	1223113	A>G	snv	rs	876658522	rs876658522
					19	1223055	C>G,T	snv	rs	876658594	rs876658594
					19	1207028	C>T	snv	rs	876658779	rs876658779
					19	1226502	T>C,G	snv	rs	876658871	rs876658871
					19	1221269	T>A	snv	rs	876658978	rs876658978
					19	1220428	C>T	snv	rs	876659126	rs876659126
					19	1220582	C>A,T	snv	rs	876659254	rs876659254
					19	1220417	A>C,G	snv	rs	876659972	rs876659972
					19	1207072	C>G,T	snv	rs	876660426	rs876660426
					19	1220609	C>A,G	snv	rs	876660473	rs876660473
					19	1226520	T>C,G	snv	rs	876661013	rs876661013
					19	1206938	C>G,T	snv	rs	876661079	rs876661079
					19	1207089	C>G,T	snv	rs	876661128	rs876661128
					19	1226463	C>T	snv	rs	876661153	rs876661153
					19	1221227	C>T	snv	rs	876661238	rs876661238
					19	1220692	G>C,T	snv	rs	878853247	rs878853247
					19	1226507	A>C,G,T	snv	rs	878853983	rs878853983
					19	1226598	G>A,C	snv	rs	878853986	rs878853986
					19	1218447	C>G,T	snv	rs	878853987	rs878853987
					19	1219409	C>G,T	snv	rs	878853988	rs878853988
					19	1220484	C>G,T	snv	rs	878853991	rs878853991
					19	1220707	G>A,T	snv	rs	878853992	rs878853992
					19	1220450	A>G	snv	rs	886037859	rs886037859
					19	1220449	A>G	snv	rs	886037926	rs886037926
					19	1206921	T>G	snv	rs	886054216	rs886054216
					19	1221224	C>T	snv	rs	886054218	rs886054218
					19	1206920	G>A,C	snv	rs	906049559	rs906049559
					19	1207156	G>A,C	snv	rs	961970080	rs961970080
					19	1226600	T>A,C	snv	rs	969257745	rs969257745
					19	1206961	G>A,C	snv	rs	969419908	rs969419908
					19	1226490	A>G	snv	rs	985937027	rs985937027
					19	1219380	C>T	snv	rs	1006375117	rs1006375117
					19	1221314	GC>CT	mnv	rs	1057517603	rs1057517603
					19	1220495	G>T	snv	rs	1057519858	rs1057519858
					19	1220630	C>T	snv	rs	1057520017	rs1057520017
					19	1223124	T>C	snv	rs	1057520018	rs1057520018
					19	1220627	G>A	snv	rs	1057520038	rs1057520038
					19	1207169	C>G,T	snv	rs	1057520039	rs1057520039
					19	1218449	A>G	snv	rs	1057520040	rs1057520040
					19	1220438	T>A	snv	rs	1057520041	rs1057520041
					19	1222988	G>C	snv	rs	1057520042	rs1057520042
					19	1220694	C>A,G	snv	rs	1057520379	rs1057520379
					19	1221244	G>A,T	snv	rs	1057520606	rs1057520606
					19	1226485	T>C,G	snv	rs	1057521658	rs1057521658
					19	1221285	G>A,T	snv	rs	1057523146	rs1057523146
					19	1221955	T>C	snv	rs	1057524439	rs1057524439
					19	1226469	A>G	snv	rs	1060499951	rs1060499951
					19	1222998	A>C	snv	rs	1060499952	rs1060499952
					19	1207025	C>A,G,T	snv	rs	1060499954	rs1060499954
					19	1223112	G>A	snv	rs	1060499955	rs1060499955
					19	1218425	A>G	snv	rs	1060499957	rs1060499957
					19	1219356	T>C	snv	rs	1060499958	rs1060499958
					19	1226457	A>T	snv	rs	1060499963	rs1060499963
					19	1220650	G>A	snv	rs	1060499964	rs1060499964
					19	1226523	A>C,G	snv	rs	1060499965	rs1060499965
					19	1220657	C>T	snv	rs	1060499966	rs1060499966
					19	1223139	G>A	snv	rs	1060499967	rs1060499967
					19	1226540	C>A	snv	rs	1060499968	rs1060499968
					19	1206956	G>A	snv	rs	1060499970	rs1060499970
					19	1206974	G>A,T	snv	rs	1064793751	rs1064793751
					19	1226627	T>A	snv	rs	1064793938	rs1064793938
					19	1220635	G>A	snv	rs	1064794015	rs1064794015
					19	1220435	A>C,G	snv	rs	1064794805	rs1064794805
					19	1220485	T>G	snv	rs	1064794883	rs1064794883
					19	1226616	TC>AG	mnv	rs	1064795504	rs1064795504
					19	1223005	C>T	snv	rs	1064795752	rs1064795752
					19	1220696	T>A	snv	rs	1131690919	rs1131690919
					19	1207151	C>G,T	snv	rs	1131690927	rs1131690927
					19	1220389	A>T	snv	rs	1131690938	rs1131690938
					19	1207085	G>A	snv	rs	1131690942	rs1131690942
					19	1207077	T>C	snv	rs	1131690943	rs1131690943
					19	1221999	C>A,T	snv	rs	1131690945	rs1131690945
					19	1226581	C>A,G,T	snv	rs	1158714606	rs1158714606
					19	1206918	A>C	snv	rs	1159551738	rs1159551738
					19	1226595	C>A,G,T	snv	rs	1166243253	rs1166243253
					19	1220645	C>T	snv	rs	1167609100	rs1167609100
					19	1207142	G>A,C	snv	rs	1167680274	rs1167680274
					19	1206977	A>G	snv	rs	1174992777	rs1174992777
					19	1206927	A>C,G	snv	rs	1178249537	rs1178249537
					19	1206959	G>A	snv	rs	1179004732	rs1179004732
					19	1223020	C>T	snv	rs	1181445340	rs1181445340
					19	1220458	C>A,T	snv	rs	1185119025	rs1185119025
					19	1223090	G>A,T	snv	rs	1195673013	rs1195673013
					19	1218485	A>C,G	snv	rs	1205003744	rs1205003744
					19	1220588	A>G,T	snv	rs	1206092648	rs1206092648
					19	1219373	A>G	snv	rs	1213608514	rs1213608514
					19	1219397	G>A,C	snv	rs	1225872771	rs1225872771
					19	1223170	C>G,T	snv	rs	1230130092	rs1230130092
					19	1219382	G>A,C	snv	rs	1241537285	rs1241537285
					19	1226484	A>G	snv	rs	1247102370	rs1247102370
					19	1222006	G>A,T	snv	rs	1248289980	rs1248289980
					19	1226607	G>A,T	snv	rs	1253803683	rs1253803683
					19	1223074	T>C	snv	rs	1272426209	rs1272426209
					19	1226462	C>T	snv	rs	1287849806	rs1287849806
					19	1207190	G>A	snv	rs	1288388685	rs1288388685
					19	1218476	T>C	snv	rs	1296728798	rs1296728798
					19	1223166	G>A,C	snv	rs	1311925225	rs1311925225
					19	1219372	C>G,T	snv	rs	1315791661	rs1315791661
					19	1223141	C>G,T	snv	rs	1321578734	rs1321578734
					19	1226561	G>A,T	snv	rs	1330230723	rs1330230723
					19	1206996	G>A	snv	rs	1331020864	rs1331020864
					19	1207196	G>A,C	snv	rs	1333336656	rs1333336656
					19	1223065	G>A	snv	rs	1342275430	rs1342275430
					19	1221338	A>G	snv	rs	1349316725	rs1349316725
					19	1221317	C>T	snv	rs	1356762205	rs1356762205
					19	1206929	C>A,T	snv	rs	1360284524	rs1360284524
					19	1222003	A>G,T	snv	rs	1363241574	rs1363241574
					19	1221232	C>A,G,T	snv	rs	1363669559	rs1363669559
					19	1223025	C>A,G	snv	rs	1377304428	rs1377304428
					19	1206937	G>C,T	snv	rs	1379630288	rs1379630288
					19	1219377	T>C	snv	rs	1380135986	rs1380135986
					19	1226582	C>G,T	snv	rs	1386678110	rs1386678110
					19	1207162	G>A,T	snv	rs	1400078073	rs1400078073
					19	1223047	C>G,T	snv	rs	1405959130	rs1405959130
					19	1218437	G>A,C	snv	rs	1406974389	rs1406974389
					19	1219324	G>A	snv	rs	1421605142	rs1421605142
					19	1206969	C>T	snv	rs	1426026332	rs1426026332
					19	1220380	T>C	snv	rs	1431247846	rs1431247846
					19	1226542	G>A,T	snv	rs	1436178098	rs1436178098
					19	1226592	A>G	snv	rs	1446554442	rs1446554442
					19	1223093	C>G,T	snv	rs	1448942333	rs1448942333
					19	1220431	A>G	snv	rs	1450703616	rs1450703616
					19	1206957	G>A	snv	rs	1458974438	rs1458974438
					19	1226593	G>C	snv	rs	1459406168	rs1459406168
					19	1226608	C>A,T	snv	rs	1472814508	rs1472814508
					19	1207119	C>G,T	snv	rs	1473347455	rs1473347455
					19	1206966	T>C	snv	rs	1555734894	rs1555734894
					19	1206971	G>A,T	snv	rs	1555734898	rs1555734898
					19	1206989	A>G	snv	rs	1555734913	rs1555734913
					19	1207020	A>G	snv	rs	1555734937	rs1555734937
					19	1207031	C>G	snv	rs	1555734954	rs1555734954
					19	1207035	A>C	snv	rs	1555734959	rs1555734959
					19	1207041	C>T	snv	rs	1555734967	rs1555734967
					19	1207057	G>A,T	snv	rs	1555734974	rs1555734974
					19	1207070	G>A,T	snv	rs	1555734984	rs1555734984
					19	1207155	A>C	snv	rs	1555735046	rs1555735046
					19	1218431	T>C	snv	rs	1555737397	rs1555737397
					19	1218462	G>C	snv	rs	1555737431	rs1555737431
					19	1218463	C>G	snv	rs	1555737432	rs1555737432
					19	1218488	A>G	snv	rs	1555737454	rs1555737454
					19	1218490	A>C	snv	rs	1555737463	rs1555737463
					19	1219330	G>T	snv	rs	1555737753	rs1555737753
					19	1219368	T>C	snv	rs	1555737790	rs1555737790
					19	1219386	A>G	snv	rs	1555737812	rs1555737812
					19	1219407	C>A,T	snv	rs	1555737824	rs1555737824
					19	1219413	G>A	snv	rs	1555737830	rs1555737830
					19	1220441	A>C	snv	rs	1555738225	rs1555738225
					19	1220491	C>G,T	snv	rs	1555738276	rs1555738276
					19	1220599	G>A,T	snv	rs	1555738357	rs1555738357
					19	1220603	A>G	snv	rs	1555738370	rs1555738370
					19	1220605	G>A	snv	rs	1555738372	rs1555738372
					19	1220608	A>C,G	snv	rs	1555738373	rs1555738373
					19	1220618	C>G,T	snv	rs	1555738389	rs1555738389
					19	1220622	C>G,T	snv	rs	1555738391	rs1555738391
					19	1220639	T>A	snv	rs	1555738411	rs1555738411
					19	1220672	C>T	snv	rs	1555738440	rs1555738440
					19	1220693	A>G	snv	rs	1555738459	rs1555738459
					19	1220714	C>A	snv	rs	1555738476	rs1555738476
					19	1221218	A>T	snv	rs	1555738612	rs1555738612
					19	1221239	C>G	snv	rs	1555738621	rs1555738621
					19	1221248	G>A,C	snv	rs	1555738634	rs1555738634
					19	1221302	C>T	snv	rs	1555738685	rs1555738685
					19	1221307	G>A,C,T	snv	rs	1555738692	rs1555738692
					19	1221309	C>A	snv	rs	1555738693	rs1555738693
					19	1221316	C>G,T	snv	rs	1555738708	rs1555738708
					19	1221322	C>T	snv	rs	1555738722	rs1555738722
					19	1221332	T>C,G	snv	rs	1555738724	rs1555738724
					19	1221974	G>C,T	snv	rs	1555738868	rs1555738868
					19	1222993	G>A	snv	rs	1555739158	rs1555739158
					19	1223003	T>G	snv	rs	1555739169	rs1555739169
					19	1223069	G>A,T	snv	rs	1555739243	rs1555739243
					19	1223117	G>A,T	snv	rs	1555739303	rs1555739303
					19	1223142	A>G	snv	rs	1555739334	rs1555739334
					19	1226478	G>C	snv	rs	1555740077	rs1555740077
					19	1226483	A>C,G	snv	rs	1555740084	rs1555740084
					19	1226486	G>A	snv	rs	1555740086	rs1555740086
					19	1226489	C>A	snv	rs	1555740090	rs1555740090
					19	1226510	G>C,T	snv	rs	1555740118	rs1555740118
					19	1226555	T>A,C	snv	rs	1555740191	rs1555740191
					19	1226607	GC>AT	mnv	rs	1555740261	rs1555740261
					19	1226609	A>C	snv	rs	1555740263	rs1555740263
					19	1226612	A>G	snv	rs	1555740268	rs1555740268
					19	1207023	A>G	snv	rs	1568690022	rs1568690022
					19	1207026	C>G,T	snv	rs	1568690036	rs1568690036
					19	1207034	A>C	snv	rs	1568690070	rs1568690070
					19	1207046	C>G	snv	rs	1568690121	rs1568690121
					19	1207101	T>C,G	snv	rs	1568690276	rs1568690276
					19	1207108	G>C	snv	rs	1568690287	rs1568690287
					19	1207124	A>C,G	snv	rs	1568690334	rs1568690334
					19	1207130	T>C	snv	rs	1568690354	rs1568690354
					19	1218433	A>G	snv	rs	1568703342	rs1568703342
					19	1218461	A>G	snv	rs	1568703490	rs1568703490
					19	1219338	A>G	snv	rs	1568705335	rs1568705335
					19	1219355	A>G	snv	rs	1568705410	rs1568705410
					19	1219359	A>G	snv	rs	1568705439	rs1568705439
					19	1219374	G>A	snv	rs	1568705518	rs1568705518
					19	1220381	G>A	snv	rs	1568707502	rs1568707502
					19	1220449	AAC>GAA	mnv	rs	1568707668	rs1568707668
					19	1220581	G>A	snv	rs	1568707988	rs1568707988
					19	1220612	G>T	snv	rs	1568708105	rs1568708105
					19	1220642	A>G	snv	rs	1568708204	rs1568708204
					19	1220708	G>A,T	snv	rs	1568708382	rs1568708382
					19	1220713	A>C	snv	rs	1568708396	rs1568708396
					19	1221215	A>C,G	snv	rs	1568709113	rs1568709113
					19	1221226	A>G	snv	rs	1568709142	rs1568709142
					19	1221263	A>C,G	snv	rs	1568709214	rs1568709214
					19	1221277	A>G	snv	rs	1568709259	rs1568709259
					19	1221976	G>A	snv	rs	1568710381	rs1568710381
					19	1223017	C>T	snv	rs	1568712000	rs1568712000
					19	1223043	G>A	snv	rs	1568712119	rs1568712119
					19	1223077	T>C	snv	rs	1568712203	rs1568712203
					19	1223143	T>C	snv	rs	1568712477	rs1568712477
					19	1226454	G>A	snv	rs	1568716651	rs1568716651
					19	1226566	G>C	snv	rs	1568717266	rs1568717266
					19	1206917	G>C	snv	rs	1599914695	rs1599914695
					19	1206924	T>C,G	snv	rs	1599914720	rs1599914720
					19	1206931	GC>AA	mnv	rs	1599914747	rs1599914747
					19	1206951	C>T	snv	rs	1599914790	rs1599914790
					19	1206978	T>G	snv	rs	1599914854	rs1599914854
					19	1206979	G>A	snv	rs	1599914859	rs1599914859
					19	1206982	C>A,G,T	snv	rs	1599914867	rs1599914867
					19	1207059	A>T	snv	rs	1599915047	rs1599915047
					19	1207109	G>A	snv	rs	1599915144	rs1599915144
					19	1207136	A>G	snv	rs	1599915199	rs1599915199
					19	1207137	G>A	snv	rs	1599915204	rs1599915204
					19	1207178	C>T	snv	rs	1599915282	rs1599915282
					19	1218417	G>A,C	snv	rs	1599924529	rs1599924529
					19	1218451	A>C	snv	rs	1599924587	rs1599924587
					19	1218473	T>C	snv	rs	1599924608	rs1599924608
					19	1219328	A>G	snv	rs	1599925292	rs1599925292
					19	1219334	A>G	snv	rs	1599925301	rs1599925301
					19	1219341	A>G	snv	rs	1599925307	rs1599925307
					19	1219353	G>C	snv	rs	1599925335	rs1599925335
					19	1220419	G>A	snv	rs	1599926499	rs1599926499
					19	1220432	A>G	snv	rs	1599926514	rs1599926514
					19	1220620	A>G	snv	rs	1599926852	rs1599926852
					19	1220662	G>A	snv	rs	1599926923	rs1599926923
					19	1220665	C>G,T	snv	rs	1599926930	rs1599926930
					19	1220710	G>A	snv	rs	1599927009	rs1599927009
					19	1221221	T>C	snv	rs	1599927536	rs1599927536
					19	1221241	T>G	snv	rs	1599927580	rs1599927580
					19	1221246	A>C	snv	rs	1599927585	rs1599927585
					19	1221250	G>A	snv	rs	1599927600	rs1599927600
					19	1221283	A>G	snv	rs	1599927641	rs1599927641
					19	1221290	G>A	snv	rs	1599927654	rs1599927654
					19	1221298	A>G	snv	rs	1599927666	rs1599927666
					19	1223031	C>G,T	snv	rs	1599929342	rs1599929342
					19	1223122	T>G	snv	rs	1599929512	rs1599929512
					19	1223155	A>G	snv	rs	1599929567	rs1599929567
					19	1223157	G>A,T	snv	rs	1599929572	rs1599929572
					19	1223163	A>G	snv	rs	1599929579	rs1599929579
					19	1226481	A>C	snv	rs	1599932087	rs1599932087
					19	1226533	G>C	snv	rs	1599932241	rs1599932241
					19	1226537	GC>TT	mnv	rs	1599932256	rs1599932256
					19	1226636	A>C	snv	rs	1599932556	rs1599932556
					19	1206914	A>T	snv	rs	2080669644	rs2080669644
					19	1206942	G>T	snv	rs	2080670108	rs2080670108
					19	1206963	T>C	snv	rs	2080670397	rs2080670397
					19	1206973	GG>TT	mnv	rs	2080670569	rs2080670569
					19	1206980	G>C	snv	rs	2080670686	rs2080670686
					19	1207051	C>G,T	snv	rs	2080671593	rs2080671593
					19	1207066	G>A	snv	rs	2080671791	rs2080671791
					19	1207086	G>A	snv	rs	2080672099	rs2080672099
					19	1207088	T>C	snv	rs	2080672150	rs2080672150
					19	1207095	G>A	snv	rs	2080672271	rs2080672271
					19	1207118	T>C	snv	rs	2080672529	rs2080672529
					19	1207122	A>G	snv	rs	2080672614	rs2080672614
					19	1207146	A>C,G	snv	rs	2080672927	rs2080672927
					19	1207154	A>C	snv	rs	2080673023	rs2080673023
					19	1207175	A>G	snv	rs	2080673286	rs2080673286
					19	1218434	G>C	snv	rs	2080758446	rs2080758446
					19	1218477	A>T	snv	rs	2080758837	rs2080758837
					19	1218491	A>G	snv	rs	2080759053	rs2080759053
					19	1219343	T>C	snv	rs	2080765290	rs2080765290
					19	1219392	T>G	snv	rs	2080765851	rs2080765851
					19	1219394	C>T	snv	rs	2080765884	rs2080765884
					19	1220414	G>A	snv	rs	2080774259	rs2080774259
					19	1220459	T>C	snv	rs	2080774695	rs2080774695
					19	1220476	C>T	snv	rs	2080774858	rs2080774858
					19	1220492	T>G	snv	rs	2080775051	rs2080775051
					19	1220589	C>G	snv	rs	2080775908	rs2080775908
					19	1220590	C>G,T	snv	rs	2080775942	rs2080775942
					19	1220651	A>G	snv	rs	2080776621	rs2080776621
					19	1220656	G>A	snv	rs	2080776680	rs2080776680
					19	1220705	C>T	snv	rs	2080777192	rs2080777192
					19	1221252	C>A	snv	rs	2080781876	rs2080781876
					19	1221253	A>G	snv	rs	2080781890	rs2080781890
					19	1221280	G>A	snv	rs	2080782189	rs2080782189
					19	1221311	G>A	snv	rs	2080782575	rs2080782575
					19	1221326	C>G,T	snv	rs	2080782934	rs2080782934
					19	1222986	T>C	snv	rs	2080795639	rs2080795639
					19	1222996	A>G	snv	rs	2080795745	rs2080795745
					19	1223073	G>A	snv	rs	2080796782	rs2080796782
					19	1223082	T>C	snv	rs	2080796950	rs2080796950
					19	1223106	G>A	snv	rs	2080797253	rs2080797253
					19	1223125	T>C	snv	rs	2080797498	rs2080797498
					19	1223146	T>C	snv	rs	2080797878	rs2080797878
					19	1223147	C>G	snv	rs	2080797894	rs2080797894
					19	1223162	C>G	snv	rs	2080798043	rs2080798043
					19	1226459	G>A	snv	rs	2080821529	rs2080821529
					19	1226466	A>G	snv	rs	2080821588	rs2080821588
					19	1226471	G>A	snv	rs	2080821683	rs2080821683
					19	1226517	G>A	snv	rs	2080822382	rs2080822382
					19	1226546	A>G	snv	rs	2080822902	rs2080822902
					19	1226573	G>A	snv	rs	2080823389	rs2080823389
					19	1226585	G>T	snv	rs	2080823635	rs2080823635
					19	1220503	G>A,T	snv	rs	121913317	rs121913317
					19	1226473	G>A,T	snv	rs	747018506	rs747018506
					19	1223172	G>A,C	snv	rs	747655835	rs747655835
					19	1220661	C>A,T	snv	rs	748832988	rs748832988
					19	1206954	A>G	snv	rs	750708224	rs750708224
					19	1226611	C>G,T	snv	rs	751352435	rs751352435
					19	1220600	C>G,T	snv	rs	764244639	rs764244639
					19	1226487	G>A,C	snv	rs	765419233	rs765419233
					19	1226538	C>G,T	snv	rs	768058962	rs768058962
					19	1226525	G>A,C,T	snv	rs	768780695	rs768780695
					19	1223079	C>G,T	snv	rs	769644352	rs769644352
					19	1218460	C>G	snv	rs	771049807	rs771049807
					19	1223040	C>A	snv	rs	771632414	rs771632414
					19	1207003	C>G,T	snv	rs	771765869	rs771765869
					19	1226576	C>G	snv	rs	772527201	rs772527201
					19	1220595	C>A,G,T	snv	rs	774100153	rs774100153
					19	1218464	T>C	snv	rs	532995063	rs532995063
					19	1226565	A>C	snv	rs	556083961	rs556083961
					19	1221230	G>A	snv	rs	730881977	rs730881977
					19	1226521	G>A	snv	rs	746930791	rs746930791
					19	1219361	G>C	snv	rs	750335052	rs750335052
					19	1207079	G>A	snv	rs	753252227	rs753252227
					19	1223140	A>G	snv	rs	760918973	rs760918973
					19	1219379	C>T	snv	rs	765194348	rs765194348
					19	1223159	C>G,T	snv	rs	765774300	rs765774300
					19	1226529	C>T	snv	rs	770011294	rs770011294
					19	1207110	T>C,G	snv	rs	771678242	rs771678242
					19	1207053	G>A	snv	rs	866690702	rs866690702
					19	1219362	A>G	snv	rs	867060159	rs867060159
					19	1218445	C>A	snv	rs	867918757	rs867918757
					19	1226606	AG>CT	mnv	rs	876659704	rs876659704
					19	1220385	G>C	snv	rs	897087953	rs897087953
					19	1219331	G>C	snv	rs	918009872	rs918009872
					19	1220674	T>C	snv	rs	929783669	rs929783669
					19	1223107	A>T	snv	rs	964853039	rs964853039
					19	1223053	A>G	snv	rs	1034888250	rs1034888250
					19	1226606	A>C	snv	rs	1185729369	rs1185729369
					19	1226516	T>C	snv	rs	1214125670	rs1214125670
					19	1221266	T>C	snv	rs	1226608647	rs1226608647
					19	1219366	G>A	snv	rs	1284294073	rs1284294073
					19	1207184	G>A	snv	rs	1284530663	rs1284530663
					19	1207032	G>A	snv	rs	1288190366	rs1288190366
					19	1220617	A>T	snv	rs	1300171938	rs1300171938
					19	1218500	T>C	snv	rs	1307350024	rs1307350024
					19	1218487	G>A	snv	rs	1316669124	rs1316669124
					19	1207010	G>C	snv	rs	1319831476	rs1319831476
					19	1220653	A>C	snv	rs	1321933519	rs1321933519
					19	1220666	T>C	snv	rs	1339614614	rs1339614614
					19	1221325	T>C	snv	rs	1357007055	rs1357007055
					19	1220420	G>A	snv	rs	1358890732	rs1358890732
					19	1207185	G>A	snv	rs	1359022760	rs1359022760
					19	1226630	G>A	snv	rs	1371667554	rs1371667554
					19	1218466	G>A	snv	rs	1373476434	rs1373476434
					19	1226625	T>G	snv	rs	1373682885	rs1373682885
					19	1220405	A>C,G	snv	rs	1387789089	rs1387789089
					19	1206926	G>A	snv	rs	1399081375	rs1399081375
					19	1222997	G>T	snv	rs	1409790643	rs1409790643
					19	1223134	A>C	snv	rs	1424464160	rs1424464160
					19	1221304	G>A	snv	rs	1461580063	rs1461580063
					19	1223028	A>C,G	snv	rs	1464772848	rs1464772848
					19	1221984	A>G	snv	rs	1468076504	rs1468076504
					19	1207071	A>G	snv	rs	1478412153	rs1478412153
					19	1223022	G>T	snv	rs	1481299816	rs1481299816
					19	1207173	G>A	snv	rs	1568690463	rs1568690463
					19	1207121	G>C	snv	rs	1599915169	rs1599915169
					19	1220399	T>G	snv	rs	1599926460	rs1599926460
					19	1221223	A>C	snv	rs	1599927539	rs1599927539
					19	1206932	C>A	snv	rs	2080669968	rs2080669968
					19	1207080	G>A	snv	rs	2080672007	rs2080672007
					19	1207107	A>T	snv	rs	2080672352	rs2080672352
					19	1207134	G>A	snv	rs	2080672769	rs2080672769
					19	1207170	G>A	snv	rs	2080673243	rs2080673243
					19	1207191	C>T	snv	rs	2080673476	rs2080673476
					19	1219364	A>G	snv	rs	2080765538	rs2080765538
					19	1220464	A>C	snv	rs	2080774753	rs2080774753
					19	1220465	C>A	snv	rs	2080774765	rs2080774765
					19	1220648	C>T	snv	rs	2080776562	rs2080776562
					19	1220695	A>G	snv	rs	2080777009	rs2080777009
					19	1222000	A>G	snv	rs	2080788003	rs2080788003
					19	1223037	A>T	snv	rs	2080796330	rs2080796330
					19	1223050	A>G	snv	rs	2080796505	rs2080796505
					19	1226456	C>G	snv	rs	2080821495	rs2080821495
					19	1226499	G>A	snv	rs	2080822137	rs2080822137

## Sheet: List B
rs121913315
rs121913316			Total Deleterious nsSNP Found from Seven Tools (SIFT, PolyPhen-2, Pmut, MutPred, SNAP2, SNP&GO and PANTHER)
								No of Deleterious nsSNP: 2

## Sheet: List C
rs121913315
							Final Deleterious nsSNP
