# Supplementary material for: Investigation of pathogenic germline variants in gastric cancer and development of “GasCanBase” database
Source: Cancer Rep (Hoboken). 2023 Oct 22;6(12):e1906. doi: 10.1002/cnr2.1906 (PMC10728505; doi:10.1002/cnr2.1906)
Supplement: Supplementary file 1 — Data S1 Supporting Information. [file CNR2-6-e1906-s001.zip › Supplementary File/Table S44. Selection of nsSNP of TNF.xlsx]

## Sheet: List A
Total nsSNP Found from dbSNP Database					#chr	pos	variation	variant_type			snp_id
	Gene : TNF				6	31576785	C>G,T	snv	rs	4645843	rs4645843
	No of SNP: 1727				6	31577157	C>T	snv	rs	281865419	rs281865419
	No of nsSNP: 161				6	31576785	C>G,T	snv	rs	4645843	rs4645843
					6	31576814	G>A	snv	rs	1800620	rs1800620
					6	31575895	C>A,T	snv	rs	3179060	rs3179060
					6	31577416	T>A	snv	rs	11574936	rs11574936
					6	31576538	C>T	snv	rs	35131721	rs35131721
					6	31577377	C>A	snv	rs	140654183	rs140654183
					6	31577475	C>A,T	snv	rs	141307820	rs141307820
					6	31573661	A>T	snv	rs	142240704	rs142240704
					6	31577412	C>T	snv	rs	180710258	rs180710258
					6	31577511	G>A	snv	rs	186486397	rs186486397
					6	31576794	A>C	snv	rs	190788828	rs190788828
					6	31575878	C>T	snv	rs	200241887	rs200241887
					6	31575764	G>A,C	snv	rs	201502336	rs201502336
					6	31573631	G>A	snv	rs	267600955	rs267600955
					6	31577308	G>A	snv	rs	369510319	rs369510319
					6	31575743	T>C,G	snv	rs	369780852	rs369780852
					6	31576772	T>C	snv	rs	369783162	rs369783162
					6	31577481	G>A,T	snv	rs	370893734	rs370893734
					6	31577316	G>A,C,T	snv	rs	373646181	rs373646181
					6	31575763	C>T	snv	rs	374531985	rs374531985
					6	31577127	G>A	snv	rs	375472217	rs375472217
					6	31577455	G>A	snv	rs	376368223	rs376368223
					6	31575797	A>C,G	snv	rs	377338702	rs377338702
					6	31577184	G>A,T	snv	rs	548532642	rs548532642
					6	31577278	C>A,G,T	snv	rs	552363141	rs552363141
					6	31575862	G>A,T	snv	rs	558678940	rs558678940
					6	31573590	C>T	snv	rs	566451995	rs566451995
					6	31577313	G>A	snv	rs	570927821	rs570927821
					6	31575827	G>A	snv	rs	576621666	rs576621666
					6	31577370	A>G	snv	rs	746735395	rs746735395
					6	31577158	G>A	snv	rs	747115001	rs747115001
					6	31575838	C>T	snv	rs	747406665	rs747406665
					6	31575754	A>C	snv	rs	747694851	rs747694851
					6	31577281	A>G	snv	rs	753130938	rs753130938
					6	31575805	G>A	snv	rs	753713562	rs753713562
					6	31575811	C>A,G,T	snv	rs	754639425	rs754639425
					6	31575902	G>A	snv	rs	756182468	rs756182468
					6	31575853	T>C	snv	rs	757794184	rs757794184
					6	31577466	G>A	snv	rs	758189183	rs758189183
					6	31577282	T>A,G	snv	rs	758652888	rs758652888
					6	31577155	G>A	snv	rs	758704433	rs758704433
					6	31576552	C>G,T	snv	rs	759609722	rs759609722
					6	31575769	G>A,T	snv	rs	759696973	rs759696973
					6	31577247	G>C	snv	rs	759960481	rs759960481
					6	31577394	G>A	snv	rs	760036765	rs760036765
					6	31573652	C>T	snv	rs	762480543	rs762480543
					6	31575788	C>G,T	snv	rs	763000109	rs763000109
					6	31577485	A>C	snv	rs	763621932	rs763621932
					6	31575814	C>G	snv	rs	764955335	rs764955335
					6	31575926	A>G	snv	rs	765178016	rs765178016
					6	31573583	G>A	snv	rs	769344065	rs769344065
					6	31577476	G>A	snv	rs	770509340	rs770509340
					6	31575755	G>A	snv	rs	771650207	rs771650207
					6	31576779	G>A	snv	rs	772270241	rs772270241
					6	31577355	A>G	snv	rs	772842161	rs772842161
					6	31577221	A>G	snv	rs	772893367	rs772893367
					6	31577185	T>C	snv	rs	774032100	rs774032100
					6	31576579	A>G	snv	rs	775365890	rs775365890
					6	31575781	G>A	snv	rs	775506502	rs775506502
					6	31576543	G>A	snv	rs	776692566	rs776692566
					6	31575836	T>C	snv	rs	777405140	rs777405140
					6	31577467	A>G	snv	rs	777545571	rs777545571
					6	31575910	G>A	snv	rs	777874746	rs777874746
					6	31577194	G>A	snv	rs	778657377	rs778657377
					6	31577317	T>G	snv	rs	778731236	rs778731236
					6	31577463	G>A	snv	rs	778803751	rs778803751
					6	31577176	C>A	snv	rs	780017660	rs780017660
					6	31575871	G>A	snv	rs	867435711	rs867435711
					6	31577187	G>A,C	snv	rs	896229826	rs896229826
					6	31576782	C>A	snv	rs	897338372	rs897338372
					6	31575842	G>C	snv	rs	915225183	rs915225183
					6	31577138	G>A,C	snv	rs	918715293	rs918715293
					6	31577277	A>C	snv	rs	946653352	rs946653352
					6	31575875	C>T	snv	rs	948780599	rs948780599
					6	31575751	G>C	snv	rs	953747858	rs953747858
					6	31576565	T>C	snv	rs	956294956	rs956294956
					6	31576567	G>A	snv	rs	972350853	rs972350853
					6	31575784	G>A	snv	rs	972459518	rs972459518
					6	31575766	G>A	snv	rs	982610810	rs982610810
					6	31577356	A>G	snv	rs	1026340472	rs1026340472
					6	31575880	C>T	snv	rs	1036935762	rs1036935762
					6	31577289	C>T	snv	rs	1043594093	rs1043594093
					6	31575803	C>T	snv	rs	1160009797	rs1160009797
					6	31573685	G>A	snv	rs	1169549387	rs1169549387
					6	31577362	C>T	snv	rs	1170638621	rs1170638621
					6	31573644	A>G	snv	rs	1178767592	rs1178767592
					6	31575824	G>A	snv	rs	1192279581	rs1192279581
					6	31575919	A>G	snv	rs	1213638600	rs1213638600
					6	31576799	G>A	snv	rs	1226254115	rs1226254115
					6	31577208	G>T	snv	rs	1232013698	rs1232013698
					6	31575809	G>A,T	snv	rs	1234547532	rs1234547532
					6	31577372	G>C	snv	rs	1248805983	rs1248805983
					6	31577253	T>C	snv	rs	1249049547	rs1249049547
					6	31576808	G>A	snv	rs	1250554906	rs1250554906
					6	31576537	C>T	snv	rs	1250915035	rs1250915035
					6	31577246	G>A,C	snv	rs	1254070643	rs1254070643
					6	31575922	G>A,C	snv	rs	1258319339	rs1258319339
					6	31575826	C>T	snv	rs	1260793650	rs1260793650
					6	31575818	G>A,C	snv	rs	1271411982	rs1271411982
					6	31575761	T>C	snv	rs	1288613011	rs1288613011
					6	31577196	G>A	snv	rs	1298153213	rs1298153213
					6	31575865	G>C	snv	rs	1312232547	rs1312232547
					6	31575799	A>G	snv	rs	1326672610	rs1326672610
					6	31576788	G>A	snv	rs	1337293584	rs1337293584
					6	31577128	C>A	snv	rs	1347135030	rs1347135030
					6	31575808	G>A	snv	rs	1353047835	rs1353047835
					6	31577444	G>A,C	snv	rs	1374918617	rs1374918617
					6	31575793	C>T	snv	rs	1375111873	rs1375111873
					6	31577154	C>T	snv	rs	1382518788	rs1382518788
					6	31577179	A>G	snv	rs	1391160979	rs1391160979
					6	31575790	C>G	snv	rs	1395544606	rs1395544606
					6	31575806	G>A	snv	rs	1405990400	rs1405990400
					6	31577502	T>C	snv	rs	1411364031	rs1411364031
					6	31575843	C>G	snv	rs	1418646618	rs1418646618
					6	31577271	C>T	snv	rs	1427914441	rs1427914441
					6	31573649	G>A,C	snv	rs	1428078404	rs1428078404
					6	31577175	G>A	snv	rs	1429901884	rs1429901884
					6	31575752	A>G	snv	rs	1445719601	rs1445719601
					6	31577259	G>A,T	snv	rs	1454071630	rs1454071630
					6	31577361	C>G	snv	rs	1466834409	rs1466834409
					6	31577391	G>A	snv	rs	1473587140	rs1473587140
					6	31576812	T>C	snv	rs	1479501729	rs1479501729
					6	31575917	A>G	snv	rs	1485010267	rs1485010267
					6	31575897	C>A	snv	rs	1562479959	rs1562479959
					6	31577242	C>T	snv	rs	1583049742	rs1583049742
					6	31577266	G>A	snv	rs	1583049783	rs1583049783
					6	31573589	G>A	snv	rs	1770982841	rs1770982841
					6	31573657	C>G	snv	rs	1770988389	rs1770988389
					6	31573664	A>G	snv	rs	1770989222	rs1770989222
					6	31573667	G>C	snv	rs	1770989499	rs1770989499
					6	31575742	A>G	snv	rs	1771143681	rs1771143681
					6	31575748	A>G	snv	rs	1771144082	rs1771144082
					6	31575800	A>G	snv	rs	1771149240	rs1771149240
					6	31575833	T>C	snv	rs	1771153168	rs1771153168
					6	31575886	T>A	snv	rs	1771156812	rs1771156812
					6	31576540	A>G	snv	rs	1771189266	rs1771189266
					6	31576568	C>A	snv	rs	1771190390	rs1771190390
					6	31576767	G>A	snv	rs	1771201159	rs1771201159
					6	31576793	A>G	snv	rs	1771203266	rs1771203266
					6	31576802	G>A	snv	rs	1771203934	rs1771203934
					6	31576805	C>T	snv	rs	1771204086	rs1771204086
					6	31577131	A>G	snv	rs	1771221539	rs1771221539
					6	31577134	G>A	snv	rs	1771221873	rs1771221873
					6	31577198	T>A	snv	rs	1771225987	rs1771225987
					6	31577204	G>T	snv	rs	1771226328	rs1771226328
					6	31577283	G>A	snv	rs	1771230588	rs1771230588
					6	31577340	C>G	snv	rs	1771233562	rs1771233562
					6	31577347	C>T	snv	rs	1771233910	rs1771233910
					6	31577350	C>A	snv	rs	1771234087	rs1771234087
					6	31577371	G>A	snv	rs	1771235417	rs1771235417
					6	31577388	G>A	snv	rs	1771236593	rs1771236593
					6	31577395	C>T	snv	rs	1771237282	rs1771237282
					6	31577409	G>A	snv	rs	1771237770	rs1771237770
					6	31577413	C>G	snv	rs	1771238095	rs1771238095
					6	31577415	A>G	snv	rs	1771238459	rs1771238459
					6	31577461	G>C	snv	rs	1771240597	rs1771240597
					6	31577501	G>C	snv	rs	1771243399	rs1771243399
					6	31576814	G>A	snv	rs	1800620	rs1800620
					6	31577416	T>A	snv	rs	11574936	rs11574936

## Sheet: List B
rs1800620
rs3179060			Totlal Deleterious nsSNP Found from Seven Tools (SIFT, PolyPhen-2, Pmut, MutPred, SNAP2, SNP&GO and PANTHER)
rs4645843								No of Deleterious nsSNP: 5
rs11574936
rs35131721

## Sheet: List C
rs11574936
							Final Deleterious nsSNP
