# Supplementary material for: Investigation of pathogenic germline variants in gastric cancer and development of “GasCanBase” database
Source: Cancer Rep (Hoboken). 2023 Oct 22;6(12):e1906. doi: 10.1002/cnr2.1906 (PMC10728505; doi:10.1002/cnr2.1906)
Supplement: Supplementary file 1 — Data S1 Supporting Information. [file CNR2-6-e1906-s001.zip › Supplementary File/Table S45. Selection of nsSNP of TP53.xlsx]

## Sheet: List A
Total nsSNP Found from dbSNP Database					#chr	pos	variation	variant_type		snp_id	snp_id
	Gene : TP53				17	7676154	G>A,C,T	snv	rs	1042522	rs1042522
	No of SNP: 9478				17	7673245	A>G,T	snv	rs	1642789	rs1642789
	No of nsSNP: 863				17	7676532	G>A,C	snv	rs	1800369	rs1800369
					17	7676230	G>A,T	snv	rs	1800371	rs1800371
					17	7688850	C>G,T	snv	rs	2287499	rs2287499
					17	7673312	A>C,G,T	snv	rs	3021068	rs3021068
					17	7674220	C>A,G,T	snv	rs	11540652	rs11540652
					17	7676040	C>A,G,T	snv	rs	11540654	rs11540654
					17	7673535	C>A,G,T	snv	rs	11575996	rs11575996
					17	7673788	G>A,C,T	snv	rs	17849781	rs17849781
					17	7688679	C>G,T	snv	rs	17880282	rs17880282
					17	7670613	A>C,G	snv	rs	17881470	rs17881470
					17	7670694	C>A,G,T	snv	rs	17882252	rs17882252
					17	7674216	C>A,G	snv	rs	28934571	rs28934571
					17	7674241	G>A,C,T	snv	rs	28934573	rs28934573
					17	7673776	G>A,C	snv	rs	28934574	rs28934574
					17	7674230	C>A,G,T	snv	rs	28934575	rs28934575
					17	7673802	C>A,G,T	snv	rs	28934576	rs28934576
					17	7674193	A>C,G,T	snv	rs	28934577	rs28934577
					17	7675088	C>A,T	snv	rs	28934578	rs28934578
					17	7675214	A>G	snv	rs	28934873	rs28934873
					17	7675161	G>A,C,T	snv	rs	28934874	rs28934874
					17	7675200	C>G	snv	rs	28934875	rs28934875
					17	7689055	C>G	snv	rs	34067256	rs34067256
					17	7674882	C>T	snv	rs	35163653	rs35163653
					17	7670630	C>A,G,T	snv	rs	35993958	rs35993958
					17	7673751	C>A,G,T	snv	rs	55819519	rs55819519
					17	7673821	G>A	snv	rs	55832599	rs55832599
					17	7673596	T>C,G	snv	rs	56184981	rs56184981
					17	7673833	T>C,G	snv	rs	72661119	rs72661119
					17	7673767	C>G,T	snv	rs	112431538	rs112431538
					17	7674221	G>A,C,T	snv	rs	121912651	rs121912651
					17	7674191	C>A,T	snv	rs	121912652	rs121912652
					17	7674208	A>G	snv	rs	121912653	rs121912653
					17	7675143	C>A,T	snv	rs	121912654	rs121912654
					17	7674238	C>A,G,T	snv	rs	121912655	rs121912655
					17	7674229	C>A,G,T	snv	rs	121912656	rs121912656
					17	7673806	C>A,G,T	snv	rs	121912657	rs121912657
					17	7676011	T>A,C,G	snv	rs	121912658	rs121912658
					17	7673554	C>A,T	snv	rs	121912659	rs121912659
					17	7673781	C>A,G,T	snv	rs	121912660	rs121912660
					17	7676264	C>A,G	snv	rs	121912661	rs121912661
					17	7670678	A>G	snv	rs	121912662	rs121912662
					17	7673745	T>A,C,G	snv	rs	121912663	rs121912663
					17	7670699	C>A,G,T	snv	rs	121912664	rs121912664
					17	7674965	G>A	snv	rs	121912665	rs121912665
					17	7674872	T>C,G	snv	rs	121912666	rs121912666
					17	7673766	T>A,C	snv	rs	121912667	rs121912667
					17	7673803	G>A,C,T	snv	rs	121913343	rs121913343
					17	7675152	C>G,T	snv	rs	137852789	rs137852789
					17	7675226	G>A,C	snv	rs	137852792	rs137852792
					17	7675089	G>A,C	snv	rs	138729528	rs138729528
					17	7674863	G>A,T	snv	rs	138983188	rs138983188
					17	7670658	T>C	snv	rs	141402957	rs141402957
					17	7674259	T>A,C	snv	rs	144340710	rs144340710
					17	7676196	G>C	snv	rs	144386518	rs144386518
					17	7673593	G>C	snv	rs	145151284	rs145151284
					17	7688835	G>A	snv	rs	145760222	rs145760222
					17	7674866	G>A	snv	rs	146340390	rs146340390
					17	7675083	G>A,T	snv	rs	147002414	rs147002414
					17	7675124	T>C,G	snv	rs	148924904	rs148924904
					17	7673773	G>A,C,T	snv	rs	149633775	rs149633775
					17	7670695	G>A,C	snv	rs	150293825	rs150293825
					17	7675058	C>T	snv	rs	150607408	rs150607408
					17	7669644	G>A	snv	rs	150842067	rs150842067
					17	7673823	C>A,T	snv	rs	193920774	rs193920774
					17	7674249	A>C	snv	rs	193920789	rs193920789
					17	7675131	C>T	snv	rs	193920817	rs193920817
					17	7673228	G>A,C,T	snv	rs	200274944	rs200274944
					17	7673836	C>A,T	snv	rs	200579969	rs200579969
					17	7689043	C>A,T	snv	rs	201340741	rs201340741
					17	7676564	C>G,T	snv	rs	201382018	rs201382018
					17	7676121	G>A,T	snv	rs	201717599	rs201717599
					17	7673728	C>A,G,T	snv	rs	201744589	rs201744589
					17	7676387	C>A,G,T	snv	rs	201753350	rs201753350
					17	7670616	G>A	snv	rs	267605075	rs267605075
					17	7674859	C>A,G,T	snv	rs	267605076	rs267605076
					17	7675212	A>C,G,T	snv	rs	267605077	rs267605077
					17	7689284	C>A	snv	rs	281865547	rs281865547
					17	7676050	A>C,G,T	snv	rs	368771578	rs368771578
					17	7676220	A>G,T	snv	rs	370502517	rs370502517
					17	7673772	C>G,T	snv	rs	371409680	rs371409680
					17	7675145	C>G,T	snv	rs	371524413	rs371524413
					17	7676181	G>A,C	snv	rs	372201428	rs372201428
					17	7673747	C>G,T	snv	rs	372613518	rs372613518
					17	7675054	A>G,T	snv	rs	375275361	rs375275361
					17	7670684	C>G,T	snv	rs	375338359	rs375338359
					17	7670706	G>A	snv	rs	375444154	rs375444154
					17	7670682	C>A,G	snv	rs	375573770	rs375573770
					17	7674237	G>A,C	snv	rs	375874539	rs375874539
					17	7675134	T>A,C,G	snv	rs	377274728	rs377274728
					17	7675070	C>A,G,T	snv	rs	397514495	rs397514495
					17	7670669	G>A,T	snv	rs	397516434	rs397516434
					17	7674945	G>A,C	snv	rs	397516435	rs397516435
					17	7674894	G>A,C,T	snv	rs	397516436	rs397516436
					17	7674227	T>A,C,G	snv	rs	483352695	rs483352695
					17	7673733	T>C	snv	rs	483352696	rs483352696
					17	7674944	C>A,G,T	snv	rs	483352697	rs483352697
					17	7674873	A>C,G,T	snv	rs	530941076	rs530941076
					17	7676124	G>A,C	snv	rs	534447939	rs534447939
					17	7676567	C>A,G,T	snv	rs	535274413	rs535274413
					17	7675146	G>A	snv	rs	563378859	rs563378859
					17	7670711	C>A,T	snv	rs	573154688	rs573154688
					17	7674959	G>A,C,T	snv	rs	587778718	rs587778718
					17	7674926	C>A,G,T	snv	rs	587778719	rs587778719
					17	7674893	C>A,G,T	snv	rs	587778720	rs587778720
					17	7675140	G>A,C	snv	rs	587780068	rs587780068
					17	7675127	A>C	snv	rs	587780069	rs587780069
					17	7675077	G>A,C,T	snv	rs	587780070	rs587780070
					17	7674951	G>A	snv	rs	587780071	rs587780071
					17	7674927	G>A,C	snv	rs	587780072	rs587780072
					17	7674262	T>C,G	snv	rs	587780073	rs587780073
					17	7674226	A>C,G,T	snv	rs	587780074	rs587780074
					17	7673820	C>A,G,T	snv	rs	587780075	rs587780075
					17	7673743	C>A,T	snv	rs	587780076	rs587780076
					17	7676224	C>G,T	snv	rs	587780728	rs587780728
					17	7675104	T>C	snv	rs	587780729	rs587780729
					17	7676574	A>C,T	snv	rs	587781277	rs587781277
					17	7675190	C>A,T	snv	rs	587781288	rs587781288
					17	7676119	C>T	snv	rs	587781307	rs587781307
					17	7676041	G>A,C,T	snv	rs	587781371	rs587781371
					17	7674889	A>C,G	snv	rs	587781386	rs587781386
					17	7674197	T>C,G	snv	rs	587781433	rs587781433
					17	7676225	G>A,T	snv	rs	587781460	rs587781460
					17	7676005	C>T	snv	rs	587781495	rs587781495
					17	7676055	C>A,T	snv	rs	587781504	rs587781504
					17	7673778	T>A,C,G	snv	rs	587781525	rs587781525
					17	7674268	A>C,G,T	snv	rs	587781589	rs587781589
					17	7676032	A>C	snv	rs	587781642	rs587781642
					17	7670627	C>T	snv	rs	587781663	rs587781663
					17	7669628	T>G	snv	rs	587781736	rs587781736
					17	7676244	T>C	snv	rs	587781767	rs587781767
					17	7676148	G>A	snv	rs	587781832	rs587781832
					17	7675101	C>A,T	snv	rs	587781845	rs587781845
					17	7669671	C>A,G,T	snv	rs	587781858	rs587781858
					17	7676262	G>A,T	snv	rs	587781866	rs587781866
					17	7675208	C>A,T	snv	rs	587781991	rs587781991
					17	7673761	C>T	snv	rs	587782006	rs587782006
					17	7674218	T>A,C	snv	rs	587782082	rs587782082
					17	7675139	C>A,G,T	snv	rs	587782144	rs587782144
					17	7676113	C>T	snv	rs	587782148	rs587782148
					17	7675221	T>A	snv	rs	587782160	rs587782160
					17	7674887	C>A,G,T	snv	rs	587782177	rs587782177
					17	7675178	A>C,G,T	snv	rs	587782197	rs587782197
					17	7670637	C>T	snv	rs	587782237	rs587782237
					17	7674257	A>C,G,T	snv	rs	587782289	rs587782289
					17	7674217	C>A,G,T	snv	rs	587782329	rs587782329
					17	7673713	T>C	snv	rs	587782391	rs587782391
					17	7676152	C>T	snv	rs	587782423	rs587782423
					17	7676049	T>C,G	snv	rs	587782447	rs587782447
					17	7676047	C>A,G,T	snv	rs	587782461	rs587782461
					17	7670700	G>A,C,T	snv	rs	587782529	rs587782529
					17	7675071	G>A,T	snv	rs	587782596	rs587782596
					17	7675185	C>A,T	snv	rs	587782620	rs587782620
					17	7676576	C>G	snv	rs	587782646	rs587782646
					17	7673710	T>C	snv	rs	587782654	rs587782654
					17	7674252	C>A,G,T	snv	rs	587782664	rs587782664
					17	7675157	G>A,C	snv	rs	587782705	rs587782705
					17	7676155	G>A,C,T	snv	rs	587782769	rs587782769
					17	7676198	G>A,T	snv	rs	587782776	rs587782776
					17	7676250	A>G	snv	rs	587782877	rs587782877
					17	7669626	C>A,T	snv	rs	587783064	rs587783064
					17	7673734	G>A	snv	rs	672601296	rs672601296
					17	7676263	G>A	snv	rs	730881993	rs730881993
					17	7676103	G>A	snv	rs	730881994	rs730881994
					17	7676079	A>T	snv	rs	730881995	rs730881995
					17	7676025	T>C	snv	rs	730881996	rs730881996
					17	7675999	A>C,T	snv	rs	730881997	rs730881997
					17	7675232	G>A,C,T	snv	rs	730881999	rs730881999
					17	7675137	C>G,T	snv	rs	730882000	rs730882000
					17	7675119	G>A,T	snv	rs	730882001	rs730882001
					17	7674956	T>C,G	snv	rs	730882002	rs730882002
					17	7674924	C>A,G,T	snv	rs	730882003	rs730882003
					17	7674254	T>C	snv	rs	730882004	rs730882004
					17	7674250	C>A,G,T	snv	rs	730882005	rs730882005
					17	7674235	A>G	snv	rs	730882006	rs730882006
					17	7674212	T>G	snv	rs	730882007	rs730882007
					17	7673775	C>A,G,T	snv	rs	730882008	rs730882008
					17	7669641	T>C	snv	rs	730882009	rs730882009
					17	7676154	GG>CA	mnv	rs	730882014	rs730882014
					17	7675136	GC>AA	mnv	rs	730882022	rs730882022
					17	7676080	C>A,G,T	snv	rs	730882023	rs730882023
					17	7674885	C>A,G,T	snv	rs	730882025	rs730882025
					17	7674256	T>C,G	snv	rs	730882026	rs730882026
					17	7674211	A>C,G,T	snv	rs	730882027	rs730882027
					17	7670709	C>A,G,T	snv	rs	730882028	rs730882028
					17	7674187	T>A,C	snv	rs	745425759	rs745425759
					17	7670622	T>C	snv	rs	745751553	rs745751553
					17	7674290	C>G,T	snv	rs	746504075	rs746504075
					17	7674203	T>C	snv	rs	746601313	rs746601313
					17	7675218	T>C,G	snv	rs	747342068	rs747342068
					17	7673759	C>A,G,T	snv	rs	748891343	rs748891343
					17	7669656	G>A,T	snv	rs	749061599	rs749061599
					17	7670609	C>G,T	snv	rs	749150541	rs749150541
					17	7673248	A>G	snv	rs	749361930	rs749361930
					17	7673337	G>A,T	snv	rs	750031971	rs750031971
					17	7673729	G>A,C,T	snv	rs	750578863	rs750578863
					17	7675199	G>A,T	snv	rs	750600586	rs750600586
					17	7673587	G>A,C	snv	rs	751440465	rs751440465
					17	7675082	G>A,C,T	snv	rs	751477326	rs751477326
					17	7673736	G>A,C	snv	rs	751713111	rs751713111
					17	7670648	T>C	snv	rs	752142489	rs752142489
					17	7676140	G>A,T	snv	rs	753085009	rs753085009
					17	7673782	T>C,G	snv	rs	753660142	rs753660142
					17	7676240	C>A,G	snv	rs	754332870	rs754332870
					17	7676019	C>A,G,T	snv	rs	755238756	rs755238756
					17	7670649	G>A,T	snv	rs	755394212	rs755394212
					17	7689006	G>A,C	snv	rs	755625682	rs755625682
					17	7676163	G>A,C	snv	rs	756233241	rs756233241
					17	7673223	G>A	snv	rs	756952434	rs756952434
					17	7676568	G>A,C,T	snv	rs	757282628	rs757282628
					17	7673226	G>A	snv	rs	758194998	rs758194998
					17	7675204	T>A,C,G	snv	rs	758781593	rs758781593
					17	7676223	T>C	snv	rs	759728549	rs759728549
					17	7674947	A>C,G,T	snv	rs	760043106	rs760043106
					17	7673319	T>G	snv	rs	761303879	rs761303879
					17	7673585	A>T	snv	rs	762620193	rs762620193
					17	7675151	C>A,T	snv	rs	762846821	rs762846821
					17	7673790	C>A,G,T	snv	rs	763098116	rs763098116
					17	7669666	C>A,T	snv	rs	764011631	rs764011631
					17	7673779	C>A,G,T	snv	rs	764146326	rs764146326
					17	7674243	A>C,G	snv	rs	764342812	rs764342812
					17	7673579	G>A,T	snv	rs	764735889	rs764735889
					17	7673336	G>A,C	snv	rs	764851816	rs764851816
					17	7674253	A>C,G,T	snv	rs	765848205	rs765848205
					17	7670643	C>G,T	snv	rs	766786605	rs766786605
					17	7675158	G>A	snv	rs	767328513	rs767328513
					17	7670661	G>A,C	snv	rs	768046010	rs768046010
					17	7670624	C>A,T	snv	rs	768803947	rs768803947
					17	7675219	G>A,T	snv	rs	769270327	rs769270327
					17	7676591	C>T	snv	rs	769884991	rs769884991
					17	7670712	G>A,C	snv	rs	769934890	rs769934890
					17	7673752	G>A,C	snv	rs	770374782	rs770374782
					17	7673831	A>G,T	snv	rs	770598448	rs770598448
					17	7673250	C>T	snv	rs	771319678	rs771319678
					17	7670705	C>G,T	snv	rs	771939956	rs771939956
					17	7675132	C>A,T	snv	rs	772354334	rs772354334
					17	7675149	T>C	snv	rs	772683278	rs772683278
					17	7673582	G>A,T	snv	rs	772773208	rs772773208
					17	7670636	T>A	snv	rs	773553186	rs773553186
					17	7669662	T>A,C,G	snv	rs	774269719	rs774269719
					17	7676214	T>C	snv	rs	774656101	rs774656101
					17	7675053	C>G,T	snv	rs	776167460	rs776167460
					17	7675103	G>A,C	snv	rs	779000871	rs779000871
					17	7675187	G>A	snv	rs	779196500	rs779196500
					17	7674194	G>A,C	snv	rs	779761818	rs779761818
					17	7675211	A>C	snv	rs	780442292	rs780442292
					17	7676581	T>C	snv	rs	781595324	rs781595324
					17	7676028	A>G,T	snv	rs	781724995	rs781724995
					17	7675995	G>A,C,T	snv	rs	786201057	rs786201057
					17	7673764	C>A,G,T	snv	rs	786201059	rs786201059
					17	7676222	A>C,G	snv	rs	786201148	rs786201148
					17	7675180	C>A,T	snv	rs	786201419	rs786201419
					17	7674870	C>A,T	snv	rs	786201592	rs786201592
					17	7674223	T>A,C	snv	rs	786201762	rs786201762
					17	7674953	T>A,C,G	snv	rs	786201838	rs786201838
					17	7676269	G>A,C,T	snv	rs	786201968	rs786201968
					17	7673793	G>C,T	snv	rs	786202082	rs786202082
					17	7676395	T>A	snv	rs	786202289	rs786202289
					17	7675193	G>T	snv	rs	786202561	rs786202561
					17	7676064	G>A	snv	rs	786202717	rs786202717
					17	7675148	G>A,C,T	snv	rs	786202752	rs786202752
					17	7675085	C>A,T	snv	rs	786202962	rs786202962
					17	7675176	A>C	snv	rs	786203064	rs786203064
					17	7675181	T>A,G	snv	rs	786203071	rs786203071
					17	7674236	T>A,C,G	snv	rs	786203117	rs786203117
					17	7670631	C>A,T	snv	rs	786203298	rs786203298
					17	7674181	C>G	snv	rs	786203396	rs786203396
					17	7675125	A>C,G,T	snv	rs	786203436	rs786203436
					17	7676587	T>C	snv	rs	786203938	rs786203938
					17	7674942	C>A,G,T	snv	rs	786204041	rs786204041
					17	7674260	T>A,C	snv	rs	786204145	rs786204145
					17	7669689	G>A,C,T	snv	rs	786204227	rs786204227
					17	7673796	C>A,G,T	snv	rs	863224451	rs863224451
					17	7673555	C>A,T	snv	rs	863224500	rs863224500
					17	7669655	C>A,T	snv	rs	863224682	rs863224682
					17	7675224	G>A,C	snv	rs	863224683	rs863224683
					17	7673769	G>A	snv	rs	863224685	rs863224685
					17	7673716	C>G,T	snv	rs	863224686	rs863224686
					17	7673564	G>A,T	snv	rs	863224687	rs863224687
					17	7675092	T>A,C	snv	rs	864622115	rs864622115
					17	7674263	A>C,G,T	snv	rs	864622237	rs864622237
					17	7675216	C>A,G	snv	rs	866775781	rs866775781
					17	7675109	T>C	snv	rs	867114783	rs867114783
					17	7688649	A>G	snv	rs	867179605	rs867179605
					17	7674960	G>A	snv	rs	868590738	rs868590738
					17	7676167	C>A,G	snv	rs	869312782	rs869312782
					17	7674891	G>T	snv	rs	876658466	rs876658466
					17	7674954	G>A,C,T	snv	rs	876658468	rs876658468
					17	7676136	G>C	snv	rs	876658527	rs876658527
					17	7673712	C>T	snv	rs	876658714	rs876658714
					17	7669676	T>C,G	snv	rs	876658876	rs876658876
					17	7676182	C>T	snv	rs	876658902	rs876658902
					17	7674184	G>T	snv	rs	876658916	rs876658916
					17	7676572	G>A	snv	rs	876659415	rs876659415
					17	7670610	T>C	snv	rs	876659459	rs876659459
					17	7673730	T>C	snv	rs	876659477	rs876659477
					17	7676233	A>C,G	snv	rs	876659630	rs876659630
					17	7674199	A>C,G,T	snv	rs	876659675	rs876659675
					17	7673787	G>A,C,T	snv	rs	876659802	rs876659802
					17	7676537	A>G	snv	rs	876659913	rs876659913
					17	7674963	G>A,C,T	snv	rs	876660254	rs876660254
					17	7670621	C>T	snv	rs	876660285	rs876660285
					17	7673805	A>C,G,T	snv	rs	876660333	rs876660333
					17	7675095	C>A,T	snv	rs	876660754	rs876660754
					17	7674248	T>C	snv	rs	876660807	rs876660807
					17	7675075	A>C,G,T	snv	rs	876660821	rs876660821
					17	7674962	G>A,C	snv	rs	876660825	rs876660825
					17	7673598	G>C,T	snv	rs	876660829	rs876660829
					17	7676584	G>A,C	snv	rs	878854064	rs878854064
					17	7676157	G>C	snv	rs	878854065	rs878854065
					17	7676153	GG>AC	mnv	rs	878854066	rs878854066
					17	7676066	T>A,C	snv	rs	878854069	rs878854069
					17	7676557	G>A,C	snv	rs	878854070	rs878854070
					17	7674879	C>T	snv	rs	878854072	rs878854072
					17	7674210	G>A,C	snv	rs	878854074	rs878854074
					17	7674876	G>A	snv	rs	879253894	rs879253894
					17	7675074	C>A,T	snv	rs	879253911	rs879253911
					17	7673826	A>G,T	snv	rs	879253942	rs879253942
					17	7676235	A>G	snv	rs	879254066	rs879254066
					17	7674265	T>C	snv	rs	879254233	rs879254233
					17	7675122	T>A,C	snv	rs	879254249	rs879254249
					17	7675236	A>C,G,T	snv	rs	886039483	rs886039483
					17	7674888	T>C,G	snv	rs	886039484	rs886039484
					17	7676399	G>A,T	snv	rs	922736614	rs922736614
					17	7674912	C>G,T	snv	rs	923100890	rs923100890
					17	7669631	G>C	snv	rs	927888647	rs927888647
					17	7674948	T>A	snv	rs	942158624	rs942158624
					17	7675086	A>C,G,T	snv	rs	967461896	rs967461896
					17	7673542	G>A	snv	rs	969930693	rs969930693
					17	7674286	C>A,G,T	snv	rs	970212462	rs970212462
					17	7674232	C>A,G,T	snv	rs	985033810	rs985033810
					17	7676023	A>C	snv	rs	989692988	rs989692988
					17	7673550	T>A,G	snv	rs	1000256867	rs1000256867
					17	7676391	G>C	snv	rs	1011445550	rs1011445550
					17	7674225	C>A,T	snv	rs	1019340046	rs1019340046
					17	7688770	T>C	snv	rs	1034121350	rs1034121350
					17	7675169	T>G	snv	rs	1046611742	rs1046611742
					17	7673703	C>T	snv	rs	1048095040	rs1048095040
					17	7675215	T>C	snv	rs	1057280220	rs1057280220
					17	7675094	A>C,G,T	snv	rs	1057519747	rs1057519747
					17	7675209	A>C,G,T	snv	rs	1057519975	rs1057519975
					17	7675207	G>A,C,T	snv	rs	1057519976	rs1057519976
					17	7675189	G>C	snv	rs	1057519977	rs1057519977
					17	7675191	A>C,G,T	snv	rs	1057519978	rs1057519978
					17	7675084	G>A,C	snv	rs	1057519980	rs1057519980
					17	7674251	A>C,G,T	snv	rs	1057519981	rs1057519981
					17	7674239	A>C,G,T	snv	rs	1057519982	rs1057519982
					17	7673797	A>G,T	snv	rs	1057519983	rs1057519983
					17	7673777	G>A,C,T	snv	rs	1057519984	rs1057519984
					17	7673763	T>A,C,G	snv	rs	1057519985	rs1057519985
					17	7673811	A>C,G	snv	rs	1057519986	rs1057519986
					17	7673810	A>C	snv	rs	1057519987	rs1057519987
					17	7673812	A>C,G,T	snv	rs	1057519988	rs1057519988
					17	7674233	C>A,G,T	snv	rs	1057519989	rs1057519989
					17	7673824	C>A,G,T	snv	rs	1057519990	rs1057519990
					17	7675076	T>A,C,G	snv	rs	1057519991	rs1057519991
					17	7674890	T>A,C,G	snv	rs	1057519992	rs1057519992
					17	7674946	G>C,T	snv	rs	1057519994	rs1057519994
					17	7674200	T>A	snv	rs	1057519995	rs1057519995
					17	7675217	T>A,C,G	snv	rs	1057519996	rs1057519996
					17	7676037	A>C,G,T	snv	rs	1057519997	rs1057519997
					17	7674950	A>C,G,T	snv	rs	1057519998	rs1057519998
					17	7674247	T>C,G	snv	rs	1057519999	rs1057519999
					17	7675160	G>C,T	snv	rs	1057520000	rs1057520000
					17	7674886	A>C,G	snv	rs	1057520001	rs1057520001
					17	7674242	A>C,G,T	snv	rs	1057520002	rs1057520002
					17	7675996	T>G	snv	rs	1057520003	rs1057520003
					17	7674884	A>C,T	snv	rs	1057520004	rs1057520004
					17	7673800	C>A,G	snv	rs	1057520005	rs1057520005
					17	7673799	A>C,G,T	snv	rs	1057520006	rs1057520006
					17	7674917	T>A,C,G	snv	rs	1057520007	rs1057520007
					17	7674918	A>C,G,T	snv	rs	1057520008	rs1057520008
					17	7673740	C>A,T	snv	rs	1057520607	rs1057520607
					17	7674246	G>A,C	snv	rs	1057522275	rs1057522275
					17	7676044	A>C	snv	rs	1057523496	rs1057523496
					17	7676237	C>T	snv	rs	1060501190	rs1060501190
					17	7673809	C>A,T	snv	rs	1060501191	rs1060501191
					17	7670667	A>C	snv	rs	1060501193	rs1060501193
					17	7676056	C>A,G,T	snv	rs	1060501195	rs1060501195
					17	7669640	A>C,G	snv	rs	1060501196	rs1060501196
					17	7674900	T>C,G	snv	rs	1060501198	rs1060501198
					17	7673577	C>A,T	snv	rs	1060501199	rs1060501199
					17	7674903	T>A	snv	rs	1060501200	rs1060501200
					17	7674190	T>C,G	snv	rs	1060501201	rs1060501201
					17	7673715	C>T	snv	rs	1060501202	rs1060501202
					17	7674867	G>A	snv	rs	1060501203	rs1060501203
					17	7676131	G>A	snv	rs	1060501204	rs1060501204
					17	7673749	TG>GT	mnv	rs	1060501205	rs1060501205
					17	7675056	C>T	snv	rs	1060501206	rs1060501206
					17	7676558	G>A	snv	rs	1060501208	rs1060501208
					17	7675061	T>C	snv	rs	1060501209	rs1060501209
					17	7676175	C>G	snv	rs	1060501210	rs1060501210
					17	7676266	A>T	snv	rs	1060501211	rs1060501211
					17	7674277	C>G,T	snv	rs	1064793603	rs1064793603
					17	7673784	C>T	snv	rs	1064793881	rs1064793881
					17	7676016	G>A	snv	rs	1064794141	rs1064794141
					17	7674214	G>A	snv	rs	1064794311	rs1064794311
					17	7674278	A>C,G	snv	rs	1064794312	rs1064794312
					17	7673558	C>A,G,T	snv	rs	1064794810	rs1064794810
					17	7673536	T>C	snv	rs	1064795056	rs1064795056
					17	7675213	C>T	snv	rs	1064795139	rs1064795139
					17	7675080	G>C,T	snv	rs	1064795203	rs1064795203
					17	7673791	A>C,G	snv	rs	1064795369	rs1064795369
					17	7675130	G>T	snv	rs	1064795691	rs1064795691
					17	7674897	A>T	snv	rs	1064795766	rs1064795766
					17	7674971	C>T	snv	rs	1064795841	rs1064795841
					17	7675155	G>A	snv	rs	1064795860	rs1064795860
					17	7675066	G>A,C	snv	rs	1064796257	rs1064796257
					17	7670696	A>C,G	snv	rs	1064796401	rs1064796401
					17	7675091	C>T	snv	rs	1064796681	rs1064796681
					17	7676043	A>C,G	snv	rs	1064796722	rs1064796722
					17	7673737	G>A	snv	rs	1131691006	rs1131691006
					17	7675170	C>A,T	snv	rs	1131691007	rs1131691007
					17	7675223	A>G,T	snv	rs	1131691013	rs1131691013
					17	7675097	A>C,G,T	snv	rs	1131691021	rs1131691021
					17	7675142	A>C,G,T	snv	rs	1131691023	rs1131691023
					17	7673835	C>A	snv	rs	1131691025	rs1131691025
					17	7675174	C>A,T	snv	rs	1131691026	rs1131691026
					17	7674860	T>C,G	snv	rs	1131691028	rs1131691028
					17	7673794	C>G,T	snv	rs	1131691029	rs1131691029
					17	7675120	C>G,T	snv	rs	1131691034	rs1131691034
					17	7675220	T>A,G	snv	rs	1131691037	rs1131691037
					17	7675098	C>A,T	snv	rs	1131691043	rs1131691043
					17	7673578	T>A,C	snv	rs	1159579789	rs1159579789
					17	7688754	G>A	snv	rs	1162035408	rs1162035408
					17	7669614	C>A,G,T	snv	rs	1192921623	rs1192921623
					17	7673770	T>A,C,G	snv	rs	1204379654	rs1204379654
					17	7676094	G>A	snv	rs	1210700121	rs1210700121
					17	7675197	T>A,C	snv	rs	1212996409	rs1212996409
					17	7670693	T>A,C	snv	rs	1237829645	rs1237829645
					17	7676076	G>A	snv	rs	1245723119	rs1245723119
					17	7674920	T>C	snv	rs	1260903787	rs1260903787
					17	7670708	C>T	snv	rs	1286563734	rs1286563734
					17	7670625	T>A	snv	rs	1287887419	rs1287887419
					17	7669687	G>A,C,T	snv	rs	1289241865	rs1289241865
					17	7675112	T>C,G	snv	rs	1319163924	rs1319163924
					17	7676268	G>A,C	snv	rs	1322947350	rs1322947350
					17	7674202	A>C,T	snv	rs	1330865474	rs1330865474
					17	7669672	C>A,T	snv	rs	1342613419	rs1342613419
					17	7676253	G>A	snv	rs	1353016807	rs1353016807
					17	7676068	T>C,G	snv	rs	1373046761	rs1373046761
					17	7676038	G>A,T	snv	rs	1403707528	rs1403707528
					17	7673711	G>A,C	snv	rs	1412434159	rs1412434159
					17	7676566	A>C	snv	rs	1418778734	rs1418778734
					17	7674875	G>A,C	snv	rs	1420675064	rs1420675064
					17	7676035	C>T	snv	rs	1423803759	rs1423803759
					17	7674906	T>A,C	snv	rs	1429743956	rs1429743956
					17	7675227	C>A,T	snv	rs	1438095083	rs1438095083
					17	7675172	A>C,G	snv	rs	1453167097	rs1453167097
					17	7673608	G>A,C	snv	rs	1457582183	rs1457582183
					17	7676187	T>C	snv	rs	1460793472	rs1460793472
					17	7670689	C>A,T	snv	rs	1463722976	rs1463722976
					17	7674908	T>A,C	snv	rs	1464727668	rs1464727668
					17	7676560	G>A,C,T	snv	rs	1482497533	rs1482497533
					17	7669638	A>G	snv	rs	1555524094	rs1555524094
					17	7669658	G>C	snv	rs	1555524130	rs1555524130
					17	7669664	G>A	snv	rs	1555524151	rs1555524151
					17	7670628	C>G,T	snv	rs	1555524361	rs1555524361
					17	7670645	G>A,C	snv	rs	1555524382	rs1555524382
					17	7670655	C>A	snv	rs	1555524394	rs1555524394
					17	7670657	T>C	snv	rs	1555524396	rs1555524396
					17	7670671	C>G,T	snv	rs	1555524406	rs1555524406
					17	7670713	G>A,C	snv	rs	1555524470	rs1555524470
					17	7673575	G>A	snv	rs	1555524975	rs1555524975
					17	7673581	G>A	snv	rs	1555524979	rs1555524979
					17	7673597	T>G	snv	rs	1555525007	rs1555525007
					17	7673603	G>A	snv	rs	1555525012	rs1555525012
					17	7673718	G>A	snv	rs	1555525067	rs1555525067
					17	7673749	T>C	snv	rs	1555525126	rs1555525126
					17	7673755	G>A,C	snv	rs	1555525154	rs1555525154
					17	7673785	C>T	snv	rs	1555525248	rs1555525248
					17	7673795	A>C,T	snv	rs	1555525279	rs1555525279
					17	7673806	CC>TA	mnv	rs	1555525303	rs1555525303
					17	7673829	A>G	snv	rs	1555525353	rs1555525353
					17	7674205	G>A,T	snv	rs	1555525465	rs1555525465
					17	7674221	GG>AA	mnv	rs	1555525498	rs1555525498
					17	7674269	T>G	snv	rs	1555525562	rs1555525562
					17	7674271	G>A,C	snv	rs	1555525564	rs1555525564
					17	7674861	C>T	snv	rs	1555525707	rs1555525707
					17	7674878	A>C	snv	rs	1555525743	rs1555525743
					17	7674914	A>G	snv	rs	1555525804	rs1555525804
					17	7674935	C>A,T	snv	rs	1555525857	rs1555525857
					17	7674966	C>A	snv	rs	1555525921	rs1555525921
					17	7675064	G>A,C	snv	rs	1555525970	rs1555525970
					17	7675078	G>A,C,T	snv	rs	1555526001	rs1555526001
					17	7675079	T>G	snv	rs	1555526004	rs1555526004
					17	7675115	G>A,C	snv	rs	1555526101	rs1555526101
					17	7675136	G>A,T	snv	rs	1555526131	rs1555526131
					17	7675166	G>A,C	snv	rs	1555526214	rs1555526214
					17	7675173	C>T	snv	rs	1555526226	rs1555526226
					17	7675184	A>C,G	snv	rs	1555526241	rs1555526241
					17	7675206	G>C	snv	rs	1555526268	rs1555526268
					17	7675210	A>C,G,T	snv	rs	1555526278	rs1555526278
					17	7675230	G>T	snv	rs	1555526327	rs1555526327
					17	7675235	T>C	snv	rs	1555526335	rs1555526335
					17	7676001	G>A	snv	rs	1555526486	rs1555526486
					17	7676014	C>G	snv	rs	1555526506	rs1555526506
					17	7676020	C>T	snv	rs	1555526518	rs1555526518
					17	7676026	G>T	snv	rs	1555526532	rs1555526532
					17	7676051	G>C	snv	rs	1555526581	rs1555526581
					17	7676062	A>G	snv	rs	1555526589	rs1555526589
					17	7676100	G>A	snv	rs	1555526625	rs1555526625
					17	7676106	G>A	snv	rs	1555526631	rs1555526631
					17	7676125	G>A,C	snv	rs	1555526664	rs1555526664
					17	7676137	C>A,T	snv	rs	1555526673	rs1555526673
					17	7676169	G>T	snv	rs	1555526709	rs1555526709
					17	7676171	C>T	snv	rs	1555526711	rs1555526711
					17	7676176	T>A,C,G	snv	rs	1555526721	rs1555526721
					17	7676209	A>G	snv	rs	1555526742	rs1555526742
					17	7676248	C>T	snv	rs	1555526789	rs1555526789
					17	7676271	G>A,T	snv	rs	1555526832	rs1555526832
					17	7676398	G>A,C	snv	rs	1555526933	rs1555526933
					17	7676569	C>T	snv	rs	1555527015	rs1555527015
					17	7676570	T>G	snv	rs	1555527017	rs1555527017
					17	7669618	G>C	snv	rs	1567540133	rs1567540133
					17	7669673	T>C	snv	rs	1567540504	rs1567540504
					17	7670618	G>A	snv	rs	1567541711	rs1567541711
					17	7670640	T>C	snv	rs	1567541856	rs1567541856
					17	7670664	C>A,G,T	snv	rs	1567541975	rs1567541975
					17	7670673	C>A,T	snv	rs	1567542019	rs1567542019
					17	7673232	A>T	snv	rs	1567545268	rs1567545268
					17	7673780	T>A,G	snv	rs	1567547687	rs1567547687
					17	7673807	C>A,T	snv	rs	1567548081	rs1567548081
					17	7673808	TC>AA	mnv	rs	1567548090	rs1567548090
					17	7674188	C>A	snv	rs	1567548929	rs1567548929
					17	7674245	T>C,G	snv	rs	1567549584	rs1567549584
					17	7674869	T>G	snv	rs	1567551121	rs1567551121
					17	7674936	C>A,T	snv	rs	1567551821	rs1567551821
					17	7674941	A>C,T	snv	rs	1567551903	rs1567551903
					17	7675084	GCA>CCG	mnv	rs	1567552847	rs1567552847
					17	7675106	A>C	snv	rs	1567553114	rs1567553114
					17	7675138	GC>AA	mnv	rs	1567553501	rs1567553501
					17	7675195	C>A	snv	rs	1567554121	rs1567554121
					17	7675205	T>G	snv	rs	1567554216	rs1567554216
					17	7676031	A>C,G	snv	rs	1567555667	rs1567555667
					17	7676052	C>A	snv	rs	1567555883	rs1567555883
					17	7676065	T>A	snv	rs	1567555968	rs1567555968
					17	7676073	G>A,C	snv	rs	1567556019	rs1567556019
					17	7676107	C>G	snv	rs	1567556231	rs1567556231
					17	7676127	G>A	snv	rs	1567556386	rs1567556386
					17	7676158	G>A,C	snv	rs	1567556576	rs1567556576
					17	7676160	G>A,C	snv	rs	1567556594	rs1567556594
					17	7676164	C>G,T	snv	rs	1567556618	rs1567556618
					17	7676185	C>A,T	snv	rs	1567556752	rs1567556752
					17	7676217	T>C	snv	rs	1567556923	rs1567556923
					17	7676218	C>A,T	snv	rs	1567556930	rs1567556930
					17	7676259	G>A	snv	rs	1567557177	rs1567557177
					17	7676555	G>C	snv	rs	1567558112	rs1567558112
					17	7669623	G>T	snv	rs	1597345232	rs1597345232
					17	7669634	T>C	snv	rs	1597345314	rs1597345314
					17	7669639	C>T	snv	rs	1597345344	rs1597345344
					17	7669661	G>A	snv	rs	1597345549	rs1597345549
					17	7670620	C>A,T	snv	rs	1597348743	rs1597348743
					17	7670656	C>A,T	snv	rs	1597349035	rs1597349035
					17	7670670	C>T	snv	rs	1597349147	rs1597349147
					17	7670679	G>A,C	snv	rs	1597349242	rs1597349242
					17	7670684	CG>AA	mnv	rs	1597349305	rs1597349305
					17	7670690	A>T	snv	rs	1597349348	rs1597349348
					17	7673537	G>A,T	snv	rs	1597359130	rs1597359130
					17	7673539	A>G	snv	rs	1597359140	rs1597359140
					17	7673545	A>G	snv	rs	1597359175	rs1597359175
					17	7673560	A>G	snv	rs	1597359353	rs1597359353
					17	7673600	T>C	snv	rs	1597359691	rs1597359691
					17	7673815	T>G	snv	rs	1597362155	rs1597362155
					17	7673818	T>A	snv	rs	1597362182	rs1597362182
					17	7673830	G>C,T	snv	rs	1597362366	rs1597362366
					17	7673832	T>C	snv	rs	1597362411	rs1597362411
					17	7674206	T>C	snv	rs	1597364185	rs1597364185
					17	7674272	T>C,G	snv	rs	1597365411	rs1597365411
					17	7674275	T>C,G	snv	rs	1597365431	rs1597365431
					17	7674287	C>T	snv	rs	1597365543	rs1597365543
					17	7674909	C>G	snv	rs	1597368376	rs1597368376
					17	7674923	A>T	snv	rs	1597368504	rs1597368504
					17	7674952	A>T	snv	rs	1597368777	rs1597368777
					17	7675154	G>A	snv	rs	1597370799	rs1597370799
					17	7675160	GG>AA	mnv	rs	1597370899	rs1597370899
					17	7675188	G>A	snv	rs	1597371187	rs1597371187
					17	7675194	T>C	snv	rs	1597371253	rs1597371253
					17	7675229	G>A	snv	rs	1597371657	rs1597371657
					17	7675233	A>G,T	snv	rs	1597371694	rs1597371694
					17	7676039	AC>GG	mnv	rs	1597373700	rs1597373700
					17	7676054	GC>TG	mnv	rs	1597373856	rs1597373856
					17	7676077	G>A,C	snv	rs	1597374015	rs1597374015
					17	7676104	G>T	snv	rs	1597374210	rs1597374210
					17	7676112	G>A	snv	rs	1597374264	rs1597374264
					17	7676133	G>C	snv	rs	1597374438	rs1597374438
					17	7676186	A>T	snv	rs	1597374797	rs1597374797
					17	7676190	G>A	snv	rs	1597374820	rs1597374820
					17	7676193	C>T	snv	rs	1597374828	rs1597374828
					17	7676229	G>C	snv	rs	1597375038	rs1597375038
					17	7676232	G>T	snv	rs	1597375058	rs1597375058
					17	7676236	G>C	snv	rs	1597375092	rs1597375092
					17	7676242	A>T	snv	rs	1597375116	rs1597375116
					17	7676251	T>C	snv	rs	1597375159	rs1597375159
					17	7676393	T>C	snv	rs	1597375899	rs1597375899
					17	7676536	G>A	snv	rs	1597376439	rs1597376439
					17	7676547	C>G	snv	rs	1597376489	rs1597376489
					17	7676573	G>T	snv	rs	1597376589	rs1597376589
					17	7669612	G>C	snv	rs	2072829931	rs2072829931
					17	7669646	T>G	snv	rs	2072835191	rs2072835191
					17	7669650	T>C	snv	rs	2072835371	rs2072835371
					17	7670612	G>C	snv	rs	2072905459	rs2072905459
					17	7670619	C>A	snv	rs	2072906212	rs2072906212
					17	7673332	G>A	snv	rs	2073127723	rs2073127723
					17	7673540	G>A,T	snv	rs	2073148779	rs2073148779
					17	7673543	T>C	snv	rs	2073149675	rs2073149675
					17	7673584	G>A,C	snv	rs	2073157445	rs2073157445
					17	7673709	G>A	snv	rs	2073173236	rs2073173236
					17	7673727	T>C	snv	rs	2073176960	rs2073176960
					17	7673746	T>C	snv	rs	2073181505	rs2073181505
					17	7673758	T>C	snv	rs	2073184850	rs2073184850
					17	7673780	TCT>GAG	mnv	rs	2073193451	rs2073193451
					17	7674196	G>A	snv	rs	2073241840	rs2073241840
					17	7674228	GC>AT	mnv	rs	2073251813	rs2073251813
					17	7674234	C>T	snv	rs	2073253636	rs2073253636
					17	7674244	C>A	snv	rs	2073256828	rs2073256828
					17	7674279	G>C,T	snv	rs	2073267220	rs2073267220
					17	7674289	A>T	snv	rs	2073269361	rs2073269361
					17	7674899	G>C	snv	rs	2073331490	rs2073331490
					17	7674905	C>T	snv	rs	2073332791	rs2073332791
					17	7674932	T>C	snv	rs	2073338940	rs2073338940
					17	7674955	C>A,G	snv	rs	2073344721	rs2073344721
					17	7674969	G>C	snv	rs	2073348975	rs2073348975
					17	7675105	C>A	snv	rs	2073372247	rs2073372247
					17	7675107	T>C	snv	rs	2073372575	rs2073372575
					17	7675128	T>A	snv	rs	2073377305	rs2073377305
					17	7675138	GCG>AAT	mnv	rs	2073381096	rs2073381096
					17	7675203	G>C	snv	rs	2073396963	rs2073396963
					17	7675998	C>G	snv	rs	2073449166	rs2073449166
					17	7676008	A>G	snv	rs	2073450567	rs2073450567
					17	7676010	T>A	snv	rs	2073450819	rs2073450819
					17	7676013	G>C	snv	rs	2073451331	rs2073451331
					17	7676029	A>C	snv	rs	2073453661	rs2073453661
					17	7676058	T>A	snv	rs	2073460244	rs2073460244
					17	7676098	A>G	snv	rs	2073465780	rs2073465780
					17	7676109	G>A	snv	rs	2073467677	rs2073467677
					17	7676116	G>A	snv	rs	2073468813	rs2073468813
					17	7676145	G>A	snv	rs	2073472370	rs2073472370
					17	7676170	G>A	snv	rs	2073476832	rs2073476832
					17	7676197	G>T	snv	rs	2073479616	rs2073479616
					17	7676238	A>C,G	snv	rs	2073484962	rs2073484962
					17	7676247	T>C	snv	rs	2073486528	rs2073486528
					17	7676254	C>T	snv	rs	2073487457	rs2073487457
					17	7676256	T>G	snv	rs	2073487567	rs2073487567
					17	7676272	A>T	snv	rs	2073489444	rs2073489444
					17	7676392	T>G	snv	rs	2073506642	rs2073506642
					17	7676402	G>T	snv	rs	2073507946	rs2073507946
					17	7676548	T>C	snv	rs	2073520057	rs2073520057
					17	7676552	T>G	snv	rs	2073520545	rs2073520545
					17	7676588	C>G,T	snv	rs	2073524362	rs2073524362
					17	7676590	T>C	snv	rs	2073524631	rs2073524631
					17	7676154	G>A,C,T	snv	rs	1042522	rs1042522
					17	7676154	G>A,C,T	snv	rs	1042522	rs1042522
					17	7676154	G>A,C,T	snv	rs	1042522	rs1042522
					17	7676154	G>A,C,T	snv	rs	1042522	rs1042522
					17	7676154	G>A,C,T	snv	rs	1042522	rs1042522
					17	7676154	G>A,C,T	snv	rs	1042522	rs1042522
					17	7676154	G>A,C,T	snv	rs	1042522	rs1042522
					17	7676230	G>A,T	snv	rs	1800371	rs1800371
					17	7676230	G>A,T	snv	rs	1800371	rs1800371
					17	7676230	G>A,T	snv	rs	1800371	rs1800371
					17	7688850	C>G,T	snv	rs	2287499	rs2287499
					17	7688850	C>G,T	snv	rs	2287499	rs2287499
					17	7688679	C>G,T	snv	rs	17880282	rs17880282
					17	7670694	C>A,G,T	snv	rs	17882252	rs17882252
					17	7674221	G>A,C,T	snv	rs	121912651	rs121912651
					17	7673554	C>A,T	snv	rs	121912659	rs121912659
					17	7673781	C>A,G,T	snv	rs	121912660	rs121912660
					17	7673803	G>A,C,T	snv	rs	121913343	rs121913343
					17	7674187	T>A,C	snv	rs	745425759	rs745425759
					17	7670622	T>C	snv	rs	745751553	rs745751553
					17	7669656	G>A,T	snv	rs	749061599	rs749061599
					17	7673729	G>A,C,T	snv	rs	750578863	rs750578863
					17	7675199	G>A,T	snv	rs	750600586	rs750600586
					17	7675204	T>A,C,G	snv	rs	758781593	rs758781593
					17	7673585	A>T	snv	rs	762620193	rs762620193
					17	7673790	C>A,G,T	snv	rs	763098116	rs763098116
					17	7670712	G>A,C	snv	rs	769934890	rs769934890
					17	7675103	G>A,C	snv	rs	779000871	rs779000871
					17	7674232	C>A,G,T	snv	rs	985033810	rs985033810
					17	7675062	C>T	snv	rs	72661117	rs72661117
					17	7669659	A>G	snv	rs	80184930	rs80184930
					17	7688823	G>A	snv	rs	111897235	rs111897235
					17	7688781	C>T	snv	rs	139002536	rs139002536
					17	7689226	C>T	snv	rs	140594263	rs140594263
					17	7688680	C>T	snv	rs	140694361	rs140694361
					17	7688904	C>A,T	snv	rs	141850830	rs141850830
					17	7688786	A>G,T	snv	rs	142177444	rs142177444
					17	7688971	A>C,G	snv	rs	144238223	rs144238223
					17	7689225	G>A,C,T	snv	rs	147226406	rs147226406
					17	7688998	A>C	snv	rs	148728256	rs148728256
					17	7688694	T>G	snv	rs	150282629	rs150282629
					17	7688869	C>A	snv	rs	369386615	rs369386615
					17	7689237	A>T	snv	rs	369563538	rs369563538
					17	7688913	T>A,C	snv	rs	372152816	rs372152816
					17	7688802	C>T	snv	rs	376125064	rs376125064
					17	7688928	G>A	snv	rs	554392556	rs554392556
					17	7689249	C>G,T	snv	rs	571153185	rs571153185
					17	7674928	C>A	snv	rs	730882024	rs730882024
					17	7689034	T>C	snv	rs	745658108	rs745658108
					17	7688833	C>A	snv	rs	746530698	rs746530698
					17	7689261	C>T	snv	rs	746794861	rs746794861
					17	7688898	G>C,T	snv	rs	747435394	rs747435394
					17	7688931	G>A	snv	rs	749106865	rs749106865
					17	7689244	C>G	snv	rs	750056345	rs750056345
					17	7688734	C>A	snv	rs	750219808	rs750219808
					17	7688973	G>T	snv	rs	750598622	rs750598622
					17	7688880	C>A	snv	rs	750794543	rs750794543
					17	7688985	C>G	snv	rs	751932334	rs751932334
					17	7688662	A>C,G	snv	rs	752687945	rs752687945
					17	7689077	C>G	snv	rs	753206220	rs753206220
					17	7689238	G>A,C	snv	rs	753461311	rs753461311
					17	7688872	T>G	snv	rs	753919854	rs753919854
					17	7688793	G>A	snv	rs	753969788	rs753969788
					17	7676245	C>T	snv	rs	756847009	rs756847009
					17	7688875	C>G,T	snv	rs	757516049	rs757516049
					17	7688881	C>G	snv	rs	758707736	rs758707736
					17	7688953	C>T	snv	rs	759428765	rs759428765
					17	7688722	C>A,T	snv	rs	760086957	rs760086957
					17	7688807	G>T	snv	rs	762717799	rs762717799
					17	7689057	G>A	snv	rs	763211473	rs763211473
					17	7670639	T>C	snv	rs	763426446	rs763426446
					17	7688865	G>A	snv	rs	764037927	rs764037927
					17	7689234	T>A,G	snv	rs	764681311	rs764681311
					17	7688733	G>A	snv	rs	765073967	rs765073967
					17	7688878	C>T	snv	rs	765444563	rs765444563
					17	7688972	A>C	snv	rs	765462600	rs765462600
					17	7688853	G>A	snv	rs	766422100	rs766422100
					17	7689063	G>A	snv	rs	766610610	rs766610610
					17	7688983	G>A	snv	rs	766695794	rs766695794
					17	7688957	C>A,G,T	snv	rs	767462997	rs767462997
					17	7689075	G>A	snv	rs	767921886	rs767921886
					17	7688725	C>T	snv	rs	768364856	rs768364856
					17	7688922	C>G	snv	rs	769637437	rs769637437
					17	7689288	A>C	snv	rs	770992500	rs770992500
					17	7689038	A>C	snv	rs	771911772	rs771911772
					17	7688701	A>G	snv	rs	772549847	rs772549847
					17	7688851	G>A,C	snv	rs	773199225	rs773199225
					17	7688997	G>A	snv	rs	773992093	rs773992093
					17	7689033	A>G	snv	rs	774058987	rs774058987
					17	7689294	C>G,T	snv	rs	774466254	rs774466254
					17	7688718	C>A,T	snv	rs	775043934	rs775043934
					17	7689042	A>G	snv	rs	775352941	rs775352941
					17	7689009	C>G,T	snv	rs	777588420	rs777588420
					17	7688800	C>G,T	snv	rs	779303064	rs779303064
					17	7688683	A>C	snv	rs	779431250	rs779431250
					17	7689258	T>C	snv	rs	779875361	rs779875361
					17	7688907	A>C	snv	rs	780617002	rs780617002
					17	7689271	C>T	snv	rs	781041136	rs781041136
					17	7673748	T>C	snv	rs	781490101	rs781490101
					17	7689000	G>A,T	snv	rs	781719919	rs781719919
					17	7688817	C>T	snv	rs	868524511	rs868524511
					17	7673333	T>A	snv	rs	879235949	rs879235949
					17	7688842	A>C,G	snv	rs	899021678	rs899021678
					17	7689028	A>G	snv	rs	904934289	rs904934289
					17	7673721	G>A,T	snv	rs	909643864	rs909643864
					17	7689310	A>G	snv	rs	937718476	rs937718476
					17	7688986	T>C	snv	rs	942160394	rs942160394
					17	7688856	G>T	snv	rs	976099760	rs976099760
					17	7673244	C>T	snv	rs	993079710	rs993079710
					17	7688860	A>G	snv	rs	1026522487	rs1026522487
					17	7689001	C>G,T	snv	rs	1043993272	rs1043993272
					17	7688669	A>C,G	snv	rs	1045842881	rs1045842881
					17	7689079	C>G,T	snv	rs	1156897458	rs1156897458
					17	7670646	C>A,T	snv	rs	1157427821	rs1157427821
					17	7688984	C>A	snv	rs	1162205194	rs1162205194
					17	7688836	T>G	snv	rs	1171157288	rs1171157288
					17	7689279	G>C	snv	rs	1174089272	rs1174089272
					17	7673557	T>C	snv	rs	1177881399	rs1177881399
					17	7674968	A>G	snv	rs	1199893366	rs1199893366
					17	7688712	C>T	snv	rs	1210571334	rs1210571334
					17	7689255	C>G,T	snv	rs	1213207387	rs1213207387
					17	7689021	T>C	snv	rs	1214755830	rs1214755830
					17	7688791	G>A,C	snv	rs	1215102009	rs1215102009
					17	7673263	G>T	snv	rs	1223693877	rs1223693877
					17	7688827	G>T	snv	rs	1228971083	rs1228971083
					17	7676142	G>T	snv	rs	1235781676	rs1235781676
					17	7689313	G>T	snv	rs	1236942884	rs1236942884
					17	7676194	C>A	snv	rs	1237722021	rs1237722021
					17	7688692	C>T	snv	rs	1244279335	rs1244279335
					17	7688820	G>C	snv	rs	1248929393	rs1248929393
					17	7689270	T>C	snv	rs	1257126093	rs1257126093
					17	7688799	C>T	snv	rs	1258056859	rs1258056859
					17	7688702	G>C	snv	rs	1267664694	rs1267664694
					17	7689256	G>A,C,T	snv	rs	1281325154	rs1281325154
					17	7688871	C>T	snv	rs	1286670100	rs1286670100
					17	7688915	G>C	snv	rs	1287779338	rs1287779338
					17	7688968	A>C	snv	rs	1295280145	rs1295280145
					17	7689066	G>A	snv	rs	1303096608	rs1303096608
					17	7673738	C>G	snv	rs	1305324490	rs1305324490
					17	7689013	A>G	snv	rs	1318273946	rs1318273946
					17	7688784	G>A	snv	rs	1327193044	rs1327193044
					17	7688863	C>G	snv	rs	1345486472	rs1345486472
					17	7688974	C>A	snv	rs	1348830744	rs1348830744
					17	7676585	G>T	snv	rs	1356004172	rs1356004172
					17	7676579	A>G	snv	rs	1357147493	rs1357147493
					17	7688755	C>A,T	snv	rs	1358040970	rs1358040970
					17	7688697	G>A	snv	rs	1358493187	rs1358493187
					17	7688829	T>G	snv	rs	1364870783	rs1364870783
					17	7689303	T>C	snv	rs	1365861429	rs1365861429
					17	7689076	A>G	snv	rs	1366844171	rs1366844171
					17	7673589	G>T	snv	rs	1367492395	rs1367492395
					17	7688832	G>C	snv	rs	1378529086	rs1378529086
					17	7689072	G>C	snv	rs	1387092550	rs1387092550
					17	7676034	C>G	snv	rs	1390502714	rs1390502714
					17	7688763	G>A,C	snv	rs	1395826004	rs1395826004
					17	7673229	T>C	snv	rs	1397372864	rs1397372864
					17	7673235	A>T	snv	rs	1404688767	rs1404688767
					17	7689007	G>T	snv	rs	1417767625	rs1417767625
					17	7688899	G>C	snv	rs	1431903108	rs1431903108
					17	7673561	G>A,C	snv	rs	1432281680	rs1432281680
					17	7676199	T>C	snv	rs	1442824382	rs1442824382
					17	7689289	C>T	snv	rs	1443516115	rs1443516115
					17	7688782	C>T	snv	rs	1449086769	rs1449086769
					17	7674224	T>C,G	snv	rs	1452189221	rs1452189221
					17	7688703	G>T	snv	rs	1463466382	rs1463466382
					17	7689264	A>G	snv	rs	1470442329	rs1470442329
					17	7688824	C>T	snv	rs	1473287374	rs1473287374
					17	7688886	G>A	snv	rs	1482243521	rs1482243521
					17	7670633	G>A	snv	rs	1483922249	rs1483922249
					17	7689276	T>C	snv	rs	1485252109	rs1485252109
					17	7688958	C>T	snv	rs	1487238438	rs1487238438
					17	7673260	G>A	snv	rs	1490931437	rs1490931437
					17	7673262	A>T	snv	rs	1555524885	rs1555524885
					17	7676027	C>G	snv	rs	1567555626	rs1567555626
					17	7689299	G>C	snv	rs	1567571420	rs1567571420
					17	7669665	A>G	snv	rs	1597345617	rs1597345617
					17	7676110	G>C	snv	rs	1597374238	rs1597374238
					17	7688797	C>T	snv	rs	1597403299	rs1597403299
					17	7689260	T>G	snv	rs	1597404533	rs1597404533
					17	7689292	A>G	snv	rs	1597404668	rs1597404668
					17	7688905	C>A,T	snv	rs	1779600789	rs1779600789
					17	7688707	C>A	snv	rs	2044360417	rs2044360417
					17	7669643	A>G	snv	rs	2072834419	rs2072834419
					17	7673238	A>C	snv	rs	2073118515	rs2073118515
					17	7673254	A>C	snv	rs	2073120390	rs2073120390
					17	7673338	T>C	snv	rs	2073129164	rs2073129164
					17	7674189	T>A	snv	rs	2073239956	rs2073239956
					17	7675072	C>G	snv	rs	2073362479	rs2073362479
					17	7675116	A>G	snv	rs	2073374897	rs2073374897
					17	7675133	A>G	snv	rs	2073378475	rs2073378475
					17	7676118	G>T	snv	rs	2073469226	rs2073469226
					17	7676173	T>C	snv	rs	2073477248	rs2073477248
					17	7676551	C>T	snv	rs	2073520420	rs2073520420
					17	7688653	A>G	snv	rs	2074054880	rs2074054880
					17	7688668	A>G	snv	rs	2074055227	rs2074055227
					17	7688686	G>C	snv	rs	2074055794	rs2074055794
					17	7688706	C>T	snv	rs	2074056263	rs2074056263
					17	7688753	T>A	snv	rs	2074057015	rs2074057015
					17	7688775	C>T	snv	rs	2074057428	rs2074057428
					17	7688776	C>T	snv	rs	2074057484	rs2074057484
					17	7688778	C>T	snv	rs	2074057597	rs2074057597
					17	7688788	G>A	snv	rs	2074058043	rs2074058043
					17	7688789	G>A,C	snv	rs	2074058167	rs2074058167
					17	7688803	G>T	snv	rs	2074058689	rs2074058689
					17	7688815	A>G	snv	rs	2074058763	rs2074058763
					17	7688883	C>G	snv	rs	2074061272	rs2074061272
					17	7688902	C>A	snv	rs	2074061629	rs2074061629
					17	7689010	C>T	snv	rs	2074064346	rs2074064346
					17	7689016	T>G	snv	rs	2074064548	rs2074064548
					17	7689265	G>A	snv	rs	2074072805	rs2074072805
					17	7689295	C>G	snv	rs	2074073846	rs2074073846

## Sheet: List B
rs28934875
rs28934874			Totlal Deleterious nsSNP Found from Seven Tools (SIFT, PolyPhen-2, Pmut, MutPred, SNAP2, SNP&GO and PANTHER)
rs28934578								No of Deleterious nsSNP: 28
rs28934573
rs28934575
rs11540652
rs28934571
rs28934577
rs55832599
rs121913343
rs121913343
rs17849781
rs28934574
rs3021068
rs11540654
rs11540654
rs17881470
rs17882252
rs28934873
rs35163653
rs72661119
rs1642789
rs17849781
rs17880282
rs72661117
rs80184930
rs111897235
rs112431538

## Sheet: List C
rs28934574
							Final Deleterious nsSNP
