# Supplementary material for: Investigation of pathogenic germline variants in gastric cancer and development of “GasCanBase” database
Source: Cancer Rep (Hoboken). 2023 Oct 22;6(12):e1906. doi: 10.1002/cnr2.1906 (PMC10728505; doi:10.1002/cnr2.1906)
Supplement: Supplementary file 1 — Data S1 Supporting Information. [file CNR2-6-e1906-s001.zip › Supplementary File/Table S46. Selection of nsSNP of VEGFA.xlsx]

## Sheet: List A
Total nsSNP Found from dbSNP Database					#chr	pos	variation	variant_type			snp_id
	Gene : VEGFA				6	43780742	C>G,T	snv	rs	45533131	rs45533131
	No of SNP: 380				6	43770989	G>C,T	snv	rs	1582460373	rs1582460373
	No of nsSNP: 7114				6	43781964	G>A,T	snv	rs	62401172	rs62401172
					6	43778890	C>A	snv	rs	76869573	rs76869573
					6	43778466	C>T	snv	rs	114262569	rs114262569
					6	43777617	C>G,T	snv	rs	116798649	rs116798649
					6	43780749	A>G	snv	rs	138551969	rs138551969
					6	43774381	A>G,T	snv	rs	138919899	rs138919899
					6	43780844	C>T	snv	rs	139206878	rs139206878
					6	43782078	G>A	snv	rs	140461341	rs140461341
					6	43780784	C>A,T	snv	rs	141138308	rs141138308
					6	43780785	G>A	snv	rs	150806902	rs150806902
					6	43780808	G>A	snv	rs	185218985	rs185218985
					6	43771241	G>A	snv	rs	199971699	rs199971699
					6	43774375	G>A	snv	rs	201261787	rs201261787
					6	43778902	A>G	snv	rs	201365646	rs201365646
					6	43784566	G>A	snv	rs	201575061	rs201575061
					6	43770789	C>G,T	snv	rs	201786558	rs201786558
					6	43784609	C>A	snv	rs	202125661	rs202125661
					6	43780782	C>T	snv	rs	267601048	rs267601048
					6	43780802	G>A	snv	rs	367571103	rs367571103
					6	43778467	G>A	snv	rs	367757959	rs367757959
					6	43770936	G>A	snv	rs	368064502	rs368064502
					6	43777600	G>A,C,T	snv	rs	368256497	rs368256497
					6	43777612	A>G	snv	rs	368814156	rs368814156
					6	43782045	G>A,T	snv	rs	369593555	rs369593555
					6	43780772	C>T	snv	rs	371177206	rs371177206
					6	43784549	A>G	snv	rs	371208770	rs371208770
					6	43771200	G>A,T	snv	rs	372731987	rs372731987
					6	43778910	A>T	snv	rs	373521056	rs373521056
					6	43780851	C>T	snv	rs	373819204	rs373819204
					6	43784597	C>T	snv	rs	374044063	rs374044063
					6	43777592	T>C	snv	rs	374057152	rs374057152
					6	43784558	G>A	snv	rs	374253522	rs374253522
					6	43777607	G>A	snv	rs	374420337	rs374420337
					6	43771233	G>C	snv	rs	374451231	rs374451231
					6	43771296	A>C,G	snv	rs	375450405	rs375450405
					6	43777515	C>G,T	snv	rs	375773218	rs375773218
					6	43782006	C>T	snv	rs	376388064	rs376388064
					6	43780803	T>C	snv	rs	538728097	rs538728097
					6	43770888	G>A,C	snv	rs	541717889	rs541717889
					6	43777513	A>G	snv	rs	554561071	rs554561071
					6	43774388	C>A,T	snv	rs	555315943	rs555315943
					6	43774374	G>C	snv	rs	569791806	rs569791806
					6	43770840	T>G	snv	rs	574579489	rs574579489
					6	43771154	G>T	snv	rs	745387465	rs745387465
					6	43771128	G>A,C	snv	rs	746680821	rs746680821
					6	43770738	G>A	snv	rs	747915464	rs747915464
					6	43770846	C>T	snv	rs	747966855	rs747966855
					6	43777546	C>G	snv	rs	748352475	rs748352475
					6	43771227	C>T	snv	rs	748710411	rs748710411
					6	43771295	T>A	snv	rs	748846771	rs748846771
					6	43784546	A>C	snv	rs	748984440	rs748984440
					6	43770806	C>T	snv	rs	749282093	rs749282093
					6	43782071	A>C	snv	rs	749491856	rs749491856
					6	43780779	A>T	snv	rs	750127977	rs750127977
					6	43770959	T>G	snv	rs	750662808	rs750662808
					6	43771209	G>A	snv	rs	751392131	rs751392131
					6	43771255	T>C,G	snv	rs	751447901	rs751447901
					6	43770771	G>A	snv	rs	751944345	rs751944345
					6	43780800	G>A,C	snv	rs	752102465	rs752102465
					6	43780848	G>A,C	snv	rs	752153816	rs752153816
					6	43771065	C>G,T	snv	rs	752674861	rs752674861
					6	43771194	C>G,T	snv	rs	752729944	rs752729944
					6	43782077	C>G,T	snv	rs	752907384	rs752907384
					6	43780842	T>C	snv	rs	753526479	rs753526479
					6	43771035	G>T	snv	rs	753997360	rs753997360
					6	43771301	C>T	snv	rs	754375185	rs754375185
					6	43780788	A>G	snv	rs	754475500	rs754475500
					6	43770812	C>G,T	snv	rs	755000167	rs755000167
					6	43771040	G>C	snv	rs	755046960	rs755046960
					6	43777525	G>A	snv	rs	755307045	rs755307045
					6	43777640	C>A,G,T	snv	rs	755361036	rs755361036
					6	43771292	C>G,T	snv	rs	755797583	rs755797583
					6	43770713	G>A	snv	rs	756152837	rs756152837
					6	43778500	A>C	snv	rs	756193427	rs756193427
					6	43770794	C>G	snv	rs	756210326	rs756210326
					6	43771212	C>T	snv	rs	756935833	rs756935833
					6	43771265	T>C	snv	rs	757103787	rs757103787
					6	43781958	C>A	snv	rs	758505735	rs758505735
					6	43777655	T>C	snv	rs	758648305	rs758648305
					6	43777582	G>A	snv	rs	759253179	rs759253179
					6	43771189	C>A,T	snv	rs	759754009	rs759754009
					6	43771238	T>G	snv	rs	759806982	rs759806982
					6	43782074	G>C	snv	rs	759826070	rs759826070
					6	43770759	C>G,T	snv	rs	760103506	rs760103506
					6	43780835	T>C	snv	rs	760464254	rs760464254
					6	43778915	A>T	snv	rs	760891966	rs760891966
					6	43771185	C>G,T	snv	rs	760903464	rs760903464
					6	43771229	G>A,T	snv	rs	761101895	rs761101895
					6	43774386	C>T	snv	rs	761835228	rs761835228
					6	43771174	G>T	snv	rs	762362569	rs762362569
					6	43777595	G>A	snv	rs	762664023	rs762664023
					6	43780769	A>G	snv	rs	763031344	rs763031344
					6	43777469	T>C	snv	rs	763677053	rs763677053
					6	43770770	C>T	snv	rs	764480708	rs764480708
					6	43771191	G>A,C	snv	rs	765392517	rs765392517
					6	43782076	A>G,T	snv	rs	765514291	rs765514291
					6	43780840	C>G,T	snv	rs	765956779	rs765956779
					6	43770990	G>A,C	snv	rs	766474822	rs766474822
					6	43778918	A>G	snv	rs	766541343	rs766541343
					6	43771272	A>G,T	snv	rs	767279692	rs767279692
					6	43778469	A>C	snv	rs	767587788	rs767587788
					6	43770782	G>C,T	snv	rs	767638850	rs767638850
					6	43784617	A>G	snv	rs	767672556	rs767672556
					6	43778905	G>A	snv	rs	767781830	rs767781830
					6	43784552	C>T	snv	rs	768366559	rs768366559
					6	43771021	G>A,C	snv	rs	768628753	rs768628753
					6	43780814	G>A	snv	rs	768707441	rs768707441
					6	43771161	G>A,C,T	snv	rs	769291960	rs769291960
					6	43782030	A>G	snv	rs	769584601	rs769584601
					6	43777585	C>T	snv	rs	769625979	rs769625979
					6	43780805	T>A	snv	rs	769932323	rs769932323
					6	43774366	A>G	snv	rs	770279324	rs770279324
					6	43777566	C>G	snv	rs	770795261	rs770795261
					6	43784557	C>G,T	snv	rs	771561387	rs771561387
					6	43770739	C>A	snv	rs	771641958	rs771641958
					6	43770870	T>C	snv	rs	771830463	rs771830463
					6	43780817	C>T	snv	rs	771953814	rs771953814
					6	43777547	C>T	snv	rs	772184987	rs772184987
					6	43771175	A>G	snv	rs	772365349	rs772365349
					6	43770749	C>T	snv	rs	772861763	rs772861763
					6	43780818	G>A	snv	rs	772901865	rs772901865
					6	43770734	C>T	snv	rs	774260380	rs774260380
					6	43780773	G>A,T	snv	rs	774265827	rs774265827
					6	43780815	C>A,T	snv	rs	774318829	rs774318829
					6	43771169	G>A,C	snv	rs	774898653	rs774898653
					6	43780767	G>A	snv	rs	775464274	rs775464274
					6	43784587	C>G,T	snv	rs	775856114	rs775856114
					6	43770765	G>A,C	snv	rs	775918375	rs775918375
					6	43770929	G>A,C	snv	rs	776087137	rs776087137
					6	43782012	C>T	snv	rs	776522854	rs776522854
					6	43781978	C>T	snv	rs	777632185	rs777632185
					6	43777555	A>T	snv	rs	777797068	rs777797068
					6	43780799	A>G	snv	rs	778494524	rs778494524
					6	43770839	G>A	snv	rs	778942294	rs778942294
					6	43770725	G>A,C	snv	rs	779923978	rs779923978
					6	43770795	G>A	snv	rs	780163839	rs780163839
					6	43771149	G>A	snv	rs	780766978	rs780766978
					6	43782054	C>T	snv	rs	866329410	rs866329410
					6	43770898	C>G,T	snv	rs	897471876	rs897471876
					6	43771167	C>T	snv	rs	897547135	rs897547135
					6	43780827	T>C	snv	rs	908246511	rs908246511
					6	43777564	A>T	snv	rs	910906787	rs910906787
					6	43770762	G>A,T	snv	rs	914956206	rs914956206
					6	43771043	G>C,T	snv	rs	915247074	rs915247074
					6	43770836	G>A,C	snv	rs	916589417	rs916589417
					6	43784607	A>T	snv	rs	917813568	rs917813568
					6	43780850	C>T	snv	rs	920868765	rs920868765
					6	43780736	T>C	snv	rs	921621484	rs921621484
					6	43771017	A>G	snv	rs	922704212	rs922704212
					6	43771101	C>G	snv	rs	926455673	rs926455673
					6	43771221	C>T	snv	rs	928130394	rs928130394
					6	43770837	G>A	snv	rs	930605708	rs930605708
					6	43777558	G>A	snv	rs	933893718	rs933893718
					6	43771103	G>T	snv	rs	939211010	rs939211010
					6	43770744	G>A	snv	rs	942729487	rs942729487
					6	43771047	G>C	snv	rs	946601059	rs946601059
					6	43771281	T>G	snv	rs	964195968	rs964195968
					6	43770831	T>G	snv	rs	964280210	rs964280210
					6	43777562	A>T	snv	rs	985359727	rs985359727
					6	43771022	G>C	snv	rs	988521895	rs988521895
					6	43781973	C>T	snv	rs	1003930162	rs1003930162
					6	43770920	G>T	snv	rs	1004481569	rs1004481569
					6	43777486	G>A	snv	rs	1005693041	rs1005693041
					6	43771061	T>C,G	snv	rs	1022494662	rs1022494662
					6	43770729	C>G,T	snv	rs	1027989270	rs1027989270
					6	43771305	A>G,T	snv	rs	1029847964	rs1029847964
					6	43770819	C>G	snv	rs	1044836001	rs1044836001
					6	43784582	C>T	snv	rs	1046219704	rs1046219704
					6	43777471	G>A	snv	rs	1047373716	rs1047373716
					6	43771244	A>G	snv	rs	1049045355	rs1049045355
					6	43770842	G>A	snv	rs	1049631147	rs1049631147
					6	43778895	G>A,C	snv	rs	1051764795	rs1051764795
					6	43771056	G>C	snv	rs	1164380167	rs1164380167
					6	43778536	G>A	snv	rs	1166395511	rs1166395511
					6	43770848	C>G	snv	rs	1168841710	rs1168841710
					6	43770818	C>T	snv	rs	1169884447	rs1169884447
					6	43770802	G>T	snv	rs	1170711953	rs1170711953
					6	43778903	G>C	snv	rs	1170737707	rs1170737707
					6	43781988	A>G	snv	rs	1176966214	rs1176966214
					6	43770995	G>A	snv	rs	1179946537	rs1179946537
					6	43771044	C>A	snv	rs	1179956540	rs1179956540
					6	43770788	G>A	snv	rs	1181812356	rs1181812356
					6	43777639	A>G	snv	rs	1187507161	rs1187507161
					6	43781990	T>G	snv	rs	1188254133	rs1188254133
					6	43782057	G>T	snv	rs	1189544809	rs1189544809
					6	43771041	G>A,T	snv	rs	1193726870	rs1193726870
					6	43774389	G>A	snv	rs	1193943585	rs1193943585
					6	43770899	G>A	snv	rs	1194395358	rs1194395358
					6	43774356	C>A	snv	rs	1201834176	rs1201834176
					6	43770833	G>A	snv	rs	1201894677	rs1201894677
					6	43770894	G>T	snv	rs	1202242670	rs1202242670
					6	43771166	G>C,T	snv	rs	1203752241	rs1203752241
					6	43780854	A>C	snv	rs	1205123562	rs1205123562
					6	43777495	C>T	snv	rs	1208889729	rs1208889729
					6	43771130	G>T	snv	rs	1212415280	rs1212415280
					6	43771145	G>A	snv	rs	1217657176	rs1217657176
					6	43770797	G>A	snv	rs	1218363085	rs1218363085
					6	43770974	C>T	snv	rs	1219395046	rs1219395046
					6	43771223	G>A,C	snv	rs	1219959057	rs1219959057
					6	43770887	T>C	snv	rs	1221931208	rs1221931208
					6	43770966	G>A	snv	rs	1222213359	rs1222213359
					6	43782041	T>C	snv	rs	1229919945	rs1229919945
					6	43771198	C>G	snv	rs	1230026567	rs1230026567
					6	43771211	G>C,T	snv	rs	1236934940	rs1236934940
					6	43771199	C>G	snv	rs	1236943525	rs1236943525
					6	43771112	C>G	snv	rs	1240763998	rs1240763998
					6	43770758	C>G,T	snv	rs	1243046808	rs1243046808
					6	43771034	C>G,T	snv	rs	1245747754	rs1245747754
					6	43770716	A>G	snv	rs	1248736644	rs1248736644
					6	43782021	G>A	snv	rs	1255510121	rs1255510121
					6	43771124	G>A	snv	rs	1258102197	rs1258102197
					6	43771158	G>A	snv	rs	1260801025	rs1260801025
					6	43777654	A>G	snv	rs	1261671668	rs1261671668
					6	43780832	C>A,T	snv	rs	1265302549	rs1265302549
					6	43777496	G>A	snv	rs	1267535717	rs1267535717
					6	43784612	T>C	snv	rs	1269130764	rs1269130764
					6	43770882	T>G	snv	rs	1271681344	rs1271681344
					6	43784551	C>G	snv	rs	1272402969	rs1272402969
					6	43770821	G>A	snv	rs	1274049043	rs1274049043
					6	43782042	C>T	snv	rs	1274302722	rs1274302722
					6	43778484	G>A	snv	rs	1275152500	rs1275152500
					6	43780762	A>C	snv	rs	1277055983	rs1277055983
					6	43770944	G>A,T	snv	rs	1277821911	rs1277821911
					6	43774360	T>C	snv	rs	1278594233	rs1278594233
					6	43770897	T>C	snv	rs	1282837263	rs1282837263
					6	43778482	A>G	snv	rs	1284410244	rs1284410244
					6	43771218	G>T	snv	rs	1287008224	rs1287008224
					6	43782020	T>A,C	snv	rs	1287276985	rs1287276985
					6	43782033	A>G	snv	rs	1295232450	rs1295232450
					6	43771151	G>C	snv	rs	1295263390	rs1295263390
					6	43771215	G>A,T	snv	rs	1302730981	rs1302730981
					6	43770722	A>G	snv	rs	1306796730	rs1306796730
					6	43771093	T>G	snv	rs	1313986907	rs1313986907
					6	43770731	G>A	snv	rs	1317828597	rs1317828597
					6	43770828	G>C	snv	rs	1320240999	rs1320240999
					6	43774341	T>A	snv	rs	1320267753	rs1320267753
					6	43771095	C>T	snv	rs	1323880331	rs1323880331
					6	43770893	C>T	snv	rs	1324376559	rs1324376559
					6	43770871	C>A	snv	rs	1325785128	rs1325785128
					6	43771121	C>G	snv	rs	1328421749	rs1328421749
					6	43778515	A>G	snv	rs	1329473200	rs1329473200
					6	43771109	G>T	snv	rs	1331499170	rs1331499170
					6	43771073	G>A	snv	rs	1333329217	rs1333329217
					6	43778912	A>G	snv	rs	1333365032	rs1333365032
					6	43777642	G>A	snv	rs	1334033917	rs1334033917
					6	43771025	C>A,T	snv	rs	1335264265	rs1335264265
					6	43771106	C>T	snv	rs	1339630870	rs1339630870
					6	43770975	C>G	snv	rs	1339912264	rs1339912264
					6	43771152	T>G	snv	rs	1341479209	rs1341479209
					6	43777663	C>G	snv	rs	1342583213	rs1342583213
					6	43771210	C>A	snv	rs	1344464381	rs1344464381
					6	43780845	C>T	snv	rs	1345383477	rs1345383477
					6	43777657	A>G	snv	rs	1346131223	rs1346131223
					6	43771122	T>C	snv	rs	1348253363	rs1348253363
					6	43770954	C>T	snv	rs	1349996970	rs1349996970
					6	43770985	G>C	snv	rs	1351424000	rs1351424000
					6	43771283	G>A	snv	rs	1355739548	rs1355739548
					6	43770804	G>T	snv	rs	1355913467	rs1355913467
					6	43777477	T>A	snv	rs	1357683782	rs1357683782
					6	43777591	A>T	snv	rs	1357987443	rs1357987443
					6	43777570	A>C	snv	rs	1359856307	rs1359856307
					6	43771243	A>T	snv	rs	1364620045	rs1364620045
					6	43770732	C>T	snv	rs	1365501228	rs1365501228
					6	43771053	C>T	snv	rs	1370001698	rs1370001698
					6	43771259	C>G,T	snv	rs	1370541486	rs1370541486
					6	43771131	C>A,T	snv	rs	1372773191	rs1372773191
					6	43780793	T>A	snv	rs	1376400416	rs1376400416
					6	43771143	G>A	snv	rs	1381796343	rs1381796343
					6	43771142	G>A	snv	rs	1381953838	rs1381953838
					6	43784585	C>T	snv	rs	1383348581	rs1383348581
					6	43770807	C>T	snv	rs	1383496488	rs1383496488
					6	43770923	G>A	snv	rs	1384210986	rs1384210986
					6	43771006	G>T	snv	rs	1388776124	rs1388776124
					6	43771005	A>G	snv	rs	1391776661	rs1391776661
					6	43780743	G>A,C,T	snv	rs	1395807781	rs1395807781
					6	43780755	A>G	snv	rs	1397698749	rs1397698749
					6	43771137	G>C,T	snv	rs	1404013760	rs1404013760
					6	43770825	G>C	snv	rs	1404494791	rs1404494791
					6	43770857	G>T	snv	rs	1406201670	rs1406201670
					6	43778520	A>C,G	snv	rs	1412676860	rs1412676860
					6	43771245	C>T	snv	rs	1419531239	rs1419531239
					6	43777618	G>A	snv	rs	1421145908	rs1421145908
					6	43771013	G>A	snv	rs	1422237480	rs1422237480
					6	43784584	T>G	snv	rs	1423738097	rs1423738097
					6	43770994	G>A,C	snv	rs	1423832768	rs1423832768
					6	43778535	A>C,G	snv	rs	1424048096	rs1424048096
					6	43771125	C>G,T	snv	rs	1426591848	rs1426591848
					6	43770851	G>C	snv	rs	1426761489	rs1426761489
					6	43781979	G>A	snv	rs	1429874344	rs1429874344
					6	43770877	A>C,G	snv	rs	1431263466	rs1431263466
					6	43770971	G>A	snv	rs	1434509876	rs1434509876
					6	43774362	G>C	snv	rs	1443465532	rs1443465532
					6	43771046	C>T	snv	rs	1443899148	rs1443899148
					6	43771163	G>A	snv	rs	1447433103	rs1447433103
					6	43771197	G>C	snv	rs	1452295912	rs1452295912
					6	43778496	G>A	snv	rs	1456457746	rs1456457746
					6	43771116	A>G	snv	rs	1457663984	rs1457663984
					6	43777628	A>G	snv	rs	1459669662	rs1459669662
					6	43781985	A>T	snv	rs	1465046427	rs1465046427
					6	43771133	T>A	snv	rs	1466363160	rs1466363160
					6	43771139	C>G,T	snv	rs	1469291769	rs1469291769
					6	43770988	G>A,C	snv	rs	1470144810	rs1470144810
					6	43780764	A>C	snv	rs	1475211079	rs1475211079
					6	43781963	G>A	snv	rs	1475279373	rs1475279373
					6	43770921	G>A	snv	rs	1478764872	rs1478764872
					6	43771226	C>T	snv	rs	1490238295	rs1490238295
					6	43784573	A>T	snv	rs	1554165049	rs1554165049
					6	43771004	G>A	snv	rs	1561979918	rs1561979918
					6	43771067	G>A,C	snv	rs	1561980368	rs1561980368
					6	43781956	T>A	snv	rs	1561996959	rs1561996959
					6	43784619	G>T	snv	rs	1562000879	rs1562000879
					6	43770890	T>G	snv	rs	1582459679	rs1582459679
					6	43771010	G>A	snv	rs	1582460556	rs1582460556
					6	43771068	G>T	snv	rs	1582461193	rs1582461193
					6	43771182	C>T	snv	rs	1582462268	rs1582462268
					6	43771188	A>G	snv	rs	1582462363	rs1582462363
					6	43777508	A>G	snv	rs	1582497762	rs1582497762
					6	43777520	C>A,T	snv	rs	1582497910	rs1582497910
					6	43777601	G>C	snv	rs	1582498604	rs1582498604
					6	43777622	G>C	snv	rs	1582498765	rs1582498765
					6	43778521	A>G	snv	rs	1582504112	rs1582504112
					6	43778524	A>G,T	snv	rs	1582504137	rs1582504137
					6	43784547	C>A	snv	rs	1582543415	rs1582543415
					6	43784579	G>A	snv	rs	1582543710	rs1582543710
					6	43784608	T>C	snv	rs	1582543921	rs1582543921
					6	43770715	C>G	snv	rs	1763267012	rs1763267012
					6	43770723	C>A,G	snv	rs	1763269227	rs1763269227
					6	43770728	A>G	snv	rs	1763270366	rs1763270366
					6	43770737	A>T	snv	rs	1763275048	rs1763275048
					6	43770755	C>T	snv	rs	1763278170	rs1763278170
					6	43770756	T>C	snv	rs	1763278645	rs1763278645
					6	43770764	C>T	snv	rs	1763282652	rs1763282652
					6	43770767	C>G	snv	rs	1763284025	rs1763284025
					6	43770768	G>A	snv	rs	1763284442	rs1763284442
					6	43770783	C>G	snv	rs	1763289341	rs1763289341
					6	43770803	G>C	snv	rs	1763297107	rs1763297107
					6	43770813	C>G	snv	rs	1763300886	rs1763300886
					6	43770816	C>T	snv	rs	1763301365	rs1763301365
					6	43770885	G>A	snv	rs	1763319320	rs1763319320
					6	43770900	G>A	snv	rs	1763324580	rs1763324580
					6	43770915	G>A,C	snv	rs	1763326430	rs1763326430
					6	43770935	A>G	snv	rs	1763332354	rs1763332354
					6	43770938	G>A	snv	rs	1763333526	rs1763333526
					6	43770939	G>C	snv	rs	1763333943	rs1763333943
					6	43770953	G>C	snv	rs	1763336870	rs1763336870
					6	43770957	G>C	snv	rs	1763338247	rs1763338247
					6	43770965	C>T	snv	rs	1763340395	rs1763340395
					6	43770984	A>C,T	snv	rs	1763346327	rs1763346327
					6	43771009	G>A,C	snv	rs	1763353032	rs1763353032
					6	43771107	G>C	snv	rs	1763378172	rs1763378172
					6	43771119	C>A	snv	rs	1763381851	rs1763381851
					6	43771155	C>G	snv	rs	1763395612	rs1763395612
					6	43771206	G>C	snv	rs	1763412941	rs1763412941
					6	43771208	A>G	snv	rs	1763413665	rs1763413665
					6	43771235	G>C	snv	rs	1763423730	rs1763423730
					6	43771280	C>T	snv	rs	1763433997	rs1763433997
					6	43771298	C>T	snv	rs	1763438921	rs1763438921
					6	43777474	A>G	snv	rs	1765825468	rs1765825468
					6	43777534	T>G	snv	rs	1765837429	rs1765837429
					6	43777552	G>A	snv	rs	1765840441	rs1765840441
					6	43777556	T>C	snv	rs	1765841563	rs1765841563
					6	43778478	C>A	snv	rs	1766213108	rs1766213108
					6	43778489	G>C	snv	rs	1766214958	rs1766214958
					6	43778493	A>G	snv	rs	1766215664	rs1766215664
					6	43778517	C>T	snv	rs	1766221565	rs1766221565
					6	43780754	A>G	snv	rs	1767320670	rs1767320670
					6	43780780	A>T	snv	rs	1767335813	rs1767335813
					6	43780794	C>T	snv	rs	1767343482	rs1767343482
					6	43780831	G>A	snv	rs	1767364348	rs1767364348
					6	43782024	C>A	snv	rs	1767964191	rs1767964191
					6	43782044	C>T	snv	rs	1767971958	rs1767971958
					6	43782075	A>G	snv	rs	1767980957	rs1767980957
					6	43782081	C>T	snv	rs	1767985251	rs1767985251
					6	43784564	C>T	snv	rs	1769123673	rs1769123673
					6	43784570	A>G	snv	rs	1769125243	rs1769125243
					6	43784581	G>A	snv	rs	1769128374	rs1769128374
					6	43784602	A>G	snv	rs	1769134708	rs1769134708
					6	43780838	A>G	snv	rs	2091678336	rs2091678336

## Sheet: List B
rs62401172
rs76869573			Totlal Deleterious nsSNP Found from Seven Tools (SIFT, PolyPhen-2, Pmut, MutPred, SNAP2, SNP&GO and PANTHER)
rs114262569								No of Deleterious nsSNP: 3

## Sheet: List C
rs114262569
							Final Deleterious nsSNP
