# Supplementary material for: Investigation of pathogenic germline variants in gastric cancer and development of “GasCanBase” database
Source: Cancer Rep (Hoboken). 2023 Oct 22;6(12):e1906. doi: 10.1002/cnr2.1906 (PMC10728505; doi:10.1002/cnr2.1906)
Supplement: Supplementary file 1 — Data S1 Supporting Information. [file CNR2-6-e1906-s001.zip › Supplementary File/Table S7. Selection of nsSNP of ABCB1.xlsx]

## Sheet: List A
Total nsSNP Found from dbSNP Database					#chr	pos	variation	variant_type		snp_id	snp_id
	Gene : ABCB1				7	87509329	A>C,G,T	snv	rs	1045642	rs1045642
	No of SNP: 76294				7	87566218	C>A	snv	rs	1128501	rs1128501
	No of nsSNP: 1291				7	87531302	A>C,T	snv	rs	2032582	rs2032582
					7	87550493	C>A,T	snv	rs	2229109	rs2229109
					7	87600124	T>A,C,G	snv	rs	9282564	rs9282564
					7	87504335	C>T	snv	rs	28364274	rs28364274
					7	87561309	T>C	snv	rs	36008564	rs36008564
					7	87509444	T>G	snv	rs	55852620	rs55852620
					7	87566224	T>C	snv	rs	60419673	rs60419673
					7	87566813	C>T	snv	rs	61122623	rs61122623
					7	87550179	C>A,T	snv	rs	139611979	rs139611979
					7	87531332	C>A,T	snv	rs	147823195	rs147823195
					7	87550571	C>T	snv	rs	199578136	rs199578136
					7	87505986	G>A,T	snv	rs	199676098	rs199676098
					7	87539299	C>T	snv	rs	199779996	rs199779996
					7	87601021	G>A	snv	rs	200748388	rs200748388
					7	87566835	T>C	snv	rs	200823786	rs200823786
					7	87545988	G>A	snv	rs	201122883	rs201122883
					7	87539284	C>A,T	snv	rs	201249149	rs201249149
					7	87566794	C>A,T	snv	rs	201280497	rs201280497
					7	87504340	C>T	snv	rs	201609930	rs201609930
					7	87550224	T>C	snv	rs	201678613	rs201678613
					7	87550194	G>A,T	snv	rs	201725784	rs201725784
					7	87566845	C>A,T	snv	rs	202002337	rs202002337
					7	87520874	G>A,C,T	snv	rs	532094830	rs532094830
					7	87550484	G>C,T	snv	rs	746946995	rs746946995
					7	87544890	C>A,G,T	snv	rs	750020655	rs750020655
					7	87595789	G>T	snv	rs	751270575	rs751270575
					7	87566847	C>T	snv	rs	753065601	rs753065601
					7	87549362	C>G,T	snv	rs	755085099	rs755085099
					7	87515370	G>A	snv	rs	756736504	rs756736504
					7	87550201	C>T	snv	rs	756800740	rs756800740
					7	87504398	T>A,C	snv	rs	757394498	rs757394498
					7	87509391	A>C,T	snv	rs	758212180	rs758212180
					7	87566114	C>T	snv	rs	758834776	rs758834776
					7	87545964	C>G,T	snv	rs	759177745	rs759177745
					7	87566947	G>A,C	snv	rs	759986853	rs759986853
					7	87515326	C>A	snv	rs	761914266	rs761914266
					7	87585548	T>G	snv	rs	764061195	rs764061195
					7	87505979	G>T	snv	rs	764463583	rs764463583
					7	87549488	C>G,T	snv	rs	769400173	rs769400173
					7	87519339	C>T	snv	rs	770657790	rs770657790
					7	87515236	T>C	snv	rs	776827328	rs776827328
					7	87585670	G>A	snv	rs	957318449	rs957318449
					7	87550771	G>A,T	snv	rs	1168879904	rs1168879904
					7	87509394	C>A,T	snv	rs	1253462004	rs1253462004
					7	87561339	C>T	snv	rs	1259527290	rs1259527290
					7	87531323	C>T	snv	rs	1292455657	rs1292455657
					7	87516639	G>C,T	snv	rs	1306027704	rs1306027704
					7	87544918	C>A,T	snv	rs	1372487776	rs1372487776
					7	87504337	C>A,T	snv	rs	1373455786	rs1373455786
					7	87549445	C>G,T	snv	rs	1374940464	rs1374940464
					7	87515278	C>T	snv	rs	1377795423	rs1377795423
					7	87566176	G>A	snv	rs	1403432068	rs1403432068
					7	87504286	T>C,G	snv	rs	1415447553	rs1415447553
					7	87504287	A>C	snv	rs	1584823811	rs1584823811
					7	87504328	T>C	snv	rs	1584823866	rs1584823866
					7	87504395	C>T	snv	rs	1584824009	rs1584824009
					7	87504407	A>T	snv	rs	1584824060	rs1584824060
					7	87504437	C>T	snv	rs	1584824131	rs1584824131
					7	87504443	G>T	snv	rs	1584824153	rs1584824153
					7	87504445	A>C	snv	rs	1584824159	rs1584824159
					7	87505932	C>T	snv	rs	1584826310	rs1584826310
					7	87505962	C>T	snv	rs	1584826349	rs1584826349
					7	87505990	T>G	snv	rs	1584826422	rs1584826422
					7	87505992	T>A,C	snv	rs	1584826433	rs1584826433
					7	87509387	C>A	snv	rs	1584829568	rs1584829568
					7	87509409	C>T	snv	rs	1584829602	rs1584829602
					7	87509412	G>C	snv	rs	1584829608	rs1584829608
					7	87515232	A>C,G	snv	rs	1584834623	rs1584834623
					7	87515289	C>T	snv	rs	1584834796	rs1584834796
					7	87515328	T>C	snv	rs	1584834899	rs1584834899
					7	87515335	C>T	snv	rs	1584834930	rs1584834930
					7	87516512	C>T	snv	rs	1584836737	rs1584836737
					7	87519462	A>G	snv	rs	1584840650	rs1584840650
					7	87531352	A>C	snv	rs	1584853136	rs1584853136
					7	87531359	C>T	snv	rs	1584853146	rs1584853146
					7	87531361	A>C	snv	rs	1584853152	rs1584853152
					7	87539324	C>T	snv	rs	1584859927	rs1584859927
					7	87541436	G>A	snv	rs	1584861940	rs1584861940
					7	87541437	T>A,C	snv	rs	1584861948	rs1584861948
					7	87541440	C>T	snv	rs	1584861959	rs1584861959
					7	87541442	G>A	snv	rs	1584861968	rs1584861968
					7	87544190	C>T	snv	rs	1584864714	rs1584864714
					7	87544200	C>T	snv	rs	1584864725	rs1584864725
					7	87544220	T>A	snv	rs	1584864743	rs1584864743
					7	87545958	T>C	snv	rs	1584866716	rs1584866716
					7	87549361	A>C	snv	rs	1584870326	rs1584870326
					7	87549449	C>T	snv	rs	1584870462	rs1584870462
					7	87549473	C>T	snv	rs	1584870522	rs1584870522
					7	87549503	C>T	snv	rs	1584870562	rs1584870562
					7	87550026	G>T	snv	rs	1584871120	rs1584871120
					7	87550045	C>T	snv	rs	1584871159	rs1584871159
					7	87550196	C>G	snv	rs	1584871437	rs1584871437
					7	87550221	T>G	snv	rs	1584871494	rs1584871494
					7	87550226	C>A	snv	rs	1584871513	rs1584871513
					7	87550262	C>T	snv	rs	1584871577	rs1584871577
					7	87550266	T>C	snv	rs	1584871582	rs1584871582
					7	87550296	T>A	snv	rs	1584871639	rs1584871639
					7	87550469	T>C	snv	rs	1584871842	rs1584871842
					7	87550531	A>T	snv	rs	1584871947	rs1584871947
					7	87550538	G>A	snv	rs	1584871955	rs1584871955
					7	87550774	A>T	snv	rs	1584872301	rs1584872301
					7	87550817	C>T	snv	rs	1584872372	rs1584872372
					7	87553787	C>T	snv	rs	1584875299	rs1584875299
					7	87553852	A>T	snv	rs	1584875420	rs1584875420
					7	87553859	C>T	snv	rs	1584875429	rs1584875429
					7	87561294	C>T	snv	rs	1584881633	rs1584881633
					7	87561318	A>C	snv	rs	1584881689	rs1584881689
					7	87561333	C>T	snv	rs	1584881721	rs1584881721
					7	87566140	C>T	snv	rs	1584886037	rs1584886037
					7	87566165	C>T	snv	rs	1584886062	rs1584886062
					7	87566172	A>C	snv	rs	1584886072	rs1584886072
					7	87566822	C>T	snv	rs	1584886768	rs1584886768
					7	87566965	T>A	snv	rs	1584886962	rs1584886962
					7	87570208	G>A	snv	rs	1584890130	rs1584890130
					7	87585531	C>T	snv	rs	1584902336	rs1584902336
					7	87585554	C>T	snv	rs	1584902369	rs1584902369
					7	87585605	G>A	snv	rs	1584902425	rs1584902425
					7	87585613	C>A	snv	rs	1584902437	rs1584902437
					7	87595782	A>C	snv	rs	1584911161	rs1584911161
					7	87595785	G>A	snv	rs	1584911173	rs1584911173
					7	87600756	T>A	snv	rs	1584915050	rs1584915050
					7	87600978	A>G	snv	rs	1584915332	rs1584915332
					7	87601011	G>A	snv	rs	1584915357	rs1584915357
					7	87601015	C>A,G	snv	rs	1584915362	rs1584915362
					7	87601029	G>A	snv	rs	1584915387	rs1584915387
					7	87601035	G>A	snv	rs	1584915392	rs1584915392
					7	87601068	G>A	snv	rs	1584915415	rs1584915415
					7	87509329	A>C,G,T	snv	rs	1045642	rs1045642
					7	87509329	A>C,G,T	snv	rs	1045642	rs1045642
					7	87509329	A>C,G,T	snv	rs	1045642	rs1045642
					7	87509329	A>C,G,T	snv	rs	1045642	rs1045642
					7	87509329	A>C,G,T	snv	rs	1045642	rs1045642
					7	87509329	A>C,G,T	snv	rs	1045642	rs1045642
					7	87509329	A>C,G,T	snv	rs	1045642	rs1045642
					7	87509329	A>C,G,T	snv	rs	1045642	rs1045642
					7	87566218	C>A	snv	rs	1128501	rs1128501
					7	87566218	C>A	snv	rs	1128501	rs1128501
					7	87531302	A>C,T	snv	rs	2032582	rs2032582
					7	87531302	A>C,T	snv	rs	2032582	rs2032582
					7	87531302	A>C,T	snv	rs	2032582	rs2032582
					7	87531302	A>C,T	snv	rs	2032582	rs2032582
					7	87531302	A>C,T	snv	rs	2032582	rs2032582
					7	87550493	C>A,T	snv	rs	2229109	rs2229109
					7	87550493	C>A,T	snv	rs	2229109	rs2229109
					7	87550493	C>A,T	snv	rs	2229109	rs2229109
					7	87550493	C>A,T	snv	rs	2229109	rs2229109
					7	87600124	T>A,C,G	snv	rs	9282564	rs9282564
					7	87600124	T>A,C,G	snv	rs	9282564	rs9282564
					7	87600124	T>A,C,G	snv	rs	9282564	rs9282564
					7	87504335	C>T	snv	rs	28364274	rs28364274
					7	87504335	C>T	snv	rs	28364274	rs28364274
					7	87561309	T>C	snv	rs	36008564	rs36008564
					7	87561309	T>C	snv	rs	36008564	rs36008564
					7	87509444	T>G	snv	rs	55852620	rs55852620
					7	87509444	T>G	snv	rs	55852620	rs55852620
					7	87585667	T>C	snv	rs	1202183	rs1202183
					7	87531494	T>C	snv	rs	2032581	rs2032581
					7	87509343	A>T	snv	rs	2229107	rs2229107
					7	87545955	C>A,T	snv	rs	2235036	rs2235036
					7	87536538	C>T	snv	rs	2235039	rs2235039
					7	87515325	C>G	snv	rs	2707944	rs2707944
					7	87585559	G>T	snv	rs	9282565	rs9282565
					7	87650838	C>A	snv	rs	17852065	rs17852065
					7	87600136	A>G	snv	rs	28381804	rs28381804
					7	87549377	C>T	snv	rs	28381902	rs28381902
					7	87545973	G>A,T	snv	rs	28381914	rs28381914
					7	87531473	T>C	snv	rs	28381967	rs28381967
					7	87515362	G>A,C	snv	rs	28401798	rs28401798
					7	87544882	G>A,T	snv	rs	35023033	rs35023033
					7	87544902	A>C	snv	rs	35657960	rs35657960
					7	87504319	G>A,T	snv	rs	35721439	rs35721439
					7	87509442	A>G	snv	rs	35730308	rs35730308
					7	87585532	A>G,T	snv	rs	35810889	rs35810889
					7	87531432	T>C	snv	rs	36105130	rs36105130
					7	87600130	G>A,C	snv	rs	41304191	rs41304191
					7	87536541	C>T	snv	rs	41305517	rs41305517
					7	87509469	T>C,G	snv	rs	41309225	rs41309225
					7	87509354	C>A	snv	rs	41309228	rs41309228
					7	87504417	T>A,C	snv	rs	41309231	rs41309231
					7	87585620	T>G	snv	rs	41315618	rs41315618
					7	87544133	A>T	snv	rs	41316450	rs41316450
					7	87545972	C>T	snv	rs	56107566	rs56107566
					7	87516618	C>A,T	snv	rs	56849127	rs56849127
					7	87545913	C>A	snv	rs	57001392	rs57001392
					7	87600186	C>T	snv	rs	57237390	rs57237390
					7	87515251	C>T	snv	rs	57521326	rs57521326
					7	87506031	T>C	snv	rs	59241388	rs59241388
					7	87600792	T>C	snv	rs	59318075	rs59318075
					7	87544850	G>A,C	snv	rs	59340265	rs59340265
					7	87566884	A>G	snv	rs	61607171	rs61607171
					7	87516598	C>A,T	snv	rs	72552784	rs72552784
					7	87700484	G>T	snv	rs	74986278	rs74986278
					7	87595800	T>C,G	snv	rs	112801674	rs112801674
					7	87504251	G>A,T	snv	rs	137996914	rs137996914
					7	87566108	T>C,G	snv	rs	138302009	rs138302009
					7	87520864	C>T	snv	rs	138472105	rs138472105
					7	87700448	G>A,C	snv	rs	139503670	rs139503670
					7	87585654	C>A	snv	rs	139583955	rs139583955
					7	87504377	T>C	snv	rs	139750664	rs139750664
					7	87505971	G>A,C	snv	rs	139820108	rs139820108
					7	87550473	C>A,G	snv	rs	140214314	rs140214314
					7	87504440	C>T	snv	rs	140995435	rs140995435
					7	87545879	T>C	snv	rs	141018820	rs141018820
					7	87504365	C>T	snv	rs	142093374	rs142093374
					7	87516525	G>A	snv	rs	142183184	rs142183184
					7	87549940	G>A	snv	rs	142600685	rs142600685
					7	87550575	G>C	snv	rs	143333791	rs143333791
					7	87566208	G>C	snv	rs	143782625	rs143782625
					7	87650847	C>T	snv	rs	143969988	rs143969988
					7	87519380	C>T	snv	rs	144369247	rs144369247
					7	87550499	T>A	snv	rs	144933300	rs144933300
					7	87516549	G>T	snv	rs	145774816	rs145774816
					7	87544894	T>G	snv	rs	145840638	rs145840638
					7	87600161	A>C	snv	rs	146259092	rs146259092
					7	87544881	C>A,T	snv	rs	146703713	rs146703713
					7	87520873	C>T	snv	rs	147487745	rs147487745
					7	87709506	T>C	snv	rs	148110246	rs148110246
					7	87549865	T>C	snv	rs	148455513	rs148455513
					7	87520779	T>G	snv	rs	148718120	rs148718120
					7	87509448	C>T	snv	rs	148897157	rs148897157
					7	87541374	T>C	snv	rs	149038363	rs149038363
					7	87550529	A>C	snv	rs	149196148	rs149196148
					7	87545931	C>T	snv	rs	149359465	rs149359465
					7	87566852	T>C	snv	rs	149518139	rs149518139
					7	87519335	T>G	snv	rs	149638669	rs149638669
					7	87650866	T>C	snv	rs	150966930	rs150966930
					7	87544869	C>T	snv	rs	184290374	rs184290374
					7	87570185	C>T	snv	rs	189559454	rs189559454
					7	87585651	C>A	snv	rs	192850609	rs192850609
					7	87566819	G>A	snv	rs	199509670	rs199509670
					7	87600772	G>A	snv	rs	199516560	rs199516560
					7	87585676	C>T	snv	rs	199551851	rs199551851
					7	87539345	C>G	snv	rs	199564535	rs199564535
					7	87544132	T>C	snv	rs	199580885	rs199580885
					7	87553837	G>A	snv	rs	199591776	rs199591776
					7	87509318	G>A	snv	rs	199605609	rs199605609
					7	87570206	C>G,T	snv	rs	199607036	rs199607036
					7	87549352	T>A	snv	rs	199659428	rs199659428
					7	87549960	G>A,T	snv	rs	199720786	rs199720786
					7	87550733	T>C	snv	rs	199766539	rs199766539
					7	87570221	C>A	snv	rs	199807788	rs199807788
					7	87516513	A>G,T	snv	rs	199819428	rs199819428
					7	87549434	G>A	snv	rs	199852575	rs199852575
					7	87536513	T>C	snv	rs	199856295	rs199856295
					7	87516567	A>G	snv	rs	199882044	rs199882044
					7	87550759	C>G	snv	rs	199886416	rs199886416
					7	87515350	C>T	snv	rs	199891187	rs199891187
					7	87509385	T>C	snv	rs	199894992	rs199894992
					7	87504404	T>C	snv	rs	199912437	rs199912437
					7	87566861	A>C	snv	rs	199924747	rs199924747
					7	87545961	C>G,T	snv	rs	199931362	rs199931362
					7	87509420	A>G	snv	rs	199931681	rs199931681
					7	87549930	C>T	snv	rs	199941458	rs199941458
					7	87515260	G>A	snv	rs	199943026	rs199943026
					7	87600133	T>G	snv	rs	200061099	rs200061099
					7	87561296	A>G	snv	rs	200067310	rs200067310
					7	87553907	T>C	snv	rs	200148661	rs200148661
					7	87541419	T>C	snv	rs	200152744	rs200152744
					7	87585571	G>A	snv	rs	200177995	rs200177995
					7	87544875	C>T	snv	rs	200178485	rs200178485
					7	87549988	C>A,T	snv	rs	200183659	rs200183659
					7	87566083	G>C	snv	rs	200191280	rs200191280
					7	87515281	T>A,C,G	snv	rs	200192869	rs200192869
					7	87509351	C>T	snv	rs	200196668	rs200196668
					7	87550514	T>G	snv	rs	200199237	rs200199237
					7	87546012	G>A	snv	rs	200224345	rs200224345
					7	87515400	C>T	snv	rs	200256019	rs200256019
					7	87504250	C>A,T	snv	rs	200263370	rs200263370
					7	87504277	A>G	snv	rs	200264629	rs200264629
					7	87519381	G>A,T	snv	rs	200280095	rs200280095
					7	87544920	T>C	snv	rs	200376045	rs200376045
					7	87544938	G>C,T	snv	rs	200378616	rs200378616
					7	87544990	T>C	snv	rs	200457539	rs200457539
					7	87531472	A>C,T	snv	rs	200496828	rs200496828
					7	87515266	G>C	snv	rs	200514028	rs200514028
					7	87544134	T>G	snv	rs	200519232	rs200519232
					7	87600819	G>A	snv	rs	200618044	rs200618044
					7	87553873	T>C	snv	rs	200629342	rs200629342
					7	87549466	T>C	snv	rs	200631297	rs200631297
					7	87504379	G>A	snv	rs	200637194	rs200637194
					7	87550740	G>A,C	snv	rs	200671728	rs200671728
					7	87553840	T>A	snv	rs	200676994	rs200676994
					7	87570211	T>C	snv	rs	200693386	rs200693386
					7	87509290	G>A,C	snv	rs	200703943	rs200703943
					7	87566798	T>G	snv	rs	200753045	rs200753045
					7	87536484	C>A,T	snv	rs	200754866	rs200754866
					7	87519444	T>G	snv	rs	200811596	rs200811596
					7	87544870	G>A,C	snv	rs	200859389	rs200859389
					7	87566209	T>A	snv	rs	200860057	rs200860057
					7	87628891	G>A,C,T	snv	rs	200865226	rs200865226
					7	87550476	C>T	snv	rs	200870777	rs200870777
					7	87539306	G>A,T	snv	rs	200903110	rs200903110
					7	87600129	A>T	snv	rs	200915526	rs200915526
					7	87553922	T>G	snv	rs	200922799	rs200922799
					7	87549873	T>C	snv	rs	200942041	rs200942041
					7	87550778	C>T	snv	rs	200966236	rs200966236
					7	87515392	C>T	snv	rs	200968469	rs200968469
					7	87504368	C>A	snv	rs	201089646	rs201089646
					7	87505901	T>G	snv	rs	201111035	rs201111035
					7	87536539	A>G,T	snv	rs	201142514	rs201142514
					7	87549351	A>T	snv	rs	201155718	rs201155718
					7	87549509	T>A,C	snv	rs	201159898	rs201159898
					7	87550013	C>G,T	snv	rs	201178758	rs201178758
					7	87515299	T>G	snv	rs	201184403	rs201184403
					7	87549455	C>A,T	snv	rs	201188762	rs201188762
					7	87545949	A>T	snv	rs	201195687	rs201195687
					7	87566180	C>G	snv	rs	201234319	rs201234319
					7	87544878	C>T	snv	rs	201298259	rs201298259
					7	87566236	A>G	snv	rs	201302394	rs201302394
					7	87520786	C>G,T	snv	rs	201316099	rs201316099
					7	87628853	C>G,T	snv	rs	201345739	rs201345739
					7	87550515	C>T	snv	rs	201346512	rs201346512
					7	87566956	C>T	snv	rs	201352004	rs201352004
					7	87550481	C>T	snv	rs	201352027	rs201352027
					7	87544962	T>A	snv	rs	201352373	rs201352373
					7	87544849	T>C,G	snv	rs	201355162	rs201355162
					7	87519386	C>T	snv	rs	201357626	rs201357626
					7	87545946	C>A,T	snv	rs	201365503	rs201365503
					7	87570181	T>C	snv	rs	201389507	rs201389507
					7	87570202	A>G	snv	rs	201396865	rs201396865
					7	87539281	G>C	snv	rs	201418528	rs201418528
					7	87553802	A>C	snv	rs	201444664	rs201444664
					7	87600994	C>G,T	snv	rs	201453216	rs201453216
					7	87600180	T>C	snv	rs	201459845	rs201459845
					7	87550228	A>C	snv	rs	201462032	rs201462032
					7	87550756	G>A	snv	rs	201484093	rs201484093
					7	87550274	T>C	snv	rs	201491802	rs201491802
					7	87509310	C>A,T	snv	rs	201520086	rs201520086
					7	87505970	C>T	snv	rs	201530445	rs201530445
					7	87515425	T>C	snv	rs	201542635	rs201542635
					7	87585673	T>C	snv	rs	201564736	rs201564736
					7	87504388	C>A,T	snv	rs	201578293	rs201578293
					7	87570214	T>C	snv	rs	201641280	rs201641280
					7	87549390	C>A	snv	rs	201641803	rs201641803
					7	87515271	T>C	snv	rs	201642705	rs201642705
					7	87566081	C>G	snv	rs	201649109	rs201649109
					7	87539293	A>G	snv	rs	201661522	rs201661522
					7	87566109	G>C	snv	rs	201669414	rs201669414
					7	87561353	G>A,T	snv	rs	201722148	rs201722148
					7	87601077	C>G	snv	rs	201736463	rs201736463
					7	87520806	A>G,T	snv	rs	201740660	rs201740660
					7	87531399	T>G	snv	rs	201741691	rs201741691
					7	87536501	G>A,C	snv	rs	201744003	rs201744003
					7	87549906	A>G	snv	rs	201761318	rs201761318
					7	87515259	C>T	snv	rs	201765972	rs201765972
					7	87600784	G>A,T	snv	rs	201781020	rs201781020
					7	87566183	T>C	snv	rs	201810386	rs201810386
					7	87515394	A>G	snv	rs	201819590	rs201819590
					7	87515287	T>C	snv	rs	201870318	rs201870318
					7	87595768	T>C	snv	rs	201917713	rs201917713
					7	87515314	C>T	snv	rs	201951511	rs201951511
					7	87516565	T>C	snv	rs	201974955	rs201974955
					7	87550172	A>C,G	snv	rs	201987648	rs201987648
					7	87546011	C>G,T	snv	rs	202017838	rs202017838
					7	87505920	C>T	snv	rs	202030954	rs202030954
					7	87519357	G>T	snv	rs	202110704	rs202110704
					7	87549443	C>T	snv	rs	202111093	rs202111093
					7	87585565	A>G,T	snv	rs	202150907	rs202150907
					7	87553775	C>T	snv	rs	202163510	rs202163510
					7	87561305	C>T	snv	rs	202177823	rs202177823
					7	87550043	A>G,T	snv	rs	202187982	rs202187982
					7	87504247	T>C,G	snv	rs	202194143	rs202194143
					7	87509402	A>T	snv	rs	202215242	rs202215242
					7	87585652	A>G	snv	rs	202240722	rs202240722
					7	87700444	G>A,C	snv	rs	267601613	rs267601613
					7	87509302	T>C	snv	rs	368427451	rs368427451
					7	87566935	A>C	snv	rs	368578071	rs368578071
					7	87628881	G>A,T	snv	rs	369026321	rs369026321
					7	87561368	T>C	snv	rs	370448121	rs370448121
					7	87549400	G>A	snv	rs	370804452	rs370804452
					7	87549403	G>C	snv	rs	371019082	rs371019082
					7	87595766	C>T	snv	rs	371192766	rs371192766
					7	87531421	T>C	snv	rs	371274259	rs371274259
					7	87519396	A>G	snv	rs	371370057	rs371370057
					7	87516510	G>A	snv	rs	371977867	rs371977867
					7	87566144	G>A	snv	rs	371995997	rs371995997
					7	87585640	A>C	snv	rs	372174859	rs372174859
					7	87539338	G>T	snv	rs	372521819	rs372521819
					7	87628893	C>G,T	snv	rs	372672361	rs372672361
					7	87516627	C>A	snv	rs	374210543	rs374210543
					7	87566974	T>A,C	snv	rs	374713722	rs374713722
					7	87541401	A>C	snv	rs	375295612	rs375295612
					7	87531328	A>G	snv	rs	375296280	rs375296280
					7	87628919	G>A,C	snv	rs	375335209	rs375335209
					7	87566792	G>A	snv	rs	375817253	rs375817253
					7	87520794	C>A,T	snv	rs	377518806	rs377518806
					7	87585516	A>G,T	snv	rs	528004506	rs528004506
					7	87544950	C>A	snv	rs	528939709	rs528939709
					7	87700517	T>C	snv	rs	531310295	rs531310295
					7	87595783	C>T	snv	rs	533117495	rs533117495
					7	87549882	T>C	snv	rs	535338471	rs535338471
					7	87585649	T>C	snv	rs	537546318	rs537546318
					7	87531389	T>C	snv	rs	539556127	rs539556127
					7	87628866	G>A,C	snv	rs	545028126	rs545028126
					7	87700453	C>T	snv	rs	545413671	rs545413671
					7	87628843	G>A	snv	rs	553655751	rs553655751
					7	87549916	T>C	snv	rs	553667487	rs553667487
					7	87516514	T>A	snv	rs	553790901	rs553790901
					7	87566890	C>T	snv	rs	557338866	rs557338866
					7	87531422	A>T	snv	rs	557586335	rs557586335
					7	87550018	C>A,T	snv	rs	559003378	rs559003378
					7	87504389	G>A	snv	rs	563375387	rs563375387
					7	87700486	C>T	snv	rs	563701368	rs563701368
					7	87531358	A>G	snv	rs	565619660	rs565619660
					7	87693947	T>A,C	snv	rs	566055075	rs566055075
					7	87516655	C>G	snv	rs	572038993	rs572038993
					7	87553796	G>A	snv	rs	573094394	rs573094394
					7	87520843	C>A,T	snv	rs	573245329	rs573245329
					7	87601038	T>A	snv	rs	575097881	rs575097881
					7	87544202	A>C	snv	rs	576829142	rs576829142
					7	87693924	C>G	snv	rs	745407444	rs745407444
					7	87509298	C>G,T	snv	rs	745613481	rs745613481
					7	87628906	A>G	snv	rs	745827157	rs745827157
					7	87566213	C>T	snv	rs	745836011	rs745836011
					7	87515421	A>G	snv	rs	745866303	rs745866303
					7	87545943	C>A,G	snv	rs	746054969	rs746054969
					7	87515291	A>C	snv	rs	746235474	rs746235474
					7	87520789	G>T	snv	rs	746491990	rs746491990
					7	87549467	T>G	snv	rs	746652079	rs746652079
					7	87553853	A>G	snv	rs	746654940	rs746654940
					7	87509405	G>T	snv	rs	746677023	rs746677023
					7	87516646	A>G	snv	rs	746992715	rs746992715
					7	87531423	G>A,C	snv	rs	747022752	rs747022752
					7	87561381	A>G	snv	rs	747181596	rs747181596
					7	87600171	C>A	snv	rs	747238624	rs747238624
					7	87693937	C>T	snv	rs	747420597	rs747420597
					7	87550220	C>A	snv	rs	747479750	rs747479750
					7	87509424	C>T	snv	rs	747650743	rs747650743
					7	87628927	A>G	snv	rs	747738765	rs747738765
					7	87541444	A>T	snv	rs	747772100	rs747772100
					7	87545951	C>G,T	snv	rs	748125208	rs748125208
					7	87628840	T>A	snv	rs	748279797	rs748279797
					7	87566177	T>C	snv	rs	748390713	rs748390713
					7	87544965	G>A,C	snv	rs	748496246	rs748496246
					7	87520810	G>A	snv	rs	748646739	rs748646739
					7	87650915	G>T	snv	rs	748833167	rs748833167
					7	87566927	A>G	snv	rs	748883796	rs748883796
					7	87544199	C>G	snv	rs	748919574	rs748919574
					7	87519336	C>A,T	snv	rs	748995428	rs748995428
					7	87519458	A>G	snv	rs	749050513	rs749050513
					7	87550273	C>G,T	snv	rs	749429338	rs749429338
					7	87700446	A>C	snv	rs	749444560	rs749444560
					7	87545934	T>A,G	snv	rs	749574370	rs749574370
					7	87531388	A>G	snv	rs	749745819	rs749745819
					7	87550205	A>G	snv	rs	749859568	rs749859568
					7	87585611	C>T	snv	rs	750056009	rs750056009
					7	87700487	G>A	snv	rs	750107326	rs750107326
					7	87519414	C>A	snv	rs	750510915	rs750510915
					7	87570200	A>G	snv	rs	750577831	rs750577831
					7	87549939	C>A,T	snv	rs	750696034	rs750696034
					7	87566084	C>A	snv	rs	750938138	rs750938138
					7	87550533	T>C	snv	rs	751032232	rs751032232
					7	87539276	G>T	snv	rs	751041906	rs751041906
					7	87700511	G>A	snv	rs	751080320	rs751080320
					7	87710612	T>C,G	snv	rs	751220758	rs751220758
					7	87550023	A>G	snv	rs	751575002	rs751575002
					7	87585526	T>C,G	snv	rs	751592416	rs751592416
					7	87509280	G>T	snv	rs	751662492	rs751662492
					7	87628894	T>C	snv	rs	751903597	rs751903597
					7	87550041	C>T	snv	rs	752505100	rs752505100
					7	87628900	C>T	snv	rs	752955187	rs752955187
					7	87516591	G>C	snv	rs	752955240	rs752955240
					7	87550549	A>T	snv	rs	753217589	rs753217589
					7	87553804	G>T	snv	rs	753790377	rs753790377
					7	87541361	A>T	snv	rs	753847579	rs753847579
					7	87516631	C>T	snv	rs	753967146	rs753967146
					7	87650848	G>A,C,T	snv	rs	753998778	rs753998778
					7	87566864	A>G,T	snv	rs	754111890	rs754111890
					7	87550563	T>C	snv	rs	754128242	rs754128242
					7	87505985	C>T	snv	rs	754264039	rs754264039
					7	87595806	T>A	snv	rs	754610572	rs754610572
					7	87541430	C>A,G,T	snv	rs	754765644	rs754765644
					7	87650867	T>G	snv	rs	754871307	rs754871307
					7	87549931	G>A	snv	rs	754872565	rs754872565
					7	87544156	A>C,G	snv	rs	754891060	rs754891060
					7	87566893	C>A	snv	rs	754901302	rs754901302
					7	87628834	G>A	snv	rs	755186743	rs755186743
					7	87566159	T>C	snv	rs	755346039	rs755346039
					7	87504372	C>A,T	snv	rs	755563103	rs755563103
					7	87561342	C>G	snv	rs	755708192	rs755708192
					7	87515265	A>G	snv	rs	755734139	rs755734139
					7	87650888	T>C,G	snv	rs	755856161	rs755856161
					7	87544166	T>C	snv	rs	755856690	rs755856690
					7	87539294	T>C	snv	rs	756188258	rs756188258
					7	87628902	C>A,G,T	snv	rs	756278870	rs756278870
					7	87516600	T>G	snv	rs	756391728	rs756391728
					7	87566849	T>A	snv	rs	756530200	rs756530200
					7	87693914	C>T	snv	rs	756808827	rs756808827
					7	87549446	G>A	snv	rs	757210054	rs757210054
					7	87566882	G>A	snv	rs	757337057	rs757337057
					7	87550725	A>T	snv	rs	757574551	rs757574551
					7	87545941	A>G,T	snv	rs	757574649	rs757574649
					7	87545994	C>T	snv	rs	757734033	rs757734033
					7	87693928	T>C,G	snv	rs	757981347	rs757981347
					7	87549459	C>A,T	snv	rs	758194199	rs758194199
					7	87600166	G>A,C,T	snv	rs	758755760	rs758755760
					7	87515377	T>G	snv	rs	758803493	rs758803493
					7	87710625	C>G	snv	rs	759027514	rs759027514
					7	87519364	C>A	snv	rs	759050765	rs759050765
					7	87505955	T>C	snv	rs	759250541	rs759250541
					7	87585671	A>C	snv	rs	759680987	rs759680987
					7	87549889	C>T	snv	rs	759995973	rs759995973
					7	87600134	A>T	snv	rs	760162850	rs760162850
					7	87515365	T>A,G	snv	rs	760344941	rs760344941
					7	87566230	T>A,C	snv	rs	760430324	rs760430324
					7	87549912	T>A,C	snv	rs	760874215	rs760874215
					7	87550014	C>A	snv	rs	760890850	rs760890850
					7	87544259	G>A	snv	rs	760977802	rs760977802
					7	87550804	A>G	snv	rs	761114696	rs761114696
					7	87570179	T>C,G	snv	rs	761202837	rs761202837
					7	87628882	G>A,T	snv	rs	761377106	rs761377106
					7	87550503	C>T	snv	rs	761558156	rs761558156
					7	87585677	G>A	snv	rs	761584848	rs761584848
					7	87550019	A>C,G	snv	rs	761999329	rs761999329
					7	87650861	G>C	snv	rs	762007400	rs762007400
					7	87550556	G>A	snv	rs	762322710	rs762322710
					7	87549409	T>C,G	snv	rs	762410817	rs762410817
					7	87566821	A>C	snv	rs	762489515	rs762489515
					7	87504363	G>A,C	snv	rs	762504646	rs762504646
					7	87531470	T>C	snv	rs	762765487	rs762765487
					7	87549922	C>T	snv	rs	762825426	rs762825426
					7	87585520	G>A	snv	rs	763019957	rs763019957
					7	87509379	C>T	snv	rs	763091787	rs763091787
					7	87570205	C>A	snv	rs	763159622	rs763159622
					7	87553880	T>G	snv	rs	763416526	rs763416526
					7	87549433	C>T	snv	rs	763454753	rs763454753
					7	87600135	A>G	snv	rs	763540261	rs763540261
					7	87536505	C>T	snv	rs	764059820	rs764059820
					7	87561275	T>G	snv	rs	764072893	rs764072893
					7	87519395	T>C	snv	rs	764408569	rs764408569
					7	87544266	T>C	snv	rs	764417353	rs764417353
					7	87545979	T>C	snv	rs	764459400	rs764459400
					7	87628887	A>G	snv	rs	764711054	rs764711054
					7	87550203	T>C	snv	rs	764807184	rs764807184
					7	87544983	A>G	snv	rs	764906803	rs764906803
					7	87650863	C>T	snv	rs	765170729	rs765170729
					7	87509375	T>A,C	snv	rs	765229328	rs765229328
					7	87519410	A>G	snv	rs	765372820	rs765372820
					7	87570197	T>A,C	snv	rs	765543439	rs765543439
					7	87550727	T>A	snv	rs	765605694	rs765605694
					7	87566828	A>C	snv	rs	765901566	rs765901566
					7	87516554	T>A,C	snv	rs	765970394	rs765970394
					7	87545891	C>T	snv	rs	765970736	rs765970736
					7	87710601	A>C	snv	rs	765989518	rs765989518
					7	87700500	G>A,C	snv	rs	766011257	rs766011257
					7	87544874	A>C	snv	rs	766339610	rs766339610
					7	87519419	G>A,C	snv	rs	766473800	rs766473800
					7	87509275	A>G,T	snv	rs	766547835	rs766547835
					7	87509357	T>C	snv	rs	766599262	rs766599262
					7	87553765	A>C	snv	rs	766673892	rs766673892
					7	87539282	A>G,T	snv	rs	766867299	rs766867299
					7	87545908	T>C,G	snv	rs	767011913	rs767011913
					7	87545967	C>T	snv	rs	767030297	rs767030297
					7	87531490	C>A,T	snv	rs	767089531	rs767089531
					7	87550035	T>C	snv	rs	767429416	rs767429416
					7	87509364	C>A,T	snv	rs	767536622	rs767536622
					7	87553799	C>T	snv	rs	767576038	rs767576038
					7	87553927	T>C	snv	rs	767592386	rs767592386
					7	87520870	T>C	snv	rs	767693167	rs767693167
					7	87628899	G>A,T	snv	rs	767918635	rs767918635
					7	87550545	G>A,T	snv	rs	767962530	rs767962530
					7	87509334	C>T	snv	rs	768115578	rs768115578
					7	87549479	T>C	snv	rs	768283170	rs768283170
					7	87553861	C>T	snv	rs	768339438	rs768339438
					7	87516519	C>G,T	snv	rs	768507751	rs768507751
					7	87700454	G>A	snv	rs	768512540	rs768512540
					7	87504331	T>C	snv	rs	768562415	rs768562415
					7	87504425	C>G	snv	rs	768613690	rs768613690
					7	87550015	T>C	snv	rs	768822271	rs768822271
					7	87515233	C>T	snv	rs	768927661	rs768927661
					7	87544905	C>T	snv	rs	769089888	rs769089888
					7	87570182	C>T	snv	rs	769142496	rs769142496
					7	87628943	C>G	snv	rs	769296338	rs769296338
					7	87566816	C>T	snv	rs	769387998	rs769387998
					7	87541457	G>A	snv	rs	769508094	rs769508094
					7	87505908	C>G,T	snv	rs	769592199	rs769592199
					7	87710575	A>T	snv	rs	769745143	rs769745143
					7	87505950	G>A	snv	rs	769925505	rs769925505
					7	87515418	T>C	snv	rs	769980649	rs769980649
					7	87566193	G>C,T	snv	rs	770008344	rs770008344
					7	87700430	C>G	snv	rs	770140692	rs770140692
					7	87520817	C>A	snv	rs	770181793	rs770181793
					7	87553867	G>A	snv	rs	770289036	rs770289036
					7	87509435	C>T	snv	rs	770289924	rs770289924
					7	87650926	A>T	snv	rs	770477275	rs770477275
					7	87549353	C>A,T	snv	rs	770568187	rs770568187
					7	87505925	G>A,C	snv	rs	770620028	rs770620028
					7	87550783	A>G	snv	rs	770682446	rs770682446
					7	87515342	G>T	snv	rs	770785509	rs770785509
					7	87544948	C>T	snv	rs	771100656	rs771100656
					7	87504317	G>A	snv	rs	771100707	rs771100707
					7	87553885	G>A	snv	rs	771196019	rs771196019
					7	87549885	G>A,C	snv	rs	771429713	rs771429713
					7	87550796	C>T	snv	rs	771498736	rs771498736
					7	87628854	G>A	snv	rs	771770674	rs771770674
					7	87515427	T>C	snv	rs	771856280	rs771856280
					7	87600999	T>C	snv	rs	772116514	rs772116514
					7	87531299	C>T	snv	rs	772319458	rs772319458
					7	87549895	C>G	snv	rs	772393045	rs772393045
					7	87550005	C>T	snv	rs	772482084	rs772482084
					7	87515311	G>C	snv	rs	772547356	rs772547356
					7	87544239	T>C	snv	rs	772563512	rs772563512
					7	87628944	A>C,T	snv	rs	772737318	rs772737318
					7	87516538	C>T	snv	rs	772778438	rs772778438
					7	87545883	A>G	snv	rs	772821889	rs772821889
					7	87566817	G>A,T	snv	rs	772827645	rs772827645
					7	87504355	A>G	snv	rs	772971590	rs772971590
					7	87710577	C>G,T	snv	rs	773095108	rs773095108
					7	87531442	C>T	snv	rs	773175021	rs773175021
					7	87561293	G>A	snv	rs	773259441	rs773259441
					7	87531463	T>C,G	snv	rs	773262840	rs773262840
					7	87550256	G>A	snv	rs	773368293	rs773368293
					7	87550826	C>A,T	snv	rs	773413194	rs773413194
					7	87544944	A>C,G,T	snv	rs	773525613	rs773525613
					7	87520825	C>T	snv	rs	773542500	rs773542500
					7	87509352	G>A	snv	rs	773597757	rs773597757
					7	87509439	G>T	snv	rs	773651038	rs773651038
					7	87544223	G>T	snv	rs	773899676	rs773899676
					7	87549495	C>G,T	snv	rs	773925485	rs773925485
					7	87520848	C>T	snv	rs	774299788	rs774299788
					7	87515349	C>T	snv	rs	774405049	rs774405049
					7	87509359	G>T	snv	rs	774493186	rs774493186
					7	87585668	T>C,G	snv	rs	774528779	rs774528779
					7	87553901	T>C	snv	rs	774696910	rs774696910
					7	87549511	T>C	snv	rs	774711495	rs774711495
					7	87509445	G>C	snv	rs	774748307	rs774748307
					7	87566812	A>G	snv	rs	776417319	rs776417319
					7	87693950	C>T	snv	rs	776822862	rs776822862
					7	87515319	G>A	snv	rs	776877163	rs776877163
					7	87650904	A>G	snv	rs	777538773	rs777538773
					7	87550772	C>A,T	snv	rs	777570345	rs777570345
					7	87519333	C>T	snv	rs	777591929	rs777591929
					7	87628905	A>C	snv	rs	777845366	rs777845366
					7	87550472	A>C,T	snv	rs	777898226	rs777898226
					7	87504257	T>C	snv	rs	777987186	rs777987186
					7	87515371	G>A	snv	rs	778275248	rs778275248
					7	87531383	G>A	snv	rs	778283893	rs778283893
					7	87650929	G>A	snv	rs	778523577	rs778523577
					7	87544885	T>C	snv	rs	778576220	rs778576220
					7	87549363	C>G,T	snv	rs	778579209	rs778579209
					7	87553815	C>A	snv	rs	778606266	rs778606266
					7	87693923	G>A,T	snv	rs	778682767	rs778682767
					7	87549450	A>C,G	snv	rs	778869420	rs778869420
					7	87509297	G>C,T	snv	rs	778901580	rs778901580
					7	87516635	C>T	snv	rs	778961519	rs778961519
					7	87628846	G>A,C,T	snv	rs	779052957	rs779052957
					7	87504412	C>T	snv	rs	779103120	rs779103120
					7	87600151	T>G	snv	rs	779268249	rs779268249
					7	87546008	G>C	snv	rs	779414215	rs779414215
					7	87549976	G>A,T	snv	rs	779516199	rs779516199
					7	87509328	C>A,T	snv	rs	779788253	rs779788253
					7	87553841	A>G	snv	rs	779792612	rs779792612
					7	87541383	T>C,G	snv	rs	779916152	rs779916152
					7	87509400	G>C	snv	rs	779984514	rs779984514
					7	87506028	C>T	snv	rs	780152885	rs780152885
					7	87546015	C>A	snv	rs	780182297	rs780182297
					7	87600169	C>A,G	snv	rs	780204251	rs780204251
					7	87515313	G>A,T	snv	rs	780279896	rs780279896
					7	87566135	T>C	snv	rs	780427778	rs780427778
					7	87561360	G>A	snv	rs	780518645	rs780518645
					7	87515382	T>A	snv	rs	780583874	rs780583874
					7	87693931	C>A	snv	rs	780767831	rs780767831
					7	87553865	T>C	snv	rs	780790071	rs780790071
					7	87544160	G>A,C	snv	rs	780857986	rs780857986
					7	87650873	T>C,G	snv	rs	780988022	rs780988022
					7	87516661	A>T	snv	rs	781068922	rs781068922
					7	87549936	T>C	snv	rs	781123430	rs781123430
					7	87509289	C>A,T	snv	rs	781320202	rs781320202
					7	87566174	A>G	snv	rs	781337433	rs781337433
					7	87515402	A>T	snv	rs	781503569	rs781503569
					7	87544917	T>C	snv	rs	781571880	rs781571880
					7	87700421	G>A,T	snv	rs	781710282	rs781710282
					7	87585646	A>G	snv	rs	781755669	rs781755669
					7	87585596	T>C	snv	rs	865799545	rs865799545
					7	87549419	G>A	snv	rs	865945115	rs865945115
					7	87566128	G>A	snv	rs	865986777	rs865986777
					7	87710646	A>G	snv	rs	866004904	rs866004904
					7	87515316	A>G	snv	rs	867333461	rs867333461
					7	87549496	T>A	snv	rs	867772567	rs867772567
					7	87504265	T>A	snv	rs	867908714	rs867908714
					7	87550478	T>C	snv	rs	879151844	rs879151844
					7	87539327	C>T	snv	rs	889231869	rs889231869
					7	87628826	G>A	snv	rs	893042850	rs893042850
					7	87515406	G>A,T	snv	rs	896954671	rs896954671
					7	87700433	G>T	snv	rs	909537434	rs909537434
					7	87550251	C>T	snv	rs	913766377	rs913766377
					7	87550818	A>C	snv	rs	914518065	rs914518065
					7	87700492	G>A	snv	rs	918335678	rs918335678
					7	87544272	C>T	snv	rs	921088140	rs921088140
					7	87550292	A>G	snv	rs	921633135	rs921633135
					7	87516630	A>C	snv	rs	921640760	rs921640760
					7	87516637	T>C	snv	rs	926081975	rs926081975
					7	87549968	C>G,T	snv	rs	930790323	rs930790323
					7	87550726	T>C	snv	rs	931668312	rs931668312
					7	87595779	C>T	snv	rs	934040996	rs934040996
					7	87601036	G>A	snv	rs	934386884	rs934386884
					7	87553813	T>C	snv	rs	934392121	rs934392121
					7	87693958	G>A	snv	rs	935115096	rs935115096
					7	87700447	A>T	snv	rs	941063016	rs941063016
					7	87545880	T>G	snv	rs	945867836	rs945867836
					7	87520777	T>C	snv	rs	947331479	rs947331479
					7	87566143	C>T	snv	rs	950846830	rs950846830
					7	87544852	C>G	snv	rs	952145392	rs952145392
					7	87550238	T>C	snv	rs	952222278	rs952222278
					7	87602983	T>A	snv	rs	956728895	rs956728895
					7	87710592	C>T	snv	rs	957703883	rs957703883
					7	87515380	G>C,T	snv	rs	957765239	rs957765239
					7	87545981	G>A	snv	rs	966775931	rs966775931
					7	87601026	T>C	snv	rs	966923314	rs966923314
					7	87550254	C>A	snv	rs	967941491	rs967941491
					7	87549442	G>A	snv	rs	974595753	rs974595753
					7	87541406	A>G	snv	rs	975854106	rs975854106
					7	87553822	G>A,C	snv	rs	979090956	rs979090956
					7	87549881	A>G,T	snv	rs	982124468	rs982124468
					7	87544876	T>G	snv	rs	983438430	rs983438430
					7	87600802	A>G	snv	rs	985700162	rs985700162
					7	87600975	C>T	snv	rs	986353818	rs986353818
					7	87549469	T>C	snv	rs	989511697	rs989511697
					7	87650893	A>G	snv	rs	993588026	rs993588026
					7	87601047	A>G	snv	rs	999199001	rs999199001
					7	87509369	G>A	snv	rs	1000260563	rs1000260563
					7	87531397	A>G	snv	rs	1000911090	rs1000911090
					7	87504402	A>C,G,T	snv	rs	1008462286	rs1008462286
					7	87504322	C>T	snv	rs	1013586488	rs1013586488
					7	87509401	G>C	snv	rs	1017877229	rs1017877229
					7	87549428	G>A,T	snv	rs	1018838697	rs1018838697
					7	87544182	T>A,C	snv	rs	1020594116	rs1020594116
					7	87546017	T>C	snv	rs	1021879980	rs1021879980
					7	87515292	C>T	snv	rs	1025622951	rs1025622951
					7	87544836	G>A,T	snv	rs	1027717457	rs1027717457
					7	87505898	T>G	snv	rs	1029583513	rs1029583513
					7	87602976	T>C,G	snv	rs	1032195807	rs1032195807
					7	87585628	G>A	snv	rs	1032636546	rs1032636546
					7	87504293	C>T	snv	rs	1038514609	rs1038514609
					7	87544828	C>G	snv	rs	1043070641	rs1043070641
					7	87504316	T>C,G	snv	rs	1044890354	rs1044890354
					7	87553805	T>C	snv	rs	1045385582	rs1045385582
					7	87566887	T>C	snv	rs	1046070012	rs1046070012
					7	87545902	C>A	snv	rs	1048327054	rs1048327054
					7	87519438	C>T	snv	rs	1157098297	rs1157098297
					7	87531427	A>G,T	snv	rs	1158620384	rs1158620384
					7	87516527	G>T	snv	rs	1158715642	rs1158715642
					7	87545871	T>G	snv	rs	1160807373	rs1160807373
					7	87516526	T>C	snv	rs	1162482512	rs1162482512
					7	87561272	T>C	snv	rs	1162562260	rs1162562260
					7	87601024	A>G	snv	rs	1164376164	rs1164376164
					7	87585599	G>A	snv	rs	1169254481	rs1169254481
					7	87546023	G>C	snv	rs	1169358648	rs1169358648
					7	87549913	C>A	snv	rs	1171458375	rs1171458375
					7	87544924	A>G	snv	rs	1171481420	rs1171481420
					7	87553823	C>G	snv	rs	1174023694	rs1174023694
					7	87628939	T>C,G	snv	rs	1176050391	rs1176050391
					7	87553895	T>C,G	snv	rs	1176774424	rs1176774424
					7	87549379	C>T	snv	rs	1177169246	rs1177169246
					7	87549472	C>A	snv	rs	1179026893	rs1179026893
					7	87550036	C>T	snv	rs	1181024146	rs1181024146
					7	87566834	C>A	snv	rs	1183122171	rs1183122171
					7	87566087	C>G,T	snv	rs	1183298571	rs1183298571
					7	87601044	T>G	snv	rs	1183566665	rs1183566665
					7	87566829	C>A	snv	rs	1184150141	rs1184150141
					7	87561306	T>C	snv	rs	1184324936	rs1184324936
					7	87566924	T>A,C	snv	rs	1185744873	rs1185744873
					7	87550000	T>C	snv	rs	1187188802	rs1187188802
					7	87700469	A>G	snv	rs	1187803429	rs1187803429
					7	87566227	A>G	snv	rs	1188362511	rs1188362511
					7	87504422	T>C	snv	rs	1188387982	rs1188387982
					7	87544274	T>C	snv	rs	1189101528	rs1189101528
					7	87531443	C>T	snv	rs	1191107366	rs1191107366
					7	87515295	C>G	snv	rs	1198742227	rs1198742227
					7	87531491	C>T	snv	rs	1199081702	rs1199081702
					7	87585634	G>A	snv	rs	1200080064	rs1200080064
					7	87546003	T>C	snv	rs	1200702337	rs1200702337
					7	87585553	G>A	snv	rs	1201503261	rs1201503261
					7	87550762	C>T	snv	rs	1201676452	rs1201676452
					7	87595803	T>G	snv	rs	1202446124	rs1202446124
					7	87544988	A>T	snv	rs	1203228011	rs1203228011
					7	87553855	G>C	snv	rs	1203320017	rs1203320017
					7	87544194	A>G	snv	rs	1205336910	rs1205336910
					7	87700442	A>T	snv	rs	1206199075	rs1206199075
					7	87504360	T>C,G	snv	rs	1210266411	rs1210266411
					7	87545922	C>T	snv	rs	1213042982	rs1213042982
					7	87516592	C>T	snv	rs	1213524837	rs1213524837
					7	87504246	C>A	snv	rs	1214032998	rs1214032998
					7	87561350	T>C	snv	rs	1214452761	rs1214452761
					7	87700537	A>G,T	snv	rs	1215807778	rs1215807778
					7	87539291	C>T	snv	rs	1216670269	rs1216670269
					7	87561324	C>T	snv	rs	1216695241	rs1216695241
					7	87550241	C>T	snv	rs	1216856095	rs1216856095
					7	87549864	A>G	snv	rs	1218688694	rs1218688694
					7	87520875	A>T	snv	rs	1219195402	rs1219195402
					7	87539311	G>C	snv	rs	1220754414	rs1220754414
					7	87600182	C>T	snv	rs	1221914429	rs1221914429
					7	87550173	T>A,G	snv	rs	1223199758	rs1223199758
					7	87545996	A>G	snv	rs	1224728157	rs1224728157
					7	87544205	A>G	snv	rs	1226611649	rs1226611649
					7	87710599	G>A	snv	rs	1227544173	rs1227544173
					7	87504342	A>G,T	snv	rs	1230774968	rs1230774968
					7	87570173	T>C	snv	rs	1231090084	rs1231090084
					7	87519465	T>G	snv	rs	1233953132	rs1233953132
					7	87520818	T>A,G	snv	rs	1234949048	rs1234949048
					7	87515330	C>A	snv	rs	1235695290	rs1235695290
					7	87549405	C>G	snv	rs	1236320337	rs1236320337
					7	87553829	C>T	snv	rs	1237664337	rs1237664337
					7	87516562	T>A	snv	rs	1239674801	rs1239674801
					7	87628896	A>G,T	snv	rs	1240626433	rs1240626433
					7	87545906	A>G,T	snv	rs	1242139767	rs1242139767
					7	87561351	A>G	snv	rs	1242341613	rs1242341613
					7	87585631	A>G	snv	rs	1242728976	rs1242728976
					7	87520851	A>G	snv	rs	1244089186	rs1244089186
					7	87700505	G>C,T	snv	rs	1246289808	rs1246289808
					7	87550496	A>G	snv	rs	1247179537	rs1247179537
					7	87585659	C>A	snv	rs	1250463898	rs1250463898
					7	87541371	T>C	snv	rs	1250849808	rs1250849808
					7	87541398	G>C	snv	rs	1251424548	rs1251424548
					7	87519411	T>C	snv	rs	1253848627	rs1253848627
					7	87595788	G>C	snv	rs	1257107888	rs1257107888
					7	87585535	A>C	snv	rs	1257387920	rs1257387920
					7	87546000	C>T	snv	rs	1257424474	rs1257424474
					7	87566093	G>A,T	snv	rs	1257498150	rs1257498150
					7	87519399	A>T	snv	rs	1259613365	rs1259613365
					7	87553846	A>G	snv	rs	1262510614	rs1262510614
					7	87544981	C>A,T	snv	rs	1265709861	rs1265709861
					7	87509456	C>T	snv	rs	1266372866	rs1266372866
					7	87585537	A>T	snv	rs	1266957400	rs1266957400
					7	87516636	A>G	snv	rs	1269015981	rs1269015981
					7	87550744	A>T	snv	rs	1269483312	rs1269483312
					7	87541415	A>C	snv	rs	1271272875	rs1271272875
					7	87544827	G>A	snv	rs	1271391029	rs1271391029
					7	87509322	C>T	snv	rs	1272689553	rs1272689553
					7	87570217	A>C,G	snv	rs	1273859083	rs1273859083
					7	87549478	C>G	snv	rs	1274564250	rs1274564250
					7	87549851	A>G,T	snv	rs	1275791615	rs1275791615
					7	87545907	G>C	snv	rs	1277845808	rs1277845808
					7	87628912	C>G,T	snv	rs	1279340526	rs1279340526
					7	87516573	T>C	snv	rs	1279830740	rs1279830740
					7	87531482	G>A,C	snv	rs	1280076381	rs1280076381
					7	87545968	A>G,T	snv	rs	1280797442	rs1280797442
					7	87504413	G>A	snv	rs	1281746264	rs1281746264
					7	87505983	T>C	snv	rs	1281843123	rs1281843123
					7	87650928	C>T	snv	rs	1283048545	rs1283048545
					7	87504290	T>C	snv	rs	1283093586	rs1283093586
					7	87550509	T>C	snv	rs	1285534379	rs1285534379
					7	87505953	G>T	snv	rs	1285942204	rs1285942204
					7	87544203	C>T	snv	rs	1286029307	rs1286029307
					7	87515274	A>C,G	snv	rs	1288076350	rs1288076350
					7	87570209	T>C	snv	rs	1288374568	rs1288374568
					7	87536472	C>T	snv	rs	1289543302	rs1289543302
					7	87519452	T>C	snv	rs	1290803512	rs1290803512
					7	87550214	G>A	snv	rs	1291504646	rs1291504646
					7	87601069	T>C	snv	rs	1292134614	rs1292134614
					7	87600985	C>G	snv	rs	1293188080	rs1293188080
					7	87509433	C>T	snv	rs	1293871816	rs1293871816
					7	87566881	T>C	snv	rs	1295245429	rs1295245429
					7	87531394	A>G	snv	rs	1295312177	rs1295312177
					7	87541464	C>T	snv	rs	1296251129	rs1296251129
					7	87544178	T>C	snv	rs	1298586570	rs1298586570
					7	87710574	G>C	snv	rs	1300532072	rs1300532072
					7	87600184	T>C	snv	rs	1303148815	rs1303148815
					7	87504329	C>G	snv	rs	1303671591	rs1303671591
					7	87520860	A>G	snv	rs	1305120399	rs1305120399
					7	87545903	A>T	snv	rs	1308127826	rs1308127826
					7	87650857	T>G	snv	rs	1308417358	rs1308417358
					7	87550757	C>T	snv	rs	1308529308	rs1308529308
					7	87566942	C>A,T	snv	rs	1310242458	rs1310242458
					7	87585527	T>C	snv	rs	1311363553	rs1311363553
					7	87550051	T>A,C	snv	rs	1313046379	rs1313046379
					7	87561325	T>G	snv	rs	1313299337	rs1313299337
					7	87566976	C>A,T	snv	rs	1313646996	rs1313646996
					7	87509300	T>C	snv	rs	1313948400	rs1313948400
					7	87509366	T>C	snv	rs	1314060722	rs1314060722
					7	87650842	T>C	snv	rs	1316044982	rs1316044982
					7	87516520	C>T	snv	rs	1317094548	rs1317094548
					7	87710606	C>T	snv	rs	1318623948	rs1318623948
					7	87600181	C>T	snv	rs	1320562631	rs1320562631
					7	87504263	C>A,G	snv	rs	1321813708	rs1321813708
					7	87544843	G>A,C	snv	rs	1323794979	rs1323794979
					7	87549506	G>C	snv	rs	1324520636	rs1324520636
					7	87531335	G>C	snv	rs	1325417202	rs1325417202
					7	87516536	G>T	snv	rs	1327938429	rs1327938429
					7	87509423	C>T	snv	rs	1328523726	rs1328523726
					7	87553783	T>C	snv	rs	1330170800	rs1330170800
					7	87544216	C>A	snv	rs	1331432775	rs1331432775
					7	87566155	A>G	snv	rs	1331678185	rs1331678185
					7	87628878	G>A	snv	rs	1332850931	rs1332850931
					7	87536477	T>C	snv	rs	1334428451	rs1334428451
					7	87628936	C>T	snv	rs	1335704187	rs1335704187
					7	87504410	T>C	snv	rs	1338160384	rs1338160384
					7	87549943	T>C	snv	rs	1338355304	rs1338355304
					7	87504421	C>G	snv	rs	1344972013	rs1344972013
					7	87549967	A>G	snv	rs	1345375955	rs1345375955
					7	87628908	G>A,C	snv	rs	1345394136	rs1345394136
					7	87570223	C>T	snv	rs	1345523838	rs1345523838
					7	87509421	T>C	snv	rs	1347910274	rs1347910274
					7	87600156	C>T	snv	rs	1348388210	rs1348388210
					7	87520840	C>T	snv	rs	1349553183	rs1349553183
					7	87549452	T>C	snv	rs	1353480925	rs1353480925
					7	87550828	G>T	snv	rs	1354050546	rs1354050546
					7	87516546	G>C	snv	rs	1355889810	rs1355889810
					7	87549374	C>T	snv	rs	1355931317	rs1355931317
					7	87550548	C>T	snv	rs	1356023286	rs1356023286
					7	87531347	T>A	snv	rs	1356091019	rs1356091019
					7	87516633	G>A	snv	rs	1359447217	rs1359447217
					7	87541454	C>A	snv	rs	1359542599	rs1359542599
					7	87550024	T>C	snv	rs	1360458780	rs1360458780
					7	87549963	G>T	snv	rs	1361374723	rs1361374723
					7	87561323	T>C,G	snv	rs	1362919289	rs1362919289
					7	87553801	A>G	snv	rs	1363711355	rs1363711355
					7	87550272	C>T	snv	rs	1364926780	rs1364926780
					7	87566968	T>C	snv	rs	1366437650	rs1366437650
					7	87505947	T>C	snv	rs	1366730591	rs1366730591
					7	87600795	G>A	snv	rs	1368008029	rs1368008029
					7	87550814	C>T	snv	rs	1368324209	rs1368324209
					7	87628852	G>A	snv	rs	1368547655	rs1368547655
					7	87515331	T>C	snv	rs	1369130405	rs1369130405
					7	87700491	A>C	snv	rs	1369751687	rs1369751687
					7	87539330	T>C	snv	rs	1369989041	rs1369989041
					7	87515358	A>G	snv	rs	1370593595	rs1370593595
					7	87544996	C>T	snv	rs	1373168864	rs1373168864
					7	87600162	T>C,G	snv	rs	1373721748	rs1373721748
					7	87546009	T>C	snv	rs	1375846757	rs1375846757
					7	87693945	A>T	snv	rs	1376203073	rs1376203073
					7	87505967	G>A	snv	rs	1378191421	rs1378191421
					7	87531378	G>C	snv	rs	1380560733	rs1380560733
					7	87600768	G>A	snv	rs	1381206343	rs1381206343
					7	87566203	A>G	snv	rs	1381284304	rs1381284304
					7	87539334	A>C	snv	rs	1381927860	rs1381927860
					7	87601018	C>G	snv	rs	1384041324	rs1384041324
					7	87516529	T>C,G	snv	rs	1386411918	rs1386411918
					7	87550006	G>A,T	snv	rs	1387356833	rs1387356833
					7	87650891	C>A	snv	rs	1387591237	rs1387591237
					7	87585610	G>A	snv	rs	1388112904	rs1388112904
					7	87509418	C>T	snv	rs	1389010033	rs1389010033
					7	87600759	C>T	snv	rs	1389183524	rs1389183524
					7	87549977	T>A,G	snv	rs	1389565545	rs1389565545
					7	87505905	T>A,C	snv	rs	1390471469	rs1390471469
					7	87600143	C>A	snv	rs	1390637727	rs1390637727
					7	87650874	T>G	snv	rs	1390926547	rs1390926547
					7	87544942	C>T	snv	rs	1391697654	rs1391697654
					7	87544137	T>C	snv	rs	1392639104	rs1392639104
					7	87553798	A>G	snv	rs	1392678819	rs1392678819
					7	87550559	T>C	snv	rs	1394100410	rs1394100410
					7	87519365	A>G	snv	rs	1395355925	rs1395355925
					7	87700489	A>G	snv	rs	1397090770	rs1397090770
					7	87549508	G>T	snv	rs	1398389130	rs1398389130
					7	87601006	A>T	snv	rs	1399846950	rs1399846950
					7	87505977	T>C	snv	rs	1400860335	rs1400860335
					7	87544927	A>G	snv	rs	1402478835	rs1402478835
					7	87515263	C>G	snv	rs	1403103790	rs1403103790
					7	87504324	A>C,G	snv	rs	1404008939	rs1404008939
					7	87504403	A>T	snv	rs	1408243208	rs1408243208
					7	87628941	T>G	snv	rs	1408682276	rs1408682276
					7	87541414	C>A	snv	rs	1408739324	rs1408739324
					7	87515355	A>G	snv	rs	1409934524	rs1409934524
					7	87550547	C>T	snv	rs	1410043164	rs1410043164
					7	87509287	C>A	snv	rs	1410153460	rs1410153460
					7	87515241	G>C	snv	rs	1412681422	rs1412681422
					7	87710576	G>A	snv	rs	1415038218	rs1415038218
					7	87505998	C>A	snv	rs	1415144759	rs1415144759
					7	87544945	T>C,G	snv	rs	1415499957	rs1415499957
					7	87531457	G>T	snv	rs	1416566507	rs1416566507
					7	87700480	G>A,T	snv	rs	1418916926	rs1418916926
					7	87544147	T>C	snv	rs	1419673180	rs1419673180
					7	87550295	A>T	snv	rs	1419793187	rs1419793187
					7	87545868	T>C	snv	rs	1420748687	rs1420748687
					7	87550765	G>C	snv	rs	1421770056	rs1421770056
					7	87700508	T>A	snv	rs	1422917568	rs1422917568
					7	87546024	C>G	snv	rs	1423665718	rs1423665718
					7	87595804	T>C	snv	rs	1424498745	rs1424498745
					7	87561308	A>T	snv	rs	1425167192	rs1425167192
					7	87566959	C>T	snv	rs	1428844378	rs1428844378
					7	87600165	C>T	snv	rs	1429920034	rs1429920034
					7	87561302	G>A	snv	rs	1430155491	rs1430155491
					7	87600149	C>G,T	snv	rs	1430496324	rs1430496324
					7	87515283	C>T	snv	rs	1431158619	rs1431158619
					7	87566905	C>A	snv	rs	1432167827	rs1432167827
					7	87531440	T>C	snv	rs	1432480917	rs1432480917
					7	87516511	G>A	snv	rs	1432511771	rs1432511771
					7	87515327	C>A	snv	rs	1432613672	rs1432613672
					7	87515298	C>T	snv	rs	1433103757	rs1433103757
					7	87544916	A>C,G	snv	rs	1434727302	rs1434727302
					7	87585617	G>A	snv	rs	1435532727	rs1435532727
					7	87545895	T>C	snv	rs	1435673611	rs1435673611
					7	87515376	G>A	snv	rs	1439277801	rs1439277801
					7	87516645	A>G	snv	rs	1441051651	rs1441051651
					7	87520859	T>C	snv	rs	1441208915	rs1441208915
					7	87504358	A>C	snv	rs	1441356731	rs1441356731
					7	87504332	T>C	snv	rs	1444127505	rs1444127505
					7	87561348	C>T	snv	rs	1444836423	rs1444836423
					7	87504326	G>T	snv	rs	1447340915	rs1447340915
					7	87515341	G>C	snv	rs	1447617813	rs1447617813
					7	87505897	C>A,G	snv	rs	1451623254	rs1451623254
					7	87550562	C>T	snv	rs	1453587307	rs1453587307
					7	87549996	A>G	snv	rs	1455168926	rs1455168926
					7	87536459	C>T	snv	rs	1455293604	rs1455293604
					7	87566215	A>G	snv	rs	1455450939	rs1455450939
					7	87519431	G>A	snv	rs	1455566610	rs1455566610
					7	87531295	T>G	snv	rs	1456434795	rs1456434795
					7	87519363	C>T	snv	rs	1457360738	rs1457360738
					7	87600157	C>T	snv	rs	1457629148	rs1457629148
					7	87546002	A>G	snv	rs	1458392780	rs1458392780
					7	87700457	G>A	snv	rs	1458585125	rs1458585125
					7	87566885	T>C	snv	rs	1459866086	rs1459866086
					7	87650875	C>A	snv	rs	1462834001	rs1462834001
					7	87600187	C>A,G,T	snv	rs	1463378119	rs1463378119
					7	87506003	G>C,T	snv	rs	1466258029	rs1466258029
					7	87549853	G>A	snv	rs	1468184660	rs1468184660
					7	87566182	A>G	snv	rs	1469108355	rs1469108355
					7	87550181	G>T	snv	rs	1469116728	rs1469116728
					7	87650841	A>G	snv	rs	1469191871	rs1469191871
					7	87504341	C>T	snv	rs	1470598507	rs1470598507
					7	87600774	C>A	snv	rs	1470905355	rs1470905355
					7	87506016	C>T	snv	rs	1473237773	rs1473237773
					7	87515275	C>T	snv	rs	1475311087	rs1475311087
					7	87550039	G>C	snv	rs	1475629891	rs1475629891
					7	87550287	C>G,T	snv	rs	1476587846	rs1476587846
					7	87549481	A>C	snv	rs	1477018410	rs1477018410
					7	87544919	A>C	snv	rs	1478102663	rs1478102663
					7	87544974	T>G	snv	rs	1480244258	rs1480244258
					7	87520793	A>T	snv	rs	1481562306	rs1481562306
					7	87509324	C>T	snv	rs	1482837611	rs1482837611
					7	87519404	T>C	snv	rs	1486026524	rs1486026524
					7	87549994	C>A	snv	rs	1488572511	rs1488572511
					7	87519422	A>G	snv	rs	1489594324	rs1489594324
					7	87505916	A>C	snv	rs	1490083456	rs1490083456
					7	87509478	G>A	snv	rs	1563026580	rs1563026580
					7	87515384	G>C	snv	rs	1563029319	rs1563029319
					7	87520854	T>C	snv	rs	1563032433	rs1563032433
					7	87544185	T>C	snv	rs	1563043965	rs1563043965
					7	87544268	C>G	snv	rs	1563044033	rs1563044033
					7	87544888	A>G	snv	rs	1563044327	rs1563044327
					7	87544947	T>C	snv	rs	1563044388	rs1563044388
					7	87566857	T>C	snv	rs	1563055802	rs1563055802
					7	87585521	T>C	snv	rs	1563063922	rs1563063922
					7	87628938	G>T	snv	rs	1563085045	rs1563085045
					7	87693938	A>G,T	snv	rs	1563139226	rs1563139226
					7	87504266	G>T	snv	rs	1584823781	rs1584823781
					7	87504376	A>G	snv	rs	1584823965	rs1584823965
					7	87504391	T>G	snv	rs	1584824001	rs1584824001
					7	87509429	T>G	snv	rs	1584829663	rs1584829663
					7	87515257	A>C	snv	rs	1584834667	rs1584834667
					7	87515277	A>C	snv	rs	1584834746	rs1584834746
					7	87515307	A>C	snv	rs	1584834839	rs1584834839
					7	87516550	T>C	snv	rs	1584836849	rs1584836849
					7	87531461	T>C	snv	rs	1584853278	rs1584853278
					7	87541395	C>T	snv	rs	1584861827	rs1584861827
					7	87544893	T>C	snv	rs	1584865520	rs1584865520
					7	87544993	C>G	snv	rs	1584865692	rs1584865692
					7	87549993	C>T	snv	rs	1584871048	rs1584871048
					7	87550816	C>A	snv	rs	1584872367	rs1584872367
					7	87566157	T>C	snv	rs	1584886053	rs1584886053
					7	87566806	T>C	snv	rs	1584886727	rs1584886727
					7	87566966	A>C	snv	rs	1584886969	rs1584886969
					7	87585616	T>A,G	snv	rs	1584902444	rs1584902444
					7	87585623	T>C,G	snv	rs	1584902458	rs1584902458
					7	87585625	G>C	snv	rs	1584902462	rs1584902462
					7	87600144	T>C	snv	rs	1584914371	rs1584914371
					7	87628831	C>T	snv	rs	1584940707	rs1584940707
					7	87628888	A>C,T	snv	rs	1584940913	rs1584940913
					7	87628915	T>C,G	snv	rs	1584941062	rs1584941062
					7	87504262	G>A	snv	rs	1814617574	rs1814617574
					7	87504302	C>T	snv	rs	1814619290	rs1814619290
					7	87504334	A>C	snv	rs	1814621264	rs1814621264
					7	87504349	A>C	snv	rs	1814622496	rs1814622496
					7	87504370	T>C	snv	rs	1814623609	rs1814623609
					7	87504382	G>C	snv	rs	1814624278	rs1814624278
					7	87504406	C>A	snv	rs	1814626074	rs1814626074
					7	87504409	G>A,C	snv	rs	1814626575	rs1814626575
					7	87504424	G>A	snv	rs	1814628256	rs1814628256
					7	87504433	A>G	snv	rs	1814628747	rs1814628747
					7	87504436	G>A	snv	rs	1814629078	rs1814629078
					7	87505914	C>T	snv	rs	1814714146	rs1814714146
					7	87505941	G>A	snv	rs	1814715339	rs1814715339
					7	87505965	G>C	snv	rs	1814716479	rs1814716479
					7	87505976	A>G	snv	rs	1814717293	rs1814717293
					7	87505991	T>G	snv	rs	1814718630	rs1814718630
					7	87506000	C>T	snv	rs	1814719578	rs1814719578
					7	87506004	A>T	snv	rs	1814720067	rs1814720067
					7	87506030	T>C	snv	rs	1814721106	rs1814721106
					7	87509293	G>T	snv	rs	1814896646	rs1814896646
					7	87509304	T>C	snv	rs	1814897754	rs1814897754
					7	87509410	C>G	snv	rs	1814904501	rs1814904501
					7	87509428	G>C	snv	rs	1814905971	rs1814905971
					7	87515256	A>G	snv	rs	1815178993	rs1815178993
					7	87515343	C>T	snv	rs	1815186336	rs1815186336
					7	87515373	C>T	snv	rs	1815189162	rs1815189162
					7	87515383	A>G	snv	rs	1815190301	rs1815190301
					7	87516528	C>A	snv	rs	1815256609	rs1815256609
					7	87516540	A>G	snv	rs	1815257289	rs1815257289
					7	87516558	A>G	snv	rs	1815258261	rs1815258261
					7	87516561	A>C	snv	rs	1815258384	rs1815258384
					7	87516564	A>G	snv	rs	1815258634	rs1815258634
					7	87516566	G>C	snv	rs	1815258923	rs1815258923
					7	87516571	T>C	snv	rs	1815259477	rs1815259477
					7	87516594	T>C	snv	rs	1815260346	rs1815260346
					7	87516612	A>G	snv	rs	1815260780	rs1815260780
					7	87516654	G>C	snv	rs	1815262757	rs1815262757
					7	87516664	C>A	snv	rs	1815263341	rs1815263341
					7	87519327	A>T	snv	rs	1815384599	rs1815384599
					7	87519344	C>G	snv	rs	1815386115	rs1815386115
					7	87519347	A>G	snv	rs	1815386329	rs1815386329
					7	87519359	G>A	snv	rs	1815387101	rs1815387101
					7	87519360	C>T	snv	rs	1815387297	rs1815387297
					7	87519445	G>C	snv	rs	1815394088	rs1815394088
					7	87519450	C>T	snv	rs	1815394263	rs1815394263
					7	87520776	C>T	snv	rs	1815467617	rs1815467617
					7	87520782	G>A	snv	rs	1815468544	rs1815468544
					7	87520836	G>A	snv	rs	1815470928	rs1815470928
					7	87520846	T>C	snv	rs	1815471605	rs1815471605
					7	87520852	A>G	snv	rs	1815472252	rs1815472252
					7	87520866	T>C	snv	rs	1815473034	rs1815473034
					7	87531345	C>T	snv	rs	1816048771	rs1816048771
					7	87531385	A>G	snv	rs	1816050405	rs1816050405
					7	87531412	T>G	snv	rs	1816051826	rs1816051826
					7	87531418	C>T	snv	rs	1816052093	rs1816052093
					7	87531419	C>T	snv	rs	1816052221	rs1816052221
					7	87531431	A>T	snv	rs	1816053287	rs1816053287
					7	87531458	C>T	snv	rs	1816054344	rs1816054344
					7	87531493	A>G	snv	rs	1816056361	rs1816056361
					7	87536465	A>C	snv	rs	1816299130	rs1816299130
					7	87536474	G>T	snv	rs	1816299524	rs1816299524
					7	87536498	A>C	snv	rs	1816300322	rs1816300322
					7	87536510	G>A	snv	rs	1816301606	rs1816301606
					7	87536519	G>A	snv	rs	1816302218	rs1816302218
					7	87539275	A>G	snv	rs	1816424675	rs1816424675
					7	87539305	C>T	snv	rs	1816427558	rs1816427558
					7	87539308	T>C	snv	rs	1816427888	rs1816427888
					7	87541362	G>A	snv	rs	1816524994	rs1816524994
					7	87541416	A>C	snv	rs	1816527837	rs1816527837
					7	87541446	C>T	snv	rs	1816531067	rs1816531067
					7	87544155	C>T	snv	rs	1816664662	rs1816664662
					7	87544179	T>G	snv	rs	1816666746	rs1816666746
					7	87544184	A>G	snv	rs	1816667181	rs1816667181
					7	87544206	C>T	snv	rs	1816669797	rs1816669797
					7	87544241	A>G	snv	rs	1816671239	rs1816671239
					7	87544247	C>G	snv	rs	1816671666	rs1816671666
					7	87544262	G>A	snv	rs	1816672250	rs1816672250
					7	87544263	G>A	snv	rs	1816672374	rs1816672374
					7	87544830	T>A	snv	rs	1816699849	rs1816699849
					7	87544834	T>C	snv	rs	1816699999	rs1816699999
					7	87544857	G>A	snv	rs	1816701419	rs1816701419
					7	87544858	C>T	snv	rs	1816701572	rs1816701572
					7	87544909	A>T	snv	rs	1816704750	rs1816704750
					7	87544936	A>G,T	snv	rs	1816705901	rs1816705901
					7	87544954	T>C	snv	rs	1816706999	rs1816706999
					7	87544963	C>T	snv	rs	1816707398	rs1816707398
					7	87544968	G>T	snv	rs	1816707641	rs1816707641
					7	87544975	C>G	snv	rs	1816707835	rs1816707835
					7	87545881	G>C	snv	rs	1816758132	rs1816758132
					7	87545904	T>C	snv	rs	1816758997	rs1816758997
					7	87545987	C>T	snv	rs	1816763308	rs1816763308
					7	87545990	T>G	snv	rs	1816763554	rs1816763554
					7	87546005	G>T	snv	rs	1816764332	rs1816764332
					7	87546014	C>A	snv	rs	1816764933	rs1816764933
					7	87549359	C>A	snv	rs	1816943856	rs1816943856
					7	87549420	G>C	snv	rs	1816946761	rs1816946761
					7	87549422	T>C	snv	rs	1816946886	rs1816946886
					7	87549436	A>G	snv	rs	1816947424	rs1816947424
					7	87549514	A>T	snv	rs	1816953591	rs1816953591
					7	87549863	C>T	snv	rs	1816969460	rs1816969460
					7	87549868	T>C	snv	rs	1816969835	rs1816969835
					7	87549892	T>C	snv	rs	1816970576	rs1816970576
					7	87549919	T>C	snv	rs	1816971632	rs1816971632
					7	87549924	T>A	snv	rs	1816972265	rs1816972265
					7	87549957	G>A	snv	rs	1816974807	rs1816974807
					7	87549979	C>G	snv	rs	1816976875	rs1816976875
					7	87549999	A>G	snv	rs	1816977747	rs1816977747
					7	87550033	T>C	snv	rs	1816979502	rs1816979502
					7	87550037	C>G	snv	rs	1816980043	rs1816980043
					7	87550182	T>C	snv	rs	1816988343	rs1816988343
					7	87550202	A>G,T	snv	rs	1816989054	rs1816989054
					7	87550227	C>T	snv	rs	1816991069	rs1816991069
					7	87550271	A>G	snv	rs	1816993576	rs1816993576
					7	87550280	T>C	snv	rs	1816994235	rs1816994235
					7	87550523	C>T	snv	rs	1817009999	rs1817009999
					7	87550541	T>G	snv	rs	1817011001	rs1817011001
					7	87550550	C>T	snv	rs	1817012087	rs1817012087
					7	87550560	A>G	snv	rs	1817012772	rs1817012772
					7	87550572	T>C	snv	rs	1817013616	rs1817013616
					7	87550754	C>T	snv	rs	1817026622	rs1817026622
					7	87550760	C>T	snv	rs	1817027416	rs1817027416
					7	87550808	T>G	snv	rs	1817030401	rs1817030401
					7	87550838	C>T	snv	rs	1817031908	rs1817031908
					7	87553777	A>G	snv	rs	1817193009	rs1817193009
					7	87553786	T>C	snv	rs	1817193385	rs1817193385
					7	87553826	G>C	snv	rs	1817196794	rs1817196794
					7	87553831	T>G	snv	rs	1817197554	rs1817197554
					7	87553893	T>C	snv	rs	1817201810	rs1817201810
					7	87553894	A>T	snv	rs	1817201984	rs1817201984
					7	87553921	T>C	snv	rs	1817202709	rs1817202709
					7	87561278	T>C	snv	rs	1817552840	rs1817552840
					7	87561287	C>T	snv	rs	1817553071	rs1817553071
					7	87561326	T>C	snv	rs	1817555434	rs1817555434
					7	87561329	G>A	snv	rs	1817555657	rs1817555657
					7	87566123	C>T	snv	rs	1817774174	rs1817774174
					7	87566149	A>T	snv	rs	1817774866	rs1817774866
					7	87566152	C>G	snv	rs	1817774978	rs1817774978
					7	87566160	A>C	snv	rs	1817775401	rs1817775401
					7	87566238	A>T	snv	rs	1817778510	rs1817778510
					7	87566797	G>A	snv	rs	1817800197	rs1817800197
					7	87566825	C>T	snv	rs	1817801812	rs1817801812
					7	87566837	T>C	snv	rs	1817802473	rs1817802473
					7	87566854	G>C	snv	rs	1817803826	rs1817803826
					7	87566855	C>T	snv	rs	1817803929	rs1817803929
					7	87566870	T>C	snv	rs	1817804925	rs1817804925
					7	87566880	G>T	snv	rs	1817805153	rs1817805153
					7	87566900	C>T	snv	rs	1817806343	rs1817806343
					7	87566926	T>C	snv	rs	1817807549	rs1817807549
					7	87566939	G>T	snv	rs	1817808192	rs1817808192
					7	87566975	A>G	snv	rs	1817810548	rs1817810548
					7	87570195	C>T	snv	rs	1817983663	rs1817983663
					7	87570198	G>C	snv	rs	1817984163	rs1817984163
					7	87570201	G>T	snv	rs	1817984550	rs1817984550
					7	87570203	A>G	snv	rs	1817984825	rs1817984825
					7	87585536	G>T	snv	rs	1818710857	rs1818710857
					7	87585556	T>C	snv	rs	1818711566	rs1818711566
					7	87585566	T>C	snv	rs	1818712505	rs1818712505
					7	87585637	C>T	snv	rs	1818717827	rs1818717827
					7	87585662	G>T	snv	rs	1818719515	rs1818719515
					7	87585666	A>T	snv	rs	1818719641	rs1818719641
					7	87595767	A>G	snv	rs	1819177167	rs1819177167
					7	87595798	C>T	snv	rs	1819178476	rs1819178476
					7	87600153	G>C	snv	rs	1819385724	rs1819385724
					7	87600760	G>C	snv	rs	1819422093	rs1819422093
					7	87600771	C>T	snv	rs	1819422407	rs1819422407
					7	87600775	C>T	snv	rs	1819422701	rs1819422701
					7	87600778	C>G	snv	rs	1819422938	rs1819422938
					7	87600812	T>G	snv	rs	1819423869	rs1819423869
					7	87600822	A>C,G	snv	rs	1819424177	rs1819424177
					7	87600823	G>T	snv	rs	1819424284	rs1819424284
					7	87600987	C>T	snv	rs	1819432670	rs1819432670
					7	87600990	G>A	snv	rs	1819433078	rs1819433078
					7	87600996	G>A	snv	rs	1819433740	rs1819433740
					7	87601002	C>T	snv	rs	1819434013	rs1819434013
					7	87601005	A>C	snv	rs	1819434214	rs1819434214
					7	87601014	T>A	snv	rs	1819434504	rs1819434504
					7	87601023	A>G	snv	rs	1819435227	rs1819435227
					7	87601030	A>G	snv	rs	1819435709	rs1819435709
					7	87601057	T>C	snv	rs	1819436942	rs1819436942
					7	87602967	C>A	snv	rs	1819514963	rs1819514963
					7	87602971	G>C	snv	rs	1819515059	rs1819515059
					7	87602979	A>T	snv	rs	1819515266	rs1819515266
					7	87602985	A>G	snv	rs	1819515633	rs1819515633
					7	87628833	C>G	snv	rs	1820878563	rs1820878563
					7	87628855	G>T	snv	rs	1820881578	rs1820881578
					7	87628861	G>C	snv	rs	1820882048	rs1820882048
					7	87628897	G>A	snv	rs	1820887413	rs1820887413
					7	87628929	C>A	snv	rs	1820891885	rs1820891885
					7	87650869	A>G	snv	rs	1823505785	rs1823505785
					7	87650886	T>C	snv	rs	1823506821	rs1823506821
					7	87650923	G>A	snv	rs	1823509614	rs1823509614
					7	87693934	G>T	snv	rs	1828246860	rs1828246860
					7	87700437	T>G	snv	rs	1828930155	rs1828930155
					7	87700465	G>T	snv	rs	1828932617	rs1828932617
					7	87700474	A>G	snv	rs	1828933382	rs1828933382
					7	87700478	T>C	snv	rs	1828933742	rs1828933742
					7	87700481	C>T	snv	rs	1828934495	rs1828934495
					7	87700501	A>G	snv	rs	1828937720	rs1828937720
					7	87700502	A>G	snv	rs	1828937939	rs1828937939
					7	87700504	T>G	snv	rs	1828938178	rs1828938178
					7	87700507	A>G	snv	rs	1828938711	rs1828938711
					7	87700532	A>G	snv	rs	1828939809	rs1828939809
					7	87709502	A>G	snv	rs	1829883274	rs1829883274
					7	87709503	G>A	snv	rs	1829883513	rs1829883513
					7	87710573	A>G	snv	rs	1829987115	rs1829987115
					7	87710594	C>A	snv	rs	1829989120	rs1829989120
					7	87710607	A>G	snv	rs	1829990071	rs1829990071
					7	87710618	T>C	snv	rs	1829990653	rs1829990653
					7	87710630	G>A	snv	rs	1829991140	rs1829991140
					7	87710636	A>G	snv	rs	1829991567	rs1829991567
					7	87585667	T>C	snv	rs	1202183	rs1202183
					7	87531494	T>C	snv	rs	2032581	rs2032581
					7	87509343	A>T	snv	rs	2229107	rs2229107
					7	87509343	A>T	snv	rs	2229107	rs2229107
					7	87509343	A>T	snv	rs	2229107	rs2229107
					7	87536538	C>T	snv	rs	2235039	rs2235039
					7	87585559	G>T	snv	rs	9282565	rs9282565
					7	87600136	A>G	snv	rs	28381804	rs28381804
					7	87549377	C>T	snv	rs	28381902	rs28381902
					7	87549377	C>T	snv	rs	28381902	rs28381902
					7	87531473	T>C	snv	rs	28381967	rs28381967
					7	87544882	G>A,T	snv	rs	35023033	rs35023033
					7	87544882	G>A,T	snv	rs	35023033	rs35023033
					7	87544902	A>C	snv	rs	35657960	rs35657960
					7	87544902	A>C	snv	rs	35657960	rs35657960
					7	87504319	G>A,T	snv	rs	35721439	rs35721439
					7	87509442	A>G	snv	rs	35730308	rs35730308
					7	87585532	A>G,T	snv	rs	35810889	rs35810889
					7	87531432	T>C	snv	rs	36105130	rs36105130
					7	87545972	C>T	snv	rs	56107566	rs56107566

## Sheet: List B
rs28381902
rs41316450			Total Deleterious nsSNP Found from Seven Tools (SIFT, PolyPhen-2, Pmut, MutPred, SNAP2, SNP&GO and PANTHER)
rs56107566							No of Deleterious nsSNP: 3

## Sheet: List C
rs56107566
							Final Deleterious nsSNP
