# Supplementary material for: Investigation of pathogenic germline variants in gastric cancer and development of “GasCanBase” database
Source: Cancer Rep (Hoboken). 2023 Oct 22;6(12):e1906. doi: 10.1002/cnr2.1906 (PMC10728505; doi:10.1002/cnr2.1906)
Supplement: Supplementary file 1 — Data S1 Supporting Information. [file CNR2-6-e1906-s001.zip › Supplementary File/Table S8. Selection of nsSNP of APC.xlsx]

## Sheet: List A
Total nsSNP Found from dbSNP Database					#chr	pos	variation	variant_type			snp_id
	Gene : APC				5	112841059	T>A,G	snv	rs	459552	rs459552
	No of SNP: 59612				5	112839514	T>A	snv	rs	1801155	rs1801155
	No of nsSNP: 3979				5	112839543	G>C	snv	rs	1801166	rs1801166
					5	112842795	C>G,T	snv	rs	2229994	rs2229994
					5	112843098	G>A	snv	rs	2229995	rs2229995
					5	112840081	C>G,T	snv	rs	2229996	rs2229996
					5	112841512	G>A,C	snv	rs	4987109	rs4987109
					5	112838953	G>A	snv	rs	28933379	rs28933379
					5	112843089	G>C	snv	rs	33941929	rs33941929
					5	112838202	C>T	snv	rs	33974176	rs33974176
					5	112841239	G>C,T	snv	rs	34157245	rs34157245
					5	112842415	C>T	snv	rs	34919187	rs34919187
					5	112842233	G>A	snv	rs	35540155	rs35540155
					5	112792446	C>G,T	snv	rs	62619935	rs62619935
					5	112840359	C>A,G,T	snv	rs	72541813	rs72541813
					5	112841296	C>A,T	snv	rs	72541814	rs72541814
					5	112843125	C>G,T	snv	rs	72541815	rs72541815
					5	112843456	C>G	snv	rs	72541816	rs72541816
					5	112840212	G>C	snv	rs	73220015	rs73220015
					5	112839879	C>A,T	snv	rs	74535574	rs74535574
					5	112838514	G>T	snv	rs	74561014	rs74561014
					5	112766375	C>T	snv	rs	74727182	rs74727182
					5	112840968	A>C	snv	rs	74853403	rs74853403
					5	112767279	C>A,G,T	snv	rs	74953290	rs74953290
					5	112835119	A>C,G,T	snv	rs	75117039	rs75117039
					5	112842643	C>A,G,T	snv	rs	75207119	rs75207119
					5	112841109	G>T	snv	rs	75236689	rs75236689
					5	112838589	C>A,G,T	snv	rs	75239284	rs75239284
					5	112827984	C>T	snv	rs	75870842	rs75870842
					5	112841115	G>T	snv	rs	76306073	rs76306073
					5	112840970	T>A,C	snv	rs	76364845	rs76364845
					5	112792447	G>A,T	snv	rs	76685252	rs76685252
					5	112843728	C>G,T	snv	rs	76933416	rs76933416
					5	112839360	C>A,T	snv	rs	77056664	rs77056664
					5	112819053	C>A	snv	rs	77058194	rs77058194
					5	112827214	G>T	snv	rs	77451514	rs77451514
					5	112819306	A>G	snv	rs	77907679	rs77907679
					5	112837980	T>C,G	snv	rs	77985571	rs77985571
					5	112843724	T>G	snv	rs	78176192	rs78176192
					5	112835134	T>C	snv	rs	78349383	rs78349383
					5	112839324	C>A,G,T	snv	rs	79122263	rs79122263
					5	112838104	C>A,G,T	snv	rs	79512956	rs79512956
					5	112843567	G>T	snv	rs	79619757	rs79619757
					5	112843107	C>G,T	snv	rs	79630786	rs79630786
					5	112838103	T>G	snv	rs	79634147	rs79634147
					5	112837998	G>T	snv	rs	79853077	rs79853077
					5	112843731	A>C,G	snv	rs	80277939	rs80277939
					5	112839954	A>G	snv	rs	111866410	rs111866410
					5	112841284	A>C,G	snv	rs	112610898	rs112610898
					5	112839985	A>G,T	snv	rs	112961968	rs112961968
					5	112843537	C>A,T	snv	rs	113486158	rs113486158
					5	112838542	T>A,C	snv	rs	113674464	rs113674464
					5	112707795	C>A,T	snv	rs	113782655	rs113782655
					5	112839606	C>G,T	snv	rs	121913327	rs121913327
					5	112839942	C>G,T	snv	rs	121913332	rs121913332
					5	112838220	C>A,G,T	snv	rs	121913333	rs121913333
					5	112839510	G>A,T	snv	rs	121913462	rs121913462
					5	112819272	C>A,G,T	snv	rs	137854567	rs137854567
					5	112815499	C>G,T	snv	rs	137854569	rs137854569
					5	112837732	C>G,T	snv	rs	137854570	rs137854570
					5	112828001	C>A,T	snv	rs	137854572	rs137854572
					5	112839777	A>G,T	snv	rs	137854578	rs137854578
					5	112827194	C>G,T	snv	rs	137854580	rs137854580
					5	112780880	C>A,T	snv	rs	137854583	rs137854583
					5	112827986	G>A,T	snv	rs	138098808	rs138098808
					5	112843380	T>G	snv	rs	138137162	rs138137162
					5	112840326	T>C,G	snv	rs	138367627	rs138367627
					5	112839019	A>C,G	snv	rs	138410865	rs138410865
					5	112838055	G>A	snv	rs	138498551	rs138498551
					5	112839244	A>C,T	snv	rs	138933660	rs138933660
					5	112767263	C>A,T	snv	rs	139196838	rs139196838
					5	112840014	G>A	snv	rs	139387758	rs139387758
					5	112840849	A>T	snv	rs	139552305	rs139552305
					5	112839666	G>A,T	snv	rs	139618756	rs139618756
					5	112838539	C>G,T	snv	rs	139773221	rs139773221
					5	112842703	G>T	snv	rs	140079759	rs140079759
					5	112838946	A>C,G	snv	rs	140493115	rs140493115
					5	112843662	G>A,T	snv	rs	140868933	rs140868933
					5	112843084	C>G,T	snv	rs	141010008	rs141010008
					5	112843993	C>T	snv	rs	141024271	rs141024271
					5	112840741	A>G	snv	rs	141298709	rs141298709
					5	112839202	G>A,T	snv	rs	141444802	rs141444802
					5	112839831	A>G	snv	rs	141519952	rs141519952
					5	112780865	C>G,T	snv	rs	141576417	rs141576417
					5	112827118	G>A,C	snv	rs	141579422	rs141579422
					5	112819153	G>A,C	snv	rs	141582813	rs141582813
					5	112767314	G>C,T	snv	rs	142637152	rs142637152
					5	112755010	G>A,T	snv	rs	142720069	rs142720069
					5	112839344	A>G,T	snv	rs	142728143	rs142728143
					5	112843164	A>C,G	snv	rs	143060722	rs143060722
					5	112767219	G>A,T	snv	rs	143145868	rs143145868
					5	112841634	G>A	snv	rs	143313902	rs143313902
					5	112815554	C>G,T	snv	rs	143341972	rs143341972
					5	112838980	T>C	snv	rs	143638171	rs143638171
					5	112840621	G>A,C	snv	rs	143674116	rs143674116
					5	112839966	C>T	snv	rs	143796828	rs143796828
					5	112828860	T>A,C	snv	rs	144056494	rs144056494
					5	112843654	C>T	snv	rs	144746572	rs144746572
					5	112839222	C>T	snv	rs	145181563	rs145181563
					5	112838070	T>C,G	snv	rs	145245264	rs145245264
					5	112843311	A>G,T	snv	rs	145444830	rs145444830
					5	112837916	C>A,G,T	snv	rs	145792879	rs145792879
					5	112819225	A>G	snv	rs	145912662	rs145912662
					5	112838929	C>A,G	snv	rs	146007372	rs146007372
					5	112842579	A>G,T	snv	rs	146048493	rs146048493
					5	112843860	A>G	snv	rs	146115809	rs146115809
					5	112767252	C>T	snv	rs	146221748	rs146221748
					5	112839930	G>A	snv	rs	146572883	rs146572883
					5	112842154	G>A,T	snv	rs	146695342	rs146695342
					5	112843983	A>C,G	snv	rs	147287751	rs147287751
					5	112838441	G>T	snv	rs	147394539	rs147394539
					5	112843108	G>A	snv	rs	147549623	rs147549623
					5	112841534	C>A,T	snv	rs	147598747	rs147598747
					5	112837798	C>A,T	snv	rs	147655929	rs147655929
					5	112841350	A>G	snv	rs	147740612	rs147740612
					5	112780846	C>G,T	snv	rs	147846364	rs147846364
					5	112835032	G>A	snv	rs	147863331	rs147863331
					5	112838180	C>G	snv	rs	147972247	rs147972247
					5	112839333	G>A,C	snv	rs	148223181	rs148223181
					5	112840734	G>A,C	snv	rs	148275069	rs148275069
					5	112838767	A>G	snv	rs	148725540	rs148725540
					5	112842467	A>G,T	snv	rs	148878262	rs148878262
					5	112815508	G>A	snv	rs	149154604	rs149154604
					5	112838972	C>G	snv	rs	149353082	rs149353082
					5	112841024	T>G	snv	rs	149828124	rs149828124
					5	112840807	A>C,G,T	snv	rs	149882057	rs149882057
					5	112841767	G>A	snv	rs	150140908	rs150140908
					5	112837816	A>G	snv	rs	150209825	rs150209825
					5	112838358	C>T	snv	rs	150543576	rs150543576
					5	112842787	C>T	snv	rs	150882838	rs150882838
					5	112767356	A>G,T	snv	rs	150973053	rs150973053
					5	112843219	A>G	snv	rs	151163793	rs151163793
					5	112838917	A>G	snv	rs	151286353	rs151286353
					5	112843636	C>A,T	snv	rs	182456139	rs182456139
					5	112840447	T>C,G	snv	rs	185411044	rs185411044
					5	112838068	A>G	snv	rs	186641437	rs186641437
					5	112842231	A>G,T	snv	rs	186926737	rs186926737
					5	112707718	A>G,T	snv	rs	189807660	rs189807660
					5	112827117	A>G	snv	rs	190988940	rs190988940
					5	112838187	C>G,T	snv	rs	192620988	rs192620988
					5	112767330	G>A,T	snv	rs	193049694	rs193049694
					5	112843239	C>T	snv	rs	199539353	rs199539353
					5	112838873	T>G	snv	rs	199539973	rs199539973
					5	112843240	G>A,T	snv	rs	199558585	rs199558585
					5	112819128	G>A,C	snv	rs	199562537	rs199562537
					5	112840896	A>G	snv	rs	199630012	rs199630012
					5	112842276	A>G	snv	rs	199648202	rs199648202
					5	112843482	G>A,C	snv	rs	199688874	rs199688874
					5	112838271	G>A,T	snv	rs	199740875	rs199740875
					5	112840819	G>A,T	snv	rs	199775075	rs199775075
					5	112839375	A>G	snv	rs	199792739	rs199792739
					5	112843351	G>T	snv	rs	199806334	rs199806334
					5	112767264	G>A,T	snv	rs	199842850	rs199842850
					5	112841335	C>G,T	snv	rs	199904481	rs199904481
					5	112767347	A>G	snv	rs	200089324	rs200089324
					5	112767309	C>G,T	snv	rs	200117298	rs200117298
					5	112843904	C>G	snv	rs	200160084	rs200160084
					5	112839843	A>C,G	snv	rs	200166878	rs200166878
					5	112838234	C>A,G,T	snv	rs	200184105	rs200184105
					5	112837891	C>T	snv	rs	200339830	rs200339830
					5	112838902	G>A,C	snv	rs	200371555	rs200371555
					5	112843009	C>G,T	snv	rs	200399245	rs200399245
					5	112843360	A>C,G	snv	rs	200406572	rs200406572
					5	112842445	C>A,T	snv	rs	200468360	rs200468360
					5	112842451	C>T	snv	rs	200587641	rs200587641
					5	112838008	G>A,C	snv	rs	200593940	rs200593940
					5	112819308	G>A,T	snv	rs	200598389	rs200598389
					5	112780839	G>A,C	snv	rs	200740020	rs200740020
					5	112842630	C>T	snv	rs	200756935	rs200756935
					5	112844053	C>G,T	snv	rs	200790804	rs200790804
					5	112840986	A>C,G	snv	rs	200794097	rs200794097
					5	112840165	T>C,G	snv	rs	200803739	rs200803739
					5	112754943	T>A	snv	rs	200960071	rs200960071
					5	112839073	C>A,T	snv	rs	201004111	rs201004111
					5	112815514	A>G	snv	rs	201093383	rs201093383
					5	112840662	A>G	snv	rs	201142277	rs201142277
					5	112839219	G>A	snv	rs	201185479	rs201185479
					5	112842318	A>G	snv	rs	201375478	rs201375478
					5	112840764	C>G,T	snv	rs	201415309	rs201415309
					5	112844091	C>G,T	snv	rs	201459013	rs201459013
					5	112840957	G>A	snv	rs	201472075	rs201472075
					5	112819146	A>G	snv	rs	201478136	rs201478136
					5	112838032	A>G,T	snv	rs	201522866	rs201522866
					5	112839009	A>C,G	snv	rs	201550951	rs201550951
					5	112767245	C>G,T	snv	rs	201567345	rs201567345
					5	112843407	C>G	snv	rs	201625142	rs201625142
					5	112838843	T>G	snv	rs	201629780	rs201629780
					5	112792495	G>A,T	snv	rs	201727026	rs201727026
					5	112840304	T>A,C	snv	rs	201764198	rs201764198
					5	112767285	G>A,T	snv	rs	201764637	rs201764637
					5	112840507	T>C	snv	rs	201797422	rs201797422
					5	112839105	C>T	snv	rs	201830995	rs201830995
					5	112838845	A>G,T	snv	rs	201904856	rs201904856
					5	112767388	G>C	snv	rs	202161017	rs202161017
					5	112839030	C>T	snv	rs	202168805	rs202168805
					5	112827969	T>C	snv	rs	202199891	rs202199891
					5	112839978	A>G	snv	rs	202204285	rs202204285
					5	112840603	C>T	snv	rs	202228932	rs202228932
					5	112839793	C>T	snv	rs	267600319	rs267600319
					5	112843459	C>G,T	snv	rs	267600320	rs267600320
					5	112840980	A>G	snv	rs	367577259	rs367577259
					5	112843372	A>G	snv	rs	367676584	rs367676584
					5	112838826	T>C,G	snv	rs	367687901	rs367687901
					5	112842259	C>T	snv	rs	367761032	rs367761032
					5	112707847	G>A,C	snv	rs	367773779	rs367773779
					5	112837704	G>A	snv	rs	367804502	rs367804502
					5	112792472	C>A,G,T	snv	rs	367816013	rs367816013
					5	112842273	G>A,T	snv	rs	367905430	rs367905430
					5	112841122	C>A,T	snv	rs	368080169	rs368080169
					5	112827162	T>C	snv	rs	368434773	rs368434773
					5	112843680	G>C,T	snv	rs	368724873	rs368724873
					5	112843066	T>A,C,G	snv	rs	369075403	rs369075403
					5	112843977	G>A,C	snv	rs	369264968	rs369264968
					5	112801340	A>G	snv	rs	369345931	rs369345931
					5	112843029	G>A	snv	rs	369365383	rs369365383
					5	112843855	G>A	snv	rs	369721828	rs369721828
					5	112841167	G>A,T	snv	rs	369831474	rs369831474
					5	112839123	A>C,G	snv	rs	369834416	rs369834416
					5	112767315	G>A	snv	rs	369999291	rs369999291
					5	112840495	C>G,T	snv	rs	370433763	rs370433763
					5	112841693	C>G	snv	rs	370532497	rs370532497
					5	112840620	A>G	snv	rs	370560998	rs370560998
					5	112838667	A>G	snv	rs	370591349	rs370591349
					5	112839681	A>G	snv	rs	370711075	rs370711075
					5	112835018	C>G,T	snv	rs	370955311	rs370955311
					5	112821914	A>C,G	snv	rs	371065509	rs371065509
					5	112840857	G>C,T	snv	rs	371067258	rs371067258
					5	112775655	A>G,T	snv	rs	371085910	rs371085910
					5	112839469	C>T	snv	rs	371113837	rs371113837
					5	112839039	G>A,C	snv	rs	371117193	rs371117193
					5	112843158	C>A,G	snv	rs	371149405	rs371149405
					5	112827933	C>T	snv	rs	371453363	rs371453363
					5	112843867	A>G	snv	rs	371616945	rs371616945
					5	112841134	C>T	snv	rs	371686531	rs371686531
					5	112827182	A>G	snv	rs	372047677	rs372047677
					5	112839811	A>G,T	snv	rs	372241082	rs372241082
					5	112842993	C>A,G,T	snv	rs	372305287	rs372305287
					5	112754957	C>G	snv	rs	372367350	rs372367350
					5	112834969	G>A,C	snv	rs	372416031	rs372416031
					5	112841711	G>A,T	snv	rs	372418435	rs372418435
					5	112839106	G>A	snv	rs	372481703	rs372481703
					5	112843092	C>A,G,T	snv	rs	372535376	rs372535376
					5	112841576	C>A,G	snv	rs	372852823	rs372852823
					5	112838959	A>G	snv	rs	372855304	rs372855304
					5	112838012	T>A	snv	rs	372917037	rs372917037
					5	112840303	A>G	snv	rs	373419559	rs373419559
					5	112838221	G>A,C,T	snv	rs	373428732	rs373428732
					5	112840512	C>T	snv	rs	373440614	rs373440614
					5	112839682	A>C,G,T	snv	rs	373607243	rs373607243
					5	112754904	C>A,T	snv	rs	373718658	rs373718658
					5	112840360	G>A,T	snv	rs	374048423	rs374048423
					5	112821925	C>A,G	snv	rs	374195067	rs374195067
					5	112838836	G>A,T	snv	rs	374380039	rs374380039
					5	112842252	A>C,G	snv	rs	374464049	rs374464049
					5	112842264	A>G	snv	rs	374597207	rs374597207
					5	112841843	A>G	snv	rs	374625279	rs374625279
					5	112838194	C>A,T	snv	rs	374813438	rs374813438
					5	112843972	G>A	snv	rs	374853436	rs374853436
					5	112843597	A>G	snv	rs	374886362	rs374886362
					5	112840072	C>T	snv	rs	374892194	rs374892194
					5	112843188	C>G,T	snv	rs	375080917	rs375080917
					5	112840018	C>T	snv	rs	375380414	rs375380414
					5	112843366	A>C,G,T	snv	rs	375393416	rs375393416
					5	112838799	A>G	snv	rs	375408871	rs375408871
					5	112839020	T>A	snv	rs	375478525	rs375478525
					5	112842996	T>C,G	snv	rs	375586273	rs375586273
					5	112843065	A>G	snv	rs	375674083	rs375674083
					5	112841725	G>A	snv	rs	375743017	rs375743017
					5	112842129	A>G	snv	rs	376096304	rs376096304
					5	112843797	G>A,C	snv	rs	376392084	rs376392084
					5	112842376	C>G,T	snv	rs	376494248	rs376494248
					5	112767353	G>C	snv	rs	376628500	rs376628500
					5	112841399	G>A,C	snv	rs	377040690	rs377040690
					5	112840336	C>G,T	snv	rs	377169217	rs377169217
					5	112838968	T>C,G	snv	rs	377278397	rs377278397
					5	112842699	C>G,T	snv	rs	377308875	rs377308875
					5	112819144	G>A	snv	rs	377351581	rs377351581
					5	112839247	C>T	snv	rs	377640390	rs377640390
					5	112819027	G>A,T	snv	rs	377665107	rs377665107
					5	112839178	T>A,C	snv	rs	386833392	rs386833392
					5	112837959	C>G,T	snv	rs	398123117	rs398123117
					5	112838325	G>C,T	snv	rs	398123119	rs398123119
					5	112839649	T>C	snv	rs	528724202	rs528724202
					5	112840513	G>A,T	snv	rs	529480958	rs529480958
					5	112840884	C>G	snv	rs	529543591	rs529543591
					5	112801313	A>G	snv	rs	530670052	rs530670052
					5	112842571	G>A	snv	rs	531178000	rs531178000
					5	112842669	T>G	snv	rs	532244792	rs532244792
					5	112840672	A>G	snv	rs	533667536	rs533667536
					5	112841016	A>G	snv	rs	533762549	rs533762549
					5	112842285	A>T	snv	rs	534228737	rs534228737
					5	112838236	C>T	snv	rs	535344579	rs535344579
					5	112838121	A>G	snv	rs	536223189	rs536223189
					5	112842856	C>T	snv	rs	536557651	rs536557651
					5	112841089	A>G	snv	rs	537695710	rs537695710
					5	112841472	C>A,G	snv	rs	538199237	rs538199237
					5	112843062	G>A	snv	rs	538230198	rs538230198
					5	112843870	G>A,T	snv	rs	538289470	rs538289470
					5	112841205	G>T	snv	rs	538571038	rs538571038
					5	112754985	A>G,T	snv	rs	539108537	rs539108537
					5	112843375	C>G	snv	rs	543396310	rs543396310
					5	112842501	G>A,T	snv	rs	544549596	rs544549596
					5	112841412	A>C,G	snv	rs	544669011	rs544669011
					5	112838413	C>G,T	snv	rs	544709767	rs544709767
					5	112843134	A>C,G,T	snv	rs	545125246	rs545125246
					5	112838908	G>A,C	snv	rs	548176472	rs548176472
					5	112843142	G>A,C	snv	rs	548471464	rs548471464
					5	112843464	A>G	snv	rs	550242704	rs550242704
					5	112738437	G>A	snv	rs	550306841	rs550306841
					5	112767248	C>A,G,T	snv	rs	550945533	rs550945533
					5	112840660	C>A,G,T	snv	rs	551084068	rs551084068
					5	112840902	A>G	snv	rs	551183536	rs551183536
					5	112843137	A>G	snv	rs	554356011	rs554356011
					5	112841839	A>G	snv	rs	554370603	rs554370603
					5	112840677	A>G	snv	rs	555019540	rs555019540
					5	112841094	G>A	snv	rs	555944438	rs555944438
					5	112819092	C>A,T	snv	rs	556566281	rs556566281
					5	112838224	G>A,C,T	snv	rs	558732083	rs558732083
					5	112837797	G>C	snv	rs	559313229	rs559313229
					5	112819294	G>A,T	snv	rs	559510809	rs559510809
					5	112842544	T>C	snv	rs	560565848	rs560565848
					5	112767201	A>C	snv	rs	562833260	rs562833260
					5	112838022	A>G	snv	rs	564269909	rs564269909
					5	112838601	G>A	snv	rs	564314108	rs564314108
					5	112838160	C>G,T	snv	rs	566005215	rs566005215
					5	112840976	C>A,T	snv	rs	566370229	rs566370229
					5	112838733	G>A,T	snv	rs	568149455	rs568149455
					5	112827167	A>G	snv	rs	568527758	rs568527758
					5	112754894	G>A	snv	rs	569523442	rs569523442
					5	112827137	C>A,G	snv	rs	570514864	rs570514864
					5	112842606	C>T	snv	rs	571304880	rs571304880
					5	112842126	A>G	snv	rs	571373542	rs571373542
					5	112844074	G>A,T	snv	rs	571511652	rs571511652
					5	112840119	C>G,T	snv	rs	572839648	rs572839648
					5	112839285	C>G,T	snv	rs	573020080	rs573020080
					5	112840261	C>A,G,T	snv	rs	573468341	rs573468341
					5	112842349	C>A,T	snv	rs	574050786	rs574050786
					5	112839226	T>C,G	snv	rs	575268622	rs575268622
					5	112841434	C>G	snv	rs	575724078	rs575724078
					5	112837560	C>G,T	snv	rs	577466163	rs577466163
					5	112819150	C>A,G,T	snv	rs	578054038	rs578054038
					5	112707836	G>A,C,T	snv	rs	587778028	rs587778028
					5	112837717	A>G	snv	rs	587778030	rs587778030
					5	112841337	A>C,G	snv	rs	587778031	rs587778031
					5	112841562	A>C,T	snv	rs	587778032	rs587778032
					5	112843215	A>G	snv	rs	587778033	rs587778033
					5	112844061	A>C	snv	rs	587778034	rs587778034
					5	112842348	C>G,T	snv	rs	587778035	rs587778035
					5	112842552	C>T	snv	rs	587778036	rs587778036
					5	112843426	C>A,T	snv	rs	587778037	rs587778037
					5	112838646	G>A,C,T	snv	rs	587778038	rs587778038
					5	112838791	G>A	snv	rs	587778039	rs587778039
					5	112838919	G>C,T	snv	rs	587778040	rs587778040
					5	112839238	G>A	snv	rs	587778041	rs587778041
					5	112840702	G>C	snv	rs	587778042	rs587778042
					5	112843183	G>A	snv	rs	587778043	rs587778043
					5	112843740	G>A,C,T	snv	rs	587778044	rs587778044
					5	112843776	G>A	snv	rs	587778045	rs587778045
					5	112843926	G>A,T	snv	rs	587778046	rs587778046
					5	112819311	C>A,T	snv	rs	587779781	rs587779781
					5	112827161	C>T	snv	rs	587779782	rs587779782
					5	112838007	C>G,T	snv	rs	587779783	rs587779783
					5	112838536	C>G,T	snv	rs	587779784	rs587779784
					5	112838664	C>T	snv	rs	587779785	rs587779785
					5	112838682	A>C,T	snv	rs	587779786	rs587779786
					5	112838739	T>C,G	snv	rs	587779787	rs587779787
					5	112838869	A>C,G	snv	rs	587779788	rs587779788
					5	112838962	A>C,G	snv	rs	587779789	rs587779789
					5	112839529	G>C	snv	rs	587779791	rs587779791
					5	112839564	C>A,G,T	snv	rs	587779792	rs587779792
					5	112840087	A>G	snv	rs	587779793	rs587779793
					5	112840494	C>G	snv	rs	587779795	rs587779795
					5	112840611	G>A,T	snv	rs	587779796	rs587779796
					5	112840732	T>C	snv	rs	587779797	rs587779797
					5	112841229	G>C,T	snv	rs	587779799	rs587779799
					5	112841352	C>G	snv	rs	587779800	rs587779800
					5	112841473	CG>TA	mnv	rs	587779801	rs587779801
					5	112841581	A>G,T	snv	rs	587779802	rs587779802
					5	112842067	C>A,G,T	snv	rs	587779804	rs587779804
					5	112792488	C>G,T	snv	rs	587779805	rs587779805
					5	112842682	A>G	snv	rs	587779806	rs587779806
					5	112843402	A>G	snv	rs	587779807	rs587779807
					5	112843698	G>A	snv	rs	587779808	rs587779808
					5	112843827	C>A,T	snv	rs	587779809	rs587779809
					5	112844092	G>A,T	snv	rs	587779810	rs587779810
					5	112827140	G>A	snv	rs	587780542	rs587780542
					5	112792489	G>A	snv	rs	587780545	rs587780545
					5	112841943	C>A,G	snv	rs	587780546	rs587780546
					5	112842798	A>T	snv	rs	587780550	rs587780550
					5	112843632	C>A,G,T	snv	rs	587780553	rs587780553
					5	112819235	G>A,T	snv	rs	587780589	rs587780589
					5	112837941	G>A,T	snv	rs	587780590	rs587780590
					5	112838002	C>G,T	snv	rs	587780591	rs587780591
					5	112767231	G>A,T	snv	rs	587780592	rs587780592
					5	112838252	G>A,T	snv	rs	587780593	rs587780593
					5	112839148	C>T	snv	rs	587780595	rs587780595
					5	112839495	A>G,T	snv	rs	587780596	rs587780596
					5	112839927	A>G	snv	rs	587780597	rs587780597
					5	112840771	A>G	snv	rs	587780598	rs587780598
					5	112841353	G>A,T	snv	rs	587780599	rs587780599
					5	112841395	C>G,T	snv	rs	587780600	rs587780600
					5	112842719	A>C,G	snv	rs	587780603	rs587780603
					5	112843130	T>C,G	snv	rs	587780604	rs587780604
					5	112843738	C>T	snv	rs	587780605	rs587780605
					5	112843756	G>A,T	snv	rs	587780606	rs587780606
					5	112815496	G>A,T	snv	rs	587780607	rs587780607
					5	112844010	C>G	snv	rs	587780608	rs587780608
					5	112844071	G>A	snv	rs	587780609	rs587780609
					5	112844118	T>G	snv	rs	587780610	rs587780610
					5	112815543	A>G	snv	rs	587780611	rs587780611
					5	112838439	A>G,T	snv	rs	587781348	rs587781348
					5	112840851	G>A,C,T	snv	rs	587781350	rs587781350
					5	112835102	T>C	snv	rs	587781360	rs587781360
					5	112842412	G>A,T	snv	rs	587781364	rs587781364
					5	112780895	C>A,G,T	snv	rs	587781392	rs587781392
					5	112842373	G>A,T	snv	rs	587781393	rs587781393
					5	112837812	G>A,C	snv	rs	587781394	rs587781394
					5	112841250	G>A,C	snv	rs	587781400	rs587781400
					5	112835121	A>G	snv	rs	587781405	rs587781405
					5	112837902	T>C	snv	rs	587781419	rs587781419
					5	112839006	G>C	snv	rs	587781452	rs587781452
					5	112801360	A>C,G,T	snv	rs	587781464	rs587781464
					5	112838374	C>G,T	snv	rs	587781500	rs587781500
					5	112840422	A>C,G,T	snv	rs	587781512	rs587781512
					5	112841473	C>G,T	snv	rs	587781546	rs587781546
					5	112819203	A>C,G,T	snv	rs	587781586	rs587781586
					5	112766336	A>C,G	snv	rs	587781587	rs587781587
					5	112840605	G>A,C	snv	rs	587781600	rs587781600
					5	112838673	T>C,G	snv	rs	587781605	rs587781605
					5	112839418	G>C	snv	rs	587781637	rs587781637
					5	112827944	A>G	snv	rs	587781692	rs587781692
					5	112841739	A>G	snv	rs	587781695	rs587781695
					5	112843452	T>A,C	snv	rs	587781816	rs587781816
					5	112840041	C>T	snv	rs	587781877	rs587781877
					5	112839765	A>G	snv	rs	587781885	rs587781885
					5	112842200	A>C,G	snv	rs	587781903	rs587781903
					5	112840329	A>G,T	snv	rs	587781935	rs587781935
					5	112754984	A>G,T	snv	rs	587781972	rs587781972
					5	112839841	G>A	snv	rs	587782112	rs587782112
					5	112842983	A>C,G	snv	rs	587782127	rs587782127
					5	112792492	T>C	snv	rs	587782180	rs587782180
					5	112841592	A>C,G	snv	rs	587782271	rs587782271
					5	112841980	C>T	snv	rs	587782301	rs587782301
					5	112838712	A>T	snv	rs	587782306	rs587782306
					5	112843755	C>A,T	snv	rs	587782312	rs587782312
					5	112840035	G>A,C,T	snv	rs	587782349	rs587782349
					5	112819246	G>A	snv	rs	587782383	rs587782383
					5	112754942	A>G	snv	rs	587782402	rs587782402
					5	112775679	A>T	snv	rs	587782477	rs587782477
					5	112838036	T>G	snv	rs	587782495	rs587782495
					5	112839810	C>G,T	snv	rs	587782518	rs587782518
					5	112838301	G>A,T	snv	rs	587782610	rs587782610
					5	112839943	G>A,C,T	snv	rs	587782678	rs587782678
					5	112839142	A>G	snv	rs	587782689	rs587782689
					5	112842726	C>G	snv	rs	587782711	rs587782711
					5	112838520	A>G	snv	rs	587782846	rs587782846
					5	112827951	G>A,C	snv	rs	587782868	rs587782868
					5	112819171	G>A,C	snv	rs	587782886	rs587782886
					5	112842342	G>A,T	snv	rs	587783032	rs587783032
					5	112828914	C>A,T	snv	rs	587783034	rs587783034
					5	112843144	A>G	snv	rs	587783036	rs587783036
					5	112819006	A>G	snv	rs	730881221	rs730881221
					5	112838376	G>A,T	snv	rs	730881222	rs730881222
					5	112838527	A>C	snv	rs	730881223	rs730881223
					5	112838941	G>A	snv	rs	730881224	rs730881224
					5	112838981	G>T	snv	rs	730881225	rs730881225
					5	112840191	A>C,G,T	snv	rs	730881226	rs730881226
					5	112815578	T>G	snv	rs	730881231	rs730881231
					5	112819186	C>T	snv	rs	730881232	rs730881232
					5	112819273	G>A	snv	rs	730881233	rs730881233
					5	112819323	A>G,T	snv	rs	730881235	rs730881235
					5	112821974	A>G	snv	rs	730881236	rs730881236
					5	112827149	G>C	snv	rs	730881237	rs730881237
					5	112835074	C>T	snv	rs	730881238	rs730881238
					5	112835111	G>A,C	snv	rs	730881239	rs730881239
					5	112838253	A>G	snv	rs	730881241	rs730881241
					5	112838380	A>C,G	snv	rs	730881242	rs730881242
					5	112838551	A>G	snv	rs	730881243	rs730881243
					5	112838839	C>G,T	snv	rs	730881244	rs730881244
					5	112838889	G>A	snv	rs	730881245	rs730881245
					5	112839154	T>C	snv	rs	730881246	rs730881246
					5	112839657	T>C	snv	rs	730881248	rs730881248
					5	112839667	C>T	snv	rs	730881249	rs730881249
					5	112839735	C>A,G,T	snv	rs	730881250	rs730881250
					5	112840188	G>A,T	snv	rs	730881251	rs730881251
					5	112840930	T>C	snv	rs	730881252	rs730881252
					5	112841373	C>A,T	snv	rs	730881253	rs730881253
					5	112841718	T>C	snv	rs	730881254	rs730881254
					5	112842256	T>C	snv	rs	730881255	rs730881255
					5	112842288	C>G	snv	rs	730881256	rs730881256
					5	112842768	C>A,T	snv	rs	730881257	rs730881257
					5	112842808	A>C,G	snv	rs	730881258	rs730881258
					5	112842849	A>C,G,T	snv	rs	730881259	rs730881259
					5	112842858	A>C,G,T	snv	rs	730881260	rs730881260
					5	112842867	A>G	snv	rs	730881261	rs730881261
					5	112842892	A>G	snv	rs	730881262	rs730881262
					5	112843122	A>G	snv	rs	730881263	rs730881263
					5	112843177	T>C,G	snv	rs	730881264	rs730881264
					5	112843182	C>A,T	snv	rs	730881265	rs730881265
					5	112843190	T>G	snv	rs	730881266	rs730881266
					5	112843391	A>C	snv	rs	730881267	rs730881267
					5	112843471	C>A,G,T	snv	rs	730881268	rs730881268
					5	112843486	C>T	snv	rs	730881269	rs730881269
					5	112843701	A>G	snv	rs	730881270	rs730881270
					5	112840500	G>A,T	snv	rs	730882128	rs730882128
					5	112841883	G>C	snv	rs	730882132	rs730882132
					5	112843027	A>C	snv	rs	745307814	rs745307814
					5	112841865	G>A,C	snv	rs	745308565	rs745308565
					5	112767241	G>A	snv	rs	745394881	rs745394881
					5	112837620	A>G	snv	rs	745529713	rs745529713
					5	112840686	G>A	snv	rs	745542459	rs745542459
					5	112841201	T>C,G	snv	rs	745590070	rs745590070
					5	112838163	G>A	snv	rs	745692178	rs745692178
					5	112841613	T>A,C	snv	rs	745811356	rs745811356
					5	112842905	A>C,G	snv	rs	745815339	rs745815339
					5	112839904	A>G	snv	rs	745825088	rs745825088
					5	112842799	A>C,G	snv	rs	745843442	rs745843442
					5	112841550	C>A	snv	rs	745885287	rs745885287
					5	112819024	C>T	snv	rs	745918184	rs745918184
					5	112843152	G>A	snv	rs	746138566	rs746138566
					5	112821988	C>G,T	snv	rs	746293695	rs746293695
					5	112838410	A>C,G	snv	rs	746315255	rs746315255
					5	112841433	A>C,G	snv	rs	746346292	rs746346292
					5	112838317	C>G	snv	rs	746393911	rs746393911
					5	112767230	C>T	snv	rs	746592911	rs746592911
					5	112837990	A>G,T	snv	rs	746876384	rs746876384
					5	112841137	C>A,G,T	snv	rs	746943534	rs746943534
					5	112843911	C>A,G	snv	rs	746954122	rs746954122
					5	112843822	A>G	snv	rs	746961162	rs746961162
					5	112842546	A>G	snv	rs	747056590	rs747056590
					5	112838296	A>C	snv	rs	747095991	rs747095991
					5	112841415	C>A,T	snv	rs	747289299	rs747289299
					5	112843387	C>A,G,T	snv	rs	747339588	rs747339588
					5	112843735	G>A,C	snv	rs	747362422	rs747362422
					5	112828920	G>A	snv	rs	747418061	rs747418061
					5	112837568	G>A,C	snv	rs	747442953	rs747442953
					5	112843511	A>T	snv	rs	747568628	rs747568628
					5	112801293	C>G,T	snv	rs	747634179	rs747634179
					5	112841018	C>A,T	snv	rs	747721259	rs747721259
					5	112827154	G>A	snv	rs	747739964	rs747739964
					5	112801349	G>A,C	snv	rs	747759906	rs747759906
					5	112842766	T>G	snv	rs	747797803	rs747797803
					5	112843135	C>G	snv	rs	747833393	rs747833393
					5	112838429	G>A,T	snv	rs	747840298	rs747840298
					5	112839007	A>G,T	snv	rs	748002967	rs748002967
					5	112840931	A>G	snv	rs	748063409	rs748063409
					5	112837953	A>G	snv	rs	748075979	rs748075979
					5	112780854	C>T	snv	rs	748193367	rs748193367
					5	112838097	T>A,C	snv	rs	748302469	rs748302469
					5	112839926	A>C,G,T	snv	rs	748342378	rs748342378
					5	112841209	T>A,C,G	snv	rs	748389037	rs748389037
					5	112841698	A>T	snv	rs	748490937	rs748490937
					5	112840659	A>G	snv	rs	748577894	rs748577894
					5	112840522	G>A,T	snv	rs	748715887	rs748715887
					5	112842106	G>A,C	snv	rs	748745776	rs748745776
					5	112837803	T>C	snv	rs	748868815	rs748868815
					5	112839640	A>G	snv	rs	748872251	rs748872251
					5	112842612	A>C	snv	rs	748940586	rs748940586
					5	112843777	T>G	snv	rs	748952997	rs748952997
					5	112844073	G>A	snv	rs	749104647	rs749104647
					5	112837641	A>G	snv	rs	749130507	rs749130507
					5	112839993	C>T	snv	rs	749142480	rs749142480
					5	112840125	C>G,T	snv	rs	749224104	rs749224104
					5	112842040	A>C,G	snv	rs	749230730	rs749230730
					5	112780841	C>G,T	snv	rs	749479682	rs749479682
					5	112842294	C>G,T	snv	rs	749507584	rs749507584
					5	112841460	A>G,T	snv	rs	749597014	rs749597014
					5	112838424	A>C,G	snv	rs	749720558	rs749720558
					5	112841682	C>G,T	snv	rs	749725391	rs749725391
					5	112840377	G>C,T	snv	rs	749782426	rs749782426
					5	112838524	G>A,C	snv	rs	749807999	rs749807999
					5	112841568	C>A,G,T	snv	rs	749833343	rs749833343
					5	112843737	A>C,G	snv	rs	749895442	rs749895442
					5	112843171	A>G	snv	rs	750012595	rs750012595
					5	112839072	A>G	snv	rs	750054763	rs750054763
					5	112840308	A>C,T	snv	rs	750107668	rs750107668
					5	112843102	G>A	snv	rs	750111908	rs750111908
					5	112843623	G>A,T	snv	rs	750174880	rs750174880
					5	112838245	C>G,T	snv	rs	750217875	rs750217875
					5	112792503	T>C,G	snv	rs	750221991	rs750221991
					5	112839403	G>A,T	snv	rs	750280766	rs750280766
					5	112841302	A>G,T	snv	rs	750404000	rs750404000
					5	112838619	C>T	snv	rs	750459690	rs750459690
					5	112819315	A>G	snv	rs	750487805	rs750487805
					5	112766402	G>A,T	snv	rs	750503329	rs750503329
					5	112838508	G>A	snv	rs	750556498	rs750556498
					5	112775653	C>A,G	snv	rs	750821213	rs750821213
					5	112839718	A>C,G	snv	rs	750884499	rs750884499
					5	112843764	T>C,G	snv	rs	750939013	rs750939013
					5	112842673	G>A,T	snv	rs	750960862	rs750960862
					5	112844030	C>G,T	snv	rs	750971628	rs750971628
					5	112841281	G>A	snv	rs	751088165	rs751088165
					5	112827959	A>C,G	snv	rs	751120046	rs751120046
					5	112839129	T>A,C,G	snv	rs	751249843	rs751249843
					5	112839958	A>G	snv	rs	751262428	rs751262428
					5	112839295	G>C	snv	rs	751533193	rs751533193
					5	112842282	A>G,T	snv	rs	751547785	rs751547785
					5	112792519	C>G	snv	rs	751648064	rs751648064
					5	112841518	T>A,C	snv	rs	751710222	rs751710222
					5	112842660	A>C,G,T	snv	rs	751861630	rs751861630
					5	112767296	T>C	snv	rs	751956779	rs751956779
					5	112838947	A>C,G	snv	rs	752011683	rs752011683
					5	112840876	A>C,G	snv	rs	752038930	rs752038930
					5	112840788	A>G,T	snv	rs	752065261	rs752065261
					5	112842091	G>A	snv	rs	752091655	rs752091655
					5	112838139	G>A,T	snv	rs	752193945	rs752193945
					5	112839217	C>T	snv	rs	752590375	rs752590375
					5	112841614	A>C,G	snv	rs	752604668	rs752604668
					5	112841278	C>G,T	snv	rs	752605851	rs752605851
					5	112775674	C>G,T	snv	rs	752627126	rs752627126
					5	112842204	C>G,T	snv	rs	752654519	rs752654519
					5	112843189	A>G	snv	rs	752702756	rs752702756
					5	112843504	G>A,C	snv	rs	752753706	rs752753706
					5	112837708	G>A,C	snv	rs	752874220	rs752874220
					5	112843630	C>A,G,T	snv	rs	752887834	rs752887834
					5	112839558	G>A,C	snv	rs	752926571	rs752926571
					5	112839462	A>C,G	snv	rs	752977559	rs752977559
					5	112815544	G>T	snv	rs	752996559	rs752996559
					5	112838743	C>G,T	snv	rs	753145833	rs753145833
					5	112838935	G>A	snv	rs	753209586	rs753209586
					5	112841977	C>G,T	snv	rs	753228011	rs753228011
					5	112837927	A>C,G	snv	rs	753274177	rs753274177
					5	112819102	T>C	snv	rs	753296795	rs753296795
					5	112767272	T>C	snv	rs	753302494	rs753302494
					5	112838644	A>G,T	snv	rs	753314927	rs753314927
					5	112839103	A>C,G	snv	rs	753325428	rs753325428
					5	112839199	C>G	snv	rs	753375023	rs753375023
					5	112840341	A>G,T	snv	rs	753723223	rs753723223
					5	112842626	A>C,G,T	snv	rs	753728632	rs753728632
					5	112841503	G>A,C,T	snv	rs	753781948	rs753781948
					5	112841817	G>A,T	snv	rs	754004343	rs754004343
					5	112841952	G>T	snv	rs	754015152	rs754015152
					5	112839310	G>A	snv	rs	754067085	rs754067085
					5	112840632	C>G,T	snv	rs	754122018	rs754122018
					5	112842742	G>A,T	snv	rs	754320004	rs754320004
					5	112842852	T>C,G	snv	rs	754335788	rs754335788
					5	112843996	G>A	snv	rs	754363694	rs754363694
					5	112842114	A>G	snv	rs	754536901	rs754536901
					5	112775664	A>C,G	snv	rs	754553913	rs754553913
					5	112843785	C>T	snv	rs	754566648	rs754566648
					5	112841118	T>A	snv	rs	754648125	rs754648125
					5	112801286	C>G,T	snv	rs	754667638	rs754667638
					5	112841506	C>A,G,T	snv	rs	754691867	rs754691867
					5	112841410	A>G,T	snv	rs	754783550	rs754783550
					5	112838998	A>G	snv	rs	754916822	rs754916822
					5	112841824	C>T	snv	rs	755022193	rs755022193
					5	112819296	G>A	snv	rs	755069015	rs755069015
					5	112837554	C>A,G	snv	rs	755105138	rs755105138
					5	112840515	G>A,C	snv	rs	755126540	rs755126540
					5	112838178	A>G	snv	rs	755221428	rs755221428
					5	112839834	G>A,C	snv	rs	755300914	rs755300914
					5	112842744	T>A	snv	rs	755345693	rs755345693
					5	112843869	C>T	snv	rs	755366812	rs755366812
					5	112801343	G>A,C	snv	rs	755437577	rs755437577
					5	112838730	A>G	snv	rs	755493779	rs755493779
					5	112838977	C>G	snv	rs	755586334	rs755586334
					5	112767333	G>C,T	snv	rs	755660899	rs755660899
					5	112842103	C>A,G,T	snv	rs	755786285	rs755786285
					5	112838250	C>G,T	snv	rs	755806668	rs755806668
					5	112842384	G>T	snv	rs	755904252	rs755904252
					5	112707850	C>G,T	snv	rs	755954869	rs755954869
					5	112839970	C>G	snv	rs	756048549	rs756048549
					5	112835036	A>G	snv	rs	756090401	rs756090401
					5	112838620	A>G	snv	rs	756131416	rs756131416
					5	112842737	A>C	snv	rs	756153152	rs756153152
					5	112838446	A>T	snv	rs	756210930	rs756210930
					5	112841631	C>T	snv	rs	756213379	rs756213379
					5	112841551	C>G,T	snv	rs	756266694	rs756266694
					5	112819275	G>A	snv	rs	756336949	rs756336949
					5	112839223	A>G,T	snv	rs	756346998	rs756346998
					5	112840998	G>A,C	snv	rs	756465306	rs756465306
					5	112843775	G>A,C	snv	rs	756467505	rs756467505
					5	112842168	A>G	snv	rs	756512551	rs756512551
					5	112839721	A>G	snv	rs	756664931	rs756664931
					5	112842679	G>C,T	snv	rs	756740976	rs756740976
					5	112844034	A>G	snv	rs	756826512	rs756826512
					5	112837578	C>A	snv	rs	756859993	rs756859993
					5	112840089	G>A,C,T	snv	rs	756912930	rs756912930
					5	112839305	G>A,T	snv	rs	756939805	rs756939805
					5	112843358	T>A,G	snv	rs	757073062	rs757073062
					5	112827962	G>A,T	snv	rs	757157018	rs757157018
					5	112838161	G>A,T	snv	rs	757164742	rs757164742
					5	112843759	T>A,C	snv	rs	757420538	rs757420538
					5	112838470	C>A,T	snv	rs	757526267	rs757526267
					5	112842093	A>G	snv	rs	757567894	rs757567894
					5	112840802	A>C,G	snv	rs	757577924	rs757577924
					5	112841997	A>G	snv	rs	757633174	rs757633174
					5	112839607	A>G	snv	rs	757693603	rs757693603
					5	112821977	C>G,T	snv	rs	757814834	rs757814834
					5	112843876	C>G,T	snv	rs	757874563	rs757874563
					5	112843651	T>C	snv	rs	757901425	rs757901425
					5	112838745	A>C,G	snv	rs	757981620	rs757981620
					5	112844023	A>G	snv	rs	758044862	rs758044862
					5	112843204	C>G	snv	rs	758106362	rs758106362
					5	112841620	C>A,T	snv	rs	758141039	rs758141039
					5	112842214	C>A,T	snv	rs	758337476	rs758337476
					5	112838286	C>T	snv	rs	758712508	rs758712508
					5	112842994	C>G,T	snv	rs	758713824	rs758713824
					5	112841842	T>A,C,G	snv	rs	758715972	rs758715972
					5	112840773	T>A,C	snv	rs	758815860	rs758815860
					5	112837566	G>A,C	snv	rs	758972184	rs758972184
					5	112840581	G>A,T	snv	rs	758987855	rs758987855
					5	112767275	G>A,C,T	snv	rs	758995578	rs758995578
					5	112843273	G>A	snv	rs	759069096	rs759069096
					5	112842268	C>G	snv	rs	759307079	rs759307079
					5	112839801	A>G	snv	rs	759317924	rs759317924
					5	112843828	C>G,T	snv	rs	759421641	rs759421641
					5	112840557	A>G	snv	rs	759441332	rs759441332
					5	112835132	T>C	snv	rs	759528091	rs759528091
					5	112838587	G>T	snv	rs	759579036	rs759579036
					5	112841968	C>A,G	snv	rs	759624605	rs759624605
					5	112767354	A>G	snv	rs	759662717	rs759662717
					5	112837843	C>T	snv	rs	759703170	rs759703170
					5	112838928	A>G	snv	rs	759718547	rs759718547
					5	112842081	A>C	snv	rs	759728732	rs759728732
					5	112840752	G>A	snv	rs	759882286	rs759882286
					5	112841269	C>A,T	snv	rs	759914956	rs759914956
					5	112815536	G>C,T	snv	rs	760059672	rs760059672
					5	112844104	C>G	snv	rs	760103966	rs760103966
					5	112841593	G>A,C	snv	rs	760115941	rs760115941
					5	112766353	A>G	snv	rs	760158426	rs760158426
					5	112819191	C>G	snv	rs	760312726	rs760312726
					5	112843624	G>A	snv	rs	760391304	rs760391304
					5	112843722	A>C	snv	rs	760472102	rs760472102
					5	112839553	T>A	snv	rs	760485028	rs760485028
					5	112842616	A>G	snv	rs	760649454	rs760649454
					5	112839928	C>T	snv	rs	760686348	rs760686348
					5	112842846	A>G	snv	rs	760755317	rs760755317
					5	112767255	A>G,T	snv	rs	760770847	rs760770847
					5	112767191	C>A,G,T	snv	rs	760790156	rs760790156
					5	112841941	A>G	snv	rs	760961536	rs760961536
					5	112839255	C>T	snv	rs	760999992	rs760999992
					5	112841805	A>G	snv	rs	761015023	rs761015023
					5	112843261	C>T	snv	rs	761133356	rs761133356
					5	112839827	T>C,G	snv	rs	761170573	rs761170573
					5	112838028	G>C	snv	rs	761178697	rs761178697
					5	112839540	G>C	snv	rs	761621587	rs761621587
					5	112837684	C>T	snv	rs	761733547	rs761733547
					5	112838238	A>G,T	snv	rs	761780458	rs761780458
					5	112843609	G>A,T	snv	rs	761802169	rs761802169
					5	112841079	A>G,T	snv	rs	761812531	rs761812531
					5	112839695	G>C	snv	rs	761886683	rs761886683
					5	112766400	G>A,T	snv	rs	761957941	rs761957941
					5	112839807	G>A	snv	rs	761966904	rs761966904
					5	112827197	T>C	snv	rs	762019672	rs762019672
					5	112840427	G>A,C	snv	rs	762030106	rs762030106
					5	112843168	G>A	snv	rs	762034315	rs762034315
					5	112775649	T>A,G	snv	rs	762062860	rs762062860
					5	112801324	C>A,T	snv	rs	762117133	rs762117133
					5	112842722	G>C	snv	rs	762167924	rs762167924
					5	112843976	C>A,T	snv	rs	762190393	rs762190393
					5	112842364	C>T	snv	rs	762330941	rs762330941
					5	112842153	G>A,C	snv	rs	762346476	rs762346476
					5	112839369	A>G,T	snv	rs	762391822	rs762391822
					5	112838332	A>C,G	snv	rs	762572576	rs762572576
					5	112841368	C>A,T	snv	rs	762682111	rs762682111
					5	112842469	T>C	snv	rs	762705847	rs762705847
					5	112707784	G>A,T	snv	rs	762748481	rs762748481
					5	112838801	G>A,C,T	snv	rs	762867687	rs762867687
					5	112819342	C>G	snv	rs	762936223	rs762936223
					5	112842133	A>C,G	snv	rs	762955111	rs762955111
					5	112838038	A>C,G	snv	rs	762990578	rs762990578
					5	112837853	T>C,G	snv	rs	763155470	rs763155470
					5	112775642	G>A,T	snv	rs	763181290	rs763181290
					5	112767236	A>G	snv	rs	763184444	rs763184444
					5	112838937	G>A,C	snv	rs	763392909	rs763392909
					5	112843159	C>A,G,T	snv	rs	763438389	rs763438389
					5	112839031	G>A,T	snv	rs	763486328	rs763486328
					5	112767365	T>G	snv	rs	763487503	rs763487503
					5	112840263	A>G,T	snv	rs	763578917	rs763578917
					5	112815555	T>A	snv	rs	763630775	rs763630775
					5	112839374	G>A,C,T	snv	rs	763668164	rs763668164
					5	112842369	A>G	snv	rs	763707129	rs763707129
					5	112843344	G>A,T	snv	rs	763786323	rs763786323
					5	112843470	A>G	snv	rs	763954916	rs763954916
					5	112839291	C>T	snv	rs	763997113	rs763997113
					5	112841782	A>G	snv	rs	764000877	rs764000877
					5	112839595	C>G	snv	rs	764056593	rs764056593
					5	112837854	G>A,T	snv	rs	764099150	rs764099150
					5	112821932	T>C,G	snv	rs	764175850	rs764175850
					5	112842141	T>A	snv	rs	764180204	rs764180204
					5	112840972	C>A,G,T	snv	rs	764203580	rs764203580
					5	112842148	G>A	snv	rs	764255983	rs764255983
					5	112843743	G>A,T	snv	rs	764260286	rs764260286
					5	112801317	T>C,G	snv	rs	764268036	rs764268036
					5	112842648	A>G,T	snv	rs	764311778	rs764311778
					5	112843831	T>C,G	snv	rs	764348464	rs764348464
					5	112842090	C>A,G,T	snv	rs	764527706	rs764527706
					5	112839283	A>G	snv	rs	764706774	rs764706774
					5	112840591	C>G	snv	rs	764731359	rs764731359
					5	112840904	G>A,T	snv	rs	764737975	rs764737975
					5	112838049	A>G,T	snv	rs	764752578	rs764752578
					5	112815565	G>A	snv	rs	764841552	rs764841552
					5	112838138	A>G,T	snv	rs	764867930	rs764867930
					5	112766386	A>G	snv	rs	764962781	rs764962781
					5	112838944	C>G,T	snv	rs	765071003	rs765071003
					5	112838599	C>G	snv	rs	765076015	rs765076015
					5	112841517	A>G,T	snv	rs	765104249	rs765104249
					5	112838460	T>C	snv	rs	765131179	rs765131179
					5	112819224	A>C,G	snv	rs	765196085	rs765196085
					5	112840492	C>A,T	snv	rs	765215625	rs765215625
					5	112835160	C>A,G,T	snv	rs	765308810	rs765308810
					5	112767202	T>C,G	snv	rs	765434321	rs765434321
					5	112835075	G>A	snv	rs	765557332	rs765557332
					5	112839456	G>A,C	snv	rs	765608881	rs765608881
					5	112843999	C>T	snv	rs	765631031	rs765631031
					5	112842991	C>T	snv	rs	765669629	rs765669629
					5	112841271	A>G	snv	rs	765729481	rs765729481
					5	112840056	T>G	snv	rs	765730576	rs765730576
					5	112840479	C>G	snv	rs	765849654	rs765849654
					5	112842181	A>G	snv	rs	765877447	rs765877447
					5	112839088	A>T	snv	rs	765887499	rs765887499
					5	112843266	C>A,G,T	snv	rs	766065118	rs766065118
					5	112838141	T>C,G	snv	rs	766086010	rs766086010
					5	112842620	A>C,G,T	snv	rs	766086022	rs766086022
					5	112707853	A>C,G	snv	rs	766151900	rs766151900
					5	112838821	C>G,T	snv	rs	766394131	rs766394131
					5	112842985	C>A,G	snv	rs	766473931	rs766473931
					5	112841003	A>G,T	snv	rs	766679576	rs766679576
					5	112841100	G>A	snv	rs	766739164	rs766739164
					5	112840287	G>A,C,T	snv	rs	767138124	rs767138124
					5	112843611	A>C,G	snv	rs	767286063	rs767286063
					5	112843474	C>T	snv	rs	767337020	rs767337020
					5	112838971	G>A,T	snv	rs	767339739	rs767339739
					5	112801325	G>A	snv	rs	767457050	rs767457050
					5	112838503	G>A,C	snv	rs	767473403	rs767473403
					5	112843844	G>A,C	snv	rs	767530768	rs767530768
					5	112841080	A>G	snv	rs	767612847	rs767612847
					5	112842730	C>A,G,T	snv	rs	767691072	rs767691072
					5	112766401	C>A,T	snv	rs	767741687	rs767741687
					5	112842831	A>G	snv	rs	767780960	rs767780960
					5	112841622	A>G	snv	rs	767781213	rs767781213
					5	112842096	C>A,T	snv	rs	767818933	rs767818933
					5	112775651	G>A,C	snv	rs	767875993	rs767875993
					5	112827200	G>A	snv	rs	767897109	rs767897109
					5	112839180	T>C,G	snv	rs	767941285	rs767941285
					5	112843687	A>C	snv	rs	768146986	rs768146986
					5	112840920	G>A,C	snv	rs	768168290	rs768168290
					5	112792473	G>A,C	snv	rs	768233232	rs768233232
					5	112839643	A>C,G	snv	rs	768397604	rs768397604
					5	112839998	G>C	snv	rs	768449500	rs768449500
					5	112838907	C>T	snv	rs	768454793	rs768454793
					5	112843050	C>T	snv	rs	768537235	rs768537235
					5	112842973	C>A,T	snv	rs	768590443	rs768590443
					5	112842045	A>G	snv	rs	768770215	rs768770215
					5	112838079	A>G	snv	rs	768810807	rs768810807
					5	112841072	G>A,C,T	snv	rs	768922376	rs768922376
					5	112827188	C>G,T	snv	rs	768973715	rs768973715
					5	112775646	A>G	snv	rs	769039873	rs769039873
					5	112840264	T>A,C,G	snv	rs	769121879	rs769121879
					5	112819158	A>G	snv	rs	769202767	rs769202767
					5	112840699	G>A	snv	rs	769273526	rs769273526
					5	112819332	G>A,T	snv	rs	769365014	rs769365014
					5	112843563	G>A	snv	rs	769433536	rs769433536
					5	112792469	A>C	snv	rs	769482880	rs769482880
					5	112839354	A>G	snv	rs	769504783	rs769504783
					5	112840810	A>G,T	snv	rs	769558291	rs769558291
					5	112841202	G>A	snv	rs	769579396	rs769579396
					5	112838899	A>G	snv	rs	769608546	rs769608546
					5	112840260	A>G,T	snv	rs	769631477	rs769631477
					5	112844041	G>A	snv	rs	769704991	rs769704991
					5	112767243	C>G	snv	rs	769708176	rs769708176
					5	112840368	A>C,G	snv	rs	769714243	rs769714243
					5	112815501	A>C,G,T	snv	rs	769727966	rs769727966
					5	112843947	A>C	snv	rs	769736863	rs769736863
					5	112838776	A>G	snv	rs	769814905	rs769814905
					5	112843072	T>C	snv	rs	769889352	rs769889352
					5	112839140	A>C,T	snv	rs	769950725	rs769950725
					5	112838327	A>T	snv	rs	770018276	rs770018276
					5	112839504	A>G	snv	rs	770157475	rs770157475
					5	112707788	C>A,G,T	snv	rs	770241997	rs770241997
					5	112842564	C>A,G,T	snv	rs	770250821	rs770250821
					5	112841730	G>A,C,T	snv	rs	770406711	rs770406711
					5	112819212	C>A,T	snv	rs	770507436	rs770507436
					5	112838760	A>C,G	snv	rs	770526770	rs770526770
					5	112819313	T>A,C	snv	rs	770616197	rs770616197
					5	112841848	G>A	snv	rs	770637582	rs770637582
					5	112827177	A>G	snv	rs	770649674	rs770649674
					5	112842226	G>A	snv	rs	770765557	rs770765557
					5	112801366	A>G	snv	rs	770768719	rs770768719
					5	112838560	A>G	snv	rs	770976457	rs770976457
					5	112843063	A>G,T	snv	rs	771003881	rs771003881
					5	112840185	A>C,G	snv	rs	771096141	rs771096141
					5	112839343	A>C,G	snv	rs	771159136	rs771159136
					5	112780892	A>G	snv	rs	771232437	rs771232437
					5	112839256	C>G	snv	rs	771339661	rs771339661
					5	112838313	G>A,C	snv	rs	771458366	rs771458366
					5	112843812	C>A,T	snv	rs	771591963	rs771591963
					5	112842443	C>A,T	snv	rs	771626604	rs771626604
					5	112839663	G>A	snv	rs	771718185	rs771718185
					5	112835083	A>G	snv	rs	771748555	rs771748555
					5	112841584	G>A,C	snv	rs	771811726	rs771811726
					5	112842972	G>C	snv	rs	771929461	rs771929461
					5	112840858	C>T	snv	rs	771967537	rs771967537
					5	112840938	A>C	snv	rs	772200566	rs772200566
					5	112840539	A>G	snv	rs	772273122	rs772273122
					5	112843251	A>C,G	snv	rs	772318413	rs772318413
					5	112841323	C>G,T	snv	rs	772352376	rs772352376
					5	112842255	A>C	snv	rs	772397468	rs772397468
					5	112842693	A>G	snv	rs	772778630	rs772778630
					5	112766348	G>A,T	snv	rs	772787939	rs772787939
					5	112835086	A>C,G	snv	rs	772795566	rs772795566
					5	112801306	G>A,T	snv	rs	772806807	rs772806807
					5	112754944	G>A	snv	rs	772873692	rs772873692
					5	112707756	G>A,C,T	snv	rs	772953367	rs772953367
					5	112837834	C>G,T	snv	rs	773020689	rs773020689
					5	112821915	T>A,G	snv	rs	773087899	rs773087899
					5	112842614	C>A,G,T	snv	rs	773108684	rs773108684
					5	112840956	C>A,T	snv	rs	773125634	rs773125634
					5	112840861	C>T	snv	rs	773178712	rs773178712
					5	112841221	G>A,T	snv	rs	773201570	rs773201570
					5	112767189	A>C,G	snv	rs	773347338	rs773347338
					5	112838812	C>A,T	snv	rs	773354366	rs773354366
					5	112844086	C>G,T	snv	rs	773513581	rs773513581
					5	112815513	G>A,C	snv	rs	773525821	rs773525821
					5	112842321	A>G	snv	rs	773539706	rs773539706
					5	112842833	G>A,C	snv	rs	773598516	rs773598516
					5	112839253	C>A,T	snv	rs	773617726	rs773617726
					5	112841488	A>C,G	snv	rs	773776516	rs773776516
					5	112838098	C>A,G,T	snv	rs	773796815	rs773796815
					5	112838338	T>C	snv	rs	773849124	rs773849124
					5	112843384	G>A	snv	rs	773857973	rs773857973
					5	112843690	A>G	snv	rs	773904555	rs773904555
					5	112707823	C>A,T	snv	rs	773941688	rs773941688
					5	112839537	T>A,C	snv	rs	773963355	rs773963355
					5	112842480	A>G,T	snv	rs	773969436	rs773969436
					5	112837671	A>G,T	snv	rs	773985321	rs773985321
					5	112821896	T>C	snv	rs	774212108	rs774212108
					5	112754900	G>A,C,T	snv	rs	774219012	rs774219012
					5	112767249	G>A	snv	rs	774229223	rs774229223
					5	112801298	A>G	snv	rs	774296531	rs774296531
					5	112841920	A>G	snv	rs	774352590	rs774352590
					5	112767288	C>A,G	snv	rs	774416950	rs774416950
					5	112842057	G>A,C	snv	rs	774440273	rs774440273
					5	112842250	C>T	snv	rs	774479966	rs774479966
					5	112801321	G>A,C	snv	rs	774604680	rs774604680
					5	112843834	C>G,T	snv	rs	774747249	rs774747249
					5	112841575	A>G,T	snv	rs	774815653	rs774815653
					5	112840425	C>G,T	snv	rs	774847203	rs774847203
					5	112839057	G>A	snv	rs	774847322	rs774847322
					5	112840277	G>A,T	snv	rs	774900184	rs774900184
					5	112843167	C>G,T	snv	rs	774952444	rs774952444
					5	112775648	C>A,G	snv	rs	774964663	rs774964663
					5	112839366	A>C,G,T	snv	rs	774968240	rs774968240
					5	112843573	G>A,T	snv	rs	775012353	rs775012353
					5	112839520	A>C,G	snv	rs	775060363	rs775060363
					5	112819026	C>G,T	snv	rs	775126020	rs775126020
					5	112840593	A>C,G	snv	rs	775241441	rs775241441
					5	112841770	A>G,T	snv	rs	775292977	rs775292977
					5	112837846	C>T	snv	rs	775429951	rs775429951
					5	112842981	G>C,T	snv	rs	775437110	rs775437110
					5	112841874	C>G,T	snv	rs	775447624	rs775447624
					5	112842087	C>A,G,T	snv	rs	775501375	rs775501375
					5	112838005	A>G	snv	rs	775727621	rs775727621
					5	112707794	G>A,C,T	snv	rs	775738268	rs775738268
					5	112840966	A>C,G	snv	rs	775740112	rs775740112
					5	112839267	G>A,T	snv	rs	776079894	rs776079894
					5	112819214	G>C,T	snv	rs	776197565	rs776197565
					5	112767281	A>G	snv	rs	776242276	rs776242276
					5	112841065	A>G	snv	rs	776331454	rs776331454
					5	112838449	C>A,G,T	snv	rs	776560257	rs776560257
					5	112815529	G>A,C	snv	rs	776852155	rs776852155
					5	112838128	G>A	snv	rs	776878597	rs776878597
					5	112841346	A>G	snv	rs	776966222	rs776966222
					5	112839935	A>C,G	snv	rs	777153373	rs777153373
					5	112707739	G>A,C	snv	rs	777188684	rs777188684
					5	112842345	C>A,T	snv	rs	777206261	rs777206261
					5	112843905	A>G	snv	rs	777215740	rs777215740
					5	112827956	A>C,G,T	snv	rs	777219286	rs777219286
					5	112839846	A>G,T	snv	rs	777386397	rs777386397
					5	112767228	T>C,G	snv	rs	777456713	rs777456713
					5	112842280	C>A,G	snv	rs	777507308	rs777507308
					5	112837986	G>A,C	snv	rs	777515315	rs777515315
					5	112838755	A>C	snv	rs	777538550	rs777538550
					5	112839130	A>G	snv	rs	777568434	rs777568434
					5	112792521	G>A	snv	rs	777603154	rs777603154
					5	112841388	A>C,G,T	snv	rs	777604445	rs777604445
					5	112842217	A>C	snv	rs	777612081	rs777612081
					5	112843213	C>A,T	snv	rs	777667481	rs777667481
					5	112838059	T>C	snv	rs	777748272	rs777748272
					5	112792515	G>A,C,T	snv	rs	777760565	rs777760565
					5	112841025	T>C,G	snv	rs	777788406	rs777788406
					5	112838464	A>C,G,T	snv	rs	777881096	rs777881096
					5	112842432	T>C	snv	rs	777950722	rs777950722
					5	112838292	T>C,G	snv	rs	777974681	rs777974681
					5	112838852	C>G,T	snv	rs	778031876	rs778031876
					5	112840776	A>G	snv	rs	778283715	rs778283715
					5	112843510	A>C	snv	rs	778376399	rs778376399
					5	112840351	A>T	snv	rs	778646650	rs778646650
					5	112840128	G>A,T	snv	rs	778699501	rs778699501
					5	112801290	G>C	snv	rs	778777021	rs778777021
					5	112819304	G>A,C	snv	rs	778975532	rs778975532
					5	112840654	G>A	snv	rs	779068685	rs779068685
					5	112842313	C>T	snv	rs	779116760	rs779116760
					5	112838742	G>A	snv	rs	779121077	rs779121077
					5	112842760	G>A,T	snv	rs	779287035	rs779287035
					5	112838179	A>G	snv	rs	779334785	rs779334785
					5	112841830	A>C	snv	rs	779413228	rs779413228
					5	112842034	C>T	snv	rs	779469633	rs779469633
					5	112843674	A>C,G	snv	rs	779733163	rs779733163
					5	112839989	T>A	snv	rs	779898882	rs779898882
					5	112767338	G>A,C	snv	rs	779945112	rs779945112
					5	112838262	G>A	snv	rs	779998847	rs779998847
					5	112844056	A>G	snv	rs	780049836	rs780049836
					5	112839225	A>G	snv	rs	780084585	rs780084585
					5	112819282	G>C	snv	rs	780178612	rs780178612
					5	112780836	C>G,T	snv	rs	780403698	rs780403698
					5	112827134	T>A,C	snv	rs	780577693	rs780577693
					5	112839961	A>C	snv	rs	780590508	rs780590508
					5	112838517	A>G	snv	rs	780597635	rs780597635
					5	112842879	T>C	snv	rs	780608768	rs780608768
					5	112815588	A>G	snv	rs	780614007	rs780614007
					5	112841565	G>A,C	snv	rs	780665640	rs780665640
					5	112841850	C>A,G	snv	rs	780667260	rs780667260
					5	112838864	A>C,G	snv	rs	780818655	rs780818655
					5	112842000	C>A	snv	rs	780856653	rs780856653
					5	112838766	G>A,C	snv	rs	780872106	rs780872106
					5	112841197	A>C,G,T	snv	rs	781026376	rs781026376
					5	112839309	A>G	snv	rs	781075182	rs781075182
					5	112755015	C>A	snv	rs	781207121	rs781207121
					5	112843147	A>G	snv	rs	781226556	rs781226556
					5	112844040	C>A,G	snv	rs	781229935	rs781229935
					5	112840203	A>C,G	snv	rs	781328009	rs781328009
					5	112835024	T>C	snv	rs	781337455	rs781337455
					5	112821979	A>G,T	snv	rs	781364007	rs781364007
					5	112841427	G>A,C	snv	rs	781383259	rs781383259
					5	112839496	C>A,T	snv	rs	781535021	rs781535021
					5	112792452	A>G	snv	rs	781561221	rs781561221
					5	112818993	A>C,G	snv	rs	781603478	rs781603478
					5	112792525	C>G	snv	rs	781613529	rs781613529
					5	112839610	G>A	snv	rs	781621926	rs781621926
					5	112843961	C>G,T	snv	rs	786201474	rs786201474
					5	112842772	G>A,T	snv	rs	786201717	rs786201717
					5	112840394	A>T	snv	rs	786201779	rs786201779
					5	112819325	G>A,C	snv	rs	786201795	rs786201795
					5	112840215	C>A,G,T	snv	rs	786201801	rs786201801
					5	112839754	G>A	snv	rs	786201834	rs786201834
					5	112819063	G>C	snv	rs	786201840	rs786201840
					5	112815507	C>G,T	snv	rs	786201856	rs786201856
					5	112840234	A>G	snv	rs	786201876	rs786201876
					5	112766371	G>A,C,T	snv	rs	786201989	rs786201989
					5	112840830	A>G	snv	rs	786202076	rs786202076
					5	112843841	AG>TA	mnv	rs	786202216	rs786202216
					5	112819327	A>C,G,T	snv	rs	786202283	rs786202283
					5	112767300	G>A,T	snv	rs	786202322	rs786202322
					5	112840057	T>C	snv	rs	786202324	rs786202324
					5	112766344	C>A,T	snv	rs	786202584	rs786202584
					5	112842633	A>G	snv	rs	786202649	rs786202649
					5	112775666	G>A	snv	rs	786202822	rs786202822
					5	112841035	A>C,G,T	snv	rs	786202960	rs786202960
					5	112841851	C>G,T	snv	rs	786202975	rs786202975
					5	112837576	G>A,T	snv	rs	786203018	rs786203018
					5	112819011	A>G	snv	rs	786203194	rs786203194
					5	112842990	T>C	snv	rs	786203234	rs786203234
					5	112838239	C>T	snv	rs	786203243	rs786203243
					5	112842351	C>A,G,T	snv	rs	786203252	rs786203252
					5	112844028	A>G	snv	rs	786203301	rs786203301
					5	112841657	C>A,T	snv	rs	786203342	rs786203342
					5	112842274	G>T	snv	rs	786203367	rs786203367
					5	112838094	T>A,C	snv	rs	786203408	rs786203408
					5	112843038	C>G	snv	rs	786203532	rs786203532
					5	112839157	C>T	snv	rs	786203540	rs786203540
					5	112766356	G>C	snv	rs	786203566	rs786203566
					5	112841826	C>G,T	snv	rs	786203610	rs786203610
					5	112838077	C>T	snv	rs	786203696	rs786203696
					5	112821961	G>A	snv	rs	786203718	rs786203718
					5	112827125	G>A	snv	rs	786203723	rs786203723
					5	112842724	A>G	snv	rs	786203777	rs786203777
					5	112839271	A>G	snv	rs	786203802	rs786203802
					5	112842025	T>C	snv	rs	786203880	rs786203880
					5	112838719	G>C	snv	rs	786203919	rs786203919
					5	112841790	A>G	snv	rs	786204043	rs786204043
					5	112841356	G>T	snv	rs	786204093	rs786204093
					5	112838310	T>G	snv	rs	786204146	rs786204146
					5	112841286	A>C,G	snv	rs	786204149	rs786204149
					5	112838428	GG>TT	mnv	rs	786204162	rs786204162
					5	112842560	G>A,C	snv	rs	786204171	rs786204171
					5	112827968	G>A,T	snv	rs	786204178	rs786204178
					5	112766360	A>T	snv	rs	794729227	rs794729227
					5	112838454	T>A,C	snv	rs	863224278	rs863224278
					5	112840583	A>G,T	snv	rs	863224284	rs863224284
					5	112775629	G>T	snv	rs	863224458	rs863224458
					5	112819143	G>A,C,T	snv	rs	863224535	rs863224535
					5	112821976	G>A,T	snv	rs	863224536	rs863224536
					5	112827139	A>C,G,T	snv	rs	863224537	rs863224537
					5	112766399	A>G	snv	rs	863224539	rs863224539
					5	112838244	G>A	snv	rs	863224540	rs863224540
					5	112838893	C>T	snv	rs	863224541	rs863224541
					5	112767306	T>C	snv	rs	863224542	rs863224542
					5	112840309	T>C	snv	rs	863224543	rs863224543
					5	112840801	A>G	snv	rs	863224544	rs863224544
					5	112841014	A>G	snv	rs	863224545	rs863224545
					5	112841665	A>G	snv	rs	863224546	rs863224546
					5	112841797	T>C	snv	rs	863224547	rs863224547
					5	112842553	C>T	snv	rs	863224548	rs863224548
					5	112842918	A>G	snv	rs	863224549	rs863224549
					5	112843437	A>G,T	snv	rs	863224550	rs863224550
					5	112843446	A>G	snv	rs	863224551	rs863224551
					5	112843807	T>C	snv	rs	863224552	rs863224552
					5	112843915	G>C,T	snv	rs	863224553	rs863224553
					5	112818975	G>T	snv	rs	863224554	rs863224554
					5	112819329	C>G,T	snv	rs	863225309	rs863225309
					5	112766383	C>A	snv	rs	863225320	rs863225320
					5	112837654	T>G	snv	rs	863225324	rs863225324
					5	112767212	T>A,C	snv	rs	863225329	rs863225329
					5	112838741	G>A,C	snv	rs	863225340	rs863225340
					5	112839531	A>G	snv	rs	863225349	rs863225349
					5	112839669	A>G,T	snv	rs	863225352	rs863225352
					5	112840239	C>A,G,T	snv	rs	863225357	rs863225357
					5	112780799	C>G,T	snv	rs	863225366	rs863225366
					5	112842180	A>C,G	snv	rs	864622102	rs864622102
					5	112842933	G>A,T	snv	rs	864622136	rs864622136
					5	112843734	C>A,G,T	snv	rs	864622205	rs864622205
					5	112843539	C>T	snv	rs	864622245	rs864622245
					5	112842805	T>A	snv	rs	864622246	rs864622246
					5	112838281	C>T	snv	rs	864622255	rs864622255
					5	112840783	C>G,T	snv	rs	864622256	rs864622256
					5	112838035	T>C,G	snv	rs	864622282	rs864622282
					5	112841703	G>A	snv	rs	864622311	rs864622311
					5	112842108	G>A	snv	rs	864622314	rs864622314
					5	112838569	G>A,C	snv	rs	864622328	rs864622328
					5	112842388	A>T	snv	rs	864622560	rs864622560
					5	112838623	G>A	snv	rs	864622584	rs864622584
					5	112838290	C>A,G	snv	rs	864622670	rs864622670
					5	112838369	C>G,T	snv	rs	864622701	rs864622701
					5	112840834	T>C	snv	rs	864622751	rs864622751
					5	112840993	A>C,G	snv	rs	865782682	rs865782682
					5	112841268	G>A,C	snv	rs	868519642	rs868519642
					5	112837752	A>G	snv	rs	869025248	rs869025248
					5	112838674	A>G	snv	rs	869312784	rs869312784
					5	112842829	A>G	snv	rs	869312785	rs869312785
					5	112815580	A>T	snv	rs	869312787	rs869312787
					5	112844109	C>T	snv	rs	876658156	rs876658156
					5	112841170	A>G	snv	rs	876658164	rs876658164
					5	112827237	T>C	snv	rs	876658167	rs876658167
					5	112843006	C>A,T	snv	rs	876658181	rs876658181
					5	112843744	G>A,C	snv	rs	876658201	rs876658201
					5	112837699	G>A	snv	rs	876658289	rs876658289
					5	112842007	T>C,G	snv	rs	876658295	rs876658295
					5	112839609	G>A,C,T	snv	rs	876658310	rs876658310
					5	112841308	A>G,T	snv	rs	876658338	rs876658338
					5	112819207	A>G	snv	rs	876658392	rs876658392
					5	112828934	G>A	snv	rs	876658405	rs876658405
					5	112754964	A>G	snv	rs	876658408	rs876658408
					5	112839873	C>G,T	snv	rs	876658499	rs876658499
					5	112843892	C>A,T	snv	rs	876658523	rs876658523
					5	112839401	A>G	snv	rs	876658536	rs876658536
					5	112839637	G>C	snv	rs	876658599	rs876658599
					5	112840698	G>A	snv	rs	876658764	rs876658764
					5	112842490	C>T	snv	rs	876658800	rs876658800
					5	112821916	C>G,T	snv	rs	876658802	rs876658802
					5	112840818	C>T	snv	rs	876658835	rs876658835
					5	112843806	A>G,T	snv	rs	876658839	rs876658839
					5	112819339	A>G,T	snv	rs	876658856	rs876658856
					5	112843348	A>C,G	snv	rs	876658884	rs876658884
					5	112840580	C>G,T	snv	rs	876658910	rs876658910
					5	112766410	G>A,C,T	snv	rs	876658941	rs876658941
					5	112834953	A>G,T	snv	rs	876658969	rs876658969
					5	112767246	T>A	snv	rs	876658977	rs876658977
					5	112840221	A>G	snv	rs	876658995	rs876658995
					5	112837788	A>G	snv	rs	876659004	rs876659004
					5	112827989	A>G	snv	rs	876659043	rs876659043
					5	112840636	C>T	snv	rs	876659056	rs876659056
					5	112840708	C>G,T	snv	rs	876659109	rs876659109
					5	112843123	A>G	snv	rs	876659135	rs876659135
					5	112827233	G>A	snv	rs	876659153	rs876659153
					5	112839714	G>A	snv	rs	876659156	rs876659156
					5	112821917	A>G	snv	rs	876659157	rs876659157
					5	112839526	T>C,G	snv	rs	876659190	rs876659190
					5	112843450	A>C	snv	rs	876659239	rs876659239
					5	112843309	C>G,T	snv	rs	876659280	rs876659280
					5	112843477	A>G,T	snv	rs	876659311	rs876659311
					5	112839294	A>T	snv	rs	876659366	rs876659366
					5	112767207	G>A,C	snv	rs	876659390	rs876659390
					5	112835109	T>G	snv	rs	876659460	rs876659460
					5	112767326	A>C,G	snv	rs	876659470	rs876659470
					5	112835080	C>A,T	snv	rs	876659517	rs876659517
					5	112842454	G>A	snv	rs	876659534	rs876659534
					5	112838805	C>G,T	snv	rs	876659539	rs876659539
					5	112840786	C>G,T	snv	rs	876659661	rs876659661
					5	112818979	A>G	snv	rs	876659673	rs876659673
					5	112840405	C>G	snv	rs	876659682	rs876659682
					5	112842208	C>A,G,T	snv	rs	876659684	rs876659684
					5	112838151	G>A	snv	rs	876659738	rs876659738
					5	112843314	C>A,G	snv	rs	876659753	rs876659753
					5	112840533	A>T	snv	rs	876659854	rs876659854
					5	112840034	G>A,C	snv	rs	876659881	rs876659881
					5	112843406	C>G	snv	rs	876659925	rs876659925
					5	112780886	A>G	snv	rs	876659938	rs876659938
					5	112839359	C>A,G,T	snv	rs	876659957	rs876659957
					5	112838266	T>C	snv	rs	876660004	rs876660004
					5	112841073	C>G,T	snv	rs	876660007	rs876660007
					5	112840996	C>T	snv	rs	876660059	rs876660059
					5	112840756	G>A,T	snv	rs	876660114	rs876660114
					5	112840683	A>G,T	snv	rs	876660122	rs876660122
					5	112839454	T>C	snv	rs	876660170	rs876660170
					5	112842982	A>C	snv	rs	876660182	rs876660182
					5	112821949	C>G,T	snv	rs	876660195	rs876660195
					5	112841721	A>G	snv	rs	876660233	rs876660233
					5	112841133	A>G	snv	rs	876660264	rs876660264
					5	112838678	T>A,C,G	snv	rs	876660265	rs876660265
					5	112841722	T>A	snv	rs	876660288	rs876660288
					5	112837596	C>T	snv	rs	876660307	rs876660307
					5	112841807	A>G	snv	rs	876660358	rs876660358
					5	112841916	G>A	snv	rs	876660406	rs876660406
					5	112838608	C>T	snv	rs	876660427	rs876660427
					5	112843483	T>C	snv	rs	876660453	rs876660453
					5	112838997	T>C	snv	rs	876660502	rs876660502
					5	112815549	A>G	snv	rs	876660572	rs876660572
					5	112838492	T>A,C	snv	rs	876660579	rs876660579
					5	112840470	C>T	snv	rs	876660610	rs876660610
					5	112819236	C>A,T	snv	rs	876660612	rs876660612
					5	112838140	A>G	snv	rs	876660629	rs876660629
					5	112843852	A>G	snv	rs	876660649	rs876660649
					5	112842243	C>G,T	snv	rs	876660653	rs876660653
					5	112842460	C>A,T	snv	rs	876660654	rs876660654
					5	112841389	C>G,T	snv	rs	876660658	rs876660658
					5	112841538	A>C,T	snv	rs	876660665	rs876660665
					5	112839837	A>T	snv	rs	876660677	rs876660677
					5	112840485	A>T	snv	rs	876660680	rs876660680
					5	112842802	A>C	snv	rs	876660705	rs876660705
					5	112839733	C>G,T	snv	rs	876660713	rs876660713
					5	112775695	G>A,C,T	snv	rs	876660717	rs876660717
					5	112840886	G>C,T	snv	rs	876660722	rs876660722
					5	112840299	G>A	snv	rs	876660740	rs876660740
					5	112842471	G>C	snv	rs	876660777	rs876660777
					5	112819266	C>G,T	snv	rs	876660802	rs876660802
					5	112843209	C>T	snv	rs	876660819	rs876660819
					5	112839704	A>T	snv	rs	876660867	rs876660867
					5	112840693	C>T	snv	rs	876660893	rs876660893
					5	112838615	A>C,G	snv	rs	876660904	rs876660904
					5	112819237	G>A,T	snv	rs	878853416	rs878853416
					5	112821981	G>A	snv	rs	878853417	rs878853417
					5	112766381	G>A	snv	rs	878853421	rs878853421
					5	112837663	G>A	snv	rs	878853423	rs878853423
					5	112837822	T>A,C,G	snv	rs	878853425	rs878853425
					5	112838086	T>C	snv	rs	878853427	rs878853427
					5	112838263	T>A,C,G	snv	rs	878853429	rs878853429
					5	112838319	A>G	snv	rs	878853430	rs878853430
					5	112838359	T>G	snv	rs	878853431	rs878853431
					5	112838401	A>G	snv	rs	878853433	rs878853433
					5	112838699	G>A,T	snv	rs	878853435	rs878853435
					5	112838895	C>T	snv	rs	878853437	rs878853437
					5	112839001	A>C	snv	rs	878853439	rs878853439
					5	112839062	A>C,G	snv	rs	878853440	rs878853440
					5	112839337	C>T	snv	rs	878853441	rs878853441
					5	112840008	G>A	snv	rs	878853445	rs878853445
					5	112840099	G>C,T	snv	rs	878853446	rs878853446
					5	112840244	G>T	snv	rs	878853447	rs878853447
					5	112840270	C>T	snv	rs	878853448	rs878853448
					5	112840362	A>G	snv	rs	878853450	rs878853450
					5	112775711	A>G	snv	rs	878853455	rs878853455
					5	112840942	C>G,T	snv	rs	878853456	rs878853456
					5	112841289	G>C	snv	rs	878853457	rs878853457
					5	112841904	A>G	snv	rs	878853462	rs878853462
					5	112841962	G>A,C	snv	rs	878853463	rs878853463
					5	112842379	G>A,C,T	snv	rs	878853465	rs878853465
					5	112842403	C>A,T	snv	rs	878853466	rs878853466
					5	112842525	A>C,G	snv	rs	878853467	rs878853467
					5	112842526	G>A,C	snv	rs	878853468	rs878853468
					5	112754961	G>A,T	snv	rs	878853469	rs878853469
					5	112843416	G>A	snv	rs	878853471	rs878853471
					5	112843509	G>C	snv	rs	878853472	rs878853472
					5	112801363	G>C,T	snv	rs	878853473	rs878853473
					5	112843849	A>C,G	snv	rs	878853474	rs878853474
					5	112843900	A>G	snv	rs	878853475	rs878853475
					5	112844006	G>T	snv	rs	878853476	rs878853476
					5	112844035	A>G	snv	rs	878853477	rs878853477
					5	112844112	G>A,T	snv	rs	878853480	rs878853480
					5	112819018	A>G	snv	rs	878853482	rs878853482
					5	112843534	T>A,G	snv	rs	879047773	rs879047773
					5	112838610	C>A,T	snv	rs	879253876	rs879253876
					5	112841474	GG>AC	mnv	rs	879254075	rs879254075
					5	112827247	G>A,C	snv	rs	879254090	rs879254090
					5	112843669	C>T	snv	rs	879254153	rs879254153
					5	112841923	C>G	snv	rs	879254166	rs879254166
					5	112841872	C>T	snv	rs	879254172	rs879254172
					5	112841097	A>G	snv	rs	879254181	rs879254181
					5	112843880	C>A	snv	rs	879254185	rs879254185
					5	112842711	A>G	snv	rs	879254221	rs879254221
					5	112843516	A>C	snv	rs	879254231	rs879254231
					5	112840933	C>A,T	snv	rs	879254248	rs879254248
					5	112841383	A>C,G	snv	rs	879254254	rs879254254
					5	112842886	G>A,C	snv	rs	879254262	rs879254262
					5	112840438	A>G	snv	rs	879254265	rs879254265
					5	112766327	A>G	snv	rs	879254287	rs879254287
					5	112841053	C>G,T	snv	rs	879367927	rs879367927
					5	112838804	T>A,C	snv	rs	886059794	rs886059794
					5	112840644	T>C	snv	rs	886059795	rs886059795
					5	112841910	G>A,C	snv	rs	886059796	rs886059796
					5	112842150	A>C	snv	rs	886059797	rs886059797
					5	112842218	A>G,T	snv	rs	886059798	rs886059798
					5	112843497	A>G	snv	rs	886059799	rs886059799
					5	112843627	A>G	snv	rs	886059800	rs886059800
					5	112844019	G>A	snv	rs	886059801	rs886059801
					5	112842932	A>C	snv	rs	887554004	rs887554004
					5	112707874	G>C	snv	rs	888841371	rs888841371
					5	112775702	A>G,T	snv	rs	889134189	rs889134189
					5	112819255	A>G,T	snv	rs	890378836	rs890378836
					5	112828922	G>A,T	snv	rs	890665991	rs890665991
					5	112844013	A>C,G,T	snv	rs	894164638	rs894164638
					5	112840045	A>C,T	snv	rs	895694427	rs895694427
					5	112840614	G>A	snv	rs	899555020	rs899555020
					5	112819271	A>G	snv	rs	899607401	rs899607401
					5	112839210	A>C,G	snv	rs	901866497	rs901866497
					5	112842514	C>T	snv	rs	901983934	rs901983934
					5	112842822	G>A	snv	rs	902036382	rs902036382
					5	112819071	A>G	snv	rs	902593216	rs902593216
					5	112840189	A>C,G	snv	rs	904971132	rs904971132
					5	112827977	C>A	snv	rs	905180328	rs905180328
					5	112838235	T>A,C	snv	rs	905341123	rs905341123
					5	112843989	T>A,C	snv	rs	906191341	rs906191341
					5	112841995	C>A,G	snv	rs	906640629	rs906640629
					5	112839937	C>A,G,T	snv	rs	907886109	rs907886109
					5	112841733	A>G	snv	rs	908214296	rs908214296
					5	112837954	G>A	snv	rs	910898245	rs910898245
					5	112819134	G>A,C,T	snv	rs	914534364	rs914534364
					5	112843297	G>C	snv	rs	914790261	rs914790261
					5	112838169	G>C	snv	rs	919202692	rs919202692
					5	112842481	G>A	snv	rs	919611781	rs919611781
					5	112841760	C>T	snv	rs	921599281	rs921599281
					5	112819034	G>A,C,T	snv	rs	928733098	rs928733098
					5	112707862	C>T	snv	rs	933496509	rs933496509
					5	112840877	C>A,G,T	snv	rs	933729249	rs933729249
					5	112843923	G>A,C,T	snv	rs	938418426	rs938418426
					5	112841292	C>G,T	snv	rs	944332850	rs944332850
					5	112840951	G>A,C	snv	rs	944674770	rs944674770
					5	112819152	C>A,T	snv	rs	947634162	rs947634162
					5	112838206	G>A	snv	rs	948419955	rs948419955
					5	112842575	C>G,T	snv	rs	950286984	rs950286984
					5	112838865	C>A,G,T	snv	rs	950606475	rs950606475
					5	112842239	G>A,T	snv	rs	951673309	rs951673309
					5	112840927	C>A,G,T	snv	rs	952662066	rs952662066
					5	112840450	C>A	snv	rs	952674488	rs952674488
					5	112767270	G>A,C,T	snv	rs	954713888	rs954713888
					5	112837696	T>C	snv	rs	956948518	rs956948518
					5	112841475	G>C	snv	rs	957226267	rs957226267
					5	112707727	T>C	snv	rs	959934876	rs959934876
					5	112842182	A>C	snv	rs	961108427	rs961108427
					5	112828932	G>A,T	snv	rs	962373452	rs962373452
					5	112838814	A>C,G	snv	rs	962456431	rs962456431
					5	112840152	G>A,C	snv	rs	964842635	rs964842635
					5	112838406	A>G	snv	rs	965844436	rs965844436
					5	112843681	A>T	snv	rs	968968331	rs968968331
					5	112766329	G>A,T	snv	rs	969611536	rs969611536
					5	112841077	C>T	snv	rs	971100064	rs971100064
					5	112792480	A>G	snv	rs	975710261	rs975710261
					5	112837839	T>A,C,G	snv	rs	976000214	rs976000214
					5	112843783	C>A,T	snv	rs	976132108	rs976132108
					5	112842934	C>A,G	snv	rs	976372697	rs976372697
					5	112766370	G>A	snv	rs	980662480	rs980662480
					5	112843301	T>G	snv	rs	985452718	rs985452718
					5	112843842	G>A	snv	rs	986364513	rs986364513
					5	112842160	A>G	snv	rs	986763235	rs986763235
					5	112792518	A>G	snv	rs	986809285	rs986809285
					5	112767192	T>C,G	snv	rs	995081817	rs995081817
					5	112838434	G>A,T	snv	rs	997271472	rs997271472
					5	112827990	G>A,C	snv	rs	1001526630	rs1001526630
					5	112767203	A>G	snv	rs	1001856924	rs1001856924
					5	112819318	C>T	snv	rs	1003390887	rs1003390887
					5	112842054	C>A,G	snv	rs	1003613894	rs1003613894
					5	112837609	A>G,T	snv	rs	1003813738	rs1003813738
					5	112707851	G>A,C	snv	rs	1004213568	rs1004213568
					5	112819298	G>C	snv	rs	1004279154	rs1004279154
					5	112842741	G>C	snv	rs	1008025963	rs1008025963
					5	112840374	C>T	snv	rs	1008704701	rs1008704701
					5	112843333	C>T	snv	rs	1012830859	rs1012830859
					5	112842621	T>C,G	snv	rs	1014575548	rs1014575548
					5	112707854	C>G,T	snv	rs	1016971418	rs1016971418
					5	112840404	C>T	snv	rs	1017844073	rs1017844073
					5	112835093	T>A,C,G	snv	rs	1019221239	rs1019221239
					5	112842474	G>A,C	snv	rs	1019564963	rs1019564963
					5	112839109	A>G,T	snv	rs	1024630299	rs1024630299
					5	112840668	A>G	snv	rs	1027003095	rs1027003095
					5	112842900	G>A,T	snv	rs	1029102261	rs1029102261
					5	112838722	C>T	snv	rs	1030285956	rs1030285956
					5	112839532	C>T	snv	rs	1032236993	rs1032236993
					5	112819324	T>C,G	snv	rs	1034113927	rs1034113927
					5	112835041	G>C,T	snv	rs	1038707565	rs1038707565
					5	112815538	G>A,T	snv	rs	1040502776	rs1040502776
					5	112707733	G>A,C	snv	rs	1043505718	rs1043505718
					5	112838896	C>T	snv	rs	1044948714	rs1044948714
					5	112841393	T>C,G	snv	rs	1048920936	rs1048920936
					5	112842330	G>A,T	snv	rs	1055180096	rs1055180096
					5	112842234	A>C,G	snv	rs	1055951639	rs1055951639
					5	112842559	A>C,G	snv	rs	1057517549	rs1057517549
					5	112707720	G>A	snv	rs	1057517567	rs1057517567
					5	112707842	G>A,C	snv	rs	1057517570	rs1057517570
					5	112707841	G>A	snv	rs	1057517582	rs1057517582
					5	112707839	C>G,T	snv	rs	1057517584	rs1057517584
					5	112707800	G>A	snv	rs	1057517606	rs1057517606
					5	112839201	G>C,T	snv	rs	1057518472	rs1057518472
					5	112838362	G>A,C	snv	rs	1057519194	rs1057519194
					5	112843885	C>A,G,T	snv	rs	1057520223	rs1057520223
					5	112842071	T>A,C	snv	rs	1057521225	rs1057521225
					5	112792484	A>G,T	snv	rs	1057521466	rs1057521466
					5	112819067	A>G,T	snv	rs	1057521594	rs1057521594
					5	112838901	A>T	snv	rs	1057521600	rs1057521600
					5	112844024	T>A,C	snv	rs	1057522374	rs1057522374
					5	112821975	T>A,C	snv	rs	1057524073	rs1057524073
					5	112843985	C>A	snv	rs	1060503256	rs1060503256
					5	112838748	C>G	snv	rs	1060503258	rs1060503258
					5	112839172	A>G	snv	rs	1060503260	rs1060503260
					5	112842229	A>G	snv	rs	1060503262	rs1060503262
					5	112839676	C>T	snv	rs	1060503264	rs1060503264
					5	112841262	T>C	snv	rs	1060503265	rs1060503265
					5	112840134	C>A,G,T	snv	rs	1060503266	rs1060503266
					5	112842489	C>A,T	snv	rs	1060503267	rs1060503267
					5	112838391	A>G	snv	rs	1060503270	rs1060503270
					5	112840029	G>A,C,T	snv	rs	1060503271	rs1060503271
					5	112843503	G>A	snv	rs	1060503272	rs1060503272
					5	112842538	A>G	snv	rs	1060503273	rs1060503273
					5	112841485	C>T	snv	rs	1060503274	rs1060503274
					5	112844032	C>A	snv	rs	1060503275	rs1060503275
					5	112767311	A>G	snv	rs	1060503276	rs1060503276
					5	112843582	A>G	snv	rs	1060503277	rs1060503277
					5	112835020	G>A	snv	rs	1060503278	rs1060503278
					5	112837686	T>G	snv	rs	1060503279	rs1060503279
					5	112839151	A>G,T	snv	rs	1060503280	rs1060503280
					5	112843665	A>G	snv	rs	1060503281	rs1060503281
					5	112837691	G>A,C	snv	rs	1060503282	rs1060503282
					5	112838913	G>A,T	snv	rs	1060503283	rs1060503283
					5	112828958	T>G	snv	rs	1060503284	rs1060503284
					5	112818966	G>A	snv	rs	1060503285	rs1060503285
					5	112842712	T>A,G	snv	rs	1060503286	rs1060503286
					5	112838229	C>G,T	snv	rs	1060503287	rs1060503287
					5	112839999	C>G,T	snv	rs	1060503288	rs1060503288
					5	112835135	C>T	snv	rs	1060503291	rs1060503291
					5	112842147	A>G	snv	rs	1060503292	rs1060503292
					5	112842046	C>A,T	snv	rs	1060503293	rs1060503293
					5	112838208	A>C,G,T	snv	rs	1060503294	rs1060503294
					5	112780903	G>A,C	snv	rs	1060503295	rs1060503295
					5	112754910	A>G	snv	rs	1060503296	rs1060503296
					5	112841020	A>G	snv	rs	1060503297	rs1060503297
					5	112840086	G>A,C	snv	rs	1060503298	rs1060503298
					5	112843053	T>C	snv	rs	1060503300	rs1060503300
					5	112819047	A>G	snv	rs	1060503301	rs1060503301
					5	112837935	C>T	snv	rs	1060503302	rs1060503302
					5	112838698	A>C,G	snv	rs	1060503303	rs1060503303
					5	112840835	G>A	snv	rs	1060503304	rs1060503304
					5	112841467	A>C,G	snv	rs	1060503306	rs1060503306
					5	112819168	C>G	snv	rs	1060503308	rs1060503308
					5	112837965	C>G	snv	rs	1060503309	rs1060503309
					5	112843185	T>G	snv	rs	1060503311	rs1060503311
					5	112838883	G>A,C	snv	rs	1060503312	rs1060503312
					5	112843246	A>T	snv	rs	1060503314	rs1060503314
					5	112843129	G>C	snv	rs	1060503315	rs1060503315
					5	112839486	T>A	snv	rs	1060503316	rs1060503316
					5	112819321	G>A	snv	rs	1060503317	rs1060503317
					5	112835165	G>A,T	snv	rs	1060503318	rs1060503318
					5	112841070	A>G	snv	rs	1060503319	rs1060503319
					5	112841470	C>G	snv	rs	1060503320	rs1060503320
					5	112837897	A>C	snv	rs	1060503322	rs1060503322
					5	112841355	G>A,C,T	snv	rs	1060503324	rs1060503324
					5	112841026	C>G,T	snv	rs	1060503325	rs1060503325
					5	112775677	G>A,C,T	snv	rs	1060503328	rs1060503328
					5	112842520	C>T	snv	rs	1060503329	rs1060503329
					5	112843458	C>A,G	snv	rs	1060503330	rs1060503330
					5	112839292	C>T	snv	rs	1060503331	rs1060503331
					5	112843875	C>G,T	snv	rs	1060503332	rs1060503332
					5	112801310	C>G,T	snv	rs	1060503334	rs1060503334
					5	112840431	C>T	snv	rs	1060503335	rs1060503335
					5	112819093	C>A,T	snv	rs	1060503337	rs1060503337
					5	112841127	C>T	snv	rs	1060503338	rs1060503338
					5	112843984	G>A	snv	rs	1060503339	rs1060503339
					5	112821985	G>A,T	snv	rs	1060503340	rs1060503340
					5	112843845	A>G	snv	rs	1060503341	rs1060503341
					5	112842637	C>T	snv	rs	1060503342	rs1060503342
					5	112842171	A>C,G	snv	rs	1060503343	rs1060503343
					5	112780790	T>A	snv	rs	1060503344	rs1060503344
					5	112819200	A>G	snv	rs	1060503345	rs1060503345
					5	112840666	C>G,T	snv	rs	1060503346	rs1060503346
					5	112838014	A>G	snv	rs	1060503347	rs1060503347
					5	112843782	G>A,T	snv	rs	1060503348	rs1060503348
					5	112841000	G>A,C	snv	rs	1060503349	rs1060503349
					5	112842512	T>A	snv	rs	1060503350	rs1060503350
					5	112839013	C>G,T	snv	rs	1060503351	rs1060503351
					5	112819209	T>C	snv	rs	1060503352	rs1060503352
					5	112842870	G>A	snv	rs	1060503353	rs1060503353
					5	112841511	A>G	snv	rs	1060503354	rs1060503354
					5	112767303	C>G	snv	rs	1060503357	rs1060503357
					5	112792481	C>G,T	snv	rs	1060503359	rs1060503359
					5	112842880	C>G	snv	rs	1060503363	rs1060503363
					5	112840286	A>C	snv	rs	1060503364	rs1060503364
					5	112838477	T>C,G	snv	rs	1060503367	rs1060503367
					5	112843461	A>G,T	snv	rs	1060503368	rs1060503368
					5	112841340	C>A	snv	rs	1060503369	rs1060503369
					5	112842507	A>G	snv	rs	1060503370	rs1060503370
					5	112838749	C>T	snv	rs	1060503371	rs1060503371
					5	112828871	T>A,C,G	snv	rs	1060503373	rs1060503373
					5	112834970	T>C	snv	rs	1060503374	rs1060503374
					5	112839027	G>C	snv	rs	1060503375	rs1060503375
					5	112843485	T>G	snv	rs	1060503376	rs1060503376
					5	112842607	C>G	snv	rs	1060503377	rs1060503377
					5	112834954	T>C,G	snv	rs	1060503379	rs1060503379
					5	112839719	C>G,T	snv	rs	1060504880	rs1060504880
					5	112821901	G>A,C,T	snv	rs	1064793023	rs1064793023
					5	112841358	C>A,T	snv	rs	1064793024	rs1064793024
					5	112815571	T>C	snv	rs	1064793322	rs1064793322
					5	112819330	A>G,T	snv	rs	1064793424	rs1064793424
					5	112754934	C>T	snv	rs	1064793466	rs1064793466
					5	112819105	A>C,G	snv	rs	1064793508	rs1064793508
					5	112837719	A>G	snv	rs	1064793601	rs1064793601
					5	112835163	C>G,T	snv	rs	1064793716	rs1064793716
					5	112838437	C>G	snv	rs	1064793776	rs1064793776
					5	112839844	T>C	snv	rs	1064793790	rs1064793790
					5	112841439	G>A	snv	rs	1064793815	rs1064793815
					5	112839741	A>G	snv	rs	1064793836	rs1064793836
					5	112801362	G>A	snv	rs	1064793903	rs1064793903
					5	112839250	C>A,T	snv	rs	1064793930	rs1064793930
					5	112843021	G>A	snv	rs	1064793966	rs1064793966
					5	112840300	A>G	snv	rs	1064794008	rs1064794008
					5	112841814	G>A	snv	rs	1064794081	rs1064794081
					5	112840665	C>A,T	snv	rs	1064794106	rs1064794106
					5	112842144	G>A	snv	rs	1064794107	rs1064794107
					5	112843839	T>A	snv	rs	1064794391	rs1064794391
					5	112842270	C>G,T	snv	rs	1064794626	rs1064794626
					5	112839376	C>T	snv	rs	1064794636	rs1064794636
					5	112841187	C>G,T	snv	rs	1064794887	rs1064794887
					5	112841632	A>C	snv	rs	1064794914	rs1064794914
					5	112841222	G>T	snv	rs	1064794942	rs1064794942
					5	112839506	A>G	snv	rs	1064795120	rs1064795120
					5	112842079	A>G	snv	rs	1064795210	rs1064795210
					5	112839048	C>A,G,T	snv	rs	1064795228	rs1064795228
					5	112841338	A>G	snv	rs	1064795445	rs1064795445
					5	112840002	G>C	snv	rs	1064795575	rs1064795575
					5	112819174	C>T	snv	rs	1064795692	rs1064795692
					5	112843228	G>A	snv	rs	1064795713	rs1064795713
					5	112841317	A>G	snv	rs	1064795748	rs1064795748
					5	112843525	T>C	snv	rs	1064795916	rs1064795916
					5	112842622	C>T	snv	rs	1064795972	rs1064795972
					5	112840480	A>C,G	snv	rs	1064796305	rs1064796305
					5	112841780	A>C,G	snv	rs	1064796527	rs1064796527
					5	112840894	G>A,C	snv	rs	1064796537	rs1064796537
					5	112841233	A>C	snv	rs	1064796571	rs1064796571
					5	112767291	G>A	snv	rs	1114167456	rs1114167456
					5	112775684	G>A	snv	rs	1114167556	rs1114167556
					5	112839651	G>A,T	snv	rs	1114167568	rs1114167568
					5	112843365	C>G,T	snv	rs	1114167572	rs1114167572
					5	112841947	C>T	snv	rs	1114167574	rs1114167574
					5	112835125	C>T	snv	rs	1114167575	rs1114167575
					5	112839625	C>G,T	snv	rs	1114167578	rs1114167578
					5	112835164	A>C,G	snv	rs	1114167580	rs1114167580
					5	112838442	C>G,T	snv	rs	1114167581	rs1114167581
					5	112840903	A>G	snv	rs	1114167585	rs1114167585
					5	112842897	C>G,T	snv	rs	1114167590	rs1114167590
					5	112841983	C>G,T	snv	rs	1114167591	rs1114167591
					5	112828972	G>C	snv	rs	1114167592	rs1114167592
					5	112827136	G>A,T	snv	rs	1114167598	rs1114167598
					5	112838671	A>C	snv	rs	1114167603	rs1114167603
					5	112843527	T>A	snv	rs	1114167605	rs1114167605
					5	112840084	C>T	snv	rs	1114167610	rs1114167610
					5	112840068	G>A	snv	rs	1114167611	rs1114167611
					5	112815532	T>G	snv	rs	1114167612	rs1114167612
					5	112780883	G>A	snv	rs	1114167615	rs1114167615
					5	112838677	G>A,T	snv	rs	1114167617	rs1114167617
					5	112840595	T>A	snv	rs	1131691138	rs1131691138
					5	112827240	C>T	snv	rs	1131691147	rs1131691147
					5	112775718	G>A	snv	rs	1157254183	rs1157254183
					5	112840963	G>A,C	snv	rs	1158503665	rs1158503665
					5	112837825	C>T	snv	rs	1158819002	rs1158819002
					5	112835048	C>G,T	snv	rs	1161113466	rs1161113466
					5	112842706	G>C	snv	rs	1161972648	rs1161972648
					5	112842075	A>C,G	snv	rs	1162723112	rs1162723112
					5	112707867	G>A,C	snv	rs	1163442131	rs1163442131
					5	112767216	C>G,T	snv	rs	1163661746	rs1163661746
					5	112837950	C>T	snv	rs	1165139414	rs1165139414
					5	112840044	G>C	snv	rs	1165759330	rs1165759330
					5	112842595	A>G	snv	rs	1166730302	rs1166730302
					5	112841448	C>G	snv	rs	1166934042	rs1166934042
					5	112838853	C>T	snv	rs	1168552524	rs1168552524
					5	112780850	G>A	snv	rs	1168791940	rs1168791940
					5	112819058	C>A,T	snv	rs	1168959523	rs1168959523
					5	112838043	G>A,C	snv	rs	1169702353	rs1169702353
					5	112843833	C>G	snv	rs	1170470482	rs1170470482
					5	112707724	G>A,T	snv	rs	1170818329	rs1170818329
					5	112707844	G>A,T	snv	rs	1171615515	rs1171615515
					5	112839948	G>A,T	snv	rs	1172454959	rs1172454959
					5	112841217	T>C	snv	rs	1174598178	rs1174598178
					5	112837573	A>G	snv	rs	1174866478	rs1174866478
					5	112827950	G>A,T	snv	rs	1174962542	rs1174962542
					5	112840759	A>G	snv	rs	1175970075	rs1175970075
					5	112840588	C>A,T	snv	rs	1176817504	rs1176817504
					5	112838142	A>C,G	snv	rs	1176934059	rs1176934059
					5	112842835	T>C	snv	rs	1178140038	rs1178140038
					5	112767213	T>C	snv	rs	1179254201	rs1179254201
					5	112837792	G>T	snv	rs	1180331455	rs1180331455
					5	112838037	A>G	snv	rs	1181247980	rs1181247980
					5	112838379	C>T	snv	rs	1183098771	rs1183098771
					5	112827122	A>G	snv	rs	1183706810	rs1183706810
					5	112842756	G>A,C	snv	rs	1183808102	rs1183808102
					5	112841818	A>G	snv	rs	1186067054	rs1186067054
					5	112841376	C>G,T	snv	rs	1186128913	rs1186128913
					5	112841742	A>C	snv	rs	1186599153	rs1186599153
					5	112839049	A>C,G	snv	rs	1187714969	rs1187714969
					5	112801316	A>G	snv	rs	1189229292	rs1189229292
					5	112827111	G>A,T	snv	rs	1191271600	rs1191271600
					5	112707863	A>G	snv	rs	1191401517	rs1191401517
					5	112842960	T>A	snv	rs	1192175221	rs1192175221
					5	112840001	A>G,T	snv	rs	1193656466	rs1193656466
					5	112754975	G>T	snv	rs	1195191600	rs1195191600
					5	112843536	G>A,T	snv	rs	1195417407	rs1195417407
					5	112838754	C>A,G,T	snv	rs	1195583636	rs1195583636
					5	112842051	G>A,C,T	snv	rs	1196287183	rs1196287183
					5	112835063	C>A,T	snv	rs	1197473008	rs1197473008
					5	112838368	G>A,T	snv	rs	1197529917	rs1197529917
					5	112844094	C>T	snv	rs	1198859722	rs1198859722
					5	112819124	C>G,T	snv	rs	1199369536	rs1199369536
					5	112842844	C>G,T	snv	rs	1201812680	rs1201812680
					5	112841067	G>A,T	snv	rs	1203079846	rs1203079846
					5	112843336	G>A,C	snv	rs	1203301360	rs1203301360
					5	112840795	A>C,G	snv	rs	1204161988	rs1204161988
					5	112837963	G>C	snv	rs	1204239908	rs1204239908
					5	112842931	A>C	snv	rs	1208660533	rs1208660533
					5	112839078	T>A,C,G	snv	rs	1210397302	rs1210397302
					5	112843238	A>G,T	snv	rs	1210531698	rs1210531698
					5	112834997	C>T	snv	rs	1210985696	rs1210985696
					5	112827126	C>G,T	snv	rs	1211322279	rs1211322279
					5	112839627	G>A,T	snv	rs	1211642532	rs1211642532
					5	112843254	C>G,T	snv	rs	1213302882	rs1213302882
					5	112837774	G>A	snv	rs	1215349287	rs1215349287
					5	112841420	C>G	snv	rs	1217377702	rs1217377702
					5	112838092	G>A,C	snv	rs	1218113894	rs1218113894
					5	112801294	A>G	snv	rs	1218311712	rs1218311712
					5	112842910	G>A,T	snv	rs	1221895599	rs1221895599
					5	112841508	C>T	snv	rs	1222940653	rs1222940653
					5	112841713	A>G,T	snv	rs	1226931431	rs1226931431
					5	112843723	G>A	snv	rs	1228158522	rs1228158522
					5	112842102	C>T	snv	rs	1229142303	rs1229142303
					5	112843897	G>A	snv	rs	1230662110	rs1230662110
					5	112819227	A>G	snv	rs	1232360688	rs1232360688
					5	112707817	G>A	snv	rs	1232734822	rs1232734822
					5	112840808	C>A,G,T	snv	rs	1233603872	rs1233603872
					5	112841536	A>C,G	snv	rs	1233897262	rs1233897262
					5	112780896	G>A	snv	rs	1235428754	rs1235428754
					5	112842435	G>A	snv	rs	1236451833	rs1236451833
					5	112841958	G>A	snv	rs	1236966585	rs1236966585
					5	112839915	C>G	snv	rs	1238782537	rs1238782537
					5	112840105	C>T	snv	rs	1239085756	rs1239085756
					5	112843430	G>C	snv	rs	1239291755	rs1239291755
					5	112841880	T>A,G	snv	rs	1240136303	rs1240136303
					5	112843995	C>T	snv	rs	1242407699	rs1242407699
					5	112780830	A>T	snv	rs	1242767881	rs1242767881
					5	112841372	A>G	snv	rs	1244090932	rs1244090932
					5	112843495	C>A,T	snv	rs	1245135729	rs1245135729
					5	112840150	A>G,T	snv	rs	1245649089	rs1245649089
					5	112837722	C>G,T	snv	rs	1246088084	rs1246088084
					5	112842271	G>A,C	snv	rs	1246580689	rs1246580689
					5	112842343	G>T	snv	rs	1247815306	rs1247815306
					5	112707838	C>G	snv	rs	1248809012	rs1248809012
					5	112819116	G>A	snv	rs	1249125697	rs1249125697
					5	112838622	A>G	snv	rs	1253051713	rs1253051713
					5	112767200	G>A,C	snv	rs	1253209514	rs1253209514
					5	112838367	A>G	snv	rs	1253241630	rs1253241630
					5	112842360	C>G,T	snv	rs	1253813996	rs1253813996
					5	112838769	G>A	snv	rs	1253882360	rs1253882360
					5	112838544	G>A,T	snv	rs	1254176854	rs1254176854
					5	112792474	A>G,T	snv	rs	1255190244	rs1255190244
					5	112840929	A>G	snv	rs	1255903182	rs1255903182
					5	112842834	G>A,C,T	snv	rs	1256751823	rs1256751823
					5	112842111	A>G	snv	rs	1256844270	rs1256844270
					5	112780809	T>C,G	snv	rs	1257143633	rs1257143633
					5	112840995	G>A,T	snv	rs	1262019297	rs1262019297
					5	112840110	C>G	snv	rs	1262965215	rs1262965215
					5	112842042	C>G	snv	rs	1263640330	rs1263640330
					5	112843629	A>T	snv	rs	1263911481	rs1263911481
					5	112707770	C>G,T	snv	rs	1265754890	rs1265754890
					5	112838949	C>G,T	snv	rs	1266515539	rs1266515539
					5	112842528	C>A	snv	rs	1266863116	rs1266863116
					5	112844036	G>A,C	snv	rs	1267993620	rs1267993620
					5	112780878	G>A	snv	rs	1268298845	rs1268298845
					5	112835006	C>G	snv	rs	1269090982	rs1269090982
					5	112843729	C>A,T	snv	rs	1269106823	rs1269106823
					5	112841553	A>G	snv	rs	1269798265	rs1269798265
					5	112839756	A>T	snv	rs	1269810575	rs1269810575
					5	112843695	C>A,G	snv	rs	1270065034	rs1270065034
					5	112754982	C>G,T	snv	rs	1270741856	rs1270741856
					5	112841970	A>G	snv	rs	1272242159	rs1272242159
					5	112835126	G>A	snv	rs	1273594465	rs1273594465
					5	112842567	G>A	snv	rs	1273915855	rs1273915855
					5	112815528	A>G	snv	rs	1274532942	rs1274532942
					5	112841940	C>T	snv	rs	1274567443	rs1274567443
					5	112837697	G>T	snv	rs	1276525166	rs1276525166
					5	112839919	C>G,T	snv	rs	1277706594	rs1277706594
					5	112840984	A>C,G	snv	rs	1278802463	rs1278802463
					5	112840090	G>A,C,T	snv	rs	1278829075	rs1278829075
					5	112828000	A>C	snv	rs	1280077533	rs1280077533
					5	112839613	C>G	snv	rs	1280622194	rs1280622194
					5	112837784	G>A	snv	rs	1281171015	rs1281171015
					5	112840705	A>G	snv	rs	1281933108	rs1281933108
					5	112843315	T>C	snv	rs	1282183992	rs1282183992
					5	112837754	G>A	snv	rs	1283428855	rs1283428855
					5	112839969	A>G	snv	rs	1283500963	rs1283500963
					5	112839924	C>G	snv	rs	1287444666	rs1287444666
					5	112839079	A>G,T	snv	rs	1289027772	rs1289027772
					5	112838356	C>G,T	snv	rs	1290319784	rs1290319784
					5	112707742	C>A,T	snv	rs	1291188034	rs1291188034
					5	112843801	C>T	snv	rs	1291474243	rs1291474243
					5	112839481	C>G,T	snv	rs	1291513037	rs1291513037
					5	112843337	T>A,C	snv	rs	1291847947	rs1291847947
					5	112838734	A>C,G	snv	rs	1292530466	rs1292530466
					5	112841603	A>C,G	snv	rs	1292898950	rs1292898950
					5	112707799	G>A,C	snv	rs	1297745273	rs1297745273
					5	112842304	G>A	snv	rs	1299714632	rs1299714632
					5	112842472	G>T	snv	rs	1299914025	rs1299914025
					5	112841052	T>A,G	snv	rs	1301894985	rs1301894985
					5	112819314	G>A	snv	rs	1302087242	rs1302087242
					5	112842048	C>A	snv	rs	1302886700	rs1302886700
					5	112839855	A>G	snv	rs	1303200783	rs1303200783
					5	112707734	G>A	snv	rs	1304453341	rs1304453341
					5	112839847	T>A,G	snv	rs	1304517507	rs1304517507
					5	112840257	A>G	snv	rs	1305519527	rs1305519527
					5	112775643	C>G,T	snv	rs	1305794169	rs1305794169
					5	112840305	G>C	snv	rs	1306934370	rs1306934370
					5	112841479	G>A,C	snv	rs	1308792439	rs1308792439
					5	112775705	A>G	snv	rs	1310352139	rs1310352139
					5	112840692	G>A,C,T	snv	rs	1311394468	rs1311394468
					5	112842909	C>T	snv	rs	1311878041	rs1311878041
					5	112775630	T>A	snv	rs	1311934641	rs1311934641
					5	112707880	C>A,T	snv	rs	1312050427	rs1312050427
					5	112840953	A>G	snv	rs	1312187161	rs1312187161
					5	112841700	G>A	snv	rs	1312511221	rs1312511221
					5	112842814	G>A,C	snv	rs	1312870922	rs1312870922
					5	112840386	G>A	snv	rs	1315936931	rs1315936931
					5	112838803	A>T	snv	rs	1315959337	rs1315959337
					5	112707751	C>T	snv	rs	1316080865	rs1316080865
					5	112843438	T>C,G	snv	rs	1317953419	rs1317953419
					5	112837785	G>A	snv	rs	1318557130	rs1318557130
					5	112842334	C>A,G,T	snv	rs	1320484906	rs1320484906
					5	112841028	A>G	snv	rs	1320552799	rs1320552799
					5	112838157	G>A,C	snv	rs	1320581229	rs1320581229
					5	112843035	A>T	snv	rs	1321275331	rs1321275331
					5	112839519	G>A,T	snv	rs	1321583762	rs1321583762
					5	112827209	G>A	snv	rs	1322313189	rs1322313189
					5	112841491	A>G,T	snv	rs	1322614389	rs1322614389
					5	112838433	T>C	snv	rs	1323895063	rs1323895063
					5	112843005	C>A,G,T	snv	rs	1324082067	rs1324082067
					5	112839945	G>A	snv	rs	1325458165	rs1325458165
					5	112840171	C>G,T	snv	rs	1325776789	rs1325776789
					5	112844031	A>G,T	snv	rs	1326143606	rs1326143606
					5	112801351	G>A,T	snv	rs	1326410920	rs1326410920
					5	112819089	C>A	snv	rs	1328673602	rs1328673602
					5	112838331	C>T	snv	rs	1329998234	rs1329998234
					5	112838787	C>A	snv	rs	1330361513	rs1330361513
					5	112838091	A>C	snv	rs	1331549900	rs1331549900
					5	112838823	G>A,C	snv	rs	1332655563	rs1332655563
					5	112840812	C>A,G,T	snv	rs	1332889016	rs1332889016
					5	112821918	G>T	snv	rs	1334951365	rs1334951365
					5	112843600	C>G	snv	rs	1335624903	rs1335624903
					5	112843194	G>A	snv	rs	1336219978	rs1336219978
					5	112707803	G>A	snv	rs	1337289014	rs1337289014
					5	112839208	G>A	snv	rs	1338663112	rs1338663112
					5	112840899	A>G	snv	rs	1338830347	rs1338830347
					5	112837955	T>A,C,G	snv	rs	1339834096	rs1339834096
					5	112842686	G>A	snv	rs	1341297319	rs1341297319
					5	112707743	C>A,T	snv	rs	1342657032	rs1342657032
					5	112840288	A>G	snv	rs	1343192266	rs1343192266
					5	112841616	G>A	snv	rs	1343830702	rs1343830702
					5	112838247	G>A,T	snv	rs	1344158460	rs1344158460
					5	112840542	A>G,T	snv	rs	1345725138	rs1345725138
					5	112841398	A>G,T	snv	rs	1346125460	rs1346125460
					5	112841942	T>C,G	snv	rs	1346330298	rs1346330298
					5	112839894	A>T	snv	rs	1348975737	rs1348975737
					5	112707773	C>T	snv	rs	1349659337	rs1349659337
					5	112818974	G>A,T	snv	rs	1350080370	rs1350080370
					5	112840348	C>G	snv	rs	1350561160	rs1350561160
					5	112838260	A>C,G	snv	rs	1350986347	rs1350986347
					5	112839307	G>A,C	snv	rs	1353003758	rs1353003758
					5	112839972	G>A,T	snv	rs	1353405049	rs1353405049
					5	112838991	G>A	snv	rs	1354436128	rs1354436128
					5	112843198	G>A,T	snv	rs	1355563057	rs1355563057
					5	112837972	A>G	snv	rs	1356210683	rs1356210683
					5	112837918	A>G	snv	rs	1356979249	rs1356979249
					5	112841185	C>G,T	snv	rs	1359257049	rs1359257049
					5	112767390	G>A	snv	rs	1359881085	rs1359881085
					5	112840960	T>A	snv	rs	1362525174	rs1362525174
					5	112841101	G>A,T	snv	rs	1363066852	rs1363066852
					5	112840649	A>T	snv	rs	1365746402	rs1365746402
					5	112839703	A>C,G	snv	rs	1365778107	rs1365778107
					5	112828929	G>A,C	snv	rs	1366698322	rs1366698322
					5	112707866	G>C	snv	rs	1366978080	rs1366978080
					5	112819291	G>C,T	snv	rs	1367937646	rs1367937646
					5	112707882	G>C	snv	rs	1369553472	rs1369553472
					5	112827186	C>T	snv	rs	1369979539	rs1369979539
					5	112838314	G>A,T	snv	rs	1370667212	rs1370667212
					5	112842375	C>G,T	snv	rs	1370948333	rs1370948333
					5	112828890	G>A	snv	rs	1371086615	rs1371086615
					5	112841303	C>A,G,T	snv	rs	1371378897	rs1371378897
					5	112838443	C>T	snv	rs	1373027479	rs1373027479
					5	112840954	C>G	snv	rs	1373471882	rs1373471882
					5	112842076	G>A	snv	rs	1374834291	rs1374834291
					5	112838707	C>G,T	snv	rs	1375326078	rs1375326078
					5	112835052	T>C,G	snv	rs	1375862323	rs1375862323
					5	112842385	G>C	snv	rs	1377049989	rs1377049989
					5	112842859	C>T	snv	rs	1377799096	rs1377799096
					5	112837598	C>A,G	snv	rs	1380127485	rs1380127485
					5	112843975	G>A,C	snv	rs	1381074160	rs1381074160
					5	112828902	A>G	snv	rs	1381359478	rs1381359478
					5	112839535	G>A	snv	rs	1381855818	rs1381855818
					5	112838004	A>T	snv	rs	1382294216	rs1382294216
					5	112843858	C>G,T	snv	rs	1383526361	rs1383526361
					5	112842923	C>G,T	snv	rs	1384328057	rs1384328057
					5	112839579	C>T	snv	rs	1385066822	rs1385066822
					5	112841487	C>G,T	snv	rs	1385926024	rs1385926024
					5	112821936	T>A,C,G	snv	rs	1387916046	rs1387916046
					5	112767360	C>G,T	snv	rs	1387998721	rs1387998721
					5	112843683	T>A,G	snv	rs	1388750461	rs1388750461
					5	112842588	G>A,C	snv	rs	1389311736	rs1389311736
					5	112839913	C>A	snv	rs	1389942947	rs1389942947
					5	112827201	C>T	snv	rs	1390189763	rs1390189763
					5	112842519	C>G,T	snv	rs	1390932771	rs1390932771
					5	112840739	C>G,T	snv	rs	1391225195	rs1391225195
					5	112839342	A>G	snv	rs	1391247602	rs1391247602
					5	112839685	G>A	snv	rs	1391469838	rs1391469838
					5	112828952	T>A,C	snv	rs	1391594497	rs1391594497
					5	112838283	A>G	snv	rs	1391953704	rs1391953704
					5	112840254	G>A,T	snv	rs	1392778905	rs1392778905
					5	112767302	C>A,T	snv	rs	1392982680	rs1392982680
					5	112841744	G>C	snv	rs	1396748837	rs1396748837
					5	112707745	G>A,T	snv	rs	1397116635	rs1397116635
					5	112843068	T>C	snv	rs	1397255611	rs1397255611
					5	112838564	T>A,G	snv	rs	1397548815	rs1397548815
					5	112840841	G>A,T	snv	rs	1397709973	rs1397709973
					5	112839694	A>G,T	snv	rs	1399790840	rs1399790840
					5	112839183	T>C	snv	rs	1399846917	rs1399846917
					5	112838233	T>C	snv	rs	1400295986	rs1400295986
					5	112707797	C>G,T	snv	rs	1400852847	rs1400852847
					5	112840069	C>A	snv	rs	1401643874	rs1401643874
					5	112707737	C>T	snv	rs	1402688776	rs1402688776
					5	112819075	G>A	snv	rs	1402950946	rs1402950946
					5	112843197	A>G	snv	rs	1403987270	rs1403987270
					5	112843820	A>C,G	snv	rs	1404406885	rs1404406885
					5	112843335	A>G	snv	rs	1404926095	rs1404926095
					5	112838149	T>A,G	snv	rs	1405022793	rs1405022793
					5	112839887	G>A,T	snv	rs	1406336600	rs1406336600
					5	112840063	A>G	snv	rs	1408228956	rs1408228956
					5	112843948	A>G,T	snv	rs	1408383396	rs1408383396
					5	112840398	C>A,G,T	snv	rs	1408572186	rs1408572186
					5	112838041	C>T	snv	rs	1410017491	rs1410017491
					5	112838911	G>A	snv	rs	1410671834	rs1410671834
					5	112841482	T>C	snv	rs	1411885238	rs1411885238
					5	112841332	T>C	snv	rs	1413246437	rs1413246437
					5	112828941	C>T	snv	rs	1413470754	rs1413470754
					5	112767293	G>A,T	snv	rs	1414406816	rs1414406816
					5	112767348	G>A	snv	rs	1414642619	rs1414642619
					5	112754954	A>C,G	snv	rs	1415062077	rs1415062077
					5	112842456	C>A,T	snv	rs	1415318567	rs1415318567
					5	112840563	C>A,G	snv	rs	1417558114	rs1417558114
					5	112839339	T>A	snv	rs	1417740204	rs1417740204
					5	112839022	A>G	snv	rs	1419180532	rs1419180532
					5	112841668	G>A,C	snv	rs	1419565228	rs1419565228
					5	112838629	A>G	snv	rs	1420016889	rs1420016889
					5	112839738	C>T	snv	rs	1420195332	rs1420195332
					5	112844059	G>A,C	snv	rs	1421264825	rs1421264825
					5	112838044	G>A,T	snv	rs	1421356952	rs1421356952
					5	112766368	A>C,G	snv	rs	1421856417	rs1421856417
					5	112838172	C>G,T	snv	rs	1422929581	rs1422929581
					5	112755020	A>G	snv	rs	1424437002	rs1424437002
					5	112819199	C>A,T	snv	rs	1424481501	rs1424481501
					5	112843373	C>G,T	snv	rs	1425732484	rs1425732484
					5	112842655	C>T	snv	rs	1426200650	rs1426200650
					5	112843647	A>G,T	snv	rs	1426438755	rs1426438755
					5	112837688	A>G,T	snv	rs	1426881729	rs1426881729
					5	112840114	G>A,C	snv	rs	1427083768	rs1427083768
					5	112844100	G>A	snv	rs	1427281586	rs1427281586
					5	112827965	C>T	snv	rs	1428025300	rs1428025300
					5	112839441	G>A,C	snv	rs	1428789824	rs1428789824
					5	112841688	A>G	snv	rs	1429082315	rs1429082315
					5	112766328	A>C,G,T	snv	rs	1429803547	rs1429803547
					5	112828967	A>G	snv	rs	1429910910	rs1429910910
					5	112843791	C>G	snv	rs	1429919728	rs1429919728
					5	112842297	G>A	snv	rs	1432451765	rs1432451765
					5	112843524	A>G	snv	rs	1432536103	rs1432536103
					5	112841706	C>G	snv	rs	1433119360	rs1433119360
					5	112792507	A>G	snv	rs	1433658799	rs1433658799
					5	112840578	A>G	snv	rs	1434584091	rs1434584091
					5	112801339	C>G	snv	rs	1434813233	rs1434813233
					5	112819170	C>T	snv	rs	1436383065	rs1436383065
					5	112835077	A>C	snv	rs	1437351234	rs1437351234
					5	112819041	A>G	snv	rs	1438780449	rs1438780449
					5	112840881	A>G	snv	rs	1440736149	rs1440736149
					5	112840791	C>T	snv	rs	1441448668	rs1441448668
					5	112843846	C>T	snv	rs	1441515372	rs1441515372
					5	112837977	C>A,G,T	snv	rs	1442780982	rs1442780982
					5	112819281	T>A,C	snv	rs	1443626644	rs1443626644
					5	112821904	C>A,G	snv	rs	1444245614	rs1444245614
					5	112839060	G>A,T	snv	rs	1444797750	rs1444797750
					5	112835060	G>A	snv	rs	1445214425	rs1445214425
					5	112707813	C>G	snv	rs	1446044641	rs1446044641
					5	112838337	G>A,T	snv	rs	1446823177	rs1446823177
					5	112835010	G>C	snv	rs	1447250546	rs1447250546
					5	112837831	G>A,C	snv	rs	1451093917	rs1451093917
					5	112843338	G>A	snv	rs	1451906942	rs1451906942
					5	112843666	A>T	snv	rs	1454228756	rs1454228756
					5	112841002	G>C	snv	rs	1454330915	rs1454330915
					5	112843519	C>T	snv	rs	1454473441	rs1454473441
					5	112839897	A>G	snv	rs	1454804146	rs1454804146
					5	112842987	C>G	snv	rs	1455101572	rs1455101572
					5	112843342	A>G	snv	rs	1456824429	rs1456824429
					5	112839476	G>T	snv	rs	1457219504	rs1457219504
					5	112827953	T>G	snv	rs	1458155204	rs1458155204
					5	112843748	G>T	snv	rs	1459209015	rs1459209015
					5	112843590	A>G	snv	rs	1460128902	rs1460128902
					5	112835023	A>G,T	snv	rs	1460191563	rs1460191563
					5	112839318	C>G,T	snv	rs	1460397656	rs1460397656
					5	112841218	C>G	snv	rs	1460643869	rs1460643869
					5	112841121	C>A,T	snv	rs	1461006300	rs1461006300
					5	112838784	G>A,T	snv	rs	1462312032	rs1462312032
					5	112843561	A>C,G	snv	rs	1463203731	rs1463203731
					5	112835078	G>C	snv	rs	1463809433	rs1463809433
					5	112842928	A>G	snv	rs	1465349688	rs1465349688
					5	112842729	A>C	snv	rs	1466505360	rs1466505360
					5	112837585	C>G,T	snv	rs	1469658332	rs1469658332
					5	112839415	G>A	snv	rs	1470915050	rs1470915050
					5	112835044	C>G,T	snv	rs	1471156259	rs1471156259
					5	112840971	G>A,C	snv	rs	1472921765	rs1472921765
					5	112844005	A>G	snv	rs	1475247315	rs1475247315
					5	112841563	C>T	snv	rs	1476012829	rs1476012829
					5	112843233	T>A,G	snv	rs	1476294154	rs1476294154
					5	112839015	A>C,G,T	snv	rs	1476899240	rs1476899240
					5	112838226	T>A,C	snv	rs	1476958808	rs1476958808
					5	112840482	G>A	snv	rs	1479359302	rs1479359302
					5	112843732	T>C,G	snv	rs	1479889029	rs1479889029
					5	112842748	C>G	snv	rs	1482227229	rs1482227229
					5	112838064	C>A,T	snv	rs	1482721999	rs1482721999
					5	112842840	C>G,T	snv	rs	1482981174	rs1482981174
					5	112842328	C>T	snv	rs	1483215684	rs1483215684
					5	112707830	C>T	snv	rs	1484678720	rs1484678720
					5	112780812	C>T	snv	rs	1484797510	rs1484797510
					5	112840552	C>T	snv	rs	1485282469	rs1485282469
					5	112843692	A>G,T	snv	rs	1485583302	rs1485583302
					5	112767287	T>G	snv	rs	1485866385	rs1485866385
					5	112815556	C>G,T	snv	rs	1485974418	rs1485974418
					5	112707865	T>C	snv	rs	1488176769	rs1488176769
					5	112840443	C>G	snv	rs	1489248428	rs1489248428
					5	112842943	C>A,T	snv	rs	1489688452	rs1489688452
					5	112840975	A>G,T	snv	rs	1490241563	rs1490241563
					5	112837808	G>A,T	snv	rs	1490335623	rs1490335623
					5	112842085	G>A,C	snv	rs	1490726940	rs1490726940
					5	112707763	T>A,C,G	snv	rs	1554060278	rs1554060278
					5	112707781	C>T	snv	rs	1554060282	rs1554060282
					5	112707820	C>G,T	snv	rs	1554060293	rs1554060293
					5	112707871	A>G	snv	rs	1554060315	rs1554060315
					5	112707872	G>C	snv	rs	1554060317	rs1554060317
					5	112754912	C>G,T	snv	rs	1554067110	rs1554067110
					5	112754966	G>C	snv	rs	1554067127	rs1554067127
					5	112755011	G>A,T	snv	rs	1554067157	rs1554067157
					5	112766341	C>G,T	snv	rs	1554069497	rs1554069497
					5	112766354	T>C	snv	rs	1554069530	rs1554069530
					5	112766358	A>C,G	snv	rs	1554069532	rs1554069532
					5	112766365	G>A	snv	rs	1554069536	rs1554069536
					5	112766385	G>C	snv	rs	1554069548	rs1554069548
					5	112767204	G>A	snv	rs	1554069689	rs1554069689
					5	112767242	T>C,G	snv	rs	1554069716	rs1554069716
					5	112767284	C>T	snv	rs	1554069763	rs1554069763
					5	112775672	G>A,C,T	snv	rs	1554071538	rs1554071538
					5	112775673	A>G	snv	rs	1554071540	rs1554071540
					5	112775694	A>G	snv	rs	1554071584	rs1554071584
					5	112775709	G>A	snv	rs	1554071604	rs1554071604
					5	112775730	C>G	snv	rs	1554071616	rs1554071616
					5	112780824	T>G	snv	rs	1554072581	rs1554072581
					5	112780825	G>C	snv	rs	1554072586	rs1554072586
					5	112780857	T>A	snv	rs	1554072621	rs1554072621
					5	112780866	A>G	snv	rs	1554072626	rs1554072626
					5	112780884	A>G,T	snv	rs	1554072636	rs1554072636
					5	112792455	G>A	snv	rs	1554074731	rs1554074731
					5	112792465	A>T	snv	rs	1554074733	rs1554074733
					5	112792467	C>G,T	snv	rs	1554074738	rs1554074738
					5	112792479	G>T	snv	rs	1554074749	rs1554074749
					5	112792482	A>G,T	snv	rs	1554074757	rs1554074757
					5	112792486	T>G	snv	rs	1554074763	rs1554074763
					5	112792493	A>G	snv	rs	1554074769	rs1554074769
					5	112792500	C>G,T	snv	rs	1554074777	rs1554074777
					5	112801283	C>A,T	snv	rs	1554076133	rs1554076133
					5	112801292	A>G	snv	rs	1554076136	rs1554076136
					5	112801297	C>T	snv	rs	1554076141	rs1554076141
					5	112801354	A>G	snv	rs	1554076203	rs1554076203
					5	112815495	G>A,T	snv	rs	1554079129	rs1554079129
					5	112815505	C>A	snv	rs	1554079132	rs1554079132
					5	112815517	A>G,T	snv	rs	1554079141	rs1554079141
					5	112815526	C>T	snv	rs	1554079159	rs1554079159
					5	112815550	C>G,T	snv	rs	1554079189	rs1554079189
					5	112815553	A>G	snv	rs	1554079195	rs1554079195
					5	112815576	A>C,G	snv	rs	1554079212	rs1554079212
					5	112815579	C>T	snv	rs	1554079213	rs1554079213
					5	112815581	T>A	snv	rs	1554079215	rs1554079215
					5	112818972	A>G	snv	rs	1554079946	rs1554079946
					5	112818990	T>G	snv	rs	1554079952	rs1554079952
					5	112819000	G>C	snv	rs	1554079954	rs1554079954
					5	112819021	T>C,G	snv	rs	1554079959	rs1554079959
					5	112819048	G>A	snv	rs	1554079972	rs1554079972
					5	112819078	A>G	snv	rs	1554079986	rs1554079986
					5	112819114	A>G	snv	rs	1554080006	rs1554080006
					5	112819129	A>C	snv	rs	1554080010	rs1554080010
					5	112819132	C>G	snv	rs	1554080012	rs1554080012
					5	112819156	G>A,T	snv	rs	1554080027	rs1554080027
					5	112819251	C>G	snv	rs	1554080075	rs1554080075
					5	112819341	C>G	snv	rs	1554080176	rs1554080176
					5	112821929	C>T	snv	rs	1554080697	rs1554080697
[truncated: 1,980 more rows]

## Sheet: List B
rs1801155
rs4987109			Total Deleterious nsSNP Found from Seven Tools (SIFT, PolyPhen-2, Pmut, MutPred, SNAP2, SNP&GO and PANTHER)
rs72541816						No of Deleterious nsSNP: 38
rs34157245
rs72541813
rs73220015
rs74535574
rs74561014
rs74727182
rs75117039
rs75207119
rs75207119
rs75239284
rs75870842
rs76306073
rs77056664
rs77451514
rs77907679
rs78176192
rs78349383
rs79853077
rs111423620
rs113486158
rs112961968
rs80277939
rs121918142
rs121918143
rs121918144
rs121918147
rs121918148
rs121918151
rs121918154
rs121918155
rs121918156
rs121918157
rs121918158
rs121918159
rs121918160

## Sheet: List C
rs78349383
							Final Deleterious nsSNP
