# Supplementary material for: Investigation of pathogenic germline variants in gastric cancer and development of “GasCanBase” database
Source: Cancer Rep (Hoboken). 2023 Oct 22;6(12):e1906. doi: 10.1002/cnr2.1906 (PMC10728505; doi:10.1002/cnr2.1906)
Supplement: Supplementary file 1 — Data S1 Supporting Information. [file CNR2-6-e1906-s001.zip › Supplementary File/Table S89. Druggability analysis of gastric cancer genes.xlsx]

## Sheet: Sheet1
No.	Protein	Protein Type	E Value	Drug Name	Drug type	Action	Binding Energy
1	NP_000918.2	Multidrug resistance protein 1	0	Amrinone	approved	Inhibitor
				Nelfinavir	approved	Inhibitor,Substrate,Inducer
			1.46053e-57	Rifampicin	approved	Inhibitor
				Cisplatin	approved	Inducer
				Sulfinpyrazone	approved	Inhibitor
				Dipyridamole	approved	Inhibitor
				Dinoprostone	approved	Substrate
			5.42296e-39	Sulfinpyrazone	approved	Inhibitor
				Vinblastine	approved	Substrate,Inhibitor
				Cholic Acid	approved	Inducer
				Ofloxacin	approved	Inhibitor
				Verapamil
				Sulfinpyrazone	approved	Inhibitor
2	NP_000029.2		Novel
3	NP_003591.2	Calcium-dependent protein kinase 4	Novel
4	NP_004315.1	Bcl-2-like protein 1	Novel
5	NP_004320.2	Bone morphogenetic protein receptor type-1A	Novel
6	NP_004337.2	Caspase-3	Novel
7	NP_000601.3	CD44 antigen	Novel
8	NP_004351.1	Cadherin-5	7.22164e-45	Lenalidomide	approved	Inhibitor
9	NP_004055.1	Cyclin-dependent kinase inhibitor 1	Novel
10	NP_004354.3	Carcinoembryonic antigen-related cell adhesion molecule 1	Novel
11	NP_001894.2		Novel
12	NP_001091679.1	Catenin beta-1	Novel
13	NP_005206.2	Neural cell adhesion molecule L1	8.28584e-52	Ethanol	approved
14	NP_002345.2	Neural cell adhesion molecule L1	8.28584e-52		approved
15	NP_005243.1	Proto-oncogene c-Fos	0		approved
16	NP_000213.1	Mast/stem cell growth factor receptor Kit	0	Imatinib	approved	Inhibitor
17	NP_000890.1		Novel
18	NP_004976.2		Novel
19	NP_061883.1		Novel
20	NP_006776.1		Novel
21	NP_000236.2		Novel
22	NP_002403.2		Novel
23	NP_001121363.1	72 kDa type IV collagenase	0	Captopril	approved	Inhibitor
24	NP_000242.1		Novel
25	NP_005948.3	Methylenetetrahydrofolate reductase	0	Methotrexate	approved	Inhibitor
				Fluorouracil	approved	Substrate
26	NP_001018016.1		Novel
27	NP_002458.2	Myc proto-oncogene protein	Novel
28	NP_002583.1	Proliferating cell nuclear antigen	Novel
29	NP_006209.2	Phosphatidylinositol 4,5-bisphosphate 3-kinase catalytic subunit alpha isoform	0	Caffeine		Substrate,Inhibitor
30	NP_000305.3		Novel
31	NP_000954.1	Prostaglandin G/H synthase 2	0	Lenalidomide		Inhibitor
				Mefenamic acid		Inhibitor
32	NP_001026850.1		Novel
33	NP_004159.2	Succinate dehydrogenase [ubiquinone] flavoprotein subunit, mitochondrial	Novel
34	NP_002991.2	Succinate dehydrogenase [ubiquinone] iron-sulfur subunit, mitochondrial	Novel
35	NP_002993.1	Succinate dehydrogenase [ubiquinone] cytochrome b small subunit, mitochondrial	Novel
36	NP_005350.1	Succinate dehydrogenase [ubiquinone] cytochrome b small subunit, mitochondrial	Novel
37	C serine/threonine-protein kinase STK11
38	NP_000585.2	Tumor necrosis factor	3.77705e-167	Adalimumab
				Infliximab		Inhibitor
				Amrinone		Inhibitor
39	NP_000537.3	Cellular tumor antigen p53	Novel
40	NP_001020537.2	Vascular endothelial growth factor A	9.90484e-147	Ranibizumab
				Gliclazide	Substrate
				Tromethamine
