# Supplementary material for: Investigation of pathogenic germline variants in gastric cancer and development of “GasCanBase” database
Source: Cancer Rep (Hoboken). 2023 Oct 22;6(12):e1906. doi: 10.1002/cnr2.1906 (PMC10728505; doi:10.1002/cnr2.1906)
Supplement: Supplementary file 1 — Data S1 Supporting Information. [file CNR2-6-e1906-s001.zip › Supplementary File/Table S9. Selection of nsSNP of AURKA.xlsx]

## Sheet: List A
Total nsSNP Found from dbSNP Database					#chr	pos	variation	variant_type			snp_id
	Gene : AURKA				20	56386485	A>C,G,T	snv	rs	2273535	rs2273535
	No of SNP: 9382				20	56388177	G>A,C	snv	rs	142322743	rs142322743
	No of nsSNP: 282				20	56370332	G>A,T	snv	rs	1455074519	rs1455074519
					20	56386485	A>C,G,T	snv	rs	2273535	rs2273535
					20	56386485	A>C,G,T	snv	rs	2273535	rs2273535
					20	56386485	A>C,G,T	snv	rs	2273535	rs2273535
					20	56386407	T>C	snv	rs	1047972	rs1047972
					20	56386265	G>A,T	snv	rs	2230743	rs2230743
					20	56388156	C>A,T	snv	rs	6064386	rs6064386
					20	56388167	C>T	snv	rs	6069717	rs6069717
					20	56370541	C>A	snv	rs	11539196	rs11539196
					20	56370253	T>C	snv	rs	33923703	rs33923703
					20	56386427	G>A	snv	rs	34572020	rs34572020
					20	56384303	A>T	snv	rs	45455492	rs45455492
					20	56381546	C>T	snv	rs	45483697	rs45483697
					20	56383015	C>T	snv	rs	45520831	rs45520831
					20	56386325	A>G	snv	rs	45533839	rs45533839
					20	56370326	G>A,T	snv	rs	45557632	rs45557632
					20	56370186	T>C,G	snv	rs	113451501	rs113451501
					20	56386474	C>G	snv	rs	145616804	rs145616804
					20	56370228	G>A	snv	rs	146034224	rs146034224
					20	56386506	G>A	snv	rs	188825988	rs188825988
					20	56370274	G>A	snv	rs	192771776	rs192771776
					20	56370486	C>T	snv	rs	200181472	rs200181472
					20	56370310	C>G	snv	rs	201356620	rs201356620
					20	56370271	T>C	snv	rs	368251182	rs368251182
					20	56373510	C>G	snv	rs	369218936	rs369218936
					20	56381450	C>T	snv	rs	369713348	rs369713348
					20	56386282	G>C	snv	rs	369728775	rs369728775
					20	56383034	C>G,T	snv	rs	370497957	rs370497957
					20	56370612	A>G	snv	rs	371787863	rs371787863
					20	56386526	G>A,C	snv	rs	373331431	rs373331431
					20	56373516	G>A,C	snv	rs	373550419	rs373550419
					20	56386387	C>G	snv	rs	373634582	rs373634582
					20	56386410	G>A,T	snv	rs	375420005	rs375420005
					20	56370199	A>T	snv	rs	376893456	rs376893456
					20	56370211	A>G	snv	rs	536637669	rs536637669
					20	56388322	A>G,T	snv	rs	539436447	rs539436447
					20	56373417	G>A	snv	rs	543625235	rs543625235
					20	56386451	C>T	snv	rs	556861777	rs556861777
					20	56370642	C>G	snv	rs	560948705	rs560948705
					20	56386361	T>C	snv	rs	568356248	rs568356248
					20	56388357	A>G,T	snv	rs	569936322	rs569936322
					20	56373408	C>T	snv	rs	577939422	rs577939422
					20	56388190	C>A,T	snv	rs	745894289	rs745894289
					20	56386284	T>C	snv	rs	746371874	rs746371874
					20	56383024	T>C	snv	rs	746609481	rs746609481
					20	56373459	C>T	snv	rs	747008066	rs747008066
					20	56381434	G>A,T	snv	rs	747256704	rs747256704
					20	56370306	C>T	snv	rs	747506381	rs747506381
					20	56370178	A>T	snv	rs	747528451	rs747528451
					20	56384308	C>A,T	snv	rs	747814875	rs747814875
					20	56386527	C>G	snv	rs	748414317	rs748414317
					20	56370330	G>A	snv	rs	748492974	rs748492974
					20	56386268	G>A	snv	rs	748900943	rs748900943
					20	56388163	G>A,C	snv	rs	749521329	rs749521329
					20	56386409	C>T	snv	rs	749883403	rs749883403
					20	56386497	C>A,G,T	snv	rs	750077869	rs750077869
					20	56370593	A>C,G,T	snv	rs	751240542	rs751240542
					20	56384274	T>C	snv	rs	751452141	rs751452141
					20	56383090	T>C	snv	rs	751997979	rs751997979
					20	56383141	C>T	snv	rs	752948413	rs752948413
					20	56370603	C>T	snv	rs	753238269	rs753238269
					20	56386397	T>C	snv	rs	753518238	rs753518238
					20	56386475	T>C	snv	rs	753618383	rs753618383
					20	56384277	A>T	snv	rs	754759581	rs754759581
					20	56383142	G>A,C	snv	rs	756121188	rs756121188
					20	56370604	G>A,C	snv	rs	756649666	rs756649666
					20	56370263	G>C	snv	rs	756839520	rs756839520
					20	56370296	G>A,T	snv	rs	757867582	rs757867582
					20	56383103	C>T	snv	rs	759659726	rs759659726
					20	56388401	C>A,T	snv	rs	761385242	rs761385242
					20	56370507	T>C	snv	rs	761713577	rs761713577
					20	56370196	T>A,C	snv	rs	761905670	rs761905670
					20	56386370	T>C	snv	rs	761965396	rs761965396
					20	56381545	C>T	snv	rs	762388330	rs762388330
					20	56370550	A>C	snv	rs	762567231	rs762567231
					20	56370214	T>G	snv	rs	763051712	rs763051712
					20	56386440	G>A	snv	rs	763087319	rs763087319
					20	56386469	G>A	snv	rs	763948949	rs763948949
					20	56370516	G>A	snv	rs	765075405	rs765075405
					20	56370592	C>T	snv	rs	765964564	rs765964564
					20	56383079	T>C	snv	rs	766650881	rs766650881
					20	56386367	G>A	snv	rs	767515238	rs767515238
					20	56388158	T>A,C,G	snv	rs	767872675	rs767872675
					20	56373462	G>A	snv	rs	768810063	rs768810063
					20	56386428	G>A	snv	rs	769051409	rs769051409
					20	56383052	C>T	snv	rs	769430412	rs769430412
					20	56386354	C>G	snv	rs	769911074	rs769911074
					20	56386439	C>G,T	snv	rs	769961096	rs769961096
					20	56370171	C>G	snv	rs	771512723	rs771512723
					20	56382985	C>A,T	snv	rs	771707391	rs771707391
					20	56381494	A>C,G	snv	rs	771934480	rs771934480
					20	56370654	G>A	snv	rs	772720875	rs772720875
					20	56373493	T>C	snv	rs	773064040	rs773064040
					20	56381468	T>G	snv	rs	774110467	rs774110467
					20	56370487	G>A	snv	rs	774552788	rs774552788
					20	56370177	G>A	snv	rs	775906971	rs775906971
					20	56381537	G>A	snv	rs	776320107	rs776320107
					20	56383165	G>A	snv	rs	777846199	rs777846199
					20	56370165	T>G	snv	rs	778256805	rs778256805
					20	56388178	T>G	snv	rs	779031598	rs779031598
					20	56370634	C>A	snv	rs	779238744	rs779238744
					20	56386505	C>A,T	snv	rs	779597046	rs779597046
					20	56382986	G>A	snv	rs	779964295	rs779964295
					20	56370599	C>A	snv	rs	780584099	rs780584099
					20	56386431	A>C,G	snv	rs	781474634	rs781474634
					20	56373488	C>A,T	snv	rs	866281286	rs866281286
					20	56383132	C>G,T	snv	rs	879169420	rs879169420
					20	56370246	C>G	snv	rs	897978091	rs897978091
					20	56370219	G>A,C	snv	rs	918964104	rs918964104
					20	56373456	T>A	snv	rs	925746484	rs925746484
					20	56370535	G>T	snv	rs	928987283	rs928987283
					20	56383018	A>C	snv	rs	948288770	rs948288770
					20	56386292	G>A	snv	rs	952233187	rs952233187
					20	56388406	C>T	snv	rs	954206032	rs954206032
					20	56386357	A>C	snv	rs	971358516	rs971358516
					20	56381548	T>C	snv	rs	972022489	rs972022489
					20	56381500	G>A,C	snv	rs	972895205	rs972895205
					20	56388312	C>A,T	snv	rs	976776668	rs976776668
					20	56370555	T>C	snv	rs	978663717	rs978663717
					20	56386353	T>G	snv	rs	1015357020	rs1015357020
					20	56381438	C>A,T	snv	rs	1015771390	rs1015771390
					20	56384323	T>A	snv	rs	1022155570	rs1022155570
					20	56370164	C>A	snv	rs	1037323685	rs1037323685
					20	56370546	A>G	snv	rs	1046125726	rs1046125726
					20	56383104	C>G	snv	rs	1052598989	rs1052598989
					20	56370339	A>G	snv	rs	1055017499	rs1055017499
					20	56383097	C>G	snv	rs	1161897792	rs1161897792
					20	56386351	C>A	snv	rs	1163949591	rs1163949591
					20	56370526	C>G	snv	rs	1172047718	rs1172047718
					20	56370652	T>C	snv	rs	1173273550	rs1173273550
					20	56388386	T>G	snv	rs	1173526893	rs1173526893
					20	56388360	C>G	snv	rs	1176925346	rs1176925346
					20	56386335	C>T	snv	rs	1177507344	rs1177507344
					20	56386430	C>T	snv	rs	1181783760	rs1181783760
					20	56370495	C>G	snv	rs	1181878456	rs1181878456
					20	56370241	C>T	snv	rs	1185841172	rs1185841172
					20	56370636	A>G	snv	rs	1194907010	rs1194907010
					20	56370327	A>G,T	snv	rs	1195985945	rs1195985945
					20	56386455	T>A	snv	rs	1196676729	rs1196676729
					20	56383066	T>G	snv	rs	1197614826	rs1197614826
					20	56381480	T>C	snv	rs	1198722160	rs1198722160
					20	56370300	C>G	snv	rs	1199513104	rs1199513104
					20	56384307	C>G	snv	rs	1201702309	rs1201702309
					20	56373463	C>A	snv	rs	1202687188	rs1202687188
					20	56383051	G>A	snv	rs	1205976211	rs1205976211
					20	56386470	G>A	snv	rs	1211313151	rs1211313151
					20	56381471	G>C,T	snv	rs	1217224639	rs1217224639
					20	56384280	C>G,T	snv	rs	1218471999	rs1218471999
					20	56373490	T>C	snv	rs	1221358724	rs1221358724
					20	56386314	C>T	snv	rs	1221521216	rs1221521216
					20	56388197	T>C	snv	rs	1237613782	rs1237613782
					20	56373489	T>G	snv	rs	1246719056	rs1246719056
					20	56370621	G>A	snv	rs	1255490947	rs1255490947
					20	56386394	G>T	snv	rs	1255617961	rs1255617961
					20	56370499	T>C	snv	rs	1255724180	rs1255724180
					20	56386306	C>G	snv	rs	1258775616	rs1258775616
					20	56383159	T>C	snv	rs	1260570180	rs1260570180
					20	56383038	T>G	snv	rs	1265162322	rs1265162322
					20	56386379	G>C	snv	rs	1281596637	rs1281596637
					20	56370286	T>C	snv	rs	1284841822	rs1284841822
					20	56381464	A>C	snv	rs	1285105507	rs1285105507
					20	56383171	T>C	snv	rs	1289758251	rs1289758251
					20	56370212	A>C	snv	rs	1290167761	rs1290167761
					20	56386383	C>T	snv	rs	1294435614	rs1294435614
					20	56370322	C>T	snv	rs	1301620722	rs1301620722
					20	56381474	G>C	snv	rs	1303904133	rs1303904133
					20	56381503	T>C	snv	rs	1304208982	rs1304208982
					20	56386466	A>G	snv	rs	1313879008	rs1313879008
					20	56386461	C>T	snv	rs	1315333827	rs1315333827
					20	56386344	G>C	snv	rs	1318153493	rs1318153493
					20	56388185	T>C	snv	rs	1319672869	rs1319672869
					20	56386310	G>A	snv	rs	1320396487	rs1320396487
					20	56388359	G>A,T	snv	rs	1335295394	rs1335295394
					20	56386482	G>A	snv	rs	1338142196	rs1338142196
					20	56388314	G>C	snv	rs	1339238475	rs1339238475
					20	56370536	C>G	snv	rs	1341455664	rs1341455664
					20	56370267	G>A	snv	rs	1345363855	rs1345363855
					20	56370277	T>C	snv	rs	1346546758	rs1346546758
					20	56373423	T>C	snv	rs	1353170280	rs1353170280
					20	56370523	C>T	snv	rs	1354503122	rs1354503122
					20	56384297	G>A	snv	rs	1354633707	rs1354633707
					20	56386457	T>C	snv	rs	1357703858	rs1357703858
					20	56386274	G>A,T	snv	rs	1371585869	rs1371585869
					20	56383114	T>C	snv	rs	1372582799	rs1372582799
					20	56388192	G>C	snv	rs	1372816386	rs1372816386
					20	56386307	C>G	snv	rs	1376513260	rs1376513260
					20	56370570	A>G	snv	rs	1377907944	rs1377907944
					20	56388169	G>A	snv	rs	1381110341	rs1381110341
					20	56388402	G>A	snv	rs	1385512017	rs1385512017
					20	56383106	A>T	snv	rs	1387877998	rs1387877998
					20	56384321	T>C	snv	rs	1396388179	rs1396388179
					20	56386422	T>G	snv	rs	1397339267	rs1397339267
					20	56386346	T>C	snv	rs	1403493502	rs1403493502
					20	56381549	A>G,T	snv	rs	1414079445	rs1414079445
					20	56388315	A>G	snv	rs	1420437796	rs1420437796
					20	56386298	T>C	snv	rs	1420463153	rs1420463153
					20	56386514	C>T	snv	rs	1422893955	rs1422893955
					20	56370169	T>C,G	snv	rs	1428893706	rs1428893706
					20	56370299	C>G	snv	rs	1432466899	rs1432466899
					20	56388188	A>C	snv	rs	1439588568	rs1439588568
					20	56388161	C>A	snv	rs	1441802471	rs1441802471
					20	56370235	C>G	snv	rs	1442832751	rs1442832751
					20	56370162	G>C	snv	rs	1454252955	rs1454252955
					20	56383173	C>A,T	snv	rs	1456483466	rs1456483466
					20	56384301	C>T	snv	rs	1463162917	rs1463162917
					20	56386323	G>A	snv	rs	1468523581	rs1468523581
					20	56386382	A>G	snv	rs	1475407765	rs1475407765
					20	56386520	A>G	snv	rs	1475776989	rs1475776989
					20	56384291	T>C	snv	rs	1477781531	rs1477781531
					20	56381536	T>C	snv	rs	1478111934	rs1478111934
					20	56386326	C>A,T	snv	rs	1479887662	rs1479887662
					20	56370625	G>A	snv	rs	1483666546	rs1483666546
					20	56373455	C>A	snv	rs	1486433364	rs1486433364
					20	56388191	G>A,C,T	snv	rs	1488214455	rs1488214455
					20	56370289	A>C	snv	rs	1488445064	rs1488445064
					20	56386293	T>G	snv	rs	1600707681	rs1600707681
					20	56388383	A>C	snv	rs	1600713529	rs1600713529
					20	56370255	G>A	snv	rs	1822331543	rs1822331543
					20	56370172	T>C	snv	rs	1983923319	rs1983923319
					20	56370180	T>C	snv	rs	1983925720	rs1983925720
					20	56370181	C>G	snv	rs	1983926711	rs1983926711
					20	56370184	T>C	snv	rs	1983928003	rs1983928003
					20	56370195	T>C	snv	rs	1983932374	rs1983932374
					20	56370226	A>G	snv	rs	1983940694	rs1983940694
					20	56370238	G>T	snv	rs	1983947678	rs1983947678
					20	56370245	T>G	snv	rs	1983951467	rs1983951467
					20	56370586	C>T	snv	rs	1984014504	rs1984014504
					20	56370589	T>C	snv	rs	1984015104	rs1984015104
					20	56370600	A>T	snv	rs	1984018553	rs1984018553
					20	56370601	T>A	snv	rs	1984019127	rs1984019127
					20	56370610	C>T	snv	rs	1984021216	rs1984021216
					20	56370643	C>G	snv	rs	1984027127	rs1984027127
					20	56373427	C>T	snv	rs	1984531152	rs1984531152
					20	56373478	A>C	snv	rs	1984536007	rs1984536007
					20	56373483	T>G	snv	rs	1984536539	rs1984536539
					20	56373508	C>A,T	snv	rs	1984541132	rs1984541132
					20	56381483	A>T	snv	rs	1985702357	rs1985702357
					20	56381491	C>T	snv	rs	1985703281	rs1985703281
					20	56381518	T>C,G	snv	rs	1985707845	rs1985707845
					20	56381566	G>A	snv	rs	1985714724	rs1985714724
					20	56383006	A>G	snv	rs	1985918011	rs1985918011
					20	56383030	A>G	snv	rs	1985921779	rs1985921779
					20	56383100	T>C	snv	rs	1985933030	rs1985933030
					20	56383133	C>A	snv	rs	1985939599	rs1985939599
					20	56383146	A>C	snv	rs	1985941708	rs1985941708
					20	56384295	T>G	snv	rs	1986092958	rs1986092958
					20	56384316	G>C	snv	rs	1986096817	rs1986096817
					20	56386262	G>A	snv	rs	1986344818	rs1986344818
					20	56386275	G>C	snv	rs	1986348512	rs1986348512
					20	56386289	T>C	snv	rs	1986350905	rs1986350905
					20	56386305	G>A	snv	rs	1986354207	rs1986354207
					20	56386319	T>A	snv	rs	1986357846	rs1986357846
					20	56386332	T>C	snv	rs	1986361430	rs1986361430
					20	56386349	T>G	snv	rs	1986365420	rs1986365420
					20	56386355	T>A	snv	rs	1986367154	rs1986367154
					20	56386391	T>C	snv	rs	1986374918	rs1986374918
					20	56386400	A>G	snv	rs	1986378714	rs1986378714
					20	56386403	G>A	snv	rs	1986379448	rs1986379448
					20	56386415	G>A	snv	rs	1986382866	rs1986382866
					20	56386464	G>A	snv	rs	1986390282	rs1986390282
					20	56386478	C>A	snv	rs	1986394024	rs1986394024
					20	56386500	G>A	snv	rs	1986397208	rs1986397208
					20	56386512	G>T	snv	rs	1986399154	rs1986399154
					20	56386533	C>A	snv	rs	1986404027	rs1986404027
					20	56388187	G>T	snv	rs	1986616993	rs1986616993
					20	56388323	T>C	snv	rs	1986637840	rs1986637840
					20	56388371	C>T	snv	rs	1986641683	rs1986641683
					20	56388399	T>C	snv	rs	1986644895	rs1986644895
					20	56388408	T>A	snv	rs	1986646271	rs1986646271
					20	56370222	A>G	snv	rs	2033853017	rs2033853017
					20	56386407	T>C	snv	rs	1047972	rs1047972
					20	56386407	T>C	snv	rs	1047972	rs1047972
					20	56386407	T>C	snv	rs	1047972	rs1047972
					20	56386407	T>C	snv	rs	1047972	rs1047972
					20	56386407	T>C	snv	rs	1047972	rs1047972
					20	56386407	T>C	snv	rs	1047972	rs1047972
					20	56386407	T>C	snv	rs	1047972	rs1047972
					20	56386407	T>C	snv	rs	1047972	rs1047972
					20	56386407	T>C	snv	rs	1047972	rs1047972
					20	56386265	G>A,T	snv	rs	2230743	rs2230743

## Sheet: List B
rs11539196
rs2230743			Total Deleterious nsSNP Found from Seven Tools (SIFT, PolyPhen-2, Pmut, MutPred, SNAP2, SNP&GO and PANTHER)
rs33923703								No of Deleterious nsSNP: 7
rs34572020
rs45483697
rs45520831
rs45557632

## Sheet: List C
rs11539196
							Final Deleterious nsSNP
