# Supplementary material for: Investigation of pathogenic germline variants in gastric cancer and development of “GasCanBase” database
Source: Cancer Rep (Hoboken). 2023 Oct 22;6(12):e1906. doi: 10.1002/cnr2.1906 (PMC10728505; doi:10.1002/cnr2.1906)
Supplement: Supplementary file 1 — Data S1 Supporting Information. [file CNR2-6-e1906-s001.zip › Supplementary File/Table S90. Binding effect analysis on wild and mutant structure of protein.xlsx]

## Sheet: Sheet1
Gene Name	Protein Id	Drug	Structure	Docking Area	Binding affinity	Interactions with residue	Remarks
ABCB1	NP_000918.2	Amrinone	Wild	center_x = 46.237 center_y = 117.865 center_z = 64.866 size_x = 60 size_y = 42 size_z = 94	-5.3	MET 628,ARG 659,SER 660,LEU 662,ARG 664, LYS 665,ARG 666,SER 667	Destable
			Mutant		-6.4	SER 590,HIS 612,ASP 613, MET 616,VAL 626,GLU 634,VAL 635,LEU 637,ASP 649,GLU 652
		Dinoprostone	Wild	center_x = 46.237 center_y = 117.865 center_z = 64.866 size_x = 60 size_y = 42 size_z = 94	-4.8	PHE 163,GLN 438,SER 474,GLN 475,GLU 476,ASP 555,ILE 901,GLU 902,ASH 903,PHE 904,ARG 905,THR 906	Destable
			Mutant		-5.6	ARG 588,LEU 589, SER 590,GLN 629,ALA 631,GLY 632,ASN 633, ASP 657,SER 667,THR 668,ARG 669,ARG 670,ARG 680
		Dipyridamole	Wild	center_x = 46.237 center_y = 117.865 center_z = 64.866 size_x = 60 size_y = 42 size_z = 94	-5.6	PHE 163,ASP 164,TYR 401,SER 434,GLN 438,LEU 443,SER 474,GLN 475,ASP 555,ILE 901,GLU 902,PHE 904,ARG 905	Destable
			Mutant		-6.2	LEU 258,ALA 259,ARG 670, SER 671,VAL 672,ARG 673,ASP 679,LYS 681,LEU 682,SER 683,THR 810,THR 811,GLY 812
		Nelfinavir	Wild	center_x = 46.237 center_y = 117.865 center_z = 64.866 size_x = 60 size_y = 42 size_z = 94	-8.7	PHE 163,ASP 164,VAL 168,TYR 401,GLN 438,GLN 441,TYR 444,VAL 472,SER 474,ILE 901,GLU 902,ARG 905,THR 906,SER 909	Destable
			Mutant		-9.5	LEU 258,ARG 258,ALA 677,ASP 679,ARG 680,LYS 681,SER 683,THR 684,GLU 686,PHE 804,PRO 807,THR 810,THR 811
		Rifampicin	Wild	center_x = 46.237 center_y = 117.865 center_z = 64.866 size_x = 60 size_y = 42 size_z = 94	-10.6	SER 559,ALA 560,LEU 561,ASP 562,MET 628,GLN 629,ALA 631,SER 660,SER 661,LEU 662,LYS 665,LYS 681,LEU 682,SER 683,THR 684	Destable
			Mutant		-10.2	SER 559,ALA 560,HIS 587,ARG 588,LEU 625,MFT 628,GLN 629,ALA 588,LEU 625,MFT 628,GLN 629,ALA 631,GLY 632,ASN 633,ARG 680
		Sulfinpyrazone	Wild	center_x = 46.237 center_y = 117.865 center_z = 64.866 size_x = 60 size_y = 42 size_z = 94	-7.3	MET 628,ARG 659,SER 660,LEU 661,LEU 662,ILE 663, ARG 664,LYS 665,ARG 666,LYS 681,LEU 682	Destable
			Mutant		-7	ARG 588,MET 628,GLN 629,ALA 631,GLY 632,ASN 633,ASP 657,SER 667,THR 668,ARG 670,ARG 680,LYS 681,LEU 682
		Verapamil	Wild	center_x = 46.237 center_y = 117.865 center_z = 64.866 size_x = 60 size_y = 42 size_z = 94	-5.4	PHE 163,ASP 164,TYR 401,PRO 402,SER 403,ARG 404,GLY 430,LYS 433,SER 434,GLN 438,TYR 444,ARG 905	Stable
			Mutant		-5.4	PHE 163,ASP 164,TYR 401,PRO 402,SER 403,ARG 404,GLY 430,LYS 433,SER 434,GLN 438,TYR 444,ARG 905
DCC	NP_005206.2	Ethanol	Wild	center_x = 140.182 center_y = -76.583 center_z = 33.075 size_x = 42 size_y = 34 size_z = 30	-1.3	THR 479,THR 480,GLN 481	Low affinity,Stable
			Mutant		-1	THR 479,GLN 481,THR 480
KIT	NP_000213.1	Imatinib	Wild	center_x = -3.646 center_y = 39.491 center_z = 42.091 size_x = 20 size_y = 26 size_z = 34	-7.8	MET 552,TYR 553,GLU 554,VAL 555,GLN 556,TRP 557,LYS 558,VAL 560,GLY 565,LEU 912	Stable
			Mutant		-6.8	TYR 553,VAL 555,GLN 556,TRP 557,LYS 558,VAL 559,VAL 560,MET 552,GLY 565,LEU 912
MMP2	NP_001121363.1	Captopril	Wild	center_x = 52.607 center_y = 106.157 center_z = 138.346 size_x = 28 size_y = 32 size_z = 26	-5.1	PRO 50,GLN 343,GLY 344,TYR 345,TYR 375,THR 376,TYR 377,ALA 460,THR 461,PRO 464	Stable
			Mutant		-5.1	PRO 50,GLY 166,GLN 343,GLY 344,TYR 345,TYR 375,THR 376,TYR 377,THR 461,ALA 460,PRO 464
MTFHR	NP_005948.3	Fluorouracil	Wild	center_x = 30.552 center_y = 1.69 center_z = -8.868 size_x = 20 size_y = 26 size_z = 46	-4.7	GLU 63,MET 154,LEU 156,ALA 195,TYR 197,ILE 226,THR 227,GLN 228,TYR 321	Destable
			Mutant		-4.4	TYR 174,ALA 175,VAL 176,HIS 201,GLU 203,HIS 213,LYS 217
		Methotrexate	Wild	center_x = 30.552 center_y = 1.69 center_z = -8.868 size_x = 20 size_y = 26 size_z = 46	-7.8	GLU 63,HIS 127,MET 154,LEU 156,ARG 157,ASP 159,PRO 160,GLY 162,ASP 163,PRO 160,GLY 162,ASP 163,TRP 165,TYR 197,PRO 202,GLU 203,GLN 228,GLN 267,LEU 271,SER 272,TYR 321	Stable
			Mutant		-7.5	GLU 63,THR 94,TRP 95,HIS 127,THR 129,LEU 156,GLN 157,ASP 159,PRO 160,ASP 163,TRP 165,PRO 202,GLU 203,GLN 228,LEU 271,SER 272,TYR 321,MET 154,ARG 157,PRO 160,GLY 162,ASP 163
PTGS2	NP_000954.1	Lenalidomide	Wild	center_x = -37.903 center_y = -37.615 center_z = -17.794 size_x = 18 size_y = 30 size_z = 36	-5.5	ALA 118,ASP 119,TYR 133,ASP 143,ALA 205,PHE 206,GLN 443,MET 444,LYS 445	Destable
			Mutant		-5.4	GLN 156,LEU 157,PRO 158,ASP 159,SER 160,ASP 439,ARG 442,GLN 443
		Mefenamic acid	Wild	center_x = -37.903 center_y = -37.615 center_z = -17.794 size_x = 18 size_y = 30 size_z = 36	-5.6	ALA 118,ASP 119,PRO 140,VAL 141,ASP143,ALA 205,PHE 206,GLN 443,MET 444,LYS 445	Destable
			Mutant		-4.6	GLN 156,LEU 157,PRO 158,ASP 159,SER 160,ASP 439,ARG 442,GLN 443
TNF	NP_000585.2	Amrinone	Wild	center_x = -8.882 center_y = 40.723 center_z = -63.607 size_x = 18 size_y = 30 size_z = 36	-4	THR 153,THR 155,LYS 166,ASN168,GLU 211,ILE 212,LEU 151,SER 171,ASN 213	Destable
			Mutant		-4	LEU 151,THR 153,THR 155,ASN 168,SER 171,GLU 211,ILE 212,ASN 213
VEGFA	NP_001020537.2	Gliclazide	Wild	center_x = 31.897 center_y = -3.899 center_z = 7.29 size_x = 84 size_y = 54 size_z = 54	-5.3	PHE 242,PRO 246,ILE 249,ILE 252,PHE 253,LYS 254,SER 256,ILE 289	Destable
			Mutant		-5.3	ILE 235,THR 237,LEU 238,VAL 239,ASP 240,GLN 243,ARG 262,CYS 263,GLY 264,GLY 265
