# Supplementary material for: Investigation of pathogenic germline variants in gastric cancer and development of “GasCanBase” database
Source: Cancer Rep (Hoboken). 2023 Oct 22;6(12):e1906. doi: 10.1002/cnr2.1906 (PMC10728505; doi:10.1002/cnr2.1906)
Supplement: Supplementary file 1 — Data S1 Supporting Information. [file CNR2-6-e1906-s001.zip › Supplementary File/Text S2. Gene sequence including selected nsSNP.txt]

>gi|568815591|ref|NC_000007.14|:87543607-87544686 Homo sapiens chromosome 7, GRCh38.p7 Primary Assembly[ABCB1]
GGTGGAACTAACACATGTCAACCTCAATCTTTAGGAAGCCGTTCCTATTTGTTTTAATCTTAGCAAGTGG
GATGAAAATTACATCTTACAAAAGAAGCATGCTAGGCTTACTCACATCCTGGAAAGTATGTATGTTAGAG
AACAGTGCATTCTCAAGCCAGCCTGACAAACATTTGAGGAACTCTCTTTGCACATTGGTGAAATGAAAGT
TCACAAGATTTGTTCAGAGCCAAATGTTGGCAGGTATGAGAAAGTCATCTCATCACTTTCATTGACTATT
TCAGGAAGCTGGTCTTTAGTTGCCCAGGTTAGAAACCAACTGTGATGACAAAGGAAGGTTCACAAAGTTA
GCTCTCCTATCACAAACCAGACTGCTATTCTTACATCTTCAAGCCAATTAGTTTCATATGGAGATACGTG
GATTTTGTTGTTTTTGTATCCCAGTTCAGACACAAGCACTTTATTCGTTCATTCTTCCATCAGGATTCAC
AAGTAAATCACACAAATGGGCATCACACTTACCCCTATAATCTTTGAAAATATTATTGCAAATGCTGGTT
GCAGGCCTCCATTTATAATGGCACAAAATACACCAACAACAAAATAAGGCCATTCAGTTAAATTTAGCTT
CATAATCCTCCAAAAGGAAACTGGAGGTATACTTTCATCCTAGAAAACACAAATTATTACAACAGGCTAG
TTAAAAACTTTTATATGTACAATTCTTACATACGCACAAAAATTAGTAAAGGAATATATCCTATCCTTAT
TCCTTATCAATGAATAAGTGATGACAATTTTGCTTTAAAAAATGTCATAGTGATTATTATTTAGCTTCAA
AAAAATGTTGACAAATTTTGCTACAATACTCCTTTATTTTTTAAAAAATAAATGATGTTTCCACAAACAC
TTACTTTTATTTGGTACTCAGAACCTGACAAGAGTATTTATAAGCAGGAGTAAACAGAATGGAAATTTTG
ATATTTGAAGACCCGCTATAGTCTCTTTACACTATAAATTTTAATTCTAAAAATTCTGCTGTGTAAATTA
ATACTTTTAAATTCTAACCTGATTCTAAAA

>gi|568815591|ref|NC_000007.14|:87543607-87544686 Homo sapiens chromosome 7, GRCh38.p7 Primary Assembly[ABCB1_Mutant]
GGTGGAACTAACACATGTCAACCTCAATCTTTAGGAAGCCGTTCCTATTTGTTTTAATCTTAGCAAGTGG
GATGAAAATTACATCTTACAAAAGAAGCATGCTAGGCTTACTCACATCCTGGAAAGTATGTATGTTAGAG
AACAGTGCATTCTCAAGCCAGCCTGACAAACATTTGAGGAACTCTCTTTGCACATTGGTGAAATGAAAGT
TCACAAGATTTGTTCAGAGCCAAATGTTGGCAGGTATGAGAAAGTCATCTCATCACTTTCATTGACTATT
TCAGGAAGCTGGTCTTTAGTTGCCCAGGTTAGAAACCAACTGTGATGACAAAGGAAGGTTCACAAAGTTA
GCTCTCCTATCACAAACCAGACTGCTATTCTTACATCTTCAAGCCAATTAGTTTCATATGGAGATACGTG
GATTTTGTTGTTTTTGTATCCCAGTTCAGACACAAGCACTTTATTCGTTCATTCTTCCATCAGGATTCAC
AAGTAAATCACACAAATGGGCATCACACTTACCCCT[A]TAATCTTTGAAAATATTATTGCAAATGCTGGTT
GCAGGCCTCCATTTATAATGGCACAAAATACACCAACAACAAAATAAGGCCATTCAGTTAAATTTAGCTT
CATAATCCTCCAAAAGGAAACTGGAGGTATACTTTCATCCTAGAAAACACAAATTATTACAACAGGCTAG
TTAAAAACTTTTATATGTACAATTCTTACATACGCACAAAAATTAGTAAAGGAATATATCCTATCCTTAT
TCCTTATCAATGAATAAGTGATGACAATTTTGCTTTAAAAAATGTCATAGTGATTATTATTTAGCTTCAA
AAAAATGTTGACAAATTTTGCTACAATACTCCTTTATTTTTTAAAAAATAAATGATGTTTCCACAAACAC
TTACTTTTATTTGGTACTCAGAACCTGACAAGAGTATTTATAAGCAGGAGTAAACAGAATGGAAATTTTG
ATATTTGAAGACCCGCTATAGTCTCTTTACACTATAAATTTTAATTCTAAAAATTCTGCTGTGTAAATTA
ATACTTTTAAATTCTAACCTGATTCTAAAA

>gi|568815593|ref|NC_000005.10|:112840567-112841663 Homo sapiens chromosome 5, GRCh38.p7 Primary Assembly[APC]
GTGATCTAACAATCGAATCCCCTCCAAATGAGTTAGCTGCTGGAGAAGGAGTTAGAGGAGGGGCACAGTC
AGGTGAATTTGAAAAACGAGATACCATTCCTACAGAAGGCAGAAGTACAGATGAGGCTCAAGGAGGAAAA
ACCTCATCTGTAACCATACCTGAATTGGATGACAATAAAGCAGAGGAAGGTGATATTCTTGCAGAATGCA
TTAATTCTGCTATGCCCAAAGGGAAAAGTCACAAGCCTTTCCGTGTGAAAAAGATAATGGACCAGGTCCA
GCAAGCATCTGCGTCTTCTTCTGCACCCAACAAAAATCAGTTAGATGGTAAGAAAAAGAAACCAACTTCA
CCAGTAAAACCTATACCACAAAATACTGAATATAGGACACGTGTAAGAAAAAATGCAGACTCAAAAAATA
ATTTAAATGCTGAGAGAGTTTTCTCAGACAACAAAGATTCAAAGAAACAGAATTTGAAAAATAATTCCAA
GGTCTTCAATGATAAGCTCCCAAATAATGAAGATAGAGTCAGAGGAAGTTTTGCTTTTGATTCACCTCAT
CATTACACGCCTATTGAAGGAACTCCTTACTGTTTTTCACGAAATGATTCTTTGAGTTCTCTAGATTTTG
ATGATGATGATGTTGACCTTTCCAGGGAAAAGGCTGAATTAAGAAAGGCAAAAGAAAATAAGGAATCAGA
GGCTAAAGTTACCAGCCACACAGAACTAACCTCCAACCAACAATCAGCTAATAAGACACAAGCTATTGCA
AAGCAGCCAATAAATCGAGGTCAGCCTAAACCCATACTTCAGAAACAATCCACTTTTCCCCAGTCATCCA
AAGACATACCAGACAGAGGGGCAGCAACTGATGAAAAGTTACAGAATTTTGCTATTGAAAATACTCCGGT
TTGCTTTTCTCATAATTCCTCTCTGAGTTCTCTCAGTGACATTGACCAAGAAAACAACAATAAAGAAAAT
GAACCTATCAAAGAGACTGAGCCCCCTGACTCACAGGGAGAACCAAGTAAACCTCAAGCATCAGGCTATG
CTCCTAAATCATTTCATGTTGAAGATACCCCAGTTTGTTTCTCAAGA


>gi|568815593|ref|NC_000005.10|:112840567-112841663 Homo sapiens chromosome 5, GRCh38.p7 Primary Assembly[APC_Mutant]
GTGATCTAACAATCGAATCCCCTCCAAATGAGTTAGCTGCTGGAGAAGGAGTTAGAGGAGGGGCACAGTC
AGGTGAATTTGAAAAACGAGATACCATTCCTACAGAAGGCAGAAGTACAGATGAGGCTCAAGGAGGAAAA
ACCTCATCTGTAACCATACCTGAATTGGATGACAATAAAGCAGAGGAAGGTGATATTCTTGCAGAATGCA
TTAATTCTGCTATGCCCAAAGGGAAAAGTCACAAGCCTTTCCGTGTGAAAAAGATAATGGACCAGGTCCA
GCAAGCATCTGCGTCTTCTTCTGCACCCAACAAAAATCAGTTAGATGGTAAGAAAAAGAAACCAACTTCA
CCAGTAAAACCTATACCACAAAATACTGAATATAGGACACGTGTAAGAAAAAATGCAGACTCAAAAAATA
ATTTAAATGCTGAGAGAGTTTTCTCAGACAACAAAGATTCAAAGAAACAGAATTTGAAAAATAATTCCAA
GGTCTTCAATGATAAGCTCCCAAATAATGAAGATAGAGTCAGAGGAAGTTTTGCTTTT[G]ATTCACCTCAT
CATTACACGCCTATTGAAGGAACTCCTTACTGTTTTTCACGAAATGATTCTTTGAGTTCTCTAGATTTTG
ATGATGATGATGTTGACCTTTCCAGGGAAAAGGCTGAATTAAGAAAGGCAAAAGAAAATAAGGAATCAGA
GGCTAAAGTTACCAGCCACACAGAACTAACCTCCAACCAACAATCAGCTAATAAGACACAAGCTATTGCA
AAGCAGCCAATAAATCGAGGTCAGCCTAAACCCATACTTCAGAAACAATCCACTTTTCCCCAGTCATCCA
AAGACATACCAGACAGAGGGGCAGCAACTGATGAAAAGTTACAGAATTTTGCTATTGAAAATACTCCGGT
TTGCTTTTCTCATAATTCCTCTCTGAGTTCTCTCAGTGACATTGACCAAGAAAACAACAATAAAGAAAAT
GAACCTATCAAAGAGACTGAGCCCCCTGACTCACAGGGAGAACCAAGTAAACCTCAAGCATCAGGCTATG
CTCCTAAATCATTTCATGTTGAAGATACCCCAGTTTGTTTCTCAAGA

>gi|568815579|ref|NC_000019.10|:48955278-48956152 Homo sapiens chromosome 19, GRCh38.p7 Primary Assembly[BAX]
CGCCTCTGCCCCCTCAGGCCAGGGGTCTGGATGCATATAGCGTTCCCCTAGCCTCTTTCCCCGGGGAGAA
TGTAGGATACAGGCCCAGCCTCCTGGCCTTTCTCCATCAGGGACTCAGTTGTCTGGGCCCCCCCGTCACT
TTATCTGCTAGGGTCCCAGAAGTCCAGGGTCCCCAGCTCTGTCCTCCCTCAGGGGCCGTGAGTCTCCACA
GTCTCCTGATCCCCTAGAACCCAAGAGTCCAGGTACCTCTTCCCTTCCTTTCTCCTCTAGGGCCCACCAG
CTCTGAGCAGATCATGAAGACAGGGGCCCTTTTGCTTCAGGGGTGAGTTTGAGGTCTGATTATTGTGGCA
CAGATTTGAGGAGTGACACCCCGTTCTGATTCTGCACCCTCACTCCATCCCCACTCTAGTTTCATCCAGG
ATCGAGCAGGGCGAATGGGGGGGGAGGCACCCGAGCTGGCCCTGGACCCGGTGCCTCAGGATGCGTCCAC
CAAGAAGCTGAGCGAGTGTCTCAAGCGCATCGGGGACGAACTGGACAGTAACATGGAGCTGCAGAGGTGT
GGGCCCCTGAGGACCCAGAAGTCCAGCCACTGGGCTCCTTCAGGACACAGGACTCTCAGCCCCGCATTCT
CCTCCTCCCCTAAGAACTAGGAGTCTGGGCCCCACAACTCAGCGCAAACATTCCGGACTCCCAGCCCTCC
TCTCTGCCAGGATCTTAAAACCCTCCTTCAGGGAGTCATTTTTCCCACCTTCCTAAATGTCTGTCTTGTC
CCCTTCCCTTGTCCCCCGTTGGCCTGTTGCTTTTCATTTCAGCCTGGCTTGGGGCTCAGTCTCCTTATCT
TTAGTGTGCGGTGGATGCGGGAATTTTCCACCATC


>gi|568815579|ref|NC_000019.10|:48955278-48956152 Homo sapiens chromosome 19, GRCh38.p7 Primary Assembly[BAX_Mutant]
CGCCTCTGCCCCCTCAGGCCAGGGGTCTGGATGCATATAGCGTTCCCCTAGCCTCTTTCCCCGGGGAGAA
TGTAGGATACAGGCCCAGCCTCCTGGCCTTTCTCCATCAGGGACTCAGTTGTCTGGGCCCCCCCGTCACT
TTATCTGCTAGGGTCCCAGAAGTCCAGGGTCCCCAGCTCTGTCCTCCCTCAGGGGCCGTGAGTCTCCACA
GTCTCCTGATCCCCTAGAACCCAAGAGTCCAGGTACCTCTTCCCTTCCTTTCTCCTCTAGGGCCCACCAG
CTCTGAGCAGATCATGAAGACAGGGGCCCTTTTGCTTCAGGGGTGAGTTTGAGGTCTGATTATTGTGGCA
CAGATTTGAGGAGTGACACCCCGTTCTGATTCTGCACCCTCACTCCATCCCCACTCTAGTTTCATCCAGG
ATCGAGCAGGGCGAATG[G]GGGGGGAGGCACCCGAGCTGGCCCTGGACCCGGTGCCTCAGGATGCGTCCAC
CAAGAAGCTGAGCGAGTGTCTCAAGCGCATCGGGGACGAACTGGACAGTAACATGGAGCTGCAGAGGTGT
GGGCCCCTGAGGACCCAGAAGTCCAGCCACTGGGCTCCTTCAGGACACAGGACTCTCAGCCCCGCATTCT
CCTCCTCCCCTAAGAACTAGGAGTCTGGGCCCCACAACTCAGCGCAAACATTCCGGACTCCCAGCCCTCC
TCTCTGCCAGGATCTTAAAACCCTCCTTCAGGGAGTCATTTTTCCCACCTTCCTAAATGTCTGTCTTGTC
CCCTTCCCTTGTCCCCCGTTGGCCTGTTGCTTTTCATTTCAGCCTGGCTTGGGGCTCAGTCTCCTTATCT
TTAGTGTGCGGTGGATGCGGGAATTTTCCACCATC


>gi|568815588|ref|NC_000010.11|:86921164-86922195 Homo sapiens chromosome 10, GRCh38.p7 Primary Assembly[BMPR1A]
TTATATTCAGTGTTGTCCTCTTTCTTAGACACCAGACTTATTTAGTGACAAAACCTGACCTGAACGGATG
TGAGGTGTGTATTGCCCTTATCCAGTTGAGGAGGACTATCGGACTTAGTGTTTTGCTGTAGACACAGTAC
TGAGTACTGAGTTGGATTAAGAGTGCTGCCCCAACCCTGCTGAGGATGTCATGTAGTATGTAGCATGTAT
TTAAAGAAAAATCTGAAAAATGCTAAATTCCACAATGCATCTGGCCCCAAGGAGAAAAAGAAGCTTTTAT
AAAATAGGACAAAAATACAAGATAAACTATTTTATTTTTGGCCCTCAACTTGGACCTTGGCTTTCTTTTG
TTTCAGTGACACAAATGAAGTTGATGTGCCCTTGAATACCAGGGTGGGCACCAAACGCTACATGGCTCCC
GAAGTGCTGGACGAAAGCCTGAACAAAAACCACTTCCAGCCCTACATCATGGCTGACATCTACAGCTTCG
GCCTAATCATTTGGGAGATGGCTCGTCGTTGTATCACAGGAGGTGGGAGTTTGAGTAGTTTCTGATTATG
TTGATTTACTCATCATTTTAAAAATAACAGCTCCAGTTATATAACTTTTTAGTTTTTAATTTTTGTGGGC
ACATAGTAGGTGTATATATTATTGGATAAGGAGTTATTTTGATACAGGCATGCCATGTGTAATAATCACA
TCTTGGAGAATTGGATATCTGTCCCTTCAGACATTTATCCTTTGTTTCACCAACCAGTTATACTCCTTGA
GTTATTTTTAAGTGTACAATTAAATTATTACTAACTGTAGTCCTCCCCGTTGTGCTATAAAATACCAAAT
ACTTATTCATTCTTCTATTTTGTCTCTACTTATTAAACATCCCCCCCCATCTGCTGCTACCCTTCCCAAC
CTCTGGTAACCATCCTTCTGTTCTCCATGAGTTCAGTTGTTTTGATTTTTAGATCTCACAAGTAAGTGAG
AACATGTGAAGTTTGTCTTTCTGTGCCTGGCTTATTTTACTTAACGTTATGA


>gi|568815588|ref|NC_000010.11|:86921164-86922195 Homo sapiens chromosome 10, GRCh38.p7 Primary Assembly[BMPR1A_Mutant]
TTATATTCAGTGTTGTCCTCTTTCTTAGACACCAGACTTATTTAGTGACAAAACCTGACCTGAACGGATG
TGAGGTGTGTATTGCCCTTATCCAGTTGAGGAGGACTATCGGACTTAGTGTTTTGCTGTAGACACAGTAC
TGAGTACTGAGTTGGATTAAGAGTGCTGCCCCAACCCTGCTGAGGATGTCATGTAGTATGTAGCATGTAT
TTAAAGAAAAATCTGAAAAATGCTAAATTCCACAATGCATCTGGCCCCAAGGAGAAAAAGAAGCTTTTAT
AAAATAGGACAAAAATACAAGATAAACTATTTTATTTTTGGCCCTCAACTTGGACCTTGGCTTTCTTTTG
TTTCAGTGACACAAATGAAGTTGATGTGCCCTTGAATACCAGGGTGGGCACCAAACGCTACATGGCTCCC
GAAGTGCTGGACGAAAGCCTGAACAAAAACCACTTCCAGCCCTACATCATGGCTGACATCTACAGCTTCG
GCCTAATCATTTGGGAGATGGCTCGT[C]GTTGTATCACAGGAGGTGGGAGTTTGAGTAGTTTCTGATTATG
TTGATTTACTCATCATTTTAAAAATAACAGCTCCAGTTATATAACTTTTTAGTTTTTAATTTTTGTGGGC
ACATAGTAGGTGTATATATTATTGGATAAGGAGTTATTTTGATACAGGCATGCCATGTGTAATAATCACA
TCTTGGAGAATTGGATATCTGTCCCTTCAGACATTTATCCTTTGTTTCACCAACCAGTTATACTCCTTGA
GTTATTTTTAAGTGTACAATTAAATTATTACTAACTGTAGTCCTCCCCGTTGTGCTATAAAATACCAAAT
ACTTATTCATTCTTCTATTTTGTCTCTACTTATTAAACATCCCCCCCCATCTGCTGCTACCCTTCCCAAC
CTCTGGTAACCATCCTTCTGTTCTCCATGAGTTCAGTTGTTTTGATTTTTAGATCTCACAAGTAAGTGAG
AACATGTGAAGTTTGTCTTTCTGTGCCTGGCTTATTTTACTTAACGTTATGA

>gi|568815594|ref|NC_000004.12|:184628807-184629914 Homo sapiens chromosome 4, GRCh38.p7 Primary Assembly[CASP3]
AATTCTAAAATAAAGGTTTGAGCCTTTGACCATGCCCACAGATGCCTAAGTTCTTCCACATCATCATTTC
TACAGTTTGACAAAACTAGAATACACAGTCTTAAGTGGGGGGAATATCATAAAAATTCATTACTTCAATG
TTTAACTTTTTCACAATTACTTGAAAATTCATAGCACAGCATCACTGTAACTTGCTAATCATGAAAGCTG
TAAATTAACAATCATTGCCTCTCATAATGACTGCACCAGTATCCATTTTTATTTATTCCTAATTTAATTC
AATTGCAACTACCTGACTGGAAGTTTGAGGTAGCTTCATAGTGGTTCTATTTGATGGAAGGAGTATGTCT
TAAAGTACCCTCTGCAGCATGAGAGTAGGTCAAAATGAGAGGGAAATACAGTACCAAATATACCATCTTC
TCACTTGGCATACAAACTAAAAAAAACCACCAACCAACCATTTCTTTAGTGATAAAAATAGAGTTCTTTT
GTGAGCATGGAAACAATACATGGAATCTGTTTCTTTGCATGAAAAGTAGCGTCAAAGGAAAAGGACTCAA
ATTCTGTTGCCACCTTTCGGTTAACCCGGGTAAGAATGTGCATAAATTCAAGCTTGTCGGCATACTGTTT
CAGCATGGCACAAAGCGACTGGATGAACCAGGAGCCATCCTTTGAATTTCGCCAAGAATAATAACCTAAA
AGGCAAAATACAAGCAAAATACCATGGATAGCTGATTTTAGTTGATTCTATAAATTATTATGTAGTCATA
AAGGCAAAAATAAGCATAAACTTACATAAGTCTTATTAGTCATACAAATAAAAAAAAAAAGACACCTTTG
GTTTCAGAAGAAATGATGCTGAAGGACGAATGTGTGCTATGCGTACACCCCCTGCTTTCAGCAAAGCTGG
CCGGGGACCAGCTTCACGAACACTGAATTATTGAAAGTTTTACTTTCTGGACTCCCCTTTCAATAGGCAA
GAAGAGCAAACACGCAGAAGGTAAGATGCAAAAGTAAAGATGTATAAAAAGGATCATTGTAAGTAGCACA
GTGTTCCAATCAGATTTCACCTTATTTTAATACTGACTTAGCCAAGAAACAAATTGCT

>gi|568815594|ref|NC_000004.12|:184628807-184629914 Homo sapiens chromosome 4, GRCh38.p7 Primary Assembly[CASP3_Mutant]
AATTCTAAAATAAAGGTTTGAGCCTTTGACCATGCCCACAGATGCCTAAGTTCTTCCACATCATCATTTC
TACAGTTTGACAAAACTAGAATACACAGTCTTAAGTGGGGGGAATATCATAAAAATTCATTACTTCAATG
TTTAACTTTTTCACAATTACTTGAAAATTCATAGCACAGCATCACTGTAACTTGCTAATCATGAAAGCTG
TAAATTAACAATCATTGCCTCTCATAATGACTGCACCAGTATCCATTTTTATTTATTCCTAATTTAATTC
AATTGCAACTACCTGACTGGAAGTTTGAGGTAGCTTCATAGTGGTTCTATTTGATGGAAGGAGTATGTCT
TAAAGTACCCTCTGCAGCATGAGAGTAGGTCAAAATGAGAGGGAAATACAGTACCAAATATACCATCTTC
TCACTTGGCATACAAACTAAAAAAAACCACCAACCAACCATTTCTTTAGTGATAAAAATAGAGTTCTTTT
GTGAGCATGGAAACAATACATGGAATCTGTTTCTTTGCATGAAAAGTAGCGTCAAAGGAAAAG[G]ACTCAA
ATTCTGTTGCCACCTTTCGGTTAACCCGGGTAAGAATGTGCATAAATTCAAGCTTGTCGGCATACTGTTT
CAGCATGGCACAAAGCGACTGGATGAACCAGGAGCCATCCTTTGAATTTCGCCAAGAATAATAACCTAAA
AGGCAAAATACAAGCAAAATACCATGGATAGCTGATTTTAGTTGATTCTATAAATTATTATGTAGTCATA
AAGGCAAAAATAAGCATAAACTTACATAAGTCTTATTAGTCATACAAATAAAAAAAAAAAGACACCTTTG
GTTTCAGAAGAAATGATGCTGAAGGACGAATGTGTGCTATGCGTACACCCCCTGCTTTCAGCAAAGCTGG
CCGGGGACCAGCTTCACGAACACTGAATTATTGAAAGTTTTACTTTCTGGACTCCCCTTTCAATAGGCAA
GAAGAGCAAACACGCAGAAGGTAAGATGCAAAAGTAAAGATGTATAAAAAGGATCATTGTAAGTAGCACA
GTGTTCCAATCAGATTTCACCTTATTTTAATACTGACTTAGCCAAGAAACAAATTGCT


>gi|568815587|ref|NC_000011.10|:35221221-35222254 Homo sapiens chromosome 11, GRCh38.p7 Primary Assembly[CD44]
ACCAATCCTTTATTGCCTCCATTTTTGTTTTTTAATACAATGTAAGGTGGATAGGTGGATGCTCTTATAC
AGGAAAAAAATGTTCCTTTCAAAAGAAGCCTACATTTCCTTTTATATGTTTAATAATATTATACCAAAGG
CATCTACAAGATTCAACAAGTCATCCTGTCCTTTTTTAGAAACATAGTTCTCCTGAAGGGACTTGAAAAT
CCTGACTGATGATAAAAGATTAAAGCAAGAAGGCTGTTGGACAAATACCTTCAGCAAATTGCTCTTCCAG
AATTACCTGCCTATTGGCTGGACCTATTGGCCAGACCCCCCTGCAGCGCTGACTGTGGTGCTTGTTTCAA
CTAGGTCAATTATAAAGTGCATTTTTGTTTTTACAAAGTGTGTCTCTGAAGCTCACGCATGTCATTTAAT
TTACTCATACCAGAATGGCTGATCATCTTGGCATCCCTCTTGGCCTTGGCTTTGATTCTTGCAGTTTGCA
TTGCAGTCAACAGTCGAAGAAGGTAAGGGGCTGTCCTGGGGGCTTTCAACTTGGAAAGGGCATCATTTAA
ACCTGGGCTTTATATCCTTGCTGCTCAGAGCGTAGTCCCTGGAACCAGCAGCCTGGGTACCCTGGGAGTT
TGTTGGAAATGCACAATCTCAGACCCAACCCCAGACCTCCTATGGCAGAGTCTGCATCTTAACAAGTTTC
CAGGGATTCATGTGCATGGTGCAGCTTAAGACATCTTTCTCTGCCCCGGTTTTTAGAGACAGGAGACACC
TGTGATTGTTTGGCTCATCACTTTTAGGTAGTGGTTGAATCCTTTGTGATTTTACATGTTTTTTAGGGTT
AAACCTCATGCAGACTCTGTCTGATGAAAGTTATGAAGTATCTCACCAGGAAGGCACACAAAAGTATATA
CTCATTCATTGATTTGTTAAATATTTATTAAATACATTCACAATGCACAAATATCGTATAAAGATTCAGT
GATTCATCATCCCCTGTAGCCTCTCTGAGGCCCAGGGAACCTTTAAGAACTTTT


>gi|568815587|ref|NC_000011.10|:35221221-35222254 Homo sapiens chromosome 11, GRCh38.p7 Primary Assembly[CD44_Mutant]
ACCAATCCTTTATTGCCTCCATTTTTGTTTTTTAATACAATGTAAGGTGGATAGGTGGATGCTCTTATAC
AGGAAAAAAATGTTCCTTTCAAAAGAAGCCTACATTTCCTTTTATATGTTTAATAATATTATACCAAAGG
CATCTACAAGATTCAACAAGTCATCCTGTCCTTTTTTAGAAACATAGTTCTCCTGAAGGGACTTGAAAAT
CCTGACTGATGATAAAAGATTAAAGCAAGAAGGCTGTTGGACAAATACCTTCAGCAAATTGCTCTTCCAG
AATTACCTGCCTATTGGCTGGACCTATTGGCCAGACCCCCCTGCAGCGCTGACTGTGGTGCTTGTTTCAA
CTAGGTCAATTATAAAGTGCATTTTTGTTTTTACAAAGTGTGTCTCTGAAGCTCACGCATGTCATTTAAT
TTACTCATACCAGAATGGCTGATCATCTTGGCATCCCTCTTGGCCTTGGCTTTGATTCTTGCAGTTTGCA
TTGCAGTCAACAGTC[G]AAGAAGGTAAGGGGCTGTCCTGGGGGCTTTCAACTTGGAAAGGGCATCATTTAA
ACCTGGGCTTTATATCCTTGCTGCTCAGAGCGTAGTCCCTGGAACCAGCAGCCTGGGTACCCTGGGAGTT
TGTTGGAAATGCACAATCTCAGACCCAACCCCAGACCTCCTATGGCAGAGTCTGCATCTTAACAAGTTTC
CAGGGATTCATGTGCATGGTGCAGCTTAAGACATCTTTCTCTGCCCCGGTTTTTAGAGACAGGAGACACC
TGTGATTGTTTGGCTCATCACTTTTAGGTAGTGGTTGAATCCTTTGTGATTTTACATGTTTTTTAGGGTT
AAACCTCATGCAGACTCTGTCTGATGAAAGTTATGAAGTATCTCACCAGGAAGGCACACAAAAGTATATA
CTCATTCATTGATTTGTTAAATATTTATTAAATACATTCACAATGCACAAATATCGTATAAAGATTCAGT
GATTCATCATCCCCTGTAGCCTCTCTGAGGCCCAGGGAACCTTTAAGAACTTTT

>gi|568815582|ref|NC_000016.10|:68832866-68833819 Homo sapiens chromosome 16, GRCh38.p7 Primary Assembly[CDH1]
CCACACCCCCACTCCCCAGATTTAACTGTTAAGCATTTGGCATTTATCCTTCCAGGCCTTTCTGGGTGGA
AATGCAGCCTGCATGCACCAGTATGCAAAGCTTCCAGCTCTGCCCATCCCAGCTGGTGGTGTGGCAGCCC
CACTCTGATCTATGGGGACTCCATCCTGACTGGTTGGTGCTTGCATCTCTCCTGCCTACATATAACTCAC
CATTTCACTTTCTCTTTCCATCAACAACATATCCTGTGCTTCTGCATCCTTCCATGACAGTGTGTATAAA
TGTACGTTGTTGGTGTTCACTGCTCCGTGGTGTGCCACAAGTCTGGGTGCATTGTCGTACCTTACATATT
GCTAGACTTCTTGCCCCAGATGACAGGTGTGCCCTTCCTTTCACTAAAAGATGCTTTTGTCCCTTCTTCT
TTAGAATCTGAAAGCGGCTGATACTGACCCCACAGCCCCGCCTTATGATTCTCTGCTCGTGTTTGACTAT
GAAGGAAGCGGTTCCGAAGCTGCTAGTCTGAGCTCCCTGAACTCCTCAGAGTCAGACAAAGACCAGGACT
ATGACTACTTGAACGAATGGGGCAATCGCTTCAAGAAGCTGGCTGACATGTACGGAGGCGGCGAGGACGA
CTAGGGGACTCGAGAGAGGCGGGCCCCAGACCCATGTGCTGGGAAATGCAGAAATCACGTTGCTGGTGGT
TTTTCAGCTCCCTTCCCTTGAGATGAGTTTCTGGGGAAAAAAAAGAGACTGGTTAGTGATGCAGTTAGTA
TAGCTTTATACTCTCTCCACTTTATAGCTCTAATAAGTTTGTGTTAGAAAAGTTTCGACTTATTTCTTAA
AGCTTTTTTTTTTTTCCCATCACTCTTTACATGGTGGTGATGTCCAAAAGATACCCAAATTTTAATATTC
CAGAAGAACAACTTTAGCATCAGAAGGTTCACCCAGCACCTTGC

>gi|568815582|ref|NC_000016.10|:68832866-68833819 Homo sapiens chromosome 16, GRCh38.p7 Primary Assembly[CDH1_Mutant]
CCACACCCCCACTCCCCAGATTTAACTGTTAAGCATTTGGCATTTATCCTTCCAGGCCTTTCTGGGTGGA
AATGCAGCCTGCATGCACCAGTATGCAAAGCTTCCAGCTCTGCCCATCCCAGCTGGTGGTGTGGCAGCCC
CACTCTGATCTATGGGGACTCCATCCTGACTGGTTGGTGCTTGCATCTCTCCTGCCTACATATAACTCAC
CATTTCACTTTCTCTTTCCATCAACAACATATCCTGTGCTTCTGCATCCTTCCATGACAGTGTGTATAAA
TGTACGTTGTTGGTGTTCACTGCTCCGTGGTGTGCCACAAGTCTGGGTGCATTGTCGTACCTTACATATT
GCTAGACTTCTTGCCCCAGATGACAGGTGTGCCCTTCCTTTCACTAAAAGATGCTTTTGTCCCTTCTTCT
TTAGAATCTGAAAGCGGCTGATACTGACCCCACAGCCCCGCCTTATGATTCTCTGCTC[G]TGTTTGACTAT
GAAGGAAGCGGTTCCGAAGCTGCTAGTCTGAGCTCCCTGAACTCCTCAGAGTCAGACAAAGACCAGGACT
ATGACTACTTGAACGAATGGGGCAATCGCTTCAAGAAGCTGGCTGACATGTACGGAGGCGGCGAGGACGA
CTAGGGGACTCGAGAGAGGCGGGCCCCAGACCCATGTGCTGGGAAATGCAGAAATCACGTTGCTGGTGGT
TTTTCAGCTCCCTTCCCTTGAGATGAGTTTCTGGGGAAAAAAAAGAGACTGGTTAGTGATGCAGTTAGTA
TAGCTTTATACTCTCTCCACTTTATAGCTCTAATAAGTTTGTGTTAGAAAAGTTTCGACTTATTTCTTAA
AGCTTTTTTTTTTTTCCCATCACTCTTTACATGGTGGTGATGTCCAAAAGATACCCAAATTTTAATATTC
CAGAAGAACAACTTTAGCATCAGAAGGTTCACCCAGCACCTTGC

>gi|568815586|ref|NC_000012.12|:12717367-12718398 Homo sapiens chromosome 12, GRCh38.p7 Primary Assembly[CDKN1B]
TCTTCTTCGTCAGCCTCCCTTCCACCGCCATATTGGGCCACTAAAAAAAGGGGGCTCGTCTTTTCGGGGT
GTTTTTCTCCCCCTCCCCTGTCCCCGCTTGCTCACGGCTCTGCGACTCCGACGCCGGCAAGGTTTGGAGA
GCGGCTGGGTTCGCGGGACCCGCGGGCTTGCACCCGCCCAGACTCGGACGGGCTTTGCCACCCTCTCCGC
TTGCCTGGTCCCCTCTCCTCTCCGCCCTCCCGCTCGCCAGTCCATTTGATCAGCGGAGACTCGGCGGCCG
GGCCGGGGCTTCCCCGCAGCCCCTGCGCGCTCCTAGAGCTCGGGCCGTGGCTCGTCGGGGTCTGTGTCTT
TTGGCTCCGAGGGCAGTCGCTGGGCTTCCGAGAGGGGTTCGGGCTGCGTAGGGGCGCTTTGTTTTGTTCG
GTTTTGTTTTTTTGAGAGTGCGAGAGAGGCGGTCGTGCAGACCCGGGAGAAAGATGTCAAACGTGCGAGT
GTCTAACGGGAGCCCTAGCCTGGAGCGGATGGACGCCAGGCAGGCGGAGCACCCCAAGCCCTCGGCCTGC
AGGAACCTCTTCGGCCCGGTGGACCACGAAGAGTTAACCCGGGACTTGGAGAAGCACTGCAGAGACATGG
AAGAGGCGAGCCAGCGCAAGTGGAATTTCGATTTTCAGAATCACAAACCCCTAGAGGGCAAGTACGAGTG
GCAAGAGGTGGAGAAGGGCAGCTTGCCCGAGTTCTACTACAGACCCCCGCGGCCCCCCAAAGGTGCCTGC
AAGGTGCCGGCGCAGGAGAGCCAGGATGTCAGCGGGAGCCGCCCGGCGGCGCCTTTAATTGGGGCTCCGG
CTAACTCTGAGGACACGCATTTGGTGGACCCAAAGACTGATCCGTCGGACAGCCAGACGGGGTTAGCGGA
GCAATGCGCAGGAATAAGGAAGCGACCTGCAACCGACGGTAATGACCCTTTCCCAACCATAGAATGTGTT
TGGGGCCCCGCTTTGCCTGCTGGAGGGTGTTAACCTTAGCTTGCTTTTCGGC


>gi|568815586|ref|NC_000012.12|:12717367-12718398 Homo sapiens chromosome 12, GRCh38.p7 Primary Assembly[CDKN1B_Mutant]
TCTTCTTCGTCAGCCTCCCTTCCACCGCCATATTGGGCCACTAAAAAAAGGGGGCTCGTCTTTTCGGGGT
GTTTTTCTCCCCCTCCCCTGTCCCCGCTTGCTCACGGCTCTGCGACTCCGACGCCGGCAAGGTTTGGAGA
GCGGCTGGGTTCGCGGGACCCGCGGGCTTGCACCCGCCCAGACTCGGACGGGCTTTGCCACCCTCTCCGC
TTGCCTGGTCCCCTCTCCTCTCCGCCCTCCCGCTCGCCAGTCCATTTGATCAGCGGAGACTCGGCGGCCG
GGCCGGGGCTTCCCCGCAGCCCCTGCGCGCTCCTAGAGCTCGGGCCGTGGCTCGTCGGGGTCTGTGTCTT
TTGGCTCCGAGGGCAGTCGCTGGGCTTCCGAGAGGGGTTCGGGCTGCGTAGGGGCGCTTTGTTTTGTTCG
GTTTTGTTTTTTTGAGAGTGCGAGAGAGGCGGTCGTGCAGACCCGGGAGAAAGATGTCAAACGTGCGAGT
GTCTAACGGGAGCCCTAGCCTGGAG[C]GGATGGACGCCAGGCAGGCGGAGCACCCCAAGCCCTCGGCCTGC
AGGAACCTCTTCGGCCCGGTGGACCACGAAGAGTTAACCCGGGACTTGGAGAAGCACTGCAGAGACATGG
AAGAGGCGAGCCAGCGCAAGTGGAATTTCGATTTTCAGAATCACAAACCCCTAGAGGGCAAGTACGAGTG
GCAAGAGGTGGAGAAGGGCAGCTTGCCCGAGTTCTACTACAGACCCCCGCGGCCCCCCAAAGGTGCCTGC
AAGGTGCCGGCGCAGGAGAGCCAGGATGTCAGCGGGAGCCGCCCGGCGGCGCCTTTAATTGGGGCTCCGG
CTAACTCTGAGGACACGCATTTGGTGGACCCAAAGACTGATCCGTCGGACAGCCAGACGGGGTTAGCGGA
GCAATGCGCAGGAATAAGGAAGCGACCTGCAACCGACGGTAATGACCCTTTCCCAACCATAGAATGTGTT
TGGGGCCCCGCTTTGCCTGCTGGAGGGTGTTAACCTTAGCTTGCTTTTCGGC


>gi|568815579|ref|NC_000019.10|:41709588-41710462 Homo sapiens chromosome 19, GRCh38.p7 Primary Assembly[CEACAM5]
GGATGAAGAGACCTGCTCAGGACCCAGGACCCCATTTTTCCACCCTAATGCATAGGTCCCAATATTGACC
GATGCTCTCTGCTCTCTCCTAGCCTCACTTCTAACCTTCTGGAACCCGCCCACCACTGCCAAGCTCACTA
TTGAATCCACGCCGTTCAATGTCGCAGAGGGGAAGGAGGTGCTTCTACTTGTCCACAATCTGCCCCAGCA
TCTTTTTGGCTACAGCTGGTACAAAGGTGAAAGAGTGGATGGCAACCGTCAAATTATAGGATATGTAATA
GGAACTCAACAAGCTACCCCAGGGCCCGCATACAGTGGTCGAGAGATAATATACCCCAATGCATCCCTGC
TGATCCAGAACATCATCCAGAATGACACAGGATTCTACACCCTACACGTCATAAAGTCAGATCTTGTGAA
TGAAGAAGCAACTGGCCAGTTCCGGGTATACCGTGAGTGATTCCCCCATGACCTCTGGGTGTTGGGGGTC
AGTTCTACTTCCCACACACAGGATTATCAGGCCTGGGCTGTGCCTGTGGCCCCCTCTGCATTACGCACCA
TGTTAGGGTTTGGGCATTTAGTGCAGGATACACACAGAAGAGACAAACTTCAACAGATCAGAATTCCTTT
CCGGCATCCAGACCCTGCAGACACTCACTGCAGAGGAAGGACAGTCTGATGTGGGGGACTTAGCAGGGGG
AGGTCAGTCTCAGCCAAGCACCCCGTGCCCTCCCCGTAAACCTGACCCTGAGAAAGACCCTGGAGAACTG
CATCAGAGCCTGGCCTGAGGGACCCCTGGGATATTCACAGAGAAGCTCAGCCCCAGGGCTCCTGGTTCCA
GGTGACTCAGGGGAGCCTGTGCCAGGGCTGTGTTG

>gi|568815579|ref|NC_000019.10|:41709588-41710462 Homo sapiens chromosome 19, GRCh38.p7 Primary Assembly[CEACAM5_Mutant]
GGATGAAGAGACCTGCTCAGGACCCAGGACCCCATTTTTCCACCCTAATGCATAGGTCCCAATATTGACC
GATGCTCTCTGCTCTCTCCTAGCCTCACTTCTAACCTTCTGGAACCCGCCCACCACTGCCAAGCTCACTA
TTGAATCCACGCCGTTCAATGTCGCAGAGGGGAAGGAGGTGCTTCTACTTGTCCACAATCTGCCCCAGCA
TCTTTTTGGCTACAGCTGGTACAAAGGTGAAAGAGTGGATGGCAACCGTCAAATTATAGGATATGTAATA
GGAACTCAACAAGCTACCCCAGGGCCCGCATACAGTGGTCGAGAGATAATATACCCCAATGCATCCCTGC
TGATCCAGAACATCATCCAGAATGACACAGGATTCTACACCCTACACGTCATAAAGTCAGATCTTGTGAA
TGAAGAAGCAACTGGCC[A]GTTCCGGGTATACCGTGAGTGATTCCCCCATGACCTCTGGGTGTTGGGGGTC
AGTTCTACTTCCCACACACAGGATTATCAGGCCTGGGCTGTGCCTGTGGCCCCCTCTGCATTACGCACCA
TGTTAGGGTTTGGGCATTTAGTGCAGGATACACACAGAAGAGACAAACTTCAACAGATCAGAATTCCTTT
CCGGCATCCAGACCCTGCAGACACTCACTGCAGAGGAAGGACAGTCTGATGTGGGGGACTTAGCAGGGGG
AGGTCAGTCTCAGCCAAGCACCCCGTGCCCTCCCCGTAAACCTGACCCTGAGAAAGACCCTGGAGAACTG
CATCAGAGCCTGGCCTGAGGGACCCCTGGGATATTCACAGAGAAGCTCAGCCCCAGGGCTCCTGGTTCCA
GGTGACTCAGGGGAGCCTGTGCCAGGGCTGTGTTG

>gi|568815593|ref|NC_000005.10|:138811748-138812844 Homo sapiens chromosome 5, GRCh38.p7 Primary Assembly[CTNNA1]
TCCACCAAAAAAATACGAAAACCAGTCAGGCGTGGCAGCGCACGCCTGCAAATCGCAGGCACTCGGCAGG
CTGAGGCAGGAAAATCAGGCAGGGAGGTTGCAGTGAGCCGAGATGGCAGCAGTACAGTCCAGCTTCAGCT
CGGCATCAGAGGGAGACCGTGGAAAGAGAGGGAGAGGGAGACCGTGGGGAGAGGGAGAGGGAGGGGAAGG
GGGAGGGAATTTTGTACTTTTAGAGGCCAATATTAGTGTTTTTCCCACTATGAAGCTCCTGTGTAATTGC
TGTTTAAATGTTAGAAGACCATGCGCAAACTCGAGAGCTAAGTTTGGGTTGCTTTTTGAGTAGTTGTTAA
CAGGAATGAAAATTCCTAGGATGCCATCTTCTTTACAGACCTACATTCAGAATTTTTGGGTTTTGGGGTC
TTTCTTATTTTATAGGTGGAAGATGGTATCTTGAAGTTGAGGAATGCTGGCAATGAACAAGACTTAGGAA
TCCAGTATAAAGCCCTAAAACCTGAAGTGGATAAGCTGAACATTATGGCAGCCAAAAGACAACAGGTACA
GTCATGATTTGGGGATATATTAAAGTTGTTCATTTTACTATCTAGAGGGAAAAACTCATTCTGTGTGTTT
TCTGAAAGTACCATTACTTACCTTCGCCAATATAGTTCCATTAAAACATTTAAACTAAGGTGTCTTTTCA
GTATTGTGCTGTTAATAAAGTTGTAATTACATTGCATTCATGTTATGCTCCTATTTTAATTCTTGTGAAC
ATTTTATCTTAAGTAGCTTGACAACTTGTGATGAAGGTAGTGTCTGGAGAGGTAATAGGTCTTTGTGTAT
TTAAGGATTAACCTGAATTAGTGGTGCAGTTTTGTTCAGATTTTTAATAAAATCTTAATCCATTTAAATA
TACTGGAATTATCTCTGTATCAGAAAGTATCTCCATACCTTGCCCCACCAGCCCCGTGTCTTGTTACTTT
TTAACTGTTTCTTATTGTTATTAGTATTTTCCATTGTGTGGCATGAGGATCAGTGTTAACTTTTCCAAGC
TCCAGTAGCCCTTTGACCCTTCGGCATTTTCACTGTTGGTGTGCTTT

>gi|568815593|ref|NC_000005.10|:138811748-138812844 Homo sapiens chromosome 5, GRCh38.p7 Primary Assembly[CTNNA1_Mutant]
TCCACCAAAAAAATACGAAAACCAGTCAGGCGTGGCAGCGCACGCCTGCAAATCGCAGGCACTCGGCAGG
CTGAGGCAGGAAAATCAGGCAGGGAGGTTGCAGTGAGCCGAGATGGCAGCAGTACAGTCCAGCTTCAGCT
CGGCATCAGAGGGAGACCGTGGAAAGAGAGGGAGAGGGAGACCGTGGGGAGAGGGAGAGGGAGGGGAAGG
GGGAGGGAATTTTGTACTTTTAGAGGCCAATATTAGTGTTTTTCCCACTATGAAGCTCCTGTGTAATTGC
TGTTTAAATGTTAGAAGACCATGCGCAAACTCGAGAGCTAAGTTTGGGTTGCTTTTTGAGTAGTTGTTAA
CAGGAATGAAAATTCCTAGGATGCCATCTTCTTTACAGACCTACATTCAGAATTTTTGGGTTTTGGGGTC
TTTCTTATTTTATAGGTGGAAGATGGTATCTTGAAGTTGAGGAATGCTGGCAATGAACAAGACTTAGGAA
TCCAGTATAAAGCCCTAAAACCTGAAGTGGATAAGCTGAACATTATGGCAGCCAAAA[G]ACAACAGGTACA
GTCATGATTTGGGGATATATTAAAGTTGTTCATTTTACTATCTAGAGGGAAAAACTCATTCTGTGTGTTT
TCTGAAAGTACCATTACTTACCTTCGCCAATATAGTTCCATTAAAACATTTAAACTAAGGTGTCTTTTCA
GTATTGTGCTGTTAATAAAGTTGTAATTACATTGCATTCATGTTATGCTCCTATTTTAATTCTTGTGAAC
ATTTTATCTTAAGTAGCTTGACAACTTGTGATGAAGGTAGTGTCTGGAGAGGTAATAGGTCTTTGTGTAT
TTAAGGATTAACCTGAATTAGTGGTGCAGTTTTGTTCAGATTTTTAATAAAATCTTAATCCATTTAAATA
TACTGGAATTATCTCTGTATCAGAAAGTATCTCCATACCTTGCCCCACCAGCCCCGTGTCTTGTTACTTT
TTAACTGTTTCTTATTGTTATTAGTATTTTCCATTGTGTGGCATGAGGATCAGTGTTAACTTTTCCAAGC
TCCAGTAGCCCTTTGACCCTTCGGCATTTTCACTGTTGGTGTGCTTT

>gi|568815595|ref|NC_000003.12|:41224062-41225178 Homo sapiens chromosome 3, GRCh38.p7 Primary Assembly[CTNNB1]
GTGGACAATGGCTACTCAAGGTTTGTGTCATTAAATCTTTAGTTACTGAATTGGGGCTCTGCTTCGTTGC
CATTAAGCCAGTCTGGCTGAGATCCCCCTGCTTTCCTCTCTCCCTGCTTACTTGTCAGGCTACCTTTTGC
TCCATTTTCTGCTCACTCCTCCTAATGGCTTGGTGAAATAGCAAACAAGCCACCAGCAGGAATCTAGTCT
GGATGACTGCTTCTGGAGCCTGGATGCAGTACCATTCTTCCACTGATTCAGTGAGTAACTGTTAGGTGGT
TCCCTAAGGGATTAGGTATTTCATCACTGAGCTAACCCTGGCTATCATTCTGCTTTTCTTGGCTGTCTTT
CAGATTTGACTTTATTTCTAAAAATATTTCAATGGGTCATATCACAGATTCTTTTTTTTTAAATTAAAGT
AACATTTCCAATCTACTAATGCTAATACTGTTTCGTATTTATAGCTGATTTGATGGAGTTGGACATGGCC
ATGGAACCAGACAGAAAAGCGGCTGTTAGTCACTGGCAGCAACAGTCTTACCTGGACTCTGGAATCCATT
CTGGTGCCACTACCACAGCTCCTTCTCTGAGTGGTAAAGGCAATCCTGAGGAAGAGGATGTGGATACCTC
CCAAGTCCTGTATGAGTGGGAACAGGGATTTTCTCAGTCCTTCACTCAAGAACAAGTAGCTGGTAAGAGT
ATTATTTTTCATTGCCTTACTGAAAGTCAGAATGCAGTTTTGAGAACTAAAAAGTTAGTGTATAATAGTT
TAAATAAAATGTTGTGGTGAAGAAAAGAGAGTAATAGCAATGTCACTTTTACCATTTAGGATAGCAAATA
CTTAGGTAAATGCTGAACTGTGGATAGTGAGTGTTGAATTAACCTTTTCCAGATATTGATGGACAGTATG
CAATGACTCGAGCTCAGAGGGTACGAGCTGCTATGTTCCCTGAGACATTAGATGAGGGCATGCAGATCCC
ATCTACACAGTTTGATGCTGCTCATCCCACTAATGTCCAGCGTTTGGCTGAACCATCACAGATGCTGAAA
CATGCAGTTGTAAACTTGATTAACTATCAAGATGATGCAGAACTTGCCACACGTGCAATCCCTGAAC


>gi|568815595|ref|NC_000003.12|:41224062-41225178 Homo sapiens chromosome 3, GRCh38.p7 Primary Assembly[CTNNB1_Mutant]
GTGGACAATGGCTACTCAAGGTTTGTGTCATTAAATCTTTAGTTACTGAATTGGGGCTCTGCTTCGTTGC
CATTAAGCCAGTCTGGCTGAGATCCCCCTGCTTTCCTCTCTCCCTGCTTACTTGTCAGGCTACCTTTTGC
TCCATTTTCTGCTCACTCCTCCTAATGGCTTGGTGAAATAGCAAACAAGCCACCAGCAGGAATCTAGTCT
GGATGACTGCTTCTGGAGCCTGGATGCAGTACCATTCTTCCACTGATTCAGTGAGTAACTGTTAGGTGGT
TCCCTAAGGGATTAGGTATTTCATCACTGAGCTAACCCTGGCTATCATTCTGCTTTTCTTGGCTGTCTTT
CAGATTTGACTTTATTTCTAAAAATATTTCAATGGGTCATATCACAGATTCTTTTTTTTTAAATTAAAGT
AACATTTCCAATCTACTAATGCTAATACTGTTTCGTATTTATAGCTGATTTGATGGAGTTGGACATGGCC
ATGGAACCAGACAGAAAAGCGGCTGTTAGTCACTGGCAGCAACAGTCTTACCTGGACTCTG[G]AATCCATT
CTGGTGCCACTACCACAGCTCCTTCTCTGAGTGGTAAAGGCAATCCTGAGGAAGAGGATGTGGATACCTC
CCAAGTCCTGTATGAGTGGGAACAGGGATTTTCTCAGTCCTTCACTCAAGAACAAGTAGCTGGTAAGAGT
ATTATTTTTCATTGCCTTACTGAAAGTCAGAATGCAGTTTTGAGAACTAAAAAGTTAGTGTATAATAGTT
TAAATAAAATGTTGTGGTGAAGAAAAGAGAGTAATAGCAATGTCACTTTTACCATTTAGGATAGCAAATA
CTTAGGTAAATGCTGAACTGTGGATAGTGAGTGTTGAATTAACCTTTTCCAGATATTGATGGACAGTATG
CAATGACTCGAGCTCAGAGGGTACGAGCTGCTATGTTCCCTGAGACATTAGATGAGGGCATGCAGATCCC
ATCTACACAGTTTGATGCTGCTCATCCCACTAATGTCCAGCGTTTGGCTGAACCATCACAGATGCTGAAA
CATGCAGTTGTAAACTTGATTAACTATCAAGATGATGCAGAACTTGCCACACGTGCAATCCCTGAAC

>gi|568815580|ref|NC_000018.10|:53178534-53179465 Homo sapiens chromosome 18, GRCh38.p7 Primary Assembly[DCC]
TGGCAATACTGACAAAGACCGATTTGTGGAATAATTGAAACCTTGATTTCTGTCATTAGCCGGATGTTTA
CAAAACTCGTCTTCCTGTCTACATTCCAGATGTTTCTCCTTATTTTAATAGCTCCTTGTTTTTCATGGGT
TTTGAATTCCAAATTGTAAAGTGTCGAGGAAAAAGACTTTCGTTTGCAAGTTTCATGGAAAATGACATAA
TCTTAAACTCCCCAGAATCCTTGCAACATTTATTTGTAGGTCCTTCCAATTAGTTTATTTTCTATAGAAA
GTCTGAGGTCTTGAATTATGTCCCAGAGTCAACATTAGATGAGTGAGCAACCTTTTGGTTCACCTCACTA
CTCTTGCACATCAAATACAGATTTTGGCTGAAGGTATTCTTTTTGGAATAATCTTTCTCTGCAACTTTGA
TTTCTCAGGGAACGAGCATTGAATACAACACAGCCTGGGTCCCTTCAGCTCACTGTGGGAAACCTGAAGC
CAGAAGCCATGTACACCTTTCGAGTTGTGGCTTACAATGAATGGGGACCGGGAGAGAGTTCTCAACCCAT
CAAGGTGGCCACACAGCCTGAGTGTGAGTATGAAAAGGAACGGGCCACATTTAAAAAGTATTTATTTTCC
TCTGCAATATCCTTGAATTCTTTCACAGAACCTTTGCGAAGTGACAAAAGCGAAGAAGAGTTTTTTTTCT
TCTAAGTAAACTTATATAACTCGAGGACTTTTAAAAGATAACTTGTAAATAGAATGGCCTCTTCACTTAG
GCCACATACCGTAATGGCAAATTAACCTCTATAAAGGCCTAATCTATCTATGCAGTCTACTTATTCATTT
CCTAAGAAAGTGATTTACTCTTCCTGACAGTATTTTATCCTCATCATTGAGTTTCAGCCTCCTCTGTTGA
ATTTTCAGATTTTTTGAGTTTG

>gi|568815580|ref|NC_000018.10|:53178534-53179465 Homo sapiens chromosome 18, GRCh38.p7 Primary Assembly[DCC_Mutant]
TGGCAATACTGACAAAGACCGATTTGTGGAATAATTGAAACCTTGATTTCTGTCATTAGCCGGATGTTTA
CAAAACTCGTCTTCCTGTCTACATTCCAGATGTTTCTCCTTATTTTAATAGCTCCTTGTTTTTCATGGGT
TTTGAATTCCAAATTGTAAAGTGTCGAGGAAAAAGACTTTCGTTTGCAAGTTTCATGGAAAATGACATAA
TCTTAAACTCCCCAGAATCCTTGCAACATTTATTTGTAGGTCCTTCCAATTAGTTTATTTTCTATAGAAA
GTCTGAGGTCTTGAATTATGTCCCAGAGTCAACATTAGATGAGTGAGCAACCTTTTGGTTCACCTCACTA
CTCTTGCACATCAAATACAGATTTTGGCTGAAGGTATTCTTTTTGGAATAATCTTTCTCTGCAACTTTGA
TTTCTCAGGGAACGAGCATTGAATACAACACAGCCTGGGTCCCTTC[A]GCTCACTGTGGGAAACCTGAAGC
CAGAAGCCATGTACACCTTTCGAGTTGTGGCTTACAATGAATGGGGACCGGGAGAGAGTTCTCAACCCAT
CAAGGTGGCCACACAGCCTGAGTGTGAGTATGAAAAGGAACGGGCCACATTTAAAAAGTATTTATTTTCC
TCTGCAATATCCTTGAATTCTTTCACAGAACCTTTGCGAAGTGACAAAAGCGAAGAAGAGTTTTTTTTCT
TCTAAGTAAACTTATATAACTCGAGGACTTTTAAAAGATAACTTGTAAATAGAATGGCCTCTTCACTTAG
GCCACATACCGTAATGGCAAATTAACCTCTATAAAGGCCTAATCTATCTATGCAGTCTACTTATTCATTT
CCTAAGAAAGTGATTTACTCTTCCTGACAGTATTTTATCCTCATCATTGAGTTTCAGCCTCCTCTGTTGA
ATTTTCAGATTTTTTGAGTTTG


>gi|568815596|ref|NC_000002.12|:47379356-47380529 Homo sapiens chromosome 2, GRCh38.p7 Primary Assembly[EPCAM]
AAAAGTCTGTTAAAAAAGACTGTAACTGATATGATTAAAATATTTTGTTGAAACTTTAATATATTATAGT
GAGGTATTTTCTGCTGAAATATGAGGTTTGCTTCAAAATAATCTGGGCGGGGGTGAAAGGATGAAAGGAA
GAAAAGATGAAGTAAGAGAGGCTATGTGTTGTTGGCCTTGCATCTGGGTGATAGGTACATGGGCATCATT
GCACTACTCTTTCTACTTTCGTGTATGTTGAAAGGTTCCTGTAATAAACAGTTTTTTAAAGTTCCAATAA
ATTAGATTGTTATCACTAAAACCATAAAGATTCTTGGCAGCGGTTCTTTTGGCATACAATTTGTATGTAA
TTATATGTGGCCATGGTTGGTTTCCTTAAATATTTTTAATTCCTTTTCTCCTTTTCAATACAGGTTAAAG
GTGAATCCTTGTTTCATTCTAAGAAAATGGACCTGACAGTAAATGGGGAACAACTGGATCTGGATCCTGG
TCAAACTTTAATTTATTATGTTGATGAAAAAGCACCTGAATTCTCAATGCAGGGTCTAAAAGCTGGTGTT
ATTGCTGTTATTGTGGTTGTGGTGATAGCAGTTGTTGCTGGAATTGTTGTGCTGGTGAGTACAGAACAAG
TAAAATTTCATTTAAGGGTATATTTTTTCAAGAAAAAGTAATAGTGGCTGGGCGCGGTGGCTCACCACAC
CTGTTATCCCTACACTTTGGGAGGCTGAGACAGGTGGATCACTTGAGCCCAGGAGTTTGAGACCACACTG
GGCAACATGGTGAAACCTTATCTGTAGTAAAAATACAAAAATTAGTCAGATGTGATGGCTTGCACCTGTG
GTCCCATCTACTTAGGAGGCTGATGTGGGAGTGGTCAGTTGAGTCCAGGAGGTCAAAGCTGCAGTGAGCC
ATGATCACACCACTGCACTCCAGCCTGGGCAACACAGCAGGACCCTGTCTCAAAAAGAAGAAAAAAGGAA
ATATGAAAAAGTAACATCCATATTCCAAAACATTCAGGGAAAAAAATCTTCATTTTTAAATAATTTTTTT
ATGGTGAATGAATCTATTGTATCTCTGGTCTCTTTTTACAAAAGTCATTTTATGAAGCAAGAAAGGATGC
TAATATTAAAAAGCTTGTGGCTGTGCACCTCACAGGCCAGTTAAATTGCCATCT


>gi|568815596|ref|NC_000002.12|:47379356-47380529 Homo sapiens chromosome 2, GRCh38.p7 Primary Assembly[EPCAM_Mutant]
AAAAGTCTGTTAAAAAAGACTGTAACTGATATGATTAAAATATTTTGTTGAAACTTTAATATATTATAGT
GAGGTATTTTCTGCTGAAATATGAGGTTTGCTTCAAAATAATCTGGGCGGGGGTGAAAGGATGAAAGGAA
GAAAAGATGAAGTAAGAGAGGCTATGTGTTGTTGGCCTTGCATCTGGGTGATAGGTACATGGGCATCATT
GCACTACTCTTTCTACTTTCGTGTATGTTGAAAGGTTCCTGTAATAAACAGTTTTTTAAAGTTCCAATAA
ATTAGATTGTTATCACTAAAACCATAAAGATTCTTGGCAGCGGTTCTTTTGGCATACAATTTGTATGTAA
TTATATGTGGCCATGGTTGGTTTCCTTAAATATTTTTAATTCCTTTTCTCCTTTTCAATACAGGTTAAAG
GTGAATCCTTGTTTCATTCTAAGAAAATGGACCTGACAGTAAATGGGGAACAACTGGATCTGGATCCTGG
TCAAACTTTAATTTATTATGTTGATGAAAAAGCACCTGAATTCTCAATGCAGGGTCTAAAAGCTGGTGTT
ATTGCTGTTATTGTGGTTGTGGTGAT[A]GCAGTTGTTGCTGGAATTGTTGTGCTGGTGAGTACAGAACAAG
TAAAATTTCATTTAAGGGTATATTTTTTCAAGAAAAAGTAATAGTGGCTGGGCGCGGTGGCTCACCACAC
CTGTTATCCCTACACTTTGGGAGGCTGAGACAGGTGGATCACTTGAGCCCAGGAGTTTGAGACCACACTG
GGCAACATGGTGAAACCTTATCTGTAGTAAAAATACAAAAATTAGTCAGATGTGATGGCTTGCACCTGTG
GTCCCATCTACTTAGGAGGCTGATGTGGGAGTGGTCAGTTGAGTCCAGGAGGTCAAAGCTGCAGTGAGCC
ATGATCACACCACTGCACTCCAGCCTGGGCAACACAGCAGGACCCTGTCTCAAAAAGAAGAAAAAAGGAA
ATATGAAAAAGTAACATCCATATTCCAAAACATTCAGGGAAAAAAATCTTCATTTTTAAATAATTTTTTT
ATGGTGAATGAATCTATTGTATCTCTGGTCTCTTTTTACAAAAGTCATTTTATGAAGCAAGAAAGGATGC
TAATATTAAAAAGCTTGTGGCTGTGCACCTCACAGGCCAGTTAAATTGCCATCT


>gi|568815594|ref|NC_000004.12|:54732602-54733709 Homo sapiens chromosome 4, GRCh38.p7 Primary Assembly[KIT]
CATGGGTGACATTTCCCAACAATTACCAAACTAAGAAAGGATATAAGATGGCTGAAATAAAGACCTTCTT
CCGTGTGTCCTTGGGAGATGTCAGATTGAATTTGCAAAGGCATATTAGGAACTCTGTGAAAGGACATTCA
AAGAGATGCATGCAAAATGAATTTTCAGTTTAAACAATATGATATGACTATTTCTTATGTATTTCCCTAT
GAATGAAAGCAGTCCTGAGAAGAAAACAGCATTTATTAGAATTGCTTTTAAAAGAGATTATAATAATTAG
ACTCTTGATTATGTGAACATCATTCAAGGCGTACTTTTGATTTTTATTTTTGGTGTACTGAATACTTTAA
AACAAAAGTATTGGATTTTTTATAATATAAGCAACACTATAGTATTAAAAAGTTAGTTTTCACTCTTTAC
AAGTTAAAATGAATTTAAATGGTTTTCTTTTCTCCTCCAACCTAATAGTGTATTCACAGAGACTTGGCAG
CCAGAAATATCCTCCTTACTCATGGTCGGATCACAAAGATTTGTGATTTTGGTCTAGCCAGAGACATCAA
GAATGATTCTAATTATGTGGTTAAAGGAAACGTGAGTACCCATTCTCTGCTTGACAGTCCTGCAAAGGAT
TTTTAGTTTCAACTTTCGATAAAAATTGTTTCCTGTGATTTTCATAATGTAAATCCTGTCTAGGGATATC
ACACATTTTAGCAGTCAAATTAAGTATACTTCAGCAAAATTTGCATGGTATGCTGAACATTACTACAACT
AACATTCAATAATAGAAGTCCTAATTCTAATTGTGTAATTTTGGGGCATGTGAAGGAAACAGAAATAGCC
TTAATTTTCATTATAGCCTGAGAATAGCAATGAACTTGATTTTGCTCAAGTGTAACAAATGTAGGTCATT
GAAGGTCACAGCAGGAGAAATTTTGGGGGGATTGGCATGCCGTGTGAAAAATATTAAAATCTAAGATCAT
ATTCAGAGTTAGCCATATAGAATGTTGGATCCTAGAATACACGGAGAGCTATTAAATAGGTTCATAAGTA
ATAATGGGTTTGTAGAACATAGCAAATGTTTTTCAAAGTGCTGTATTTCCTTGCCAAT


>gi|568815594|ref|NC_000004.12|:54732602-54733709 Homo sapiens chromosome 4, GRCh38.p7 Primary Assembly[KIT_Mutant]
CATGGGTGACATTTCCCAACAATTACCAAACTAAGAAAGGATATAAGATGGCTGAAATAAAGACCTTCTT
CCGTGTGTCCTTGGGAGATGTCAGATTGAATTTGCAAAGGCATATTAGGAACTCTGTGAAAGGACATTCA
AAGAGATGCATGCAAAATGAATTTTCAGTTTAAACAATATGATATGACTATTTCTTATGTATTTCCCTAT
GAATGAAAGCAGTCCTGAGAAGAAAACAGCATTTATTAGAATTGCTTTTAAAAGAGATTATAATAATTAG
ACTCTTGATTATGTGAACATCATTCAAGGCGTACTTTTGATTTTTATTTTTGGTGTACTGAATACTTTAA
AACAAAAGTATTGGATTTTTTATAATATAAGCAACACTATAGTATTAAAAAGTTAGTTTTCACTCTTTAC
AAGTTAAAATGAATTTAAATGGTTTTCTTTTCTCCTCCAACCTAATAGTGTATTCACAGAGACTTGGCAG
CCAGAAATATCCTCCTTACTCATGGTCGGATCACAAAGATTTGTGATTTTGGTCTAGCCAGAG[A]CATCAA
GAATGATTCTAATTATGTGGTTAAAGGAAACGTGAGTACCCATTCTCTGCTTGACAGTCCTGCAAAGGAT
TTTTAGTTTCAACTTTCGATAAAAATTGTTTCCTGTGATTTTCATAATGTAAATCCTGTCTAGGGATATC
ACACATTTTAGCAGTCAAATTAAGTATACTTCAGCAAAATTTGCATGGTATGCTGAACATTACTACAACT
AACATTCAATAATAGAAGTCCTAATTCTAATTGTGTAATTTTGGGGCATGTGAAGGAAACAGAAATAGCC
TTAATTTTCATTATAGCCTGAGAATAGCAATGAACTTGATTTTGCTCAAGTGTAACAAATGTAGGTCATT
GAAGGTCACAGCAGGAGAAATTTTGGGGGGATTGGCATGCCGTGTGAAAAATATTAAAATCTAAGATCAT
ATTCAGAGTTAGCCATATAGAATGTTGGATCCTAGAATACACGGAGAGCTATTAAATAGGTTCATAAGTA
ATAATGGGTTTGTAGAACATAGCAAATGTTTTTCAAAGTGCTGTATTTCCTTGCCAAT

>gi|568815586|ref|NC_000012.12|:88515894-88516925 Homo sapiens chromosome 12, GRCh38.p7 Primary Assembly[KITLG]
TGAATCCAGGTTTGTATTATAGGGACCCAGTGAAGGGAAAAAAGAGTCTTAATACAGAGTAACTGGGGAG
GATCAGAATTTGTGACTTAGAGTTAGATCCTTAAGAAAAAATTTGAGAAGGACCATTAAGTAGACTGGAG
GTACAGAATAATATAATTGTAATTACTGGCAAATATTAGATGAGAAAAGGTATGAGTGGCCATCTCATAT
ATTGTTTACTCACAAACAGCTCACTAATTTGAAACTGATGAATATTGCTTTGGGTTAGAAACCCACAAAT
CTACAATCATTAGTTTCTTCTGTGCTATTGATATCTGCTTTTTTATTAGACGTACATGCATGTATCTTGC
TACAGCTTAACACAGAGGTAGATTCTTACTACATAGGGAAGATTTAAGTTTGTTGTTTACATTTGAACTG
GAAATGCTTACATGTCTTACCTTTCTCAGGACTTAATGTTGAAGAAACCACACAATCACTAGTTTCAGAT
GCCACTACAAAGTCCTTGAAGGCATCAATGGATCTATTAAAAATTCTAAAGAATTCTTCAGGAGTAAAGA
GCCTGGGTTCTGGGCTCTTGAATGATTTTTTTAGATCCTAGAAGAAAAAATAGGATTACATTTTTCAAAT
AGTCTTCAGACTTAACTGAGGTGAAGATAATGGACTATAAATATGTCTCTCAAAGATTCAAGTATTTAGA
CTCTTACAACTAGCACTTTTAGATGGCTGTTTTAACGTATGTAATTCAGATTGGTAATGCAGGGTAGTGA
TCCCAGTGGGATCACAAGTTGAATCTGGGGCAGTGAACACAATGTCATGGCAAAAAATAAAATAAAATAA
ATAACCTTAAAAACAAGCTGGGGATATTTTTCTTTAGAGATGCTCATTAAAAACATGAGGGTTTATTTTT
AAAAGACCCCTCCATTACAAGAACTTCCAGTCTTTAGAAAAAAAAAAAAAAAACCACACCATAATGCATG
CTCTAATATCCAAAAATTAGAAAGTCAGATGATACTAAATATTGGCAAGGGA


>gi|568815586|ref|NC_000012.12|:88515894-88516925 Homo sapiens chromosome 12, GRCh38.p7 Primary Assembly[KITLG_Mutant]
TGAATCCAGGTTTGTATTATAGGGACCCAGTGAAGGGAAAAAAGAGTCTTAATACAGAGTAACTGGGGAG
GATCAGAATTTGTGACTTAGAGTTAGATCCTTAAGAAAAAATTTGAGAAGGACCATTAAGTAGACTGGAG
GTACAGAATAATATAATTGTAATTACTGGCAAATATTAGATGAGAAAAGGTATGAGTGGCCATCTCATAT
ATTGTTTACTCACAAACAGCTCACTAATTTGAAACTGATGAATATTGCTTTGGGTTAGAAACCCACAAAT
CTACAATCATTAGTTTCTTCTGTGCTATTGATATCTGCTTTTTTATTAGACGTACATGCATGTATCTTGC
TACAGCTTAACACAGAGGTAGATTCTTACTACATAGGGAAGATTTAAGTTTGTTGTTTACATTTGAACTG
GAAATGCTTACATGTCTTACCTTTCTCAGGACTTAATGTTGAAGAAACCACACAATCACTAGTTTCAGAT
GCCACTACAAAGTCCTTGAAGGCAT[C]AATGGATCTATTAAAAATTCTAAAGAATTCTTCAGGAGTAAAGA
GCCTGGGTTCTGGGCTCTTGAATGATTTTTTTAGATCCTAGAAGAAAAAATAGGATTACATTTTTCAAAT
AGTCTTCAGACTTAACTGAGGTGAAGATAATGGACTATAAATATGTCTCTCAAAGATTCAAGTATTTAGA
CTCTTACAACTAGCACTTTTAGATGGCTGTTTTAACGTATGTAATTCAGATTGGTAATGCAGGGTAGTGA
TCCCAGTGGGATCACAAGTTGAATCTGGGGCAGTGAACACAATGTCATGGCAAAAAATAAAATAAAATAA
ATAACCTTAAAAACAAGCTGGGGATATTTTTCTTTAGAGATGCTCATTAAAAACATGAGGGTTTATTTTT
AAAAGACCCCTCCATTACAAGAACTTCCAGTCTTTAGAAAAAAAAAAAAAAAACCACACCATAATGCATG
CTCTAATATCCAAAAATTAGAAAGTCAGATGATACTAAATATTGGCAAGGGA

>gi|568815586|ref|NC_000012.12|:25226831-25227862 Homo sapiens chromosome 12, GRCh38.p7 Primary Assembly[MALT1]

AAGCAATTCTATGCTATACACACGATTGCTTTTAAGACTGTTAAAGTGACACCATCTCAAATCATCTTTT
C
ATATTCTTTTTTATGGTTTTCTTTTTTAATGATGTATCTAAAAAGTTTAAAGTCTTGCTTTTGTAGAAT
AG
TCAAGAGTACAGAAGGCTGTGGAGTCAAACAGGCCTAGGTTTCAATCCCAGCACCACCACTACCGATG
CAG
TCTGGAGCAAGTTACTCCACTGCTCTAATCCCCCAAGAACTTCATTTATAAAACAGGGATATTACCT
ACCT
CATAAACATTATTTAAAAATTTTTATTAAATATTATATGCATGGCATTAGCAAAGACTCAAAAAAT
AAAAA
CTATAATTACTCCTTAATGTCAGCTTATTATATTCAATTTAAACCCACCTATAATGGTGAATATC
TTCAAA
TGATTTAGTATTATTTATGGCAAATACACAAAGAAAGCCCTCCCCAGTCCTCATGTACTGGTCC
CTCATTG
CACTGTACTCCTCTTGACCTGCTGTGTCGAGAATATCCAAGAGACAGGTTTCTCCATCAATTA
CTACTTGC
TTCCTGTAGGAATCCTGAGAAGGGAGAAACACAGTCTGGATTATTACAGTGCACCTTTTACT
TCAAAAAAG
GTGTTATATACAACTCAACAACAAAAAATTCAATTTAAAAATGGGCAAAGGACTTGAAAAG
ACATTGTTCC
TGCTCCAAAGATGACGGACAAATGGCCACTAAGCACCTGAAAAGATGCTCAACATCATCA
ATAGTCAGGAA
AATAAAATCAAAACCATGAGATGCTACCACATACCCATTAGGATTGGCTATTATTAAAA
AAACAAAACAAA
AAAACTCAAAAAATGGAAAATAAGTGTTAGCAAGGATACAGACACTGAAATCTTTGTG
CATTGCTGGTGGG
AATGTAAAATGGTGATGCCATTGTGGAAAACAGTGGTAGTTCCTCAAAAAGTTAAAC
ACAGAATTACCATA
TGATCAGCAATTCCATTCCTAGGTATATAACCAAAATA


>gi|568815591|ref|NC_000007.14|:116782930-116783998 Homo sapiens chromosome 7, GRCh38.p7 Primary Assembly[MET]
CTAATCAGTTGACAAGCGAAGATTGGTGATTGCTTGGGTAGTTAATTAGCATACTTCATTTAGCAACCAA
AGTAAACCCACAGGGGAGACAGCCTTACTACTGCAGATCTACATTAAAGCAAAAAGGACTTTCTTATGCC
ATACAATTCATGATCTCTTTCCTCAGCCTGTTGAATTGGCAATGTCAATGTCAAGCATTTTTATTCAAGA
ATTCTGTTGTAATTTAGTGTTAGTCAATAGAGGCCAGATGAAATACTTCCTTCAGAAGTTATGGATTTCA
AATACTGAAGCCACTTGTTTAATCTGTAGATATTCAGCATCATTGTAAATTATTCTATTTCAGCCACGGG
TAATAATTTTTGTCCTTTCTGTAGGCTGGATGAAAAATTCACAGTCAAGGTTGCTGATTTTGGTCTTGCC
AGAGACATGTATGATAAAGAATACTATAGTGTACACAACAAAACAGGTGCAAAGCTGCCAGTGAAGTGGA
TGGCTTTGGAAAGTCTGCAAACTCAAAAGTTTACCACCAAGTCAGATGTGGTAATGTATTGGTTATCTCT
GAGTTTCTCCTCTTTTACTTTCATATCCAACTTTTTTTGAAGTTTTATCACTACTTAATTTTTTAAAAAA
ATTCAACACCACCAATTCCAGTTTTCTTCATATGTAAAAATGGACTTGTCTGATACGTACACATTGTATA
TTTTCATAAATTCACTCATTTGTTCAAAAATATTTGTTGAGTGGGGCAACATACCAGCTCCTTAGGAAGC
CCAGAGCTGAACCAGGCATGAACCCTGTCGGCCAAGAACTTTGGCTCAGAAGGGAAGAGATGAGATGGTC
AACAATGACTGTGACACAGGTGGCCTGGAATGGGCCCTGATTCTCATAGCCCCAGGCGAGCAAGAATTCC
ACATCAAGAAATCTGGAAGCTGTAACTGAGGCAGTCTAGCAGTGAGGGCATGATCCCTGGGCCTAGCTAG
TAAAGTGCCTTCCCTTATCTGCAAAGGCCATCCTTCTTGCGCAGAACAAGCTCTCAAAAGGCATGCACCT
GAGTGCTGAGGCTGGGAGA


>gi|568815591|ref|NC_000007.14|:116782930-116783998 Homo sapiens chromosome 7, GRCh38.p7 Primary Assembly[MET_Mutant]
CTAATCAGTTGACAAGCGAAGATTGGTGATTGCTTGGGTAGTTAATTAGCATACTTCATTTAGCAACCAA
AGTAAACCCACAGGGGAGACAGCCTTACTACTGCAGATCTACATTAAAGCAAAAAGGACTTTCTTATGCC
ATACAATTCATGATCTCTTTCCTCAGCCTGTTGAATTGGCAATGTCAATGTCAAGCATTTTTATTCAAGA
ATTCTGTTGTAATTTAGTGTTAGTCAATAGAGGCCAGATGAAATACTTCCTTCAGAAGTTATGGATTTCA
AATACTGAAGCCACTTGTTTAATCTGTAGATATTCAGCATCATTGTAAATTATTCTATTTCAGCCACGGG
TAATAATTTTTGTCCTTTCTGTAGGCTGGATGAAAAATTCACAGTCAAGGTTGCTGATTTTGGTCTTGCC
AGAGACATGTATGATAAAGAATACTATAGTGTACACAACAAAACAGGTGCAAAGCTGCCAGTGAAGTGGA
TGGCTTTGGAAAGTCTGCAAACTCAAAAGTTTACCACCAAGTCA[G]ATGTGGTAATGTATTGGTTATCTCT
GAGTTTCTCCTCTTTTACTTTCATATCCAACTTTTTTTGAAGTTTTATCACTACTTAATTTTTTAAAAAA
ATTCAACACCACCAATTCCAGTTTTCTTCATATGTAAAAATGGACTTGTCTGATACGTACACATTGTATA
TTTTCATAAATTCACTCATTTGTTCAAAAATATTTGTTGAGTGGGGCAACATACCAGCTCCTTAGGAAGC
CCAGAGCTGAACCAGGCATGAACCCTGTCGGCCAAGAACTTTGGCTCAGAAGGGAAGAGATGAGATGGTC
AACAATGACTGTGACACAGGTGGCCTGGAATGGGCCCTGATTCTCATAGCCCCAGGCGAGCAAGAATTCC
ACATCAAGAAATCTGGAAGCTGTAACTGAGGCAGTCTAGCAGTGAGGGCATGATCCCTGGGCCTAGCTAG
TAAAGTGCCTTCCCTTATCTGCAAAGGCCATCCTTCTTGCGCAGAACAAGCTCTCAAAAGGCATGCACCT
GAGTGCTGAGGCTGGGAGA

>gi|568815588|ref|NC_000010.11|:129758794-129759825 Homo sapiens chromosome 10, GRCh38.p7 Primary Assembly[MGMT]
TTGAAGTTGGAAATTAACCAGCAGTACAAAAGATTTCCAAGCAGGCGGGCAGGCAGGGACTTCTGTGTGT
ATTAATTGAGCCATGAGCTCACTTACACACGCCCAGTCGCTAGAAGAGTGGCACACGCAACCCCACGCGG
AACACGGGAAGATGGAAAGAAATTGCAAACCTGTGGTGCCAGCTCCAAGGATGCCTTCCAAGGGGCCAGC
CTGCATGGTGGCCTGCCACATGCTTGCGTCTCCTCGCCTGGTGACATGGTGGCAGCAGTGCATGGAGGCC
GTGTTTTAATTGAGTATAATACCTCTATTTGTGTAGATGCGTTTCCTGTTTTGGGACTAGTGGCTATTTA
TATCAGAGCTGCTGAAGCCGTTTGTCCAAATAACATTATCCTGCATTCTTCCTTTCAGAGTCGTTCACCA
GACAGGTGTTATGGAAGCTGCTGAAGGTTGTGAAATTCGGAGAAGTGATTTCTTACCAGCAATTAGCAGC
CCTGGCAGGCAACCCCAAAGCCGCGCGAGCAGTGGGAGGAGCAATGAGAGGCAATCCTGTGAGTTCTCAT
GGCGCAAGCATGGCTGTGGGTGGCGGGTGCGTGCAGGTGGCAGGGTGTCATCTGATCCCACGTGTTTCCT
CGGAAGGCAGGCTGTGCTGCTGGGGTGGGCAGAGGGGCGATATCTGTGATGGGGACCATTATGCCAGATG
CCTCCAGAAGAGGCAAGGAGGCTACCCCAGCACTACACTCCTGGAAGCTCCCCCCTACCGGGAGCACATC
TCCACTGCATGAGCTCCTGGTTGTCACAGTGAGCAGGAGAGGAGGGAGCCTGGAGGAGTGGCAAGCGGGC
AGAGGGTGCCCCACCTGCTCACTCAGGAGGTGGACGTGTTGGGTGCCTGTTTTATGGCCCACACTCTTCT
AGGTGCCCAGAGTACAGCAGCTAACAGACAGAAAGGTCTACCTGCGAGGTGCCTGCATCCTAGCAGGATG
GCCAAGCAAGGGTGCACATCCAACCCCATCTCTCTGTGGGCTGCACTCCCCC


>gi|568815588|ref|NC_000010.11|:129758794-129759825 Homo sapiens chromosome 10, GRCh38.p7 Primary Assembly[MGMT_Mutant]
TTGAAGTTGGAAATTAACCAGCAGTACAAAAGATTTCCAAGCAGGCGGGCAGGCAGGGACTTCTGTGTGT
ATTAATTGAGCCATGAGCTCACTTACACACGCCCAGTCGCTAGAAGAGTGGCACACGCAACCCCACGCGG
AACACGGGAAGATGGAAAGAAATTGCAAACCTGTGGTGCCAGCTCCAAGGATGCCTTCCAAGGGGCCAGC
CTGCATGGTGGCCTGCCACATGCTTGCGTCTCCTCGCCTGGTGACATGGTGGCAGCAGTGCATGGAGGCC
GTGTTTTAATTGAGTATAATACCTCTATTTGTGTAGATGCGTTTCCTGTTTTGGGACTAGTGGCTATTTA
TATCAGAGCTGCTGAAGCCGTTTGTCCAAATAACATTATCCTGCATTCTTCCTTTCAGAGTCGTTCACCA
GACAGGTGTTATGGAAGCTGCTGAAGGTTGTGAAATTCGGAGAAGTGATTTCTTACCAGCAATTAGCAGC
CCTGGCAGGCAACCCCAAAGCCGCGC[G]AGCAGTGGGAGGAGCAATGAGAGGCAATCCTGTGAGTTCTCAT
GGCGCAAGCATGGCTGTGGGTGGCGGGTGCGTGCAGGTGGCAGGGTGTCATCTGATCCCACGTGTTTCCT
CGGAAGGCAGGCTGTGCTGCTGGGGTGGGCAGAGGGGCGATATCTGTGATGGGGACCATTATGCCAGATG
CCTCCAGAAGAGGCAAGGAGGCTACCCCAGCACTACACTCCTGGAAGCTCCCCCCTACCGGGAGCACATC
TCCACTGCATGAGCTCCTGGTTGTCACAGTGAGCAGGAGAGGAGGGAGCCTGGAGGAGTGGCAAGCGGGC
AGAGGGTGCCCCACCTGCTCACTCAGGAGGTGGACGTGTTGGGTGCCTGTTTTATGGCCCACACTCTTCT
AGGTGCCCAGAGTACAGCAGCTAACAGACAGAAAGGTCTACCTGCGAGGTGCCTGCATCCTAGCAGGATG
GCCAAGCAAGGGTGCACATCCAACCCCATCTCTCTGTGGGCTGCACTCCCCC

>gi|568815582|ref|NC_000016.10|:55488228-55489181 Homo sapiens chromosome 16, GRCh38.p7 Primary Assembly[MMP2]
TGGACCAGGCAGAATGGACAGTGCCCTTGGGGCTGAGGCAGGGTTCTAGAAGCCCTTGCTGTGTGCCAGG
TGTCAATCATTTTGTTGTTGGGTGGTCCACAAGGTCCCACGGGAGGGATTGGGATAACCAGGGAAGCAGG
GGTTCTCTCTGGGAGCTCAGAGAAGCAGCTCCTTACCAACCAGTAGAGATGTTTTCTTAATATTTTAACA
ATGCATCAACTTCACTGGTGTGAACCGGCAGGTGGGCAGCCAGCCAGCCCTGTGCCCATGGAAGCATGTC
TCATTCACATCCTTCCCTCTCTCCCCCACCCTTAGCCCTGTTCACCATGGGCGGCAACGCTGAAGGACAG
CCCTGCAAGTTTCCATTCCGCTTCCAGGGCACATCCTATGACAGCTGCACCACTGAGGGCCGCACGGATG
GCTACCGCTGGTGCGGCACCACTGAGGACTACGACCGCGACAAGAAGTATGGCTTCTGCCCTGAGACCGG
TGGGTGCCACTCCCTCTCCCTCCCTCAGGGCCCAGCACCTGCTGTCTGACAAAAAAAAAACCCATAAGAC
TCCGAGTGCCCACCTCCTTTCCCCAAGACAGGGGTGCTAAGACATCTGTGCGAATGACATCCACACCAAG
ATGTCCGTGTAGCTAGTCAGGATACTTGTCACCTGGTATGGCCTGGGCACTGAAATCAGAACAGACATTG
GGCATCAACAGTTGAATTGGTGACACTTAAATGTCAGGCCTGCTCAGGATCCTCTGACCGACCTGCATCC
CTTTTCTCTCAGGCTCTCTGGCAGAGACTTCTCTCTCCTCCTCTCTGACCCTGCAATCTCTCTTCCCTGC
CTTTCCTGGTCTGTATCTCCACCTTTTAGTCTGTTTTTTATTAAGAGCTCCGTGCTTTCCTCCCTGTCTC
CTTCCTGCCCTCCTCTCTATCCCTCCCTCCTTTCCTTCTTCCCT

>gi|568815582|ref|NC_000016.10|:55488228-55489181 Homo sapiens chromosome 16, GRCh38.p7 Primary Assembly[MMP2_Mutant]
TGGACCAGGCAGAATGGACAGTGCCCTTGGGGCTGAGGCAGGGTTCTAGAAGCCCTTGCTGTGTGCCAGG
TGTCAATCATTTTGTTGTTGGGTGGTCCACAAGGTCCCACGGGAGGGATTGGGATAACCAGGGAAGCAGG
GGTTCTCTCTGGGAGCTCAGAGAAGCAGCTCCTTACCAACCAGTAGAGATGTTTTCTTAATATTTTAACA
ATGCATCAACTTCACTGGTGTGAACCGGCAGGTGGGCAGCCAGCCAGCCCTGTGCCCATGGAAGCATGTC
TCATTCACATCCTTCCCTCTCTCCCCCACCCTTAGCCCTGTTCACCATGGGCGGCAACGCTGAAGGACAG
CCCTGCAAGTTTCCATTCCGCTTCCAGGGCACATCCTATGACAGCTGCACCACTGAGGGCCGCACGGATG
GCTACCGCTGGTGCGGCACCACTGAGGACTACGACCGCGACAAGAAGTATGGCTTCT[G]CCCTGAGACCGG
TGGGTGCCACTCCCTCTCCCTCCCTCAGGGCCCAGCACCTGCTGTCTGACAAAAAAAAAACCCATAAGAC
TCCGAGTGCCCACCTCCTTTCCCCAAGACAGGGGTGCTAAGACATCTGTGCGAATGACATCCACACCAAG
ATGTCCGTGTAGCTAGTCAGGATACTTGTCACCTGGTATGGCCTGGGCACTGAAATCAGAACAGACATTG
GGCATCAACAGTTGAATTGGTGACACTTAAATGTCAGGCCTGCTCAGGATCCTCTGACCGACCTGCATCC
CTTTTCTCTCAGGCTCTCTGGCAGAGACTTCTCTCTCCTCCTCTCTGACCCTGCAATCTCTCTTCCCTGC
CTTTCCTGGTCTGTATCTCCACCTTTTAGTCTGTTTTTTATTAAGAGCTCCGTGCTTTCCTCCCTGTCTC
CTTCCTGCCCTCCTCTCTATCCCTCCCTCCTTTCCTTCTTCCCT

>gi|568815596|ref|NC_000002.12|:47477731-47478893 Homo sapiens chromosome 2, GRCh38.p7 Primary Assembly[MSH2]
GCTGCCTTATTTGGAATTCCTTTGATTACTACTAGTGTGCTTGATAATGTAAAACAATATTCAAAATCTG
TTTTTCCTTTCATCCGTTGTTTGTTCATGTTCATGACCTTTTTTTTTTTTTCCTATTCTCCTCCCTCCCT
CCCTCCCTCCCTCCCTTCCTTCCTTCCCTCCTTCCCTCCTTCCCTCCCTCCCTCCCACACAAAGGTGTGT
GCTACCATACCTGGCTAGTTTTTAATTTTTTTTTTTTTTTTTTTTTTTAGAGGCAAGGTCTCACTATGTT
GCTCAGGCTGGTCTGGGCTCAAGTGATCCTCCCACCTCCGCCTTCCAAAGTGCTGGGATTACAGACGTGA
GCCATCATGCCTGGCCCTTGCCCATTTTTCTATTGAAGTTTTAGTGCTTTTTATTGACTTTGTTTATATA
TTAAGATAATCCATTATGTTTGTGGCATATCCTTCCCAATGTATTGTCTTAATTTTGTTTTTGTATGTGT
ATGTTACCACATTTTATGTGATGGGAAATTTCATGTAATTATGTGCTTCAGGTCTGCAACCAAAGATTCA
TTAATAATCATAGATGAATTGGGAAGAGGAACTTCTACCTACGATGGATTTGGGTTAGCATGGGCTATAT
CAGAATACATTGCAACAAAGATTGGTGCTTTTTGCATGTTTGCAACCCATTTTCATGAACTTACTGCCTT
GGCCAATCAGATACCAACTGTTAATAATCTACATGTCACAGCACTCACCACTGAAGAGACCTTAACTATG
CTTTATCAGGTGAAGAAAGGTATGTACTATTGGAGTACTCTAAATTCAGAACTTGGTAATGGGAAACTTA
CTACCCTTGAAATCATCAGTAATTGCCTTATTCTAAGTTAGTATAAATTATTGATGTTGTTATAGAACCC
ATTTACCCCTTAATTCACAGTCTGGGGGTAGGAACATGTACATCATATTTCTGTATCTCATAGTAGGACC
ACTCATTCTAAAGCATTCACAGAAAGAATTATCTGTACTCTTTTTGGGACAGAATCTCGTTCTGTTGCCC
AGGCTGGAGTGCGATCTCGGCTCACTGCAACCTCCGCCTCCCGGGTTCAAGCGATTCTCCTGCCTCAGCT
TCCCGAGTAGCTGGGATTACAGGCGCCTGCCACCACACCTGGC


>gi|568815596|ref|NC_000002.12|:47477731-47478893 Homo sapiens chromosome 2, GRCh38.p7 Primary Assembly[MSH2_Mutant]
GCTGCCTTATTTGGAATTCCTTTGATTACTACTAGTGTGCTTGATAATGTAAAACAATATTCAAAATCTG
TTTTTCCTTTCATCCGTTGTTTGTTCATGTTCATGACCTTTTTTTTTTTTTCCTATTCTCCTCCCTCCCT
CCCTCCCTCCCTCCCTTCCTTCCTTCCCTCCTTCCCTCCTTCCCTCCCTCCCTCCCACACAAAGGTGTGT
GCTACCATACCTGGCTAGTTTTTAATTTTTTTTTTTTTTTTTTTTTTTAGAGGCAAGGTCTCACTATGTT
GCTCAGGCTGGTCTGGGCTCAAGTGATCCTCCCACCTCCGCCTTCCAAAGTGCTGGGATTACAGACGTGA
GCCATCATGCCTGGCCCTTGCCCATTTTTCTATTGAAGTTTTAGTGCTTTTTATTGACTTTGTTTATATA
TTAAGATAATCCATTATGTTTGTGGCATATCCTTCCCAATGTATTGTCTTAATTTTGTTTTTGTATGTGT
ATGTTACCACATTTTATGTGATGGGAAATTTCATGTAATTATGTGCTTCAGGTCTGCAACCAAAGATTCA
TTAATAATCATAGATGAATTG[G]GAAGAGGAACTTCTACCTACGATGGATTTGGGTTAGCATGGGCTATAT
CAGAATACATTGCAACAAAGATTGGTGCTTTTTGCATGTTTGCAACCCATTTTCATGAACTTACTGCCTT
GGCCAATCAGATACCAACTGTTAATAATCTACATGTCACAGCACTCACCACTGAAGAGACCTTAACTATG
CTTTATCAGGTGAAGAAAGGTATGTACTATTGGAGTACTCTAAATTCAGAACTTGGTAATGGGAAACTTA
CTACCCTTGAAATCATCAGTAATTGCCTTATTCTAAGTTAGTATAAATTATTGATGTTGTTATAGAACCC
ATTTACCCCTTAATTCACAGTCTGGGGGTAGGAACATGTACATCATATTTCTGTATCTCATAGTAGGACC
ACTCATTCTAAAGCATTCACAGAAAGAATTATCTGTACTCTTTTTGGGACAGAATCTCGTTCTGTTGCCC
AGGCTGGAGTGCGATCTCGGCTCACTGCAACCTCCGCCTCCCGGGTTCAAGCGATTCTCCTGCCTCAGCT
TCCCGAGTAGCTGGGATTACAGGCGCCTGCCACCACACCTGGC

>gi|568815597|ref|NC_000001.11|:11794182-11795350 Homo sapiens chromosome 1, GRCh38.p7 Primary Assembly [MTHFR]

CCTCCCTAAGCCCTTCCAGGTGGAGGTCTCCCAACTTACCCTTCTCCCTTTGCCATGTCCACAGCATGGA

GGGGAGGGCACAGGATGGGGAAGTCACAGCCCCGCAGCCTGGCCTGCAGCTGGGGTCAGGCCAGGGGCAG

GGGATGAACCAGGGTCCCCACTCCAGCATCACTCACTTTGTGACCATTCCGGTTTGGTTCTCCCGAGAGG

TAAAGAACGAAGACTTCAAAGACACTTTCTTCACTGGTCAGCTCCTCCCCCCACATCTTCAGCAGCTCCT

CCTTGGGGGACTTGCTCTTCAGGTAGAAGAGGTAGTAGTCCTTCAGCTCCCCAAAGGCAGGGGAAGAGGA

ATTGCCCCTGGCAGAGGGGTGCCCAGAGGTCAGGGCACACTCCTGACAGAGGGCAGTGCCACCACATGCC

CAGGAGGCCATTCCTGTAAATTCTGCCCCTGACTCCTCCCAGGTCAACCACAAGCATGCAAACTTCTTCT

GCCCTCCCGCTCCCAAGAACAAAGATGTATTTGCAAGGAAGGTCTGCAGGCCCTCACCAGCGGCCGTTAG

GGAACTCGTCCCACTCCTGGGTACGGTAGATGTAACTCTTTGGTCTGGAGGCCCAGAAGATGGGACGTAC

ATCTTCCTCTCGGCGCTTGGGGTGGGCGCTGAGAGCCCAGGGTAGGGGACGCCTGGGTGAGGATGGGGAC

AGAGAATTGAGACAAGGGATTGGCTAGAGGGAGCCGGAAGCAGGGGAGCACCCCTGAGGCTGAGTTCTTC

CATCTGATGCCCTCTGAGACTGGAGCCTTCGATGTGCCCAGCTAGCCATGGCACAGACATCCATCTGTAC

CACCGTGGGGAGCCAGCACTGCAGCCGGGGCTGCTCTTGGACCCTCCTCTGGGGATCTCTGGGCCACTGC

CCTCACCTGGGGTCCTCAGTCCACATCCCCAGGCGCTTCAGCACCTCTGTGGTAGCCATCTCGCGGTTGA

GGGTGTAGAAGTGGAGGCCTGGCACCAAGCCACTGGCCAGAAGCTCCTGGCACAGGCTCACGGCCAGCTC

GATGCCATAGTTGCGGATGGCAGCATCGTTGTCTTTGATTGGCTCAATCACGTCCTTGATCTCCTGTGGC

ACCTCCAGCTTGGACAGCTTCACAAGCTGCCGAAGGGAGTGGTAGCCCT

>gi|568815597|ref|NC_000001.11|:155187214-155188382 Homo sapiens chromosome 1, GRCh38.p7 Primary Assembly[MUC1]
CCCAATCTCACCTTCTCATAGGGGCTACGATCGGTACTGCTAGGGGGCACATAGCGCCCATGGGTGTGGT
AGGTGGGGTACTCGCTCATAGGATGGTAGGTATCCCGGGCTGGAAAGATGTCCAGCTGCCCGTAGTTCTT
TCGGCGGCACTGACAGACAGCCTGGGGAGATAGGAGGTTATGGCAGGCCATGGAGTGCCTTCTACCGGGG
GGCTCTGATCAGGGCCAGGGACTGCACTCACCAAGGCAATGAGATAGACAATGGCCAGCGCAACCAGAAC
ACAGACCAGCACCAGCAGCGCGATGCCCCAGCCTGGCACCCCAGCCCCAGACTGGGCAGAGAAAGGAAAT
GGCACATCACTCACTAAAAGGAAAAGCAGTGGTCAGGGCAGTCTCCCAGAGGAGGCGCCCCTCCCGCTGC
CAGCACTAAGGAAAGAGCGGGGACCCAGACACTGGAAGGAGAGGGGCCCCGGCATGGTGCTGGGCTGCAG
CCAGGGAAGTAGCCTCACCGCTGACGTCTGAGATCGTCAGGTTATATCGAGAGGCTGCTTCCGTTTTATA
CTGATTGAACTGTGTCTCCACGTCGTGGACATTGATGGTACCTTCTCGGAAGGCCAGAGTCAATTGTACC
ACCACAGATCCTGGCCTGGTCACAGGGAAATGGGCACTTCAGCCACGGGTCCCAGCTCTGGCTCAGCACT
CTTCCCCCAACCTTAAGTGCACCAGTCCCTCCCTACGGTCATGACCACCACCCACCCTCCAACCACCACA
CTGGGTCCACACCCAGAACTGTACCTGAACTTAATATTGGAGAGGCCCAGAAAACCCCCTTGTTTATAAA
TCTGCAAAAACTGGGGTGAGAGGGAAAGGACTCAGGCTTGATGCAAAGGGTGTGGACAGTTCTGATGGCT
GCTTCAGGGGAGCATGGGGAAGGAAAGGCCGATACTCACCATTTCAGAAATGTCTCTCTGCAGCTCTTGG
TAGTAGTCGGTGCTGGGATCTTCCAGAGAGGAATTAAACTGGAGGTTTGAAATGTGAAAAGACAGGAAAA
AGAAAGAGACCCCAGTAGACAACTGGGGAGAAGTGCTGTGATTGGAGGAGGTGAGAGGAGGTACCGTGCT
ATGGTGAGTGCTACTGGCATCAGTCTTGGTGCTATGGCTGGCAAGGGTG

>gi|568815597|ref|NC_000001.11|:155187214-155188382 Homo sapiens chromosome 1, GRCh38.p7 Primary Assembly[MUC1_Mutant]
CCCAATCTCACCTTCTCATAGGGGCTACGATCGGTACTGCTAGGGGGCACATAGCGCCCATGGGTGTGGT
AGGTGGGGTACTCGCTCATAGGATGGTAGGTATCCCGGGCTGGAAAGATGTCCAGCTGCCCGTAGTTCTT
TCGGCGGCACTGACAGACAGCCTGGGGAGATAGGAGGTTATGGCAGGCCATGGAGTGCCTTCTACCGGGG
GGCTCTGATCAGGGCCAGGGACTGCACTCACCAAGGCAATGAGATAGACAATGGCCAGCGCAACCAGAAC
ACAGACCAGCACCAGCAGCGCGATGCCCCAGCCTGGCACCCCAGCCCCAGACTGGGCAGAGAAAGGAAAT
GGCACATCACTCACTAAAAGGAAAAGCAGTGGTCAGGGCAGTCTCCCAGAGGAGGCGCCCCTCCCGCTGC
CAGCACTAAGGAAAGAGCGGGGACCCAGACACTGGAAGGAGAGGGGCCCCGGCATGGTGCTGGGCTGCAG
CCAGGGAAGTAGCCTCACCGCTGACGTCTGAGATCGTCAGGTTATATCGAGAGGCTGCTTCCGTTTTATA
CTGATTGAACTGTGTCTCCACGTCGTGGACATTGATGGTACCTTCTCGGAAGGCCAGAGTCAATTGTACC
ACCACAGATCCTGGCCTGGTCACAGGGAAATGGGCACTTCAGCCACGGGTCCCAGCTCTGGCTCAGCACT
CTTCCCCCAACCTTAAGTGCACCAGTCCCTCCCTACGGTCATGACCACCACCCACCCTCCAACCACCACA
CTGGGTCCACACCCAGAACTGTACCTGAACTTAATATTGGAGAGGCCCAGAAAACCCCCTTGTTTATAAA
TCTGCAAAAACTGGGGTGAGAGGGAAAGGACTCAGGCTTGATGCAAAGGGTGTGGACAGTTCTGATGGCT
GCTTCAGGGGAGCATGGGGAAGGAAAGGCCGATACTCACCATTTCAGAAATGTCTCTCTGCAGCTCTTGG
TAGTAGTCGGTGCTGGGATCTTCCAGAGAGGAATTAAACTGGAGGTTTGAAATGTGAAAAGACAGGAAAA
AGAAAGAGACCCCAGTAGACAACTGGGGAGAAGTGCTGTGATTGGAGGAGGTGAGAGGAGGTACCGTGCT
ATGGTGAGTGCTACTGGCATCAGTCTTGGTGCTATGGCTGGCAAGGGTG

>gi|568815590|ref|NC_000008.11|:127737924-127738972 Homo sapiens chromosome 8, GRCh38.p7 Primary Assembly[MYC]
AGGGCGCCAGGGCCGATTTCGATTCCTCTGCCGCTGCGGGGCCGACTCCCGGGCTTTGCGCTCCGGGCTC
CCGGGGGAGCGGGGGCTCGGCGGGCACCAAGCCGCTGGTTCACTAAGTGCGTCTCCGAGATAGCAGGGGA
CTGTCCAAAGGGGGTGAAAGGGTGCTCCCTTTATTCCCCCACCAAGACCACCCAGCCGCTTTAGGGGATA
GCTCTGCAAGGGGAGAGGTTCGGGACTGTGGCGCGCACTGCGCGCTGCGCCAGGTTTCCGCACCAAGACC
CCTTTAACTCAAGACTGCCTCCCGCTTTGTGTGCCCCGCTCCAGCAGCCTCCCGCGACGATGCCCCTCAA
CGTTAGCTTCACCAACAGGAACTATGACCTCGACTACGACTCGGTGCAGCCGTATTTCTACTGCGACGAG
GAGGAGAACTTCTACCAGCAGCAGCAGCAGAGCGAGCTGCAGCCCCCGGCGCCCAGCGAGGATATCTGGA
AGAAATTCGAGCTGCTGCCCACCCCGCCCCTGTCCCCTAGCCGCCGCTCCGGGCTCTGCTCGCCCTCCTA
CGTTGCGGTCACACCCTTCTCCCTTCGGGGAGACAACGACGGCGGTGGCGGGAGCTTCTCCACGGCCGAC
CAGCTGGAGATGGTGACCGAGCTGCTGGGAGGAGACATGGTGAACCAGAGTTTCATCTGCGACCCGGACG
ACGAGACCTTCATCAAAAACATCATCATCCAGGACTGTATGTGGAGCGGCTTCTCGGCCGCCGCCAAGCT
CGTCTCAGAGAAGCTGGCCTCCTACCAGGCTGCGCGCAAAGACAGCGGCAGCCCGAACCCCGCCCGCGGC
CACAGCGTCTGCTCCACCTCCAGCTTGTACCTGCAGGATCTGAGCGCCGCCGCCTCAGAGTGCATCGACC
CCTCGGTGGTCTTCCCCTACCCTCTCAACGACAGCAGCTCGCCCAAGTCCTGCGCCTCGCAAGACTCCAG
CGCCTTCTCTCCGTCCTCGGATTCTCTGCTCTCCTCGACGGAGTCCTCCCCGCAGGGCAGCCCCGAGCC


>gi|568815590|ref|NC_000008.11|:127737924-127738972 Homo sapiens chromosome 8, GRCh38.p7 Primary Assembly[MYC_Mutant]
AGGGCGCCAGGGCCGATTTCGATTCCTCTGCCGCTGCGGGGCCGACTCCCGGGCTTTGCGCTCCGGGCTC
CCGGGGGAGCGGGGGCTCGGCGGGCACCAAGCCGCTGGTTCACTAAGTGCGTCTCCGAGATAGCAGGGGA
CTGTCCAAAGGGGGTGAAAGGGTGCTCCCTTTATTCCCCCACCAAGACCACCCAGCCGCTTTAGGGGATA
GCTCTGCAAGGGGAGAGGTTCGGGACTGTGGCGCGCACTGCGCGCTGCGCCAGGTTTCCGCACCAAGACC
CCTTTAACTCAAGACTGCCTCCCGCTTTGTGTGCCCCGCTCCAGCAGCCTCCCGCGACGATGCCCCTCAA
CGTTAGCTTCACCAACAGGAACTATGACCTCGACTACGACTCGGTGCAGCCGTATTTCTACTGCGACGAG
GAGGAGAACTTCTACCAGCAGCAGCAGCAGAGCGAGCTGCAGCCCCCGGCGCCCAGCGAGGATATCTGGA
AGAAATTCGAGCTGCTGCCCACC[C]CGCCCCTGTCCCCTAGCCGCCGCTCCGGGCTCTGCTCGCCCTCCTA
CGTTGCGGTCACACCCTTCTCCCTTCGGGGAGACAACGACGGCGGTGGCGGGAGCTTCTCCACGGCCGAC
CAGCTGGAGATGGTGACCGAGCTGCTGGGAGGAGACATGGTGAACCAGAGTTTCATCTGCGACCCGGACG
ACGAGACCTTCATCAAAAACATCATCATCCAGGACTGTATGTGGAGCGGCTTCTCGGCCGCCGCCAAGCT
CGTCTCAGAGAAGCTGGCCTCCTACCAGGCTGCGCGCAAAGACAGCGGCAGCCCGAACCCCGCCCGCGGC
CACAGCGTCTGCTCCACCTCCAGCTTGTACCTGCAGGATCTGAGCGCCGCCGCCTCAGAGTGCATCGACC
CCTCGGTGGTCTTCCCCTACCCTCTCAACGACAGCAGCTCGCCCAAGTCCTGCGCCTCGCAAGACTCCAG
CGCCTTCTCTCCGTCCTCGGATTCTCTGCTCTCCTCGACGGAGTCCTCCCCGCAGGGCAGCCCCGAGCC

>gi|568815578|ref|NC_000020.11|:5119236-5120127 Homo sapiens chromosome 20, GRCh38.p7 Primary Assembly
[PCNA]
CTCAGAAACAAGAAAGCCACAGCTAAAGCGTCCATTCAAGGCCAACAGGATTTAGTGAGCAAAGAGCCCT

GGAACAGTGTTCCTGGCACTGCGGAAAAACCCTTGATTTTCCCGCCACCACCCGCTTTGTGACTTTGGCG

CGAAAAAGCAGGTTCGCGCAGCAGCCAGCGCGGGCTTTTCCGAACCGCGCGCTCAGCTGGGCCCCACCCC

ACTGCGTGGCAGGCCAATGAGAAGGCGCGGATGGCCCACGCCAGCCAATGAGGGCTAGGCTCGAAAGCGC

TCCCGCCAAGCACCGGAGGTGCAGGCGGGCCGGGGCCGGCTTCCCGGGGCCGCGAGGCTCACCTGGTGAG

GTTCACGCCCATGGCCAGGTTGCGGTCGCAGCGGTAGGTGTCGAAGCCCTCAGACCGCAGGGTGAGCTGC

ACCAAAGAGACGTGGGACGAGTCCATGCTCTGCAGGTTTACACCGCTGGAGCTAATATCCCAGCAGGCCT

CGTTGATGAGGTCCTTGAGTGCCTCCAACACCTTCTTGAGGATGGAGCCCTGGACCAGGCGCGCCTCGAA

CATGGTGGCGGAGTGGCAACAACGCCGCTACAGGCAGGCGGGAAGGAGGAAAGTCTAGCTGGTTTCGGCT

TCAGGAGCCTCAGAGCGAGCGGGCGAACGTCGCGACGACCGGCTGAGACCTAGAAAGACAACGACCACTC

TGCTACGCCTGCAACCGTTTAATGCCGCCGCGTCCGCAAGCGCGCGCTCTCACCCTGCGCCGCGTTGCGA

CGTCACCACGCTGTCCAGCCCACGGCCTTGCGGGGAAGACTTTAGGGCCAATCGTGTCCATGCTCCCCGC

GAGGCCCGCCCCCTAGAGCATACATTGGAGGAAGCGGGCGCAGGGCGGGGCA


>gi|568815588|ref|NC_000010.11|:87957469-87958500 Homo sapiens chromosome 10, GRCh38.p7 Primary Assembly[PTEN]
ACAAATGTACCAGATAATTATTTCATCGTTTTTAATGCTTAAAGTTTTTATTTGTATTAGGATTTTTAGT
ATGATTTTAATGTTAAAGTTTTGAAGTTACTCTGCCACTAGAAGTCTAATTTTGGGACTTACTATTCATG
AAATAGGAATTGACTTTTATATAAGTAATAGGACCTTATTTTGAAGGTTCAAACTGGAGAAAATCTTACA
TTGTTTATATTTTTATTTCATTTATTTCAGTTGATTTGCTTGAGATCAAGATTGCAGATACAGAATCCAT
ATTTCGTGTATATTGCTGATATTAATCATTAAAATCGTTTTTGACAGTTTGACAGTTAAAGGCATTTCCT
GTGAAATAATACTGGTATGTATTTAACCATGCAGATCCTCAGTTTGTGGTCTGCCAGCTAAAGGTGAAGA
TATATTCCTCCAATTCAGGACCCACACGACGGGAAGACAAGTTCATGTACTTTGAGTTCCCTCAGCCGTT
ACCTGTGTGTGGTGATATCAAAGTAGAGTTCTTCCACAAACAGAACAAGATGCTAAAAAAGGTTTGTACT
TTACTTTCATTGGGAGAAATATCCAAAATAAGGACAGATTAAAAGCTATATTTTATTTTATGACATGTAA
GGAACTATAATTTGTTTTCTATTAGATCTGCAGGTGTTTTGCTTACTCTGGCATTGGTGAGACATTATAA
GGGTAAATAATCCTGTTTGAAGGAAAAGGCCTTATGGCATTGTAACATGAGAGGAATTTTTCTTAACAAG
GATGGTTAACTGAGAAGAAATTAGCATGGGACCAATATTTTAAAAATTTTGGTCTATAGGTAGAAATGAG
ATCTGTTCTGTGGTCTTATGTAGTGACACAAACCACTTTTTCTCCATTTTGGCTTATGTTTCTTTTTCTT
TCCTTTTTTTTTTTTTTCCTTTTTGTTAGAGACAGGGTCTTGTTCTATTGCCCAGGCTGAGTAGCTAAGA
CTACAAGCATGTGCCACCACACCCAGCTAATTTTTTTTATTTTTATTTTTGT


>gi|568815588|ref|NC_000010.11|:87957469-87958500 Homo sapiens chromosome 10, GRCh38.p7 Primary Assembly[PTEN_Mutant]
ACAAATGTACCAGATAATTATTTCATCGTTTTTAATGCTTAAAGTTTTTATTTGTATTAGGATTTTTAGT
ATGATTTTAATGTTAAAGTTTTGAAGTTACTCTGCCACTAGAAGTCTAATTTTGGGACTTACTATTCATG
AAATAGGAATTGACTTTTATATAAGTAATAGGACCTTATTTTGAAGGTTCAAACTGGAGAAAATCTTACA
TTGTTTATATTTTTATTTCATTTATTTCAGTTGATTTGCTTGAGATCAAGATTGCAGATACAGAATCCAT
ATTTCGTGTATATTGCTGATATTAATCATTAAAATCGTTTTTGACAGTTTGACAGTTAAAGGCATTTCCT
GTGAAATAATACTGGTATGTATTTAACCATGCAGATCCTCAGTTTGTGGTCTGCCAGCTAAAGGTGAAGA
TATATTCCTCCAATTCAGGACCCACACGACGGGAAGACAAGTTCATGTACTTTGAGTTCCCTCAGCCGTT
ACCTGTGTGTGGTG[A]TATCAAAGTAGAGTTCTTCCACAAACAGAACAAGATGCTAAAAAAGGTTTGTACT
TTACTTTCATTGGGAGAAATATCCAAAATAAGGACAGATTAAAAGCTATATTTTATTTTATGACATGTAA
GGAACTATAATTTGTTTTCTATTAGATCTGCAGGTGTTTTGCTTACTCTGGCATTGGTGAGACATTATAA
GGGTAAATAATCCTGTTTGAAGGAAAAGGCCTTATGGCATTGTAACATGAGAGGAATTTTTCTTAACAAG
GATGGTTAACTGAGAAGAAATTAGCATGGGACCAATATTTTAAAAATTTTGGTCTATAGGTAGAAATGAG
ATCTGTTCTGTGGTCTTATGTAGTGACACAAACCACTTTTTCTCCATTTTGGCTTATGTTTCTTTTTCTT
TCCTTTTTTTTTTTTTTCCTTTTTGTTAGAGACAGGGTCTTGTTCTATTGCCCAGGCTGAGTAGCTAAGA
CTACAAGCATGTGCCACCACACCCAGCTAATTTTTTTTATTTTTATTTTTGT

>gi|568815597|ref|NC_000001.11|:186674121-186675289 Homo sapiens chromosome 1,GRCh38.p7 Primary Assembly[PTGS2]
TCTGGTTTATAAAACAGAATAAAAACTGTTTTCCAAACTTAACAGCAACAGCAAAATCTTTAGAGTAGTG
 
ACATAAAAGTCTTCACAAGTATGACTCCTTTCTCCGCAACAGGAGTACTGACTTCTGTTACAGAAGATGT

TAAGTAACATAAGGAGTTTAATATAAATATTATTAAATAATTAAATTAATAGACATGGTTCATATAAATA

AATAAATATGATCATTAGACTTCTACAGTTCAGTCGAACGTTCTTTTAGTAGTACTGTGGGATTGATATC

ATCTAGTCCGGAGCGGGAAGAACTTGCATTGATGGTGACTGTTTTAATGAGCTCTGGATCTGGAACACTG

AATGAAGTAAAGGGACAGCCCTTCACGTTATTGCAGATGAGAGACTGAATTGAGGCAGTGTTGATGATTT

GAAAACCCACTTCTCCACCAAAAGTGCTTGGCTTCCAGTAGGCAGGAGAACATATAACATTACCCATAAG

TCCTTTCAAGGAGAATGGTGCTCCAACTTCTACCATGGTTTCACCAAAGATGGCATCTGGCCGAGGCTTT

TCTACCAGAAGGGCAGGATACAGCTCCACAGCATCGATGTCACCATAGAGTGCTTCCAACTCTGCAGACA

TTTCCTTTTCTCCTGTGAAGGCGATGAAGACAGAGATACAACCAATGTCAAACTTCACAAAATAAAAAAC

AGTTTGATTCTTTTGCTCAATTTGCTGCCAACTTCTCTGTTTCCATTTGACCCCTGATTCTTTTAAGAAG

TTTAGGGGCCAGGCGCGGTGGCTCACGCCTGTAATCCCAGCACTTCGGGAGGCCGAAGCCGGCGGATCAC

TAGGTCAGGAGTTTGAGACCAGCCTGGCTAACACGGTGAAACCCCGTCTATACTGAAAATACAAAAAATT

ATCCATGCGTGCGACGTGAGCCTGTAGTCCCAGCTACTCAGGAAGTTGAGGCAGGAGAATTGCTTGAACC

CAGGAGGCGGAGGTTGCAGTGAGCCGAGATGGCGCCACTGCACTCCAGCCTGGGTGACAGAGGGCGGCTC

CATCTCGAAAAGAAAACCAAAAACAACAAAAACAAACAAACAAACAAAAAACGAAGAAGTTTAGAAACTG

TTTCTTACCTGTAAGTTCTTCAAATGATTCATAGGGCTTCAGCATAAAG


>gi|568815597|ref|NC_000001.11|:24901825-24902993 Homo sapiens chromosome 1, GRCh38.p7 Primary Assembly[RUNX3]
GGTCCTTCCGGGGGGGTGGCAGGAGGCTGATTCCCCACAGAAGTATGGGATGAGACGGCCAGGATCTGGG
CCGGGGGCAGTATCCCGGGCCGGGGTGGGGGTGGTAACCTATGCCTCTGTACAAGGATGTGGCTGCACAG
ATGCAGCCAGAGGCTCCCACCAGCTGGGACCACCCTGGGACCGAGACCACCCTGGAGCGCAGGTCCCATT
CCCGCCCGGAGCCTCGGAGCCGGCCCATCACTGGTCTTGAAGGTTGTTAGGGTCCCCGCCTCCAGCGGGA
GGAGTCCACCAGGGCGGTCAGTAGGGCCGCCACACGGCCTCATCCATGCGGCCTGGCGTGCTCAGGGCCG
TGGGTGAGTTGCTGTGGCTGCCGTCGGCCTCCACGCCATCACTCTGGCCGCCCAGGCTGGGGTTCATGAG
GTTGCCGGCGGCGACAGAGGCAGCGCTGCTGGTGCAAGAGGCCAGCATGCGGGTAGGTGAGCGGTCGCCC
CCACTGCTGCTGCCGGCCACCATGGAGAACTGGTAGGAGCCAGAGGATGTCCCGTAGTAGAGGTGGTAGG
GGGACGGGTTGGCCTGGAAGGGCCCGCTCTGGTTCTGCGGGGCCCCCGGGTAGGGTGGCGGGAGGTAGGT
ATGGTGGAAGCGGCTGGTGGCCGGCATGCCCGCCACGCTGAGGCTGCTGATGCTCGTGCCCGAGGGCGTG
GCGCTGTAGGGGAAGGCAGCTGACATGGCCCCGGGATAATGCATCCTGGGGTCTGGGAAGCGGCTCTCCG
TGAGGGTTGGCAGCGTGGGGAAGGAGCGGTCAAACTGGCGGGGGTCGGAGAATGGGTTCAGTTCCGAGGT
GCCTGGAGGACAGCAGGGAAGAGGTCAGTTCCAGCTCGAGACAACCCCAGGAGGGCTTCCTGAAGAATGA
CCTTGGGCTCTGGTTCCCAAGGCCCATCTGGGGGACCCCTAGTTCTAGACCTGGCTCTCCTCTTCCTGCC
CTAGGCTGCCCGGGGCCTCCCCCGCCAGGACTCCGAACACAGACCTGCCGGGAAGCTGGTTGGAGCGTGC
CCCGGGCCAAGAGGGGCCATGGGAGCCCCCCCACAGCAGCAACAGAACAGAGGAGGGGGTCTATTCTTCT
TTTTAAATCCTCCTTCCCAGCCTCGCAGAGGAGAGGCCTAGGATGCGGT


>gi|568815597|ref|NC_000001.11|:24901825-24902993 Homo sapiens chromosome 1, GRCh38.p7 Primary Assembly[RUNX3_Mutant]
GGTCCTTCCGGGGGGGTGGCAGGAGGCTGATTCCCCACAGAAGTATGGGATGAGACGGCCAGGATCTGGG
CCGGGGGCAGTATCCCGGGCCGGGGTGGGGGTGGTAACCTATGCCTCTGTACAAGGATGTGGCTGCACAG
ATGCAGCCAGAGGCTCCCACCAGCTGGGACCACCCTGGGACCGAGACCACCCTGGAGCGCAGGTCCCATT
CCCGCCCGGAGCCTCGGAGCCGGCCCATCACTGGTCTTGAAGGTTGTTAGGGTCCCCGCCTCCAGCGGGA
GGAGTCCACCAGGGCGGTCAGTAGGGCCGCCACACGGCCTCATCCATGCGGCCTGGCGTGCTCAGGGCCG
TGGGTGAGTTGCTGTGGCTGCCGTCGGCCTCCACGCCATCACTCTGGCCGCCCAGGCTGGGGTTCATGAG
GTTGCCGGCGGCGACAGAGGCAGCGCTGCTGGTGCAAGAGGCCAGCATGCGGGTAGGTGAGCGGTCGCCC
CCACTGCTGCTGCCGGCCACCATGGAGAACTGGTAGGAGCCAGAGGATGTCCCGTAGTAGAGGTGGTAGG
GGGACGGGTTGGCCTGGAAGGGCC[C]GCTCTGGTTCTGCGGGGCCCCCGGGTAGGGTGGCGGGAGGTAGGT
ATGGTGGAAGCGGCTGGTGGCCGGCATGCCCGCCACGCTGAGGCTGCTGATGCTCGTGCCCGAGGGCGTG
GCGCTGTAGGGGAAGGCAGCTGACATGGCCCCGGGATAATGCATCCTGGGGTCTGGGAAGCGGCTCTCCG
TGAGGGTTGGCAGCGTGGGGAAGGAGCGGTCAAACTGGCGGGGGTCGGAGAATGGGTTCAGTTCCGAGGT
GCCTGGAGGACAGCAGGGAAGAGGTCAGTTCCAGCTCGAGACAACCCCAGGAGGGCTTCCTGAAGAATGA
CCTTGGGCTCTGGTTCCCAAGGCCCATCTGGGGGACCCCTAGTTCTAGACCTGGCTCTCCTCTTCCTGCC
CTAGGCTGCCCGGGGCCTCCCCCGCCAGGACTCCGAACACAGACCTGCCGGGAAGCTGGTTGGAGCGTGC
CCCGGGCCAAGAGGGGCCATGGGAGCCCCCCCACAGCAGCAACAGAACAGAGGAGGGGGTCTATTCTTCT
TTTTAAATCCTCCTTCCCAGCCTCGCAGAGGAGAGGCCTAGGATGCGGT

>gi|568815593|ref|NC_000005.10|:253857-254953 Homo sapiens chromosome 5, GRCh38.p7 Primary Assembly[SDHA]
TGTAGACCAGCCTGGGCAACATGGCGAAACGTGTCTCTACAAAAACATAAAAAATGAGCCAGGTGTGGTG
GTAGCACAGGAGGCTGAGGCAGGAGGATTGATTGAGCCTGGGAAGTCAAGGCTCCGGCAAGCTGTGATCA
CACCACTGCACTCCAGCCCAGGTGACATAGCCAGACCCTGTCTCAAAAAAAAAATTTTTTTTTAATAAAA
ACAGGCTGAAAGAAAAGATTGAGGTAGTCTCCCAGCACATGGAGCAAAAAGACAAAGTATTTGATAAACT
CTTAGGTACATAAAGGATGCTTAAGGGAACATGCGGACATGGATTACTGTGGACTCACTGCTGGCTGCAC
ACCCCCTGGCCAGCCATGCGGCCTCCGTGGGTTCTGAACATGTTGATGGTGCCAACCTCCTGGGCTGAAG
TGGAAATGGAATGAGTTCTAGGGCATCTGTCTCTTAGATCATGTTAATGTCTGCTGTGTTTTTTCTGTAT
TGCTCTGTTAGAGTAATAAGAAACGTGATGGTGTTTCTGGCCTCAGGTGCGGATTGATGAGTACGATTAC
TCCAAGCCCATCCAGGGGCAACAGAAGAAGCCCTTTGAGGAGCACTGGAGGAAGCACACCCTGTCCTATG
TGGACGTTGGCACTGGGAAGGTCAGTGTGGAGCTCGTTCTCACCACAGCCCAGCACCCACACGGCCCCGC
CCAGGCCTGCGGGCTGGCCTTGCTGATGGTGAACGGGGAAGAGCAGGCCAGATTTAAATCAACTCCCGAC
AGATTCGAGGCACCGCTGAAAAAGGCACTCCGACAGCAGTCGGGCTTCGGGCTGGAAACAGAATCCAGTT
CCTGCAGGTGGTTCAGAGGAGCCTTAAGGAAGGGTTGCTCCGTGGTGTGCGCCAGATGGACGTCACTGGG
CAGGAGCAAGTGTCCAAGGCCTGGTGGTAGGGGAGGAGATGATGATTGTGGACCTAGCGAGAAAGCATCT
GTGGGGTGGGGACACACAGCCATTACCAGAAACCAGTCCCACGTTAAGGGAGCCCAGAAGAGACACCTCC
CCTCTCCTCCCACGGGCTGGGCCAACTGGAAGCGTCTGCAGGGGAGC


>gi|568815593|ref|NC_000005.10|:253857-254953 Homo sapiens chromosome 5, GRCh38.p7 Primary Assembly[SDHA_Muatant]
TGTAGACCAGCCTGGGCAACATGGCGAAACGTGTCTCTACAAAAACATAAAAAATGAGCCAGGTGTGGTG
GTAGCACAGGAGGCTGAGGCAGGAGGATTGATTGAGCCTGGGAAGTCAAGGCTCCGGCAAGCTGTGATCA
CACCACTGCACTCCAGCCCAGGTGACATAGCCAGACCCTGTCTCAAAAAAAAAATTTTTTTTTAATAAAA
ACAGGCTGAAAGAAAAGATTGAGGTAGTCTCCCAGCACATGGAGCAAAAAGACAAAGTATTTGATAAACT
CTTAGGTACATAAAGGATGCTTAAGGGAACATGCGGACATGGATTACTGTGGACTCACTGCTGGCTGCAC
ACCCCCTGGCCAGCCATGCGGCCTCCGTGGGTTCTGAACATGTTGATGGTGCCAACCTCCTGGGCTGAAG
TGGAAATGGAATGAGTTCTAGGGCATCTGTCTCTTAGATCATGTTAATGTCTGCTGTGTTTTTTCTGTAT
TGCTCTGTTAGAGTAATAAGAAACGTGATGGTGTTTCTGGCCTCAGGTGC[G]GATTGATGAGTACGATTAC
TCCAAGCCCATCCAGGGGCAACAGAAGAAGCCCTTTGAGGAGCACTGGAGGAAGCACACCCTGTCCTATG
TGGACGTTGGCACTGGGAAGGTCAGTGTGGAGCTCGTTCTCACCACAGCCCAGCACCCACACGGCCCCGC
CCAGGCCTGCGGGCTGGCCTTGCTGATGGTGAACGGGGAAGAGCAGGCCAGATTTAAATCAACTCCCGAC
AGATTCGAGGCACCGCTGAAAAAGGCACTCCGACAGCAGTCGGGCTTCGGGCTGGAAACAGAATCCAGTT
CCTGCAGGTGGTTCAGAGGAGCCTTAAGGAAGGGTTGCTCCGTGGTGTGCGCCAGATGGACGTCACTGGG
CAGGAGCAAGTGTCCAAGGCCTGGTGGTAGGGGAGGAGATGATGATTGTGGACCTAGCGAGAAAGCATCT
GTGGGGTGGGGACACACAGCCATTACCAGAAACCAGTCCCACGTTAAGGGAGCCCAGAAGAGACACCTCC
CCTCTCCTCCCACGGGCTGGGCCAACTGGAAGCGTCTGCAGGGGAGC

>gi|568815597|ref|NC_000001.11|:17028140-17029319 Homo sapiens chromosome 1, GRCh38.p7 Primary Assembly[SDHB]
AAAGGTGTTCAAATATAGGGAGGTAGAAATTAAAGTGGGACTCATAAACAGCTGTTGCTTTCCCAACTGG
CATTTTCCACATGATTTCTTTGTAGTTATGGCCAAATTATTCATTTCTGGGAATGTTCCAATTCTAAAAT
TCTGTGCCCCATTATTCTCAAACAAACCTCACCAAATGAGCTGCTGGAGGATTTTCTAGGCGTTTATCTT
CTGCCATTCAAATTCTTTAATTAAACTCTGGCCACACTGTCTCAGATCTGGAGATTTTCCTAATCTCTCA
GTGACACTGTGGTCCTCCTCCTGCCATAATATAGGAAACAGTCCCATCTATTTACTATCTGACTAGAAGA
GGAGCCTTAAATACTCAAACAAATCCTGCCCTGAAAAACTAATAGCGTAACACACATAGCACTGCCCCCC
ATGCAAATAAAAACAAAACCAGAGAGATGCAGAAACTCACGGGAACAAGATCCTTTATCACATACATGTG
TGGAAGAGGGTAGATTTTTGAGACCTTATTGAGGTTGGTGTCAATCCTTCGGGTGCAAGCTAGAGTGTTG
CCTCCATTGATGTTCATTGCACAAGAGCCACAGATGCCTGAAAGAGACACACATTTAACACATCCTCACC
CATATCCGGAATCAGTCCTGCCCCAAATACTTTCTTCTGGATCCTCCTTGCTGTGCCATCAGGGGCAGCA
CTGACATGCAACATTCCTCTGACAGAGGTGCCTGTTGGCTTTTCTCCCTTCCTTCCTTCTTCCTGCCTCG
AATGTGGTTCTAATGGCTTGAGTTCCAAAAACTACTCTATGACCATGTGGCAACCTTGAGGTTAGAAGCC
ACATGCCAAGTATGGCACTGGAGGAGGCCAGAGGCCTGGGCGCTGCTGGCACCATGGAGTTTCCACAGCA
GTTCTAGCTCCATGTGTCACGTGTTTTGAAGAAAAATCAGCCTGTTTTTTTTTTTTTTTTTTTTTTTTTT
TTTAAAGAAAGGGTCTCACTCTGTCACCCAGGCTGGAGTGCAGTGGTGCAATCACAGCTCACTGCAGTCC
TCAATGCCTGAGCTCAAGTGATCCTCCCACCTCAGCCTCCTAAGTAGCTGGGACTACAGAAGTAGCCCAC
CACACCCAGCTAATTTTCTGGTATTTTTTGTAGAGACGAGACTTGCAGAGACAGGGTTTT


>gi|568815597|ref|NC_000001.11|:17028140-17029319 Homo sapiens chromosome 1, GRCh38.p7 Primary Assembly[SDHB_Mutant]
AAAGGTGTTCAAATATAGGGAGGTAGAAATTAAAGTGGGACTCATAAACAGCTGTTGCTTTCCCAACTGG
CATTTTCCACATGATTTCTTTGTAGTTATGGCCAAATTATTCATTTCTGGGAATGTTCCAATTCTAAAAT
TCTGTGCCCCATTATTCTCAAACAAACCTCACCAAATGAGCTGCTGGAGGATTTTCTAGGCGTTTATCTT
CTGCCATTCAAATTCTTTAATTAAACTCTGGCCACACTGTCTCAGATCTGGAGATTTTCCTAATCTCTCA
GTGACACTGTGGTCCTCCTCCTGCCATAATATAGGAAACAGTCCCATCTATTTACTATCTGACTAGAAGA
GGAGCCTTAAATACTCAAACAAATCCTGCCCTGAAAAACTAATAGCGTAACACACATAGCACTGCCCCCC
ATGCAAATAAAAACAAAACCAGAGAGATGCAGAAACTCACGGGAACAAGATCCTTTATCACATACATGTG
TGGAAGAGGGTAGATTTTTGAGACCTTATTGAGGTTGGTGTCAATCCTTCGGGTGCAAGCTAGAGTGTTG
CCTCCATTGATGTTCATTGCACAAGAGCCACAGATGCCTGAAAGAGACACACATTTAACACATCCTCACC
CATATCCGGAATCAGTCCTGCCCCAAATACTTTCTTCTGGATCCTCCTTGCTGTGCCATCAGGGGCAGCA
CTGACATGCAACATTCCTCTGACAGAGGTGCCTGTTGGCTTTTCTCCCTTCCTTCCTTCTTCCTGCCTCG
AATGTGGTTCTAATGGCTTGAGTTCCAAAAACTACTCTATGACCATGTGGCAACCTTGAGGTTAGAAGCC
ACATGCCAAGTATGGCACTGGAGGAGGCCAGAGGCCTGGGCGCTGCTGGCACCATGGAGTTTCCACAGCA
GTTCTAGCTCCATGTGTCACGTGTTTTGAAGAAAAATCAGCCTGTTTTTTTTTTTTTTTTTTTTTTTTTT
TTTAAAGAAAGGGTCTCACTCTGTCACCCAGGCTGGAGTGCAGTGGTGCAATCACAGCTCACTGCAGTCC
TCAATGCCTGAGCTCAAGTGATCCTCCCACCTCAGCCTCCTAAGTAGCTGGGACTACAGAAGTAGCCCAC
CACACCCAGCTAATTTTCTGGTATTTTTTGTAGAGACGAGACTTGCAGAGACAGGGTTTT

>gi|568815587|ref|NC_000011.10|:112088499-112089532 Homo sapiens chromosome 11, GRCh38.p7 Primary Assembly[SDHD]
AGCCACCACGCCTGGACCACTAACTTACATTCATAAGGTGTCTGTTCACTTCACTGAACCAAGACTGGCT
TAATTCTGTAGCAATACAGCAATTCTGTTTTTTATCCATCTTCTTGGATCTGTCTTCTAATCAATATGTA
GGCATTGAGATACCCTTGTGCTAAAAGACTTCAAAAAACAGAGATAAAGCCTTCAAAAAACAGAGATAGC
TTCTCTCAACTACTATTTTGATATTTTACTTCCTTTGTACTCAGAGTTATATCCTATATGTACACTGCCT
GTCAGTTTGGGTTACTGTGTGGCATATGTTGAACATGAAAGATGTGTGTTTCTCACATCAACTTTTATGA
ATCTGGTCCTTTTTGTAGCTGGCTCCAAGGCTGCATCTCTCCACTGGACTAGCGAGAGGGTTGTCAGTGT
TTTGCTCCTGGGTCTGCTTCCGGCTGCTTATTTGAATCCTTGCTCTGCGATGGACTATTCCCTGGCTGCA
GCCCTCACTCTTCATGGTCACTGGCAAGTATAGCAATTCCAAATATAGTTGTCTGCTCAGTTTGTTTGCT
GTGAGCTTGTCTTATGTATTATATATGAGGGAGAAGTTGATTGAAATGCCCTAAATTTGTTGAAAACTTT
AAAATATATATAAAATATGTATATGCCTAGATTTATATATCTGCCTGCCTATTCAATGTCTTTCAATTCG
ATTTCCGTATCTAATAGCATTTTGAATGTAGCCTGTCAAACTGAATTTCTGATCTCCCCTAATCTGTTCC
TCCTGCACTCTTGCCCCATCTGAATTAATGGCATTTCCAGTTTTCTCTTTGTTCAAGTCTAAACCTGGTA
AGCTCCAAACTTGGTCATTATCCTTGACTCTAGTAGTAGTCTCCTAACTGGTTCCCATTTGTGTTCATTC
CCAACACAGCATACCCAGTGATCCTGTTAAAATGTTAATTAGAATAAGACATTCCCCTTCTCAAAACCCT
ATTTTGTCTCTTCATGTTACTCAAAGTCAGAATTCTTAGGGTTGTCTGTAGACT

>gi|568815587|ref|NC_000011.10|:112088499-112089532 Homo sapiens chromosome 11, GRCh38.p7 Primary Assembly[SDHD_Mutant]
AGCCACCACGCCTGGACCACTAACTTACATTCATAAGGTGTCTGTTCACTTCACTGAACCAAGACTGGCT
TAATTCTGTAGCAATACAGCAATTCTGTTTTTTATCCATCTTCTTGGATCTGTCTTCTAATCAATATGTA
GGCATTGAGATACCCTTGTGCTAAAAGACTTCAAAAAACAGAGATAAAGCCTTCAAAAAACAGAGATAGC
TTCTCTCAACTACTATTTTGATATTTTACTTCCTTTGTACTCAGAGTTATATCCTATATGTACACTGCCT
GTCAGTTTGGGTTACTGTGTGGCATATGTTGAACATGAAAGATGTGTGTTTCTCACATCAACTTTTATGA
ATCTGGTCCTTTTTGTAGCTGGCTCCAAGGCTGCATCTCTCCACTGGACTAGCGAGAGGGTTGTCAGTGT
TTTGCTCCTGGGTCTGCTTCCGGCTGCTTATTTGAATCCTTGCTCTGCGATGGACTATTCCCTGGCTGCA
GCCCTCACTCTTC[A]TGGTCACTGGCAAGTATAGCAATTCCAAATATAGTTGTCTGCTCAGTTTGTTTGCT
GTGAGCTTGTCTTATGTATTATATATGAGGGAGAAGTTGATTGAAATGCCCTAAATTTGTTGAAAACTTT
AAAATATATATAAAATATGTATATGCCTAGATTTATATATCTGCCTGCCTATTCAATGTCTTTCAATTCG
ATTTCCGTATCTAATAGCATTTTGAATGTAGCCTGTCAAACTGAATTTCTGATCTCCCCTAATCTGTTCC
TCCTGCACTCTTGCCCCATCTGAATTAATGGCATTTCCAGTTTTCTCTTTGTTCAAGTCTAAACCTGGTA
AGCTCCAAACTTGGTCATTATCCTTGACTCTAGTAGTAGTCTCCTAACTGGTTCCCATTTGTGTTCATTC
CCAACACAGCATACCCAGTGATCCTGTTAAAATGTTAATTAGAATAAGACATTCCCCTTCTCAAAACCCT
ATTTTGTCTCTTCATGTTACTCAAAGTCAGAATTCTTAGGGTTGTCTGTAGACT

>gi|568815580|ref|NC_000018.10|:51065117-51066058 Homo sapiens chromosome 18, GRCh38.p7 Primary Assembly[SMAD4]
GGTAAGAACCAAATTCCAGATTTTAAAAAATGACTTTTAGAACTTGAGGATAAGTGGTAATTGGAAATTA
AAAAAAAAAATTAGTGTTTTAAGAACAGTGCTAAGTACTGAGCTAGAAAATAGAAGACATGGAAATTCCT
ACCTTTTAATGCATTATGTTATTTTAATCCAGTTGTTTTGGGTGCATTACATTTCCATCTCCCCTCCCTT
TACCCTTTCTTTTAGGAAAAACTGTGTTGTGGAGTGCAAGTGAAAGCCTTATATCTTTCTCATGGGAGGA
TGTTCTTTCCCATTTATTTCCTATAGCTCCTGAGTATTGGTGTTCCATTGCTTACTTTGAAATGGATGTT
CAGGTAGGAGAGACATTTAAGGTTCCTTCAAGCTGCCCTATTGTTACTGTTGATGGATACGTGGACCCTT
CTGGAGGAGATCGCTTTTGTTTGGGTCAACTCTCCAATGTCCACAGGACAGAAGCCATTGAGAGAGCAAG
GTATTGATTGTATAGTCAGATAGTTACTTTAAAAAATTGAGCATAGTACATTGTCTTTTATTCAAGGTTA
TGTTTTCCCATGTACATTATATGTGTTCTTAAATATAAATAAAGGAATAAAGGTCATGTTGAAAACTCAG
AATTTGTAAGCACTCCATCTTAATTGTCGGTGTTTTTGTTGTTTAACATATAATGATAAAAGATAGCCTT
TTTTATGTTAGTAGGTTTCTATGTTTCGAATAGTAAGTATACCTTTTGAAATTCAGTTTGAAAATTTTAT
TTTCTGTGATCATACATTTCTACAAATTACTGAAAGGAAGTAATATTAAATGAGAACATGTTTCTGAAAG
TTTTACTTATAATGTTAAAAAAATTGGTAATAAAAGGGAAATGGTTAAGTAAATTATGATAAATTTTTCC
TTTTTTATACAGTCATTAAAATGTTTAAAAGT


>gi|568815580|ref|NC_000018.10|:51065117-51066058 Homo sapiens chromosome 18, GRCh38.p7 Primary Assembly[SMAD4_Mutant]
GGTAAGAACCAAATTCCAGATTTTAAAAAATGACTTTTAGAACTTGAGGATAAGTGGTAATTGGAAATTA
AAAAAAAAAATTAGTGTTTTAAGAACAGTGCTAAGTACTGAGCTAGAAAATAGAAGACATGGAAATTCCT
ACCTTTTAATGCATTATGTTATTTTAATCCAGTTGTTTTGGGTGCATTACATTTCCATCTCCCCTCCCTT
TACCCTTTCTTTTAGGAAAAACTGTGTTGTGGAGTGCAAGTGAAAGCCTTATATCTTTCTCATGGGAGGA
TGTTCTTTCCCATTTATTTCCTATAGCTCCTGAGTATTGGTGTTCCATTGCTTACTTTGAAATGGATGTT
CAGGTAGGAGAGACATTTAAGGTTCCTTCAAGCTGCCCTATTGTTACTGTTGATGGATACGTGGACCCTT
CTGGAGGAGAT[C]GCTTTTGTTTGGGTCAACTCTCCAATGTCCACAGGACAGAAGCCATTGAGAGAGCAAG
GTATTGATTGTATAGTCAGATAGTTACTTTAAAAAATTGAGCATAGTACATTGTCTTTTATTCAAGGTTA
TGTTTTCCCATGTACATTATATGTGTTCTTAAATATAAATAAAGGAATAAAGGTCATGTTGAAAACTCAG
AATTTGTAAGCACTCCATCTTAATTGTCGGTGTTTTTGTTGTTTAACATATAATGATAAAAGATAGCCTT
TTTTATGTTAGTAGGTTTCTATGTTTCGAATAGTAAGTATACCTTTTGAAATTCAGTTTGAAAATTTTAT
TTTCTGTGATCATACATTTCTACAAATTACTGAAAGGAAGTAATATTAAATGAGAACATGTTTCTGAAAG
TTTTACTTATAATGTTAAAAAAATTGGTAATAAAAGGGAAATGGTTAAGTAAATTATGATAAATTTTTCC
TTTTTTATACAGTCATTAAAATGTTTAAAAGT

>gi|568815579|ref|NC_000019.10|:1220072-1220946 Homo sapiens chromosome 19, GRCh38.p7 Primary Assembly[STK11]
AGGGAGGGGCCTGCTGTTCCAGCAAGACTTTGGGGTGCAGCCGGCCTGTGGCCCACAGGAAAATGAGACC
TGTGGACATCCGGGGCCCTGCCAGACGTGGCTCGGCCGGACGAGGGTGGCCACTGCAGGCGCAGGTGTGG
CTCCCTGCTGGACCTAGCCTTTCCTCTGTCCTGTGTGCCTGGACTTCTGTGACTTCCCAGCTGGGCCTGT
GGTGTTTGGGAGGCTCCCAGGCAGCTGCAAAGGGGACCCCTGTGAGGGGCAGGGAGGCCTCGGCCCCAGG
ACGGGTGTGTGCTGCCCGCAGGTACTTCTGTCAGCTGATTGACGGCCTGGAGTACCTGCATAGCCAGGGC
ATTGTGCACAAGGACATCAAGCCGGGGAACCTGCTGCTCACCACCGGTGGCACCCTCAAAATCTCCGACC
TGGGCGTGGCCGAGGTAGGCACGTGCTAGGGGGGGCCCTGGGGCGCCCCCTCCCGGGCACTCCCTGAGGG
CTGCACGGCACCGCCACAGGCACTGCACCCGTTCGCGGCGGACGACACCTGCCGGACCAGCCAGGGCTCC
CCGGCTTTCCAGCCGCCCGAGATTGCCAACGGCCTGGACACCTTCTCCGGCTTCAAGGTGGACATCTGGT
CGGCTGGGGTCACCCTGTAAGTGCCCCGCCCCCCCGGGCACTCACCACACGCACACTCCGAGGGGCCTCT
GCGTCTTGGGCAGCTGCCGGCCTGTGGGCGCAGGGCGTGGCCACCGGCCCAGACCCTCTCTGGCCACAGC
CGCTAGGGGGTGCTTACTTTATGGAAATGTAACTCATACGGCAGATGGTGGTTCACCCGTGTGAAGTGCA
GCCTGGCCCGTCAGGGATCTTCACAGAGTGGCACG


>gi|568815579|ref|NC_000019.10|:1220072-1220946 Homo sapiens chromosome 19, GRCh38.p7 Primary Assembly[STK11_Mutant]
AGGGAGGGGCCTGCTGTTCCAGCAAGACTTTGGGGTGCAGCCGGCCTGTGGCCCACAGGAAAATGAGACC
TGTGGACATCCGGGGCCCTGCCAGACGTGGCTCGGCCGGACGAGGGTGGCCACTGCAGGCGCAGGTGTGG
CTCCCTGCTGGACCTAGCCTTTCCTCTGTCCTGTGTGCCTGGACTTCTGTGACTTCCCAGCTGGGCCTGT
GGTGTTTGGGAGGCTCCCAGGCAGCTGCAAAGGGGACCCCTGTGAGGGGCAGGGAGGCCTCGGCCCCAGG
ACGGGTGTGTGCTGCCCGCAGGTACTTCTGTCAGCTGATTGACGGCCTGGAGTACCTGCATAGCCAGGGC
ATTGTGCACAAGGACATCAAGCCGGGGAACCTGCTGCTCACCACCGGTGGCACCCTCAAAATCTCC[G]ACC
TGGGCGTGGCCGAGGTAGGCACGTGCTAGGGGGGGCCCTGGGGCGCCCCCTCCCGGGCACTCCCTGAGGG
CTGCACGGCACCGCCACAGGCACTGCACCCGTTCGCGGCGGACGACACCTGCCGGACCAGCCAGGGCTCC
CCGGCTTTCCAGCCGCCCGAGATTGCCAACGGCCTGGACACCTTCTCCGGCTTCAAGGTGGACATCTGGT
CGGCTGGGGTCACCCTGTAAGTGCCCCGCCCCCCCGGGCACTCACCACACGCACACTCCGAGGGGCCTCT
GCGTCTTGGGCAGCTGCCGGCCTGTGGGCGCAGGGCGTGGCCACCGGCCCAGACCCTCTCTGGCCACAGC
CGCTAGGGGGTGCTTACTTTATGGAAATGTAACTCATACGGCAGATGGTGGTTCACCCGTGTGAAGTGCA
GCCTGGCCCGTCAGGGATCTTCACAGAGTGGCACG


>gi|568815592|ref|NC_000006.12|:31576883-31577966 Homo sapiens chromosome 6, GRCh38.p7 Primary Assembly[TNF]
GTAGGCAGAACTTGGAGACAATGTGAGAAGGACTCGCTGAGCTCAAGGGAAGGGTGGAGGAACAGCACAG
GCCTTAGTGGGATACTCAGAACGTCATGGCCAGGTGGGATGTGGGATGACAGACAGAGAGGACAGGAACC
GGATGTGGGGTGGGCAGAGCTCGAGGGCCAGGATGTGGAGAGTGAACCGACATGGCCACACTGACTCTCC
TCTCCCTCTCTCCCTCCCTCCAGCAAACCCTCAAGCTGAGGGGCAGCTCCAGTGGCTGAACCGCCGGGCC
AATGCCCTCCTGGCCAATGGCGTGGAGCTGAGAGATAACCAGCTGGTGGTGCCATCAGAGGGCCTGTACC
TCATCTACTCCCAGGTCCTCTTCAAGGGCCAAGGCTGCCCCTCCACCCATGTGCTCCTCACCCACACCAT
CAGCCGCATCGCCGTCTCCTACCAGACCAAGGTCAACCTCCTCTCTGCCATCAAGAGCCCCTGCCAGAGG
GAGACCCCAGAGGGGGCTGAGGCCAAGCCCTGGTATGAGCCCATCTATCTGGGAGGGGTCTTCCAGCTGG
AGAAGGGTGACCGACTCAGCGCTGAGATCAATCGGCCCGACTATCTCGACTTTGCCGAGTCTGGGCAGGT
CTACTTTGGGATCATTGCCCTGTGAGGAGGACGAACATCCAACCTTCCCAAACGCCTCCCCTGCCCCAAT
CCCTTTATTACCCCCTCCTTCAGACACCCTCAACCTCTTCTGGCTCAAAAAGAGAATTGGGGGCTTAGGG
TCGGAACCCAAGCTTAGAACTTTAAGCAACAAGACCACCACTTCGAAACCTGGGATTCAGGAATGTGTGG
CCTGCACAGTGAAGTGCTGGCAACCACTAAGAATTCAAACTGGGGCCTCCAGAACTCACTGGGGCCTACA
GCTTTGATCCCTGACATCTGGAATCTGGAGACCAGGGAGCCTTTGGTTCTGGCCAGAATGCTGCAGGACT
TGAGAAGACCTCACCTAGAAATTGACACAAGTGGACCTTAGGCCTTCCTCTCTCCAGATGTTTCCAGACT
TCCTTGAGACACGGAGCCCAGCCCTCCCCATGGA

>gi|568815592|ref|NC_000006.12|:31576883-31577966 Homo sapiens chromosome 6, GRCh38.p7 Primary Assembly[TNF_Mutant]
GTAGGCAGAACTTGGAGACAATGTGAGAAGGACTCGCTGAGCTCAAGGGAAGGGTGGAGGAACAGCACAG
GCCTTAGTGGGATACTCAGAACGTCATGGCCAGGTGGGATGTGGGATGACAGACAGAGAGGACAGGAACC
GGATGTGGGGTGGGCAGAGCTCGAGGGCCAGGATGTGGAGAGTGAACCGACATGGCCACACTGACTCTCC
TCTCCCTCTCTCCCTCCCTCCAGCAAACCCTCAAGCTGAGGGGCAGCTCCAGTGGCTGAACCGCCGGGCC
AATGCCCTCCTGGCCAATGGCGTGGAGCTGAGAGATAACCAGCTGGTGGTGCCATCAGAGGGCCTGTACC
TCATCTACTCCCAGGTCCTCTTCAAGGGCCAAGGCTGCCCCTCCACCCATGTGCTCCTCACCCACACCAT
CAGCCGCATCGCCGTCTCCTACCAGACCAAGGTCAACCTCCTCTCTGCCATCAAGAGCCCCTGCCAGAGG
GAGACCCCAGAGGGGGCTGAGGCCAAGCCCTGGTATGAGCCCA[T]CTATCTGGGAGGGGTCTTCCAGCTGG
AGAAGGGTGACCGACTCAGCGCTGAGATCAATCGGCCCGACTATCTCGACTTTGCCGAGTCTGGGCAGGT
CTACTTTGGGATCATTGCCCTGTGAGGAGGACGAACATCCAACCTTCCCAAACGCCTCCCCTGCCCCAAT
CCCTTTATTACCCCCTCCTTCAGACACCCTCAACCTCTTCTGGCTCAAAAAGAGAATTGGGGGCTTAGGG
TCGGAACCCAAGCTTAGAACTTTAAGCAACAAGACCACCACTTCGAAACCTGGGATTCAGGAATGTGTGG
CCTGCACAGTGAAGTGCTGGCAACCACTAAGAATTCAAACTGGGGCCTCCAGAACTCACTGGGGCCTACA
GCTTTGATCCCTGACATCTGGAATCTGGAGACCAGGGAGCCTTTGGTTCTGGCCAGAATGCTGCAGGACT
TGAGAAGACCTCACCTAGAAATTGACACAAGTGGACCTTAGGCCTTCCTCTCTCCAGATGTTTCCAGACT
TCCTTGAGACACGGAGCCCAGCCCTCCCCATGGA

>gi|568815581|ref|NC_000017.11|:7673328-7674266 Homo sapiens chromosome 17, GRCh38.p7 Primary Assembly
[TP53]
GCTGGTCTGGTCCTTTAAAATATATATTATGGTATAAGTTGGTGTTCTGAAGTTAGTTAGCTACAACCAG

GAGCCATTGTCTTTGAGGCATCACTGCCCCCTGATGGCAAATGCCCCAATTGCAGGTAAAACAGTCAAGA

AGAAAACGGCATTTTGAGTGTTAGACTGGAAACTTTCCACTTGATAAGAGGTCCCAAGACTTAGTACCTG

AAGGGTGAAATATTCTCCATCCAGTGGTTTCTTCTTTGGCTGGGGAGAGGAGCTGGTGTTGTTGGGCAGT

GCTAGGAAAGAGGCAAGGAAAGGTGATAAAAGTGAATCTGAGGCATAACTGCACCCTTGGTCTCCTCCAC

CGCTTCTTGTCCTGCTTGCTTACCTCGCTTAGTGCTCCCTGGGGGCAGCTCGTGGTGAGGCTCCCCTTTC

TTGCGGAGATTCTCTTCCTCTGTGCGCCGGTCTCTCCCAGGACAGGCACAAACACGCACCTCAAAGCTGT

TCCGTCCCAGTAGATTACCACTACTCAGGATAGGAAAAGAGAAGCAAGAGGCAGTAAGGAAATCAGGTCC

TACCTGTCCCATTTAAAAAACCAGGCTCCATCTACTCCCAACCACCCTTGTCCTTTCTGGAGCCTAAGCT

CCAGCTCCAGGTAGGTGGAGGAGAAGCCACAGGTTAAGAGGTCCCAAAGCCAGAGAAAAGAAAACTGAGT

GGGAGCAGTAAGGAGATTCCCCGCCGGGGATGTGATGAGAGGTGGATGGGTAGTAGTATGGAAGAAATCG

GTAAGAGGTGGGCCCAGGGGTCAGAGGCAAGCAGAGGCTGGGGCACAGCAGGCCAGTGTGCAGGGTGGCA

AGTGGCTCCTGACCTGGAGTCTTCCAGTGTGATGATGGTGAGGATGGGCCTCCGGTTCATGCCGCCCATG

CAGGAACTGTTACACATGTAGTTGTAGTG


>gi|568815592|ref|NC_000006.12|:43777933-43779016 Homo sapiens chromosome 6, GRCh38.p7 Primary Assembly[VEGFA]
CCCCTCTCTCCCTCTCTTGGAGAGAGTCCTGAGTGCCCCCCCTTCTTGGGGGCTTTGTTTGGGAAGCTGG
ATGAGCCTGGTCCATGGAGAGTTTAAAAAGTCTTTTGGTGTTACCTGGTAATGGGGCACATCTCAGCCCA
GATAGGGTGGGAGGGAGCTGTGAAACACAGGGAGGGGGTTGCTTTCGGGTATCTACTAGGAGTCAGGGTG
AAGCCTAGAGAGGATGAAAGAAGGGGAGGGGATGGGGAGTGGTAAGAACCTAGGATTTGAATTCCCAGCC
TGGCCAACCCTTGCAGCCATGTCTTGGCCTCAAGTGGAACAAGGGCTCCTTGAGGCCAGCAGGGTTGGGG
GAGTTGGGGTGGGCCTGAGCCTCTTTCCTGCTAGAGCTCTTGGTCCTCCCTGCCTCCACCACCCATCCCT
GCTCTGCAGAACCCCTGGGTGCTGAGTGGCAGGAGCCCCAGGGTTGTCCCATCTGGGTATGGCTGGCTGG
GTCACTAACCTCTGTGATCTGCTTCCTTCCTTTCCAGATTATGCGGATCAAACCTCACCAAGGCCAGCAC
ATAGGAGAGATGAGCTTCCTACAGCACAACAAATGTGAATGCAGGTGAGGATGTAGTCACGGATTCATTA
TCAGCAAGTGGCTGCAGGGTGCCTGATCTGTGCCAGGGTTAAGCATGCTGTACTTTTTGGCCCCCGTCCA
GCTTCCCGCTATGTGACCTTTGGCATTTTACTTCAATGTGCCTCAGTTTCTACATCTGTAAAATGGGCAC
AATAGTAGTATACTTCATAGCATTGTTATAATGATTAAACAAGTTATATATGAAAAGATTAAAACAGTGT
TGCTCCATAATAAATGCTGTTTTTACTGTGATTATTATTGTTGTTATCCCTATCATTATCATCACCATCT
TAACCCTTCCCTGTTTTGCTCTTTTCTCTCTCCCTACCCATTGCAGACCAAAGAAAGATAGAGCAAGACA
AGAAAAGTAAGTGGCCCTGACTTTAGCACTTCTCCCTCTCCATGGCCGGTTGTCTTGGTTTGGGGCTCTT
GGCTACCTCTGTTGGGGGCTCCCATAGCCTCCCT

>gi|568815592|ref|NC_000006.12|:43777933-43779016 Homo sapiens chromosome 6, GRCh38.p7 Primary Assembly[VEGFA_Mutant]
CCCCTCTCTCCCTCTCTTGGAGAGAGTCCTGAGTGCCCCCCCTTCTTGGGGGCTTTGTTTGGGAAGCTGG
ATGAGCCTGGTCCATGGAGAGTTTAAAAAGTCTTTTGGTGTTACCTGGTAATGGGGCACATCTCAGCCCA
GATAGGGTGGGAGGGAGCTGTGAAACACAGGGAGGGGGTTGCTTTCGGGTATCTACTAGGAGTCAGGGTG
AAGCCTAGAGAGGATGAAAGAAGGGGAGGGGATGGGGAGTGGTAAGAACCTAGGATTTGAATTCCCAGCC
TGGCCAACCCTTGCAGCCATGTCTTGGCCTCAAGTGGAACAAGGGCTCCTTGAGGCCAGCAGGGTTGGGG
GAGTTGGGGTGGGCCTGAGCCTCTTTCCTGCTAGAGCTCTTGGTCCTCCCTGCCTCCACCACCCATCCCT
GCTCTGCAGAACCCCTGGGTGCTGAGTGGCAGGAGCCCCAGGGTTGTCCCATCTGGGTATGGCTGGCTGG
GTCACTAACCTCTGTGATCTGCTTCCTTCCTTTCCAGATTATG[C]GGATCAAACCTCACCAAGGCCAGCAC
ATAGGAGAGATGAGCTTCCTACAGCACAACAAATGTGAATGCAGGTGAGGATGTAGTCACGGATTCATTA
TCAGCAAGTGGCTGCAGGGTGCCTGATCTGTGCCAGGGTTAAGCATGCTGTACTTTTTGGCCCCCGTCCA
GCTTCCCGCTATGTGACCTTTGGCATTTTACTTCAATGTGCCTCAGTTTCTACATCTGTAAAATGGGCAC
AATAGTAGTATACTTCATAGCATTGTTATAATGATTAAACAAGTTATATATGAAAAGATTAAAACAGTGT
TGCTCCATAATAAATGCTGTTTTTACTGTGATTATTATTGTTGTTATCCCTATCATTATCATCACCATCT
TAACCCTTCCCTGTTTTGCTCTTTTCTCTCTCCCTACCCATTGCAGACCAAAGAAAGATAGAGCAAGACA
AGAAAAGTAAGTGGCCCTGACTTTAGCACTTCTCCCTCTCCATGGCCGGTTGTCTTGGTTTGGGGCTCTT
GGCTACCTCTGTTGGGGGCTCCCATAGCCTCCCT
